# Supplementary material for: Comparative Transcriptome Analysis Reveals Significant Differences in MicroRNA Expression and Their Target Genes between Adipose and Muscular Tissues in Cattle
Source: PLoS One. 2014 Jul 9;9(7):e102142. doi: 10.1371/journal.pone.0102142 (PMC4090223; doi:10.1371/journal.pone.0102142)
Supplement: Table S1 — Stem-loop RT-PCR Primer. (XLS) [file pone.0102142.s001.xls]

## Sheet: Sheet1
Table S1 Stem-loop RT-PCR Primer
miRNA ID	RT Primer	Forward Primer	Reverse Primer
bta-miR-199a-3p	GTCGTATCCAGTGCAGGGTCCGAGGTATTCGCACTGGATACGACtaaccaat	gcgcACAGTAGTCTGCA	gtgcagggtccgaggt
bta-miR-154c	GTCGTATCCAGTGCAGGGTCCGAGGTATTCGCACTGGATACGACagagatc	gcgAGATATTGCACGGT	gtgcagggtccgaggt
bta-miR-320a	gtcgtatccagtgcagggtccgaggtattcgcactggatacgacTTCGCCCT	gcgcgcAAAAGCTGGGTTGAG	gtgcagggtccgaggt
bta-miR-432	gtcgtatccagtgcagggtccgaggtattcgcactggatacgacCCACCCAA	gcgcgcTCTTGGAGTAGGTCA	gtgcagggtccgaggt
bta-miR-1	gtcgtatccagtgcagggtccgaggtattcgcactggatacgacAATACATA	gcgcgcTGGAATGTAAAGAAG	gtgcagggtccgaggt
bta-miR-133a	gtcgtatccagtgcagggtccgaggtattcgcactggatacgacACAGCTGG	gcgcgcTTTGGTCCCCTTCAA	gtgcagggtccgaggt
bta-miR-206	gtcgtatccagtgcagggtccgaggtattcgcactggatacgacACCACACA	gcgcgcTGGAATGTAAGGAAG	gtgcagggtccgaggt
bta-miR-378	gtcgtatccagtgcagggtccgaggtattcgcactggatacgacGCCTTCTG	gcgcgcACTGGACTTGGAGT	gtgcagggtccgaggt
RPS18-F	GTGGTGTTGAGGAAAGCAGACA
RPS18-R	TGATCACACGTT CCACCTCATC
