# Supplementary material for: Comparative Transcriptome Analysis Reveals Significant Differences in MicroRNA Expression and Their Target Genes between Adipose and Muscular Tissues in Cattle
Source: PLoS One. 2014 Jul 9;9(7):e102142. doi: 10.1371/journal.pone.0102142 (PMC4090223; doi:10.1371/journal.pone.0102142)
Supplement: Table S2 — Summary of small RNA sequencing date in backfat (A) and longissimus dorsi (B) libraries. (XLSX) [file pone.0102142.s002.xlsx]

## Sheet: Sheet1
Table S2 Summary of small RNA sequencing date in backfat (A) and longissimus dorsi (B) libraries.
(A)
type	count	percent(%)
total_reads	14373930
high_quality	14303707	1
3'adapter_null	7508	0.0005
insert_null	2165	0.0002
5'adapter_contaminants	20528	0.0014
smaller_than_18nt	28490	0.002
polyA	70	0
clean_reads	14244946	0.9959
(B)
type	count	percent(%)
total_reads	13641806
high_quality	13606490	1
3'adapter_null	6723	0.0005
insert_null	577	0
5'adapter_contaminants	5830	0.0004
smaller_than_18nt	35162	0.0026
polyA	34	0
clean_reads	13558164	0.9964
