# Supplementary material for: Comparative Transcriptome Analysis Reveals Significant Differences in MicroRNA Expression and Their Target Genes between Adipose and Muscular Tissues in Cattle
Source: PLoS One. 2014 Jul 9;9(7):e102142. doi: 10.1371/journal.pone.0102142 (PMC4090223; doi:10.1371/journal.pone.0102142)
Supplement: Table S3 — Distribution of the genome-mapped sequence reads in AF (A) and AM (B) small RNA libraries. (XLSX) [file pone.0102142.s003.xlsx]

## Sheet: Sheet1
Table S3 Distribution of the genome-mapped sequence reads in AF (A) and AM (B) small RNA libraries.
(A)
Category	Unique sRNAs	Percent(%)	Total sRNAs	Percent(%)
Total	870506	1	14244946	1
exon_antisense	385	0.0004	683	0
exon_sense	67318	0.0773	94168	0.0066
intron_antisense	12650	0.0145	14366	0.001
intron_sense	28458	0.0327	37886	0.0027
miRNA	3857	0.0044	6821393	0.4789
rRNA	136492	0.1568	2630720	0.1847
repeat	28962	0.0333	78032	0.0055
scRNA	517	0.0006	17019	0.0012
snRNA	6382	0.0073	24007	0.0017
snoRNA	3009	0.0035	13710	0.001
srpRNA	1666	0.0019	21352	0.0015
tRNA	19699	0.0226	175326	0.0123
unann	561111	0.6446	4316284	0.303
(B)
Category	Unique sRNAs	Percent(%)	Total sRNAs	Percent(%)
Total	188906	1	13558164	1
exon_antisense	126	0.0007	229	0
exon_sense	24751	0.131	29393	0.0022
intron_antisense	3154	0.0167	3925	0.0003
intron_sense	7847	0.0415	11287	0.0008
miRNA	2630	0.0139	11753618	0.8669
rRNA	41354	0.2189	385862	0.0285
repeat	5863	0.031	13643	0.001
scRNA	235	0.0012	3171	0.0002
snRNA	1064	0.0056	2050	0.0002
snoRNA	667	0.0035	2846	0.0002
srpRNA	628	0.0033	2302	0.0002
tRNA	7399	0.0392	41273	0.003
unann	93188	0.4933	1308565	0.0965
