# Supplementary material for: Comparative Transcriptome Analysis Reveals Significant Differences in MicroRNA Expression and Their Target Genes between Adipose and Muscular Tissues in Cattle
Source: PLoS One. 2014 Jul 9;9(7):e102142. doi: 10.1371/journal.pone.0102142 (PMC4090223; doi:10.1371/journal.pone.0102142)
Supplement: Table S4 — The known miRNAs expression profiles between two libraries. (XLSX) [file pone.0102142.s004.xlsx]

## Sheet: Sheet1
Table S4 The known miRNAs expression profiles between two libraries
miR-name	AF-expressed	AM-expressed	AF-std	AM-std	fold-change(log2 AM/AF)	p-value	sig-lable
bta-let-7a-5p	1636370	300742	114874	22181.6	-2.37261	0	**
bta-let-7b	985216	167621	69162.5	12363.1	-2.48395	0	**
bta-let-7c	1145565	80275	80419	5920.79	-3.76368	0	**
bta-let-7d	40611	8213	2850.91	605.76	-2.2346	0	**
bta-let-7e	126261	10355	8863.56	763.746	-3.53672	0	**
bta-let-7f	1566366	326934	109959	24113.4	-2.18906	0	**
bta-let-7g	74014	34666	5195.81	2556.84	-1.02299	0	**
bta-let-7i	78797	7630	5531.58	562.761	-3.2971	0	**
bta-miR-1	89060	9799576	6252.04	722780	6.85309	0	**
bta-miR-100	590	272	41.4182	20.0617	-1.04582	1.37084e-24	**
bta-miR-101	9029	11838	633.839	873.127	0.462076	1.89061e-117
bta-miR-103	73318	6091	5146.95	449.25	-3.51813	0	**
bta-miR-106b	400	53	28.0801	3.9091	-2.84464	1.55834e-63	**
bta-miR-107	66464	4158	4665.8	306.679	-3.92732	0	**
bta-miR-10a	1706	398	119.762	29.355	-2.02849	1.37152e-178	**
bta-miR-10b	2639	544	185.259	40.1234	-2.20703	3.42883e-306	**
bta-miR-1246	186	57	13.0573	4.2041	-1.63499	5.76354e-16	**
bta-miR-125a	2514	372	176.484	27.4373	-2.68532	0	**
bta-miR-125b	7589	1069	532.75	78.8455	-2.75636	0	**
bta-miR-126-3p	93	27	6.5286	1.9914	-1.71299	3.66992e-09	**
bta-miR-126-5p	508	119	35.6618	8.777	-2.02258	3.12589e-54	**
bta-miR-127	4011	153	281.574	11.2847	-4.64107	0	**
bta-miR-128	1321	6424	92.7346	473.81	2.35313	0	**
bta-miR-1306	65	15	4.563	1.1063	-2.04424	3.00828e-08	**
bta-miR-1307	378	299	26.5357	22.0531	-0.266953	0.0166472
bta-miR-130a	787	59	55.2477	4.3516	-3.6663	6.00969e-156	**
bta-miR-133a	127	18927	8.9154	1395.99	7.29077	0	**
bta-miR-133b	30	4149	2.106	306.015	7.18295	0	**
bta-miR-139	364	80	25.5529	5.9005	-2.11458	1.52235e-41	**
bta-miR-140	41135	13248	2887.69	977.124	-1.5633	0	**
bta-miR-142-5p	283	47	19.8667	3.4665	-2.5188	5.89913e-40	**
bta-miR-143	11037	4815	774.801	355.137	-1.12545	0	**
bta-miR-145	2494	489	175.08	36.0668	-2.27927	3.87275e-301	**
bta-miR-1468	141	35	9.8982	2.5815	-1.93896	2.34571e-15	**
bta-miR-146b	86	26	6.0372	1.9177	-1.6545	3.16716e-08	**
bta-miR-148a	6393	155	448.791	11.4322	-5.29487	0	**
bta-miR-148b	310	82	21.7621	6.048	-1.84729	4.46802e-30	**
bta-miR-150	10	23	0.702	1.6964	1.27293	0.0165898	*
bta-miR-151-3p	409	123	28.7119	9.072	-1.66216	4.81291e-34	**
bta-miR-151-5p	777	168	54.5457	12.3911	-2.13816	5.5884e-88	**
bta-miR-152	30510	1324	2141.81	97.6533	-4.45502	0	**
bta-miR-154b	1533	20	107.617	1.4751	-6.18895	0	**
bta-miR-154c	120128	1601	8433.03	118.084	-6.15817	0	**
bta-miR-15a	480	235	33.6962	17.3327	-0.95909	8.38839e-18
bta-miR-15b	325	32	22.8151	2.3602	-3.27301	2.3458e-59	**
bta-miR-16a	1021	565	71.6745	41.6723	-0.782371	5.06123e-26
bta-miR-16b	938	139	65.8479	10.2521	-2.68322	6.53263e-138	**
bta-miR-17-5p	111	19	7.7922	1.4014	-2.47516	3.00109e-16	**
bta-miR-181a	7258	2378	509.514	175.393	-1.53853	0	**
bta-miR-181b	2850	529	200.071	39.0171	-2.35833	0	**
bta-miR-181c	90	22	6.318	1.6226	-1.96116	1.99484e-10	**
bta-miR-181d	725	173	50.8952	12.7598	-1.99592	2.24011e-75	**
bta-miR-1839	12093	1906	848.933	140.579	-2.59426	0	**
bta-miR-185	8332	1226	584.909	90.4252	-2.69342	0	**
bta-miR-186	629	131	44.156	9.6621	-2.1922	8.84698e-74	**
bta-miR-191	7995	1503	561.252	110.856	-2.33996	0	**
bta-miR-192	3346	1257	234.89	92.7117	-1.34116	5.01577e-194	**
bta-miR-193a-3p	575	83	40.3652	6.1218	-2.72108	1.67718e-86	**
bta-miR-193a-5p	522	289	36.6446	21.3156	-0.781691	4.88993e-14
bta-miR-193b	476	1168	33.4154	86.1474	1.36629	5.99822e-75	**
bta-miR-194	61	13	4.2822	0.9588	-2.15905	2.78828e-08	**
bta-miR-195	799	129	56.0901	9.5146	-2.55953	8.46281e-112	**
bta-miR-196a	1360	250	95.4725	18.4391	-2.37232	3.51174e-173	**
bta-miR-196b	311	30	21.8323	2.2127	-3.30258	2.53116e-57	**
bta-miR-199a-3p	260952	7158	18318.9	527.948	-5.1168	0	**
bta-miR-199a-5p	669	32	46.964	2.3602	-4.31457	1.27058e-149	**
bta-miR-199b	312	127	21.9025	9.367	-1.22544	2.9952e-17	**
bta-miR-199c	603	31	42.3308	2.2864	-4.21056	7.63476e-133	**
bta-miR-19b	105	10	7.371	0.7376	-3.32095	2.24978e-20	**
bta-miR-204	82	10	5.7564	0.7376	-2.96426	1.09817e-14	**
bta-miR-206	28690	788710	2014.05	58172.3	4.85216	0	**
bta-miR-20a	48	20	3.3696	1.4751	-1.19176	0.00131423	**
bta-miR-210	61	14	4.2822	1.0326	-2.05207	7.53523e-08	**
bta-miR-214	1450	19	101.79	1.4014	-6.18259	0	**
bta-miR-215	72	11	5.0544	0.8113	-2.63923	1.0229e-11	**
bta-miR-21-5p	11732	1739	823.59	128.262	-2.68283	0	**
bta-miR-221	2364	355	165.954	26.1835	-2.66405	0	**
bta-miR-222	788	486	55.3179	35.8456	-0.62595	2.54103e-14
bta-miR-22-3p	2231	4563	156.617	336.55	1.10358	1.33229e-205	**
bta-miR-22-5p	99	241	6.9498	17.7753	1.35483	1.50009e-16	**
bta-miR-2284w	77	21	5.4054	1.5489	-1.80316	2.77855e-08	**
bta-miR-2284x	28437	11654	1996.29	859.556	-1.21566	0	**
bta-miR-2284y	2154	908	151.212	66.9707	-1.17497	1.65717e-102	**
bta-miR-2284z	58	53	4.0716	3.9091	-0.0587593	0.833509
bta-miR-23a	4351	1105	305.442	81.5007	-1.90601	0	**
bta-miR-23b-3p	1657	707	116.322	52.1457	-1.1575	1.84662e-77	**
bta-miR-2422	48	279	3.3696	20.578	2.61045	1.59845e-43	**
bta-miR-24-3p	4274	679	300.036	50.0805	-2.58282	0	**
bta-miR-2478	27	13	1.8954	0.9588	-0.983201	0.0407169
bta-miR-25	5962	1705	418.534	125.754	-1.73474	0	**
bta-miR-26a	11773	3336	826.469	246.051	-1.748	0	**
bta-miR-26b	12095	2299	849.073	169.566	-2.32404	0	**
bta-miR-27a-3p	215	1865	15.0931	137.555	3.18805	0	**
bta-miR-27b	538	2185	37.7678	161.157	2.09324	3.29865e-252	**
bta-miR-28	77	25	5.4054	1.8439	-1.55164	5.90856e-07	**
bta-miR-2887	305	49	21.4111	3.6141	-2.56665	7.82076e-44	**
bta-miR-2904	1977	216	138.786	15.9314	-3.12292	0	**
bta-miR-296	811	108	56.9325	7.9657	-2.83738	9.48576e-127	**
bta-miR-29a	1895	12184	133.03	898.647	2.75601	0	**
bta-miR-29b	29	119	2.0358	8.777	2.10813	2.35046e-15	**
bta-miR-29c	270	3886	18.9541	286.617	3.91854	0	**
bta-miR-30a-5p	4323	1536	303.476	113.29	-1.42157	4.93771e-273	**
bta-miR-30b-3p	41	40	2.8782	2.9503	0.0356948	0.90918
bta-miR-30b-5p	64	190	4.4928	14.0137	1.64115	2.88776e-17	**
bta-miR-30c	276	523	19.3753	38.5745	0.993429	2.15107e-21
bta-miR-30d	2557	2811	179.502	207.329	0.20792	1.3115e-07
bta-miR-30e-5p	435	530	30.5371	39.0908	0.356266	0.000130045
bta-miR-30f	117	52	8.2134	3.8353	-1.09864	2.26023e-06	**
bta-miR-320a	86405	5832	6065.66	430.147	-3.81776	0	**
bta-miR-323	119	10	8.3538	0.7376	-3.50152	6.23404e-24	**
bta-miR-331	28	66	1.9656	4.8679	1.30833	2.80658e-05	**
bta-miR-339a	99	103	6.9498	7.5969	0.128439	0.526686
bta-miR-33a	227	38	15.9355	2.8027	-2.50736	3.42152e-32	**
bta-miR-342	5486	1485	385.119	109.528	-1.814	0	**
bta-miR-3432	1694	329	118.919	24.2658	-2.29299	1.1344e-206	**
bta-miR-345-3p	288	167	20.2177	12.3173	-0.714933	2.27911e-07
bta-miR-345-5p	75	62	5.265	4.5729	-0.203324	0.414329
bta-miR-34c	643	27	45.1388	1.9914	-4.50251	8.22527e-148	**
bta-miR-361	151	25	10.6003	1.8439	-2.52327	4.73143e-22	**
bta-miR-362-3p	41	79	2.8782	5.8267	1.01751	0.000175614	**
bta-miR-362-5p	159	28	11.1619	2.0652	-2.43423	2.87511e-22	**
bta-miR-365-3p	607	513	42.6116	37.837	-0.171449	0.0474515
bta-miR-365-5p	60	244	4.212	17.9965	2.09514	1.02514e-29	**
bta-miR-374a	230	57	16.1461	4.2041	-1.94132	3.61236e-24	**
bta-miR-374b	1078	113	75.676	8.3345	-3.18267	4.16787e-188	**
bta-miR-378	2209	24882	155.072	1835.2	3.56493	0	**
bta-miR-378c	52	1690	3.6504	124.648	5.09366	0	**
bta-miR-379	1804	50	126.641	3.6878	-5.10184	0	**
bta-miR-380-3p	1534	12	107.687	0.8851	-6.92679	0	**
bta-miR-382	2480	134	174.097	9.8833	-4.13875	0	**
bta-miR-383	17	13	1.1934	0.9588	-0.315776	0.56262
bta-miR-411a	9578	179	672.379	13.2024	-5.6704	0	**
bta-miR-411c-5p	1052	31	73.8508	2.2864	-5.01346	6.35769e-256	**
bta-miR-423-3p	225	191	15.7951	14.0875	-0.165061	0.245585
bta-miR-423-5p	63491	25630	4457.09	1890.37	-1.23743	0	**
bta-miR-424-3p	2273	12	159.565	0.8851	-7.49409	0	**
bta-miR-424-5p	8417	25	590.876	1.8439	-8.32395	0	**
bta-miR-425-5p	53	11	3.7206	0.8113	-2.19723	1.73024e-07	**
bta-miR-432	31136	244	2185.76	17.9965	-6.92427	0	**
bta-miR-433	1771	16	124.325	1.1801	-6.71906	0	**
bta-miR-451	2208	279	155.002	20.578	-2.91311	0	**
bta-miR-452	6914	13	485.365	0.9588	-8.98362	0	**
bta-miR-455-3p	439	29	30.8179	2.1389	-3.84883	4.27055e-91	**
bta-miR-484	79	13	5.5458	0.9588	-2.53209	3.19713e-12	**
bta-miR-485	1859	52	130.502	3.8353	-5.08859	0	**
bta-miR-486	459	7971	32.222	587.912	4.18948	0	**
bta-miR-487b	1599	21	112.25	1.5489	-6.17933	0	**
bta-miR-494	855	65	60.0213	4.7942	-3.64611	1.62085e-168	**
bta-miR-495	3547	48	249.001	3.5403	-6.13613	0	**
bta-miR-497	623	160	43.7348	11.801	-1.88987	1.38517e-60	**
bta-miR-499	504	1271	35.381	93.7443	1.40576	6.32284e-85	**
bta-miR-502a	12	285	0.8424	21.0205	4.64115	3.50726e-72	**
bta-miR-503-5p	12140	51	852.232	3.7616	-7.82376	0	**
bta-miR-504	36	229	2.5272	16.8902	2.74057	6.71475e-38	**
bta-miR-532	585	315	41.0672	23.2332	-0.821799	8.21415e-17
bta-miR-543	1524	57	106.985	4.2041	-4.66947	0	**
bta-miR-574	92	15	6.4584	1.1063	-2.54543	4.29703e-14	**
bta-miR-6119-5p	94	62	6.5988	4.5729	-0.529094	0.0242823
bta-miR-6120-3p	56	24	3.9312	1.7702	-1.15106	0.000722496	**
bta-miR-652	20	20	1.404	1.4751	0.0712698	0.873543
bta-miR-6529	789	487	55.3881	35.9193	-0.624817	2.69269e-14
bta-miR-660	1151	891	80.8006	65.7169	-0.298102	3.40341e-06
bta-miR-744	80	16	5.616	1.1801	-2.25063	6.06228e-11	**
bta-miR-760-3p	139	38	9.7578	2.8027	-1.79974	7.55424e-14	**
bta-miR-767	47	15	3.2994	1.1063	-1.57646	8.50925e-05	**
bta-miR-92a	1465	789	102.844	58.1937	-0.821516	1.11947e-39
bta-miR-92b	154	11	10.8109	0.8113	-3.73611	3.62523e-32	**
bta-miR-93	371	187	26.0443	13.7924	-0.917094	3.44383e-13
bta-miR-95	12	280	0.8424	20.6518	4.61562	1.03485e-70	**
bta-miR-98	1584	345	111.197	25.4459	-2.12762	2.40623e-176	**
bta-miR-99a-3p	493	62	34.6088	4.5729	-2.91996	5.16521e-80	**
bta-miR-99a-5p	5048	1161	354.371	85.6311	-2.04906	0	**
bta-miR-99b	1174	279	82.4152	20.578	-2.00181	2.108e-121	**
Note: (1) AF-std: The result of Solexa sequencing exhibited, presented the normalized expression level of miRNA in AF library. (2) AM-std: The result of Solexa
sequencing exhibited, presented the normalized expression level of miRNA in AM library. (3) fold-change(log2 AM-std/AF-std): Fold change of miRNAs in both
samples. (4) p-value: p value manifests the significance of miRNA differential between two samples. Less p value indicates more significance of difference of miRNA. (5)
sig-lable: significance label.
*: ∣fold change(log2)∣＞1, and 0.01≤p-value＜0.05.
**: ∣fold change(log2)∣＞1,p-value＜0.01.None: Other.
Only sequences with more than 10 reads are shown.
