# Supplementary material for: Comparative Transcriptome Analysis Reveals Significant Differences in MicroRNA Expression and Their Target Genes between Adipose and Muscular Tissues in Cattle
Source: PLoS One. 2014 Jul 9;9(7):e102142. doi: 10.1371/journal.pone.0102142 (PMC4090223; doi:10.1371/journal.pone.0102142)
Supplement: Table S5 — A Novel miRNAs identified in this study. B The novel miRNAs expression profiles between two libraries. (XLSX) [file pone.0102142.s005.xlsx]

## Sheet: A
Table S5A Novel miRNAs identified in this study
miR name	Location	Precusors miRNA sequences	Precursor length(nt)	Structure	Minimal Free Energ (kcal/mol)	MFEIs	Mature sequences (5P)	Mature sequences (3P)
Bta-miRn-1-1F	chr10:71809956:71810032:+	GGGTTGGCCAAAAAGTTCGTTTCGGTTTTTCCGTAAGATCTTAGAGAAAAACCCGAATGAACTTTTTGGTGAGCCCA	77	(((((.((((((((((((((((.((((((((..(((....)))..)))))))).)))))))))))))))).))))).	-42.9	1.3	AAAAGTTCGTTTCGGTTTTT	-
Bta-miRn-1-2F	chr27:14244782:14244856:-	GGGTTGGCCAAAAAGTTCGTTTCGGTTTTTCGTAAGATCTTTCAGAAAAGCTTGAGTGAACGTTTTGGCCACCCA	75	((((.((((((((.((((((((.((((((((....((....)).)))))))).)))))))).)))))))))))).	-34.3	1.03939	AAAAGTTCGTTTCGGTTTTT	-
Bta-miRn-2-1F	chr11:38415335:38415403:+	AAAGTGAGGGGTTTCCCGGCCCATGCACCAAATGTTGTAGCCATGTGTCCTGGGAAACAAACTCACTCA	69	..((((((..(((((((((..(((((..((.....))..))...)))..)))))))))...))))))..	-26.5	0.757143	GTTTCCCGGCCCATGCACCA	-
Bta-miRn-2-2F	chr12:37046114:37046182:+	AAAGTGATGAGTTTCCCGGCCCATGCACCAAATGTTGTAGGCACGCATTCCGGGAAACAAACTCACTCA	69	..(((((...(((((((((...((((.((..........))...)))).)))))))))....)))))..	-22.8	0.670588	GTTTCCCGGCCCATGCACCA	-
Bta-miRn-2-3F	chr13:49795150:49795218:-	AAAGTGAGGAGTTTCCCGGCCCATGCACCAAATGTTGTAGCCATGCGTTCTGGGAAACAAAGTCACTCA	69	..(((((...(((((((((.((((((..((.....))..).)))).)..)))))))))....)))))..	-20.1	0.591176	GTTTCCCGGCCCATGCACCA	-
Bta-miRn-2-4F	chr23:31395831:31395901:-	CAAGTGAGGAGTTTCCCGGCCCATGCACCAAATGTTGTAGCCACGTGTTCTGGGAAACAAACTCACTCTGA	71	((((((((..(((((((((..(((((..((.....))..))...)))..)))))))))...)))))).)).	-25.8	0.716667	GTTTCCCGGCCCATGCACCA	-
Bta-miRn-2-5F	chr28:8811458:8811526:-	AAAGTGAGGTGTTTCCCGGCCCATGCACCAAATGTTGTAGCCACGTGTTCTGGGAAACAAACTCACTCA	69	..((((((.((((((((((..(((((..((.....))..))...)))..))))))))))..))))))..	-26.2	0.770588	GTTTCCCGGCCCATGCACCA	-
Bta-miRn-2-6F	chr2:13686648:13686716:+	AAAGTGAGGAGTTTCCCGGCCCATGCACCAAATGTTGTAGCCACGTGTTCCGGGAAACAAACTCAGAAG	69	....((((..(((((((((..(((((..((.....))..))...)))..)))))))))...))))....	-23.9	0.682857	GTTTCCCGGCCCATGCACCA	-
Bta-miRn-2-7F	chr3:30686447:30686515:-	AAAGTGAGGAGTTTCCCGGCCCATGCACCAAATGTTGTAGCCATGAGTTCTGGGAAACAAACTCACTCA	69	..((((((..(((((((((.((((((..((.....))..).)))).)..)))))))))...))))))..	-24.4	0.739394	GTTTCCCGGCCCATGCACCA	-
Bta-miRn-2-8F	chr7:40703777:40703845:-	AAAGTGAGGAGTTTCCCGGCCCATGCACCAAATGTTGTAGCCACGTGTTCTGGGAAACAAACTCACTCA	69	..((((((..(((((((((..(((((..((.....))..))...)))..)))))))))...))))))..	-25.4	0.747059	GTTTCCCGGCCCATGCACCA	-
Bta-miRn-3-1F&M	chr12:16533022:16533099:+	TGAGTCAGCCAAAAGTTCGTTCGGGTTTTTTGTTTACAGCTCACTAGAAAAACCCAAATGAACTCTTTGGCCAATCCT	78	.......((((((((((((((.(((((((((...............))))))))).)))))))).)))))).......	-26.46	0.826875	AAAAGTTCGTTCGGGTTTTTT	-
Bta-miRn-3-2F&M	chr12:32285421:32285498:+	GGGTTGGCCCAAAAGTTCGTTCGGGTTTTTTCCATAGGACGTAAAGGAAAAATCCAAATAGACATTTTGGCCAACCCA	78	(((((((((.(((.(((..((.((((((((((.............)))))))))).))..))).))).))))))))).	-33.32	0.98	AAAAGTTCGTTCGGGTTTTTT	-
Bta-miRn-4F	chr13:13129025:13129102:-	ATGCACACACACACTCAGATAAAGTAGGCACTTTTTGGTTCTTGAAATGCTACCTAGTCTGAGTGAGTGAGTGTGTGT	78	((((((.(((.(((((((((...((((.((.((((........))))))))))...))))))))).))).))))))..	-28.6	0.866667	ACACTCAGATAAAGTAGGCACTT	ATGCTACCTAGTCTGAGTGAGT
Bta-miRn-5-1F&M	chr13:29824984:29825071:-	TGGGTTAGCCAAAAAGTTCGTTTGGGTTTTCTGTACAATCTGATGGAAGAACCCAAACAAATATTTTGGCCAAATCAATATTGGCCAA	88	..((((((((((((.(((.(((((((((((((((........)))).))))))))))).))).)))))))...........)))))..	-29	0.878788	AAAAAGTTCGTTTGGGTTTTCT	-
Bta-miRn-5-2F&M	chr27:27255980:27256057:+	TGGGGTGGCTAAAAAGTTCGTTTGGGTTTTCTCATAATGTCGTGTGGGAAAACCCAAACAAACTTTTGGCCAATCCAG	78	(((..(((((((((.(((.(((((((((((((((((......))))))))))))))))).))))))))))))..))).	-43.7	1.28529	AAAAAGTTCGTTTGGGTTTTCT	-
Bta-miRn-5-3F&M	chr8:111841823:111841898:-	TGGGTTGGCTAAAAAGTTCGTTTGGGTTTTCTGTAGGATGGTTAGAAAACCCAAAGGAACATTTTGGCTAACCCAA	76	((((((((((((((.((((.(((((((((((((.........))))))))))))).)))).)))))))))))))).	-45.4	1.46452	AAAAAGTTCGTTTGGGTTTTCT	-
Bta-miRn-6F	chr13:52987699:52987794:-	GATGCTGGCTTTGCAGTGATGACTTGAGTCTGTCAATCCCCTGAGTGAGTTTAATCACTGATGTCTCCATGTCTCTGAGCAAAGCCTCTGAGTAAG	96	..((((((((((((...((.(((..(((.(.((((.........((((......))))))))).)))...)))))...))))))))....))))..	-26.4	0.586667	TTGCAGTGATGACTTGAGTCTGT	-
Bta-miRn-7-1F	chr14:33593427:33593503:-	GTCTTGGCCAAAAATTTCGTTCGGGTTTTTCCGTATGATGTCACAGAAAAACCCAAACAAACTTTTTGGCCAACCCA	77	(..(((((((((((.((.(((.(((((((((.((........)).))))))))).))).)).)))))))))))..).	-31.2	0.975	AAAATTTCGTTCGGGTTTTT	-
Bta-miRn-7-2F	chr26:46168435:46168512:-	GGGTTGGCCAAAAATTTCGTTCGGGTTTTTTCCGCCTGCTGTTACAGGAAAAGGCCAATGAACTTTTTGGCTAACCCA	78	((((((((((((((.(((((...((((((((((.............)))))))))).))))).)))))))))))))).	-39.72	1.10333	AAAATTTCGTTCGGGTTTTT	-
Bta-miRn-8F&M	chr16:24379869:24379946:-	AACATTGAAACAGGCTAGGAGAAATGATTGGATAGAAAATTTTATTCTATTCATTTATCTCCCAGCCTACAAAATGGA	78	..((((.....(((((.(((((..(((.(((((((((.......))))))))).)))))))).)))))....))))..	-27.1	1.084	CAGGCTAGGAGAAATGATTGG	-
Bta-miRn-9F	chr17:72247534:72247605:+	AAAAGGCTAAGGCGGCGGCGGCGCCGGGGCGCGCACCAGGGCGGCAGCGCGGGCCGGATCCCGGAGCCTGGC	72	.....((((.(((..(((.((..((((..(((((.((.....))..)))))..)))).)))))..)))))))	-32.7	0.563793	GGCGGCGGCGGCGCCGGGGCG	-
Bta-miRn-10F	chr19:49781163:49781260:-	CTGGTGCTGGGGGGGGCCGGCGGCGGCGGCGGCGGCGGCGGCTTCCTCCGGCTACTGCTGCCCCCCCTGGGCGAGCTCAGCCGCGTCTTGGGCGCCAC	98	.((((((((((((((((.(((((..((((.((.(((....))).)).)).))..)))))))))))))).(((.......)))........))))))).	-57.6	0.72	GGGGGGCCGGCGGCGGCGGCG	-
Bta-miRn-11F	chr19:52855362:52855440:-	TCTCTCACCCAGCCAAGCCTCTCCTAACAGGAATGGAAACTGAAACCCAACTGTTAGGAGGCTTGGCTGCTGTGGGGGT	79	.(((((((.((((((((((..(((((((((...(((..........))).)))))))))))))))))))..))))))).	-43.9	1.02093	-	AACTGTTAGGAGGCTTGGCTG
Bta-miRn-12F	chr1:31242999:31243080:+	GGAGAACGTGGGGGTGGTCGTCTGGCGTCGGCCGGGATGGGCGGCGGTCGACTGTCGCACGGCGGGGCCCCCATGCGTCACG	82	...((.(((((((((.(((((.((((((((((((..........)))))))).)))).)))))...)))))))))..))...	-41.6	0.670968	GGGGTGGTCGTCTGGCGTCG	-
Bta-miRn-13F	chr21:67593789:67593884:+	CGAGCGGGAGTCACCCCTGCTTAGGGTAAGTGTGTCTCGGGTGAGCATGCAATGAACGTGCTCGCATGTCACTCGGCCCACTACCCAAGATTGTTC	96	.(((((((.......))))))).(((((...(((..((((((((.(((((.............)))))))))))))..))))))))..........	-37.52	0.682182	-	ATGTCACTCGGCCCACTACCC
Bta-miRn-14F	chr21:67604380:67604459:+	TGATGCTTGAGGAGAGGTTGCCCGTGGCCCGTTCGCATTCTTCATGACGCACAATACACGGTCGGCCTCTCTTCGGTATC	80	.((((((.((((((((((((.(((((....((.(((((.....))).)).))....))))).))))))))))))))))))	-37.7	0.837778	-	CACAATACACGGTCGGCCTCT
Bta-miRn-15F	chr26:33108877:33108953:+	GGCTATGTTCACAGGCACGGCCAGTTTGAGCATTTTCACTGAATTGCCAAACCAGTTGTGCCTGTAGACACAACCTT	77	((...(((..(((((((((((..(((((.(((.(((....))).))))))))..)))))))))))..)))...))..	-33.3	0.9	ACAGGCACGGCCAGTTTGAGCAT	CCAAACCAGTTGTGCCTGTAG
Bta-miRn-16F&M	chr3:2852293:2852369:+	GGGTTGGCCAGAAAGTTTGTTGGGGTTTTTCTGTCACATTTAACAGAAAAGCCCAAATGAACTTTTTGGTCAGCCCA	77	(((((((((((((((((..((.((((((((((((........)))))))))))).))..))))))))))))))))).	-49.9	1.51212	GAAAGTTTGTTGGGGTTTTTC	-
Bta-miRn-17F	chr4:95112087:95112166:+	AGAATCCAGGAACTTTTGCCCCTAGTAACGGACTGAAGGCATGAGGAAGTCCGTGCAGGAGGCAAAGCAAAGCATACATG	80	.............((((((((((.(((.((((((.............)))))))))))).))))))).............	-23.42	0.5855	AACTTTTGCCCCTAGTAACGGA	TCCGTGCAGGAGGCAAAGCAA
Bta-miRn-18F	chr6:60109720:60109797:+	TGGGTTGGCCAACAAGTTCGTTTGGGTTTTCTGTAAAACCGTATGGAAAAACCTGAATGAACTTTTTGGCTAACCCAA	78	((((((((((((.(((((((((..(((((((((((......))))).))))))..))))))))).)))))))))))).	-45.1	1.40938	AACAAGTTCGTTTGGGTTTTCT	-
Bta-miRn-19F&M	chr6:103797768:103797847:+	TGGATTGGCCTAAAAGTTTGGTTGGGTTTTTCTGTAACATCTGATGGAAAAATCTGAACAAACTTTCCGGCCAACCCATT	80	(((.((((((..((((((((.(..(((((((((((........)))))))))))..).))))))))..)))))).)))..	-35.3	1.10312	TAAAAGTTTGGTTGGGTTTTT	AAAATCTGAACAAACTTTCCGG
Bta-miRn-20F	chr6:117733040:117733116:-	GGGTTGGCCAAAGAGTTCGTTCGGGTTTTTCCATAACGTTTTACAGAAAAACCCGAGGGCCCTTTTTGGCCAACCCC	77	(((((((((((((((..(.((((((((((((..(((....)))..)))))))))))).)..))))))))))))))).	-46.8	1.2	AAGAGTTCGTTCGGGTTTTTC	-
Bta-miRn-21F	chr9:62244976:62245052:-	GTGTTGACCAAAAGGTTCGTTCGGGTTTTTCTGTGCAGCCTACAGAAAAAAACCAAATGAAAGTTTTGGCCAATACA	77	((((((.((((((..((((((.((.((((((((((.....))))))))))..)).))))))..)))))).)))))).	-30.9	0.996774	AAAGGTTCGTTCGGGTTTTTC
Bta-miRn-22F	chrUn_GJ059792:2549:2632:-	TCCCTGCTGATTGCGTGGTTCGTGTCTGCTCAGCTCTTTGAGTATTGCCTCCTGAGATCCCTGTTCGGGCGCCACCTGCCGGGG	84	.(((((......(((.(((..(((((((..(((.((((.(((......)))..))))...)))..))))))).)))))))))))	-27.4	0.537255	-	AGATCCCTGTTCGGGCGCCA
Bta-miRn-23M	chr16:20617278:20617356:-	TTGGGTTGGCCAAAAAGTTCATTAGGGTTTTTCTGTGAGATGGGATGGAAAAAACCGAGTGGACTTTTTGGCCAGCCCA	79	.((((((((((((((((((((((.((.(((((((((........))))))))).)).))))))))))))))))))))))	-45.9	1.275	-	AAAAAACCGAGTGGACTTTTT
Bta-miRn-24M	chr16:39623140:39623219:-	AGCAGATGCTCTCGCTTCGCCTTCTCCGCGGGTGCCCCGCGAGCGGGCCCTCCCCGCGGTGGGGAGGGCTGTGCCACTGC	80	.((((.((....(((...((((((((((((((.(((((....).))))....)))))))...))))))).))).))))))	-40.5	0.675	-	TCCCCGCGGTGGGGAGGGCT
Bta-miRn-25M	chr17:67813095:67813170:+	TGTGCCGCCATGTTCCAAAGAAGTCCGCTGCCTTCCTCTAGAGAGTGGCTTCTTTGGAACATGGCGGCACGTGGTT	76	.((((((((((((((((((((((.(((((..((......))..)))))))))))))))))))))))))))......	-52.5	1.25	TGTTCCAAAGAAGTCCGCTGCCT	GTGGCTTCTTTGGAACATGGCG
Bta-miRn-26M	chr25:26188548:26188634:-	ATCCAGAGGGAGGGATAGTCAGGCTGGCGCAGTGGCAGCTCCGCGGGCTCCTTCTCACTGCCCTTCCTGCCTCCCCCCTAGATGATC	87	...((.((((.((((..(.((((..((.(((((((.((((.....)))).....)))))))))..)))).)))))))))...))...	-36.8	0.657143	AGGGATAGTCAGGCTGGCGCAGT	-
Bta-miRn-27M	chr29:50229314:50229410:-	AGGCGGGACCCCCAGGACCCGGAGCAGGCTGCGCTGCAGAGGCCCTGCGGGCCTGCGATGTCTGCCAGCCTCTCTGGTGCCTGGAGCGCCCACTGCC	97	.((((((.((.(((((..((((((.((((((.((.(((.((((((...))))))....)))..))))))))))))))..))))).).))))...)))	-54.4	0.755556	CCCAGGACCCGGAGCAGGCTGC	CAGCCTCTCTGGTGCCTGGAGC
Note:
(1)F: Novel miRNAs identified in the AF library, M:in the AM library and F&M: in two libraries.
(2)MFEIs: Minimal folding free energy indexs.
Calculated according to the following equation:
Adjusted MFE (AMFE) = (MFE÷length of a pre-miRNA sequence)×100
MFEI = AMFE ÷ (G + C)% of a pre-miRNA sequence

## Sheet: B
Table S5B The novel miRNAs expression profiles between two libraries
miR-name	AF-total-reads	AM-total-reads	AF-expressed	AM-expressed	AF-std	AM-std	fold-change(log2 AM/AF)	p-value	sig-lable
Bta-miRn-1	14244946	13558164	23	0	1.6146	0.01	-7.33503	2.14116e-07	**
Bta-miRn-2	14244946	13558164	26	0	1.8252	0.01	-7.51191	2.87972e-08	**
Bta-miRn-3	14244946	13558164	37	7	2.5974	0.5163	-2.33079	6.69053e-06	**
Bta-miRn-4	14244946	13558164	35	0	2.457	0.01	-7.94075	7.0058e-11	**
Bta-miRn-5	14244946	13558164	277	34	19.4455	2.5077	-2.955	3.43773e-46	**
Bta-miRn-6	14244946	13558164	22	0	1.5444	0.01	-7.2709	4.17908e-07	**
Bta-miRn-7	14244946	13558164	20	0	1.404	0.01	-7.1334	1.59201e-06	**
Bta-miRn-8	14244946	13558164	255	228	17.9011	16.8164	-0.0901794	0.494112
Bta-miRn-9	14244946	13558164	27	0	1.8954	0.01	-7.56636	1.47543e-08	**
Bta-miRn-10	14244946	13558164	26	0	1.8252	0.01	-7.51191	2.87972e-08	**
Bta-miRn-11	14244946	13558164	15	0	1.053	0.01	-6.71836	4.5093e-05	**
Bta-miRn-12	14244946	13558164	16	0	1.1232	0.01	-6.81147	2.31034e-05	**
Bta-miRn-13	14244946	13558164	53	0	3.7206	0.01	-8.53939	4.1464e-16	**
Bta-miRn-14	14244946	13558164	67	0	4.7034	0.01	-8.87756	3.56135e-20	**
Bta-miRn-15	14244946	13558164	17	0	1.1934	0.01	-6.89893	1.18371e-05	**
Bta-miRn-16	14244946	13558164	56	9	3.9312	0.6638	-2.56615	3.82865e-09	**
Bta-miRn-17	14244946	13558164	93	0	6.5286	0.01	-9.35063	1.00085e-27	**
Bta-miRn-18	14244946	13558164	28	0	1.9656	0.01	-7.61883	7.55937e-09	**
Bta-miRn-19	14244946	13558164	69	32	4.8438	2.3602	-1.03723	0.000549257	**
Bta-miRn-20	14244946	13558164	233	0	16.3567	0.01	-10.6757	2.1868e-68	**
Bta-miRn-21	14244946	13558164	270	0	18.9541	0.01	-10.8883	3.92467e-79	**
Bta-miRn-22	14244946	13558164	286	0	20.0773	0.01	-10.9713	8.84876e-84	**
Bta-miRn-23	14244946	13558164	0	15	0.01	1.1063	6.7896	2.04527e-05	**
Bta-miRn-24	14244946	13558164	0	19	0.01	1.4014	7.13072	1.15659e-06	**
Bta-miRn-25	14244946	13558164	0	269	0.01	19.8404	10.9542	1.23043e-84	**
Bta-miRn-26	14244946	13558164	0	20	0.01	1.4751	7.20467	5.64011e-07	**
Bta-miRn-27	14244946	13558164	0	55	0.01	4.0566	8.66413	6.83991e-18	**
Note: (1) AF-std: The result of Solexa sequencing exhibited, presented the normalized expression level of miRNA in AF library. (2) AM-std: The result of Solexa
sequencing exhibited, presented the normalized expression level of miRNA in AM library. (3) fold-change(log2 AM-std/AF-std): Fold change of miRNAs in both
samples. (4) p-value: p value manifests the significance of miRNA differential between two samples. Less p value indicates more significance of difference of miRNA. (5)
sig-lable: significance label.
*: ∣fold change(log2)∣＞1, and 0.01≤p-value＜0.05.
**: ∣fold change(log2)∣＞1,p-value＜0.01.None: Other.
