# Supplementary material for: Comparative Transcriptome Analysis Reveals Significant Differences in MicroRNA Expression and Their Target Genes between Adipose and Muscular Tissues in Cattle
Source: PLoS One. 2014 Jul 9;9(7):e102142. doi: 10.1371/journal.pone.0102142 (PMC4090223; doi:10.1371/journal.pone.0102142)
Supplement: Table S6 — Predicted targets for bta-miR-154c. (XLS) [file pone.0102142.s006.xls]

## Sheet: A
Table S6A Predicted targets for bta-miR-154c
miRNA_name	target_name	target_len	match_pos	MFE
bta-miR-154c	NM_001191349	3230	1587	-16.5
miRNA 3' -UCUCUAGUUGGCACGUUAUAGA- 5'
:| | |||| || ||||||||
target 5' UGGUGCUCAAG-GUACAAUAUCUU 3'
>bta-miR-154c	NM_001077834	2148	218	-25.2
miRNA 3' -UCUCUAGUUGGCAC---GUUAUAGA 5'
||||||| |||| ||:||||
target 5' CAGAGAUCCA-CGUGGCCCAGUAUCC 3'
>bta-miR-154c	NM_174023	5861	4461	-20.4
miRNA 3' UCUCUAGUUGGCAC-GUUAUAGA- 5'
|| ||||: || ||||||||
target 5' --UGA-CAACUUUGACAAUAUCUC 3'
>bta-miR-154c	NM_001128197	2115	1284	-16.5
miRNA 3' UCUCUAGUUGGCACGUUAUAGA 5'
|:|||| :||||||
target 5' ----UUUAACCAAUUAAUAUCA 3'
>bta-miR-154c	NM_174526	860	596	-18.5
miRNA 3' UCUCUAGUUGGCACGUUAUAGA 5'
:|:|:::|: ||:||||
target 5' -UGGGUUGGCUAC-CAGUAUCC 3'
>bta-miR-154c	NM_001099704	2157	1152	-16.9
miRNA 3' UCUCUAGUUGGCACGUUAUAGA 5'
||||:| : |||||||:
target 5' -CAGAUUAUUA--GCAAUAUUA 3'
>bta-miR-154c	NM_001014938	2402	1273	-16.7
miRNA 3' UCUCUAGUUGGCACGUUAUAGA- 5'
:||| ||||||||
target 5' ------GGACCU--CAAUAUCUC 3'
>bta-miR-154c	NM_001076462	1712	1304	-14.8
miRNA 3' -UCUCUAGU---UGGCACGUUAUAGA 5'
:|||: :| ||: ||||||:
target 5' UGGAGGCUAAUUACUUUACAAUAUUG 3'
>bta-miR-154c	NM_174458	6503	706	-22.4
miRNA 3' UCUCUAGUUGGCA-CGUUAUAGA- 5'
:| :||| |||||:|||
target 5' ---UGUGGACCUGGGCAAUGUCUC 3'
>bta-miR-154c	NM_001015527	1788	279	-11.7
miRNA 3' UCUCUAGUUGGCACGUUAUAGA 5'
|||||||
target 5' -------------ACAAUAUCA 3'
>bta-miR-154c	NM_001111262	1723	696	-18.7
miRNA 3' UCUCUAGUUGGCAC-GUUAUAGA- 5'
|| :||| ||:|||||
target 5' ------AAAGUGUGUCAGUAUCUC 3'
>bta-miR-154c	NM_001191523	8967	974	-24.1
miRNA 3' UCUCUAGUUGGCACGUUAUAGA 5'
:|| |:: |||||||||:
target 5' -UGGA-CGGUUGUGCAAUAUUC 3'
>bta-miR-154c	NM_001192292	4099	1392	-19.2
miRNA 3' UCUCUAGUUGGCACGUUAUAGA 5'
|| :|:| |||:||||
target 5' ---CAUGGAUCAAGCAGUAUCG 3'
>bta-miR-154c	NM_001034753	928	894	-15.2
miRNA 3' -UCUCUAGUUGGCACGUUAUAGA 5'
||||:| :| ||||||:
target 5' CAGAGGUGU-UCAA-CAAUAUUA 3'
>bta-miR-154c	NM_001076893	2484	414	-16.3
miRNA 3' UCUCUA-GUUGGCA--C-GUUAUAGA- 5'
|:| | |:| | ||||||||
target 5' --UGGUGCUCCUGGUGGCCAAUAUCUU 3'
>bta-miR-154c	NM_001192261	5120	2360	-17.1
miRNA 3' -UCUCU---AGUUGGCACGUUAUAGA- 5'
||||| |: | || :|||||||
target 5' AAGAGAAACUUUAAAGU-UAAUAUCUG 3'
>bta-miR-154c	NM_001079789	1787	1105	-17
miRNA 3' UCUCUAGUUGGC-ACGUUAUAGA 5'
||::| ||:||||||
target 5' ------AAAUUGAUGUAAUAUCC 3'
>bta-miR-154c	NM_001105372	4321	67	-23.1
miRNA 3' -UCUCUAGUUGGCACGUUAUAGA 5'
:|||| | |:|| ||||:||
target 5' AGGAGAACUUCUGUUCAAUGUCC 3'
>bta-miR-154c	NM_174782	4106	3051	-18.5
miRNA 3' -UCUCUAGUUGGCACGUUAUAGA- 5'
||||| : | ||||||:|
target 5' GAGAGAGGGUGCA--CAAUAUUUG 3'
>bta-miR-154c	NM_001191368	1586	999	-14.9
miRNA 3' UCUCUAGUUGGCACGUUAUAGA 5'
|: ::|| ||||||:
target 5' ----UUUGGUUGUCCAAUAUUC 3'
>bta-miR-154c	NM_001017945	2179	1370	-20.8
miRNA 3' UCUCUAG--UUGGCACGUUAUAGA 5'
:||| |:|: ||||||:||
target 5' -AGGAUGGAAGCU-UGCAAUGUCC 3'
>bta-miR-154c	NM_174625	3532	2704	-18.1
miRNA 3' UCUCUAGUUGGCACGUUAUAGA 5'
:|| |:|:|| :||||||
target 5' -AGGA--AGCUGU-UAAUAUCA 3'
>bta-miR-154c	NM_001192230	2099	1662	-11.5
miRNA 3' UCUCUAGUUGGCACGUUAUAGA 5'
||:||||
target 5' -------------CCAGUAUCG 3'
>bta-miR-154c	NM_001079784	2121	1818	-18.6
miRNA 3' -UCUCUAGUUGGCACGUUAUAGA- 5'
||||: | ||: ||:|||||
target 5' AAGAGG-C-ACUUU-CAGUAUCUG 3'
>bta-miR-154c	NM_001101880	5892	1497	-21.4
miRNA 3' -UCUCUA-GUUGGCACGUUAUAGA 5'
||| :| :||:| ||||:||||
target 5' AAGAAGUGUAAUC-UGCAGUAUCA 3'
>bta-miR-154c	NM_001034016	1266	504	-19.4
miRNA 3' UCUCUAGUUGGCACGUUAUAGA- 5'
||| ||:|:| ||||||:|
target 5' -AAGAACAGCUGC-CAAUAUUUA 3'
>bta-miR-154c	NM_174025	2455	334	-16.2
miRNA 3' UCUCUAGUUGG--CAC-GUUAUAGA- 5'
|||| | | ||:|||||
target 5' -----CCAACGUAG-GACAGUAUCUA 3'
>bta-miR-154c	NM_001101081	2549	814	-13.9
miRNA 3' UCUCUAGUUGGCACGUUAUAGA 5'
|||| : ||||||:
target 5' ---UAUCAUGUACACAAUAUUC 3'
>bta-miR-154c	NM_174160	746	547	-11.7
miRNA 3' UCUCUAGUUG-GCAC-GUUAUAGA 5'
:||: || | ||||||:
target 5' -----GUAAUACG-GACAAUAUUC 3'
>bta-miR-154c	NM_001191444	2969	2640	-19.5
miRNA 3' UCUCUAGUUGGCACGUUAUAGA- 5'
||: ||||:|||||
target 5' -------UACUAUGCAGUAUCUC 3'
>bta-miR-154c	NM_001191445	3971	2571	-21.7
miRNA 3' -UCUCUAGUUGGC-ACGUUAUAGA 5'
||| ||:|| ||||||||:
target 5' CAGACA-CAGCCAAUGCAAUAUUG 3'
>bta-miR-154c	NM_173957	1394	80	-20.3
miRNA 3' UCUCUAGUUGGC--AC-GUUAUAGA- 5'
||:|| || || ||||:|||
target 5' -UAGGUCUCCCCCAUGACAAUGUCUU 3'
>bta-miR-154c	NM_001205372	3297	1457	-19.4
miRNA 3' UCUCUAG-UUGGC-ACGUUAUAGA- 5'
|||: ::|: ||||||||:|
target 5' UGAGGCCUGGCUAUUGCAAUAUUUA 3'
>bta-miR-154c	NM_001191383	6935	5974	-22.7
miRNA 3' UCUCUAGUUGGCACGUUAUAGA- 5'
:| |||||||||||
target 5' ------UGAAAGUGCAAUAUCUA 3'
>bta-miR-154c	NM_001205378	2513	1763	-15.6
miRNA 3' UCUCUAGUUGGCACGUUAUAGA- 5'
:|||: ||||||||
target 5' -----AUAACUAA-CAAUAUCUU 3'
>bta-miR-154c	NM_001206365	695	371	-14.7
miRNA 3' UCUCUAGUUGGCACGUUAUAGA- 5'
:|| ||||||||
target 5' --------UUCGCACAAUAUCUG 3'
>bta-miR-154c	NM_001191408	2677	835	-16.4
miRNA 3' UCUCUAGUUGGCAC--GUUAUAGA 5'
:|| :|| ||| ||||||:
target 5' -UGGAAUAAAAGUGAUCAAUAUUG 3'
>bta-miR-154c	NM_001205419	3829	543	-14.5
miRNA 3' UCUCUAGUUGGCACGUUAUAGA 5'
||:| :| ||:||||
target 5' ----CUCGA-UGAACAGUAUCA 3'
>bta-miR-154c	NM_001206215	6868	1458	-18.9
miRNA 3' UCUCUAGUUGGCACGUUAUAGA- 5'
:||||:| ||:|||||
target 5' ---CGUCAAUCC--CAGUAUCUC 3'
>bta-miR-154c	NM_001206422	4325	2351	-18.6
miRNA 3' UCUCUAGUUGGCACGUUAUAGA- 5'
|||:|| : ||:|||||
target 5' CGAGGUCCA-UAAACAGUAUCUG 3'
>bta-miR-154c	NM_001206534	5078	281	-19.2
miRNA 3' UCUCUAGUUGGCACGUUAUAGA- 5'
:||| || ||||:|||||
target 5' -CGGAUAAA---UGCAGUAUCUA 3'
>bta-miR-154c	NM_001206556	4402	3231	-24.3
miRNA 3' UCUCUAGUUGGCACGUUAUAGA- 5'
| :||:|||||||||:|
target 5' ----CUGGACUGUGCAAUAUUUC 3'
>bta-miR-154c	NM_001206563	9906	7902	-21.4
miRNA 3' UCUCUAGUUGGCACGUUAUAGA- 5'
||:|| ||:| ||||:|||
target 5' -UAGGUC-ACUGAUCAAUGUCUG 3'
>bta-miR-154c	NM_001206586	21755	13522	-22.5
miRNA 3' -UCUCUAGUUGGCACGUUAUAGA- 5'
:|||| :|| :| |||||||:|
target 5' UGGAGA-UAAGUG-GCAAUAUUUA 3'
>bta-miR-154c	NM_001206876	2421	2166	-20.7
miRNA 3' -UCUCUAGUUGGCACGUUAUAGA- 5'
||| ||| | ||||||||||
target 5' CAGA-AUCCUCA-UGCAAUAUCUG 3'
>bta-miR-154c	NM_001206898	5669	5560	-21
miRNA 3' -UCUCUAGUUGGCACGUUAUAGA- 5'
||||| |||:| ||||||:|
target 5' UAGAGA--AACUGACCAAUAUUUA 3'
>bta-miR-154c	NM_001206816	4597	2626	-20.8
miRNA 3' UCUCUAGUUGGCACGUUAUAGA 5'
|:|: |||||||||
target 5' ------AAGCUAUGCAAUAUCA 3'
>bta-miR-154c	NM_001207061	6071	5540	-19.3
miRNA 3' -UC-UCUAGUUGGC-ACGUUAUAGA- 5'
|| ||| ||| ||||||||:|
target 5' UAGUAGA---ACCACUGCAAUAUUUG 3'
>bta-miR-154c	NM_001075135	1538	971	-18
miRNA 3' UCUC-UAGUUGGCAC-GUUAUAGA- 5'
| | ||:| :| | ||||:|||
target 5' UGUGUAUUAUGUG-GCCAAUGUCUU 3'
>bta-miR-154c	NM_001104988	1416	1064	-22.8
miRNA 3' -UCUCUAGUUGGCAC-GUUAUAGA 5'
||:|| :|:|| | ||||:||
target 5' CAGGGAAUAGCCACGACAAUGUCA 3'
>bta-miR-154c	NM_001075214	882	700	-17.6
miRNA 3' UCUCUAGUUGGCACGUUAUAGA 5'
||| :|:| ||:||||
target 5' -AAGAAGGAUCCCACAGUAUCA 3'
>bta-miR-154c	NM_174369	8275	7141	-22.6
miRNA 3' -UCUCUAG-UUGGCAC--GUUAUAGA 5'
||||| :||| || ||||:||
target 5' UAGAGAAGAGACCCUGCUCAAUGUCA 3'
>bta-miR-154c	NM_001007818	1411	466	-18
miRNA 3' UCUCUAGUUGGCACGUUAUAGA 5'
:: | ||:|||||
target 5' ------AGGUUG-GCGAUAUCA 3'
>bta-miR-154c	NM_175793	1272	271	-15.5
miRNA 3' UCUCUAGUUGGC-AC-GUUAUAGA 5'
| | || :|: || ||||:||
target 5' UGUGCUCUGCUUAUGACAAUGUCA 3'
>bta-miR-154c	NM_174704	2059	833	-18.3
miRNA 3' UCUCUAGUUGGCACGUUAUAGA 5'
|||:|: ||:||||
target 5' ----UUCAGCUC--CAGUAUCA 3'
>bta-miR-154c	NM_174451	1571	649	-18.4
miRNA 3' -UCUCUAGUUGGC-ACGUUAUAGA 5'
|| |:||| | | ||||||:
target 5' GAGUGGUCAUGCUCUUCAAUAUUG 3'
>bta-miR-154c	NM_174767	1957	1262	-18.9
miRNA 3' UCUCUAGUUGGCACGUUAUAGA 5'
:||| || ||||||:||
target 5' -AGGAUAAAA--UGCAAUGUCA 3'
>bta-miR-154c	NM_001081602	3545	1418	-28.2
miRNA 3' -UCUCUAGUUGGC--ACGUUAUAGA- 5'
||||| :||| ||||||||||
target 5' CAGAGAGAGACCUGCUGCAAUAUCUA 3'
>bta-miR-154c	NM_001038684	1626	538	-19.7
miRNA 3' UCUCUAG--UUGGCAC-GUUAUAGA 5'
|||| ::|:| ||:||||
target 5' -AAGAUGGAGGCUGGACCAGUAUCA 3'
>bta-miR-154c	NM_001081604	4702	1194	-19.8
miRNA 3' UCUCUAGUUGGCACGUUAUAGA- 5'
|:||| : |:||||||
target 5' --UGGUCAUGUUAUCGAUAUCUA 3'
>bta-miR-154c	NM_001046345	3211	1730	-16
miRNA 3' UCUCUAGUUGGCACGUUAUAGA 5'
|||| || |||||||
target 5' -CAGAUGCUCCCA-CAAUAUCA 3'
>bta-miR-154c	NM_001099013	3062	339	-19.6
miRNA 3' UCUCUAGUUGG--C-ACGUUAUAGA- 5'
||| | ||||:|||||
target 5' ------AAACAGAGCUGCAGUAUCUG 3'
>bta-miR-154c	NM_001206321	2170	1855	-17.1
miRNA 3' UCUCUAGUUGGCA-CGUUAUAGA- 5'
||:| || |||:|||||
target 5' ---AAUUACA-GUAGCAGUAUCUU 3'
>bta-miR-154c	NM_001102246	3065	1493	-16.9
miRNA 3' UCUCUAGUUGGCACGUUAUAGA- 5'
|| ||:|||||||
target 5' -------UACAUUGUAAUAUCUA 3'
>bta-miR-154c	NM_001046301	1744	827	-14.9
miRNA 3' UCUCUAGUUGGCACGUUAUAGA- 5'
:|: || ||:|||||
target 5' ---AGUUUUCCA--CAGUAUCUU 3'
>bta-miR-154c	NM_001046598	1395	326	-16.9
miRNA 3' UCUCUAGUUGGCACGUUAUAGA 5'
||:|: ||||:||
target 5' -----ACAGCUUU-CAAUGUCA 3'
>bta-miR-154c	NM_001046600	2748	11	-18.2
miRNA 3' -UCUCUAGUUGGCAC-GUUAUAGA- 5'
||||: |:: || ||:|||||
target 5' CAGAGG---AUUCUGACAGUAUCUU 3'
>bta-miR-154c	NM_001076198	2533	336	-29.1
miRNA 3' -UCUCUAG-UUGGCACGUUAUAGA- 5'
||||:|| |||:| |||||||:|
target 5' CAGAGGUCAAACUG-GCAAUAUUUG 3'
>bta-miR-154c	NM_001075431	3844	1101	-15.8
miRNA 3' UCUCUAGUUGGCACGUUAUAGA 5'
|| ||| |::|| :||||||
target 5' UGA-AUCCAUUGU-UAAUAUCA 3'
>bta-miR-154c	NM_001034496	1517	1474	-14.9
miRNA 3' UCUCUAGUUGGC---AC--GUUAUAGA- 5'
|||:||| | | ||:|||||
target 5' --CGAUUAACAGAAUUAUACAGUAUCUC 3'
>bta-miR-154c	NM_001099041	4535	831	-23.4
miRNA 3' UCUCUAGUUGGC-ACGUUAUAGA- 5'
||| ||:| ||||:|||||
target 5' -CAGA-CAGCAGCUGCAGUAUCUC 3'
>bta-miR-154c	NM_001078097	3914	3114	-19.3
miRNA 3' UCUCUAGUUGGCACGUUAUAGA- 5'
:|| || |||||||||:|
target 5' -AGGA--AAAUGUGCAAUAUUUU 3'
>bta-miR-154c	NM_001098117	3413	88	-17.5
miRNA 3' UCUCUAGUUGGCACGUUAUAGA- 5'
:|| ||:| ||:|||||
target 5' -AGGAAGAAUCUUACAGUAUCUC 3'
>bta-miR-154c	NM_001038159	2293	1993	-20.4
miRNA 3' UCUCUAGU--UGGCACGUUAUAGA- 5'
|| :|:|| ||||:|||
target 5' ----UUCUAUGCUGUACAAUGUCUG 3'
>bta-miR-154c	NM_001075189	2448	884	-18.5
miRNA 3' -UCUCUAGUUG---GCA-C-GUUAUAGA- 5'
||||| ::| | | ||:|||||
target 5' CAGAGAAGGGCGAACAAGGACAGUAUCUU 3'
>bta-miR-154c	NM_001103098	3933	1938	-25.4
miRNA 3' UCUCUAGUUGGCACGUUAUAGA 5'
|:|: ::||| ||||:||||
target 5' UGGGGCUGACCAUGCAGUAUCC 3'
>bta-miR-154c	NM_001077051	1777	612	-15.2
miRNA 3' -UCU-CUAGUUGGCACGUUAUAGA 5'
:|| || |||| ||||||:
target 5' UGGAAGAA-AACCU--CAAUAUUG 3'
>bta-miR-154c	NM_001103100	3141	2046	-15.7
miRNA 3' UCUCUAGUUGGCACGUUAUAGA- 5'
|:||: :|||||||
target 5' -----ACGACUCA-UAAUAUCUA 3'
>bta-miR-154c	NM_001080230	1324	178	-19
miRNA 3' UCUCUAGUUGGCACGUUAUAGA- 5'
||| |:||: ||:|||||
target 5' -AAGA-CGACUU--CAGUAUCUA 3'
>bta-miR-154c	NM_001075715	1376	1137	-20.1
miRNA 3' -UCUCUAGUUGGCAC-GUUAUAGA 5'
||||| |||:| | ||||||:
target 5' CAGAGAA-AACUG-GACAAUAUUC 3'
>bta-miR-154c	NM_001077059	2259	1011	-25.3
miRNA 3' -UCUCUAGUUGGCACGUUAUAGA- 5'
:||| :| |||||||:|||
target 5' AGGAGU--GAGAGUGCAAUGUCUU 3'
>bta-miR-154c	NM_001102029	3630	1541	-17.1
miRNA 3' UCUCUAGU-UGG---CAC-GUUAUAGA- 5'
||| ||| ||| ||||||:|
target 5' ----UUCAAACCCUUGUGACAAUAUUUU 3'
>bta-miR-154c	NM_001110772	4356	1626	-17.5
miRNA 3' UCUCUAGUUGGCAC-GUUAUAGA- 5'
:|:||: ||| :|||||||
target 5' ---UGUUAAU-GUGAUAAUAUCUA 3'
>bta-miR-154c	NM_001076810	2212	314	-19.5
miRNA 3' UCUC---UAGUUGGCAC-GUUAUAGA- 5'
|:| :| : || | ||||:|||
target 5' CGGGCCUGUGGUGCGGGUCAAUGUCUU 3'
>bta-miR-154c	NM_001035304	2067	1388	-18.5
miRNA 3' -UCUCUAGUUGGCACGUUAUAGA- 5'
|||||| || :|||||||
target 5' GAGAGAUGU-CC---UAAUAUCUC 3'
>bta-miR-154c	NM_001046419	2903	2460	-20.3
miRNA 3' UCUCUAGUUGGCACGUUAUAGA 5'
||::| |||:||||||
target 5' ---UAUUGAAUGUGUAAUAUCA 3'
>bta-miR-154c	NM_001014849	841	174	-20.6
miRNA 3' UCUCUAGUUGGCA-C-GUUAUAGA 5'
|:|| ::||| | |||||||
target 5' CGGGAAUGACCUUAGACAAUAUCA 3'
>bta-miR-154c	NM_001099101	3171	2000	-18.8
miRNA 3' UCUCUAGUUGGCAC-GUUAUAGA- 5'
||| : || ||:|||||
target 5' ----CUCAUGUAUGCCAGUAUCUU 3'
>bta-miR-154c	NM_001076829	2617	569	-19.8
miRNA 3' -UCUCUAGU-UGGCACGUUAUAGA- 5'
|| ||| |:: |||||||||
target 5' AAGUGAUAACAUUCAGCAAUAUCUG 3'
>bta-miR-154c	NM_001075745	941	374	-12.8
miRNA 3' UCUCUAGUUGGCAC--GUUAUAGA- 5'
:|| ||||:|||
target 5' ---------AUGUUUACAAUGUCUU 3'
>bta-miR-154c	NM_001076832	3281	1221	-19.2
miRNA 3' UCUCUAGUUGGCACGUUAUAGA 5'
:|: ||| | ||||||||
target 5' -UGGGCCAAUAGCGCAAUAUCC 3'
>bta-miR-154c	NM_001083495	2164	1950	-18.8
miRNA 3' UCUCUAGUUGGCAC-GUUAUAGA- 5'
:|||| || :|||||||
target 5' -----AUAACCAUGCUAAUAUCUA 3'
>bta-miR-154c	NM_001035424	3618	893	-21.5
miRNA 3' -UC-UCUAGU--UGGCACGUUAUAGA 5'
:| ||| :| || ||||||||||
target 5' GGGCAGAAUAAAACAGUGCAAUAUCC 3'
>bta-miR-154c	NM_001076844	2410	1524	-10.8
miRNA 3' UCUCUAGUUGGCACGUUAUAGA 5'
|||||||
target 5' -------------ACAAUAUCC 3'
>bta-miR-154c	NM_001075248	1167	879	-19.7
miRNA 3' -UCUCUAGUUG-GCA--C-GUUAUAGA 5'
:|||| || || | |:|||||
target 5' AGGAGAGCAUGACGGGCGACGAUAUCC 3'
>bta-miR-154c	NM_001205305	2630	1508	-15.8
miRNA 3' UCUCUAG-UUGGCACGUUAUAGA- 5'
||| |||| ||||||:|
target 5' --UGAUAGAACCAC-CAAUAUUUG 3'
>bta-miR-154c	NM_001045963	2899	2381	-15.2
miRNA 3' UCUCUAGUUGGCACGUUAUAGA- 5'
:|||: ||||:|||
target 5' -----CUAACUA--CAAUGUCUU 3'
>bta-miR-154c	NM_001077895	2422	1	-16.2
miRNA 3' UCUCUA-GUUGGCACGUUAUAGA- 5'
||| ||| | ||:|||||
target 5' -GAGUUCCAAGC---CAGUAUCUC 3'
>bta-miR-154c	NM_001038221	2473	2135	-14.5
miRNA 3' UCUCUAGUUGGCAC-GUUAUAGA 5'
||||| | | ||||||:
target 5' -CAGAUCUUCAGACACAAUAUUC 3'
>bta-miR-154c	NM_001101843	3833	1173	-17.9
miRNA 3' UCUCUAGUUGGCACGUUAUAGA 5'
|||| | ||||||||
target 5' ---CAUCAUCA--GCAAUAUCA 3'
>bta-miR-154c	NM_001075533	1853	1208	-20.7
miRNA 3' -UCUCUAGUUGGCAC-GUUAUAGA 5'
|||| | :|: ||| ||||:||
target 5' CAGAG-UGGAU-GUGUCAAUGUCA 3'
>bta-miR-154c	NM_001014908	2631	431	-15.3
miRNA 3' UCUCUAGUUGGCACGUUAUAGA 5'
|||||:||
target 5' ------------CGCAAUGUCC 3'
>bta-miR-154c	NM_001102103	5979	3507	-17.4
miRNA 3' -UCUCUAGUUGGCACGUUAUAGA 5'
:|||| :|:: ||:||||
target 5' UGGAGAA-GAUUAAACAGUAUCA 3'
>bta-miR-154c	NM_001104996	1729	517	-12.8
miRNA 3' UCUCUAGUUGGCAC-GUUAUAGA 5'
|| :| | ||:||||
target 5' -----CCAUAUG-GCCAGUAUCA 3'
>bta-miR-154c	NM_001075286	1644	685	-16.2
miRNA 3' -UCUCUAGUUGGCACGUUAUAGA- 5'
||||: |: || ||:|||||
target 5' CAGAGG--AG--GUCCAGUAUCUG 3'
>bta-miR-154c	NM_001101856	2593	1215	-15.1
miRNA 3' -UCUCUAGUUGG-CACGUUAUAGA- 5'
:|| ||| | ||:|||||
target 5' UGGAAG-CAAAAAGCUCAGUAUCUA 3'
>bta-miR-154c	NM_001015519	2238	1575	-23.5
miRNA 3' UCUCUAG-UUGGCACGUUAUAGA- 5'
||||| |||:| ||||:|||
target 5' -CAGAUCUAACUGCCCAAUGUCUG 3'
>bta-miR-154c	NM_001103249	2670	469	-14.7
miRNA 3' UCUCUAGUUGGCACGUUAUAGA- 5'
||| || |:||||||
target 5' ---CAUCU-CCUU-CGAUAUCUU 3'
>bta-miR-154c	NM_001040539	1479	362	-21
miRNA 3' -UCUCUAGUUGGCACGUUAUAGA- 5'
|| || |||:| |:|||||||
target 5' CAGUGAA-AACUG-GUAAUAUCUC 3'
>bta-miR-154c	NM_001078070	3078	969	-15.2
miRNA 3' UCUCUAGUUGGCACGUUAUAGA 5'
|||:||||
target 5' ------------AGCAGUAUCC 3'
>bta-miR-154c	NM_001034769	1072	607	-12.9
miRNA 3' UCUCUAGUUGGC-ACGUUAUAGA 5'
|::|: | ||:||||
target 5' -----GCGGCUUAUACAGUAUCC 3'
>bta-miR-154c	NM_001076332	1267	1244	-10.3
miRNA 3' UCUCUAGUUGGCACGUUAUAGA 5'
:||||||
target 5' -------------CUAAUAUCA 3'
>bta-miR-154c	NM_001098876	1276	340	-13.8
miRNA 3' UCUCUAGUUGGCAC-GUUAUAGA 5'
|| | ||||:||
target 5' ---------ACGAGACAAUGUCG 3'
>bta-miR-154c	NM_001038050	938	607	-17.5
miRNA 3' UCUCUAGUUGGCACGUUAUAGA- 5'
|||| | :|| ||||||||
target 5' -AAGAUGA--UGU-CAAUAUCUG 3'
>bta-miR-154c	NM_001098880	5851	875	-22.9
miRNA 3' UCUCUAGUUGGCAC-GUUAUAGA 5'
||||||| || ||||:||
target 5' ---CAUCAACCAUGUCAAUGUCC 3'
>bta-miR-154c	NM_001035410	1729	1304	-16.5
miRNA 3' UCUCUAGUUGGCAC-GUUAUAGA- 5'
|| : :| ||||:|||
target 5' ---CAUGGUGUGGUCCAAUGUCUG 3'
>bta-miR-154c	NM_001034281	2048	472	-16.1
miRNA 3' -UCUCUAGUUGGCACGUUAUAGA 5'
:||| || ||: :||||||
target 5' UGGAG-UCUACUUA-UAAUAUCC 3'
>bta-miR-154c	NM_001076094	1285	834	-20.8
miRNA 3' UCUCUAGUUGGCAC---GUUAUAGA 5'
|| ||:| ||| ||:||||
target 5' -AAGGGCAGCAGUGAACCAGUAUCA 3'
>bta-miR-154c	NM_001075326	1970	1271	-16.7
miRNA 3' UCUCUAGUUGGCACGUUAUAGA- 5'
:|| ||| ||||:|||
target 5' -AGGAAU-ACCUCUCAAUGUCUU 3'
>bta-miR-154c	NM_001024484	1874	1575	-16.8
miRNA 3' UCUCUAGUUGGCACGUUAUAGA- 5'
||| |: |:|||||||
target 5' ---UAUCUUCUAGGUAAUAUCUC 3'
>bta-miR-154c	NM_001046277	1239	976	-18.3
miRNA 3' UCUCUAG-UUGGCAC-GUUAUAGA- 5'
:|:|| ||| | ||||||||
target 5' -UGGGUCCAACAGAAUCAAUAUCUG 3'
>bta-miR-154c	NM_001078165	876	503	-14.3
miRNA 3' -UCUCUAGUUGGCACGUUAUAGA 5'
||| | ||:| ||||||:
target 5' CAGAAUGC-ACUGCACAAUAUUA 3'
>bta-miR-154c	NM_001098898	3062	385	-14.5
miRNA 3' UCUCUAGUUGGCACGUUAUAGA 5'
:|:| :| | ||||:||
target 5' -AGGGUGGAACA--CAAUGUCA 3'
>bta-miR-154c	NM_001034545	1810	1147	-19.7
miRNA 3' UCUCUAGUUGGCAC---GUUAUAGA 5'
|||| :||: || ||:||||
target 5' CGAGAGGGACU-UGAAACAGUAUCA 3'
>bta-miR-154c	NM_001102161	3594	737	-26.6
miRNA 3' -UCUCUAGU-UGGCACGUUAUAGA- 5'
:|||:| ||:| |||:|||||
target 5' UGGAGGUGUUACUG-GCAGUAUCUU 3'
>bta-miR-154c	NM_001046284	2487	470	-21.7
miRNA 3' UCUCUAG-UUGGCACGUUAUAGA- 5'
:|||| ||:|| ||||:|||
target 5' -UGGAUCGAAUCGC-CAAUGUCUC 3'
>bta-miR-154c	NM_001037447	2374	2183	-21.2
miRNA 3' UCUCUAGUUGGCACGUUAUAGA- 5'
|:|||||||||:|
target 5' --------CCUGUGCAAUAUUUA 3'
>bta-miR-154c	NM_001080260	1573	131	-14.1
miRNA 3' UCUCUA-GUU-GGCACGUUAUAGA 5'
||| ||: || :||||||
target 5' --UGAUUCAGUCCUUUUAAUAUCC 3'
>bta-miR-154c	NM_001097999	2474	1295	-23.5
miRNA 3' UCUCUAGUUGGCACGUUAUAGA 5'
|||||:|| ||||:||
target 5' ----UUCAACUGU-CAAUGUCA 3'
>bta-miR-154c	NM_001046536	1511	1152	-18.5
miRNA 3' UCUCUAGUUGGCAC-GUUAUAGA- 5'
||| || || | ||:|||||
target 5' CGAGCUCUACA--GCCAGUAUCUG 3'
>bta-miR-154c	NM_001101911	3722	2908	-14.3
miRNA 3' UCUCUAGUUGG-CACGUUAUAGA 5'
:|| :: || ||||||:
target 5' -UGGAAGGGAAAGUUCAAUAUUG 3'
>bta-miR-154c	NM_001040580	879	800	-18.6
miRNA 3' UCUCUAGUUGGCACGUUAUAGA- 5'
||| : ||||||||:|
target 5' ----UUCAUGU-UGCAAUAUUUU 3'
>bta-miR-154c	NM_001098928	2423	1606	-20.2
miRNA 3' -UCUCUAGU--UGGCACGUUAUAGA- 5'
||||:|:| |:: ||:|||||
target 5' AAGAGGUUAUCAUUCAACAGUAUCUA 3'
>bta-miR-154c	NM_001075780	2740	749	-18.6
miRNA 3' UCUCUAGUUGGCACGUUAUAGA 5'
||: | :|:|| |||||||
target 5' -CAGG-CUGCUGUCCAAUAUCC 3'
>bta-miR-154c	NM_001076916	1939	1619	-15.2
miRNA 3' UCUCUAGUUGGCACGUUAUAGA- 5'
:||:| ||:|||||
target 5' -----GUAAUCC--CAGUAUCUG 3'
>bta-miR-154c	NM_001034584	3164	1792	-15.6
miRNA 3' UCUCUAGUUGGCACGUUAUAGA- 5'
||| ||::|| ||||||:|
target 5' -AAGA--AAUUGU-CAAUAUUUC 3'
>bta-miR-154c	NM_001040573	1523	679	-14.1
miRNA 3' UCUCUAGUUGGC-AC-GUUAUAGA 5'
||| |||| | |||||||
target 5' -AAGACAAACCUCUCACAAUAUCA 3'
>bta-miR-154c	NM_001037491	711	353	-20.6
miRNA 3' UCUCUAGUUG-GCACGUUAUAGA- 5'
||| |||| || ||||:|||
target 5' -CAGAACAACACGCUCAAUGUCUA 3'
>bta-miR-154c	NM_001075389	1199	738	-18
miRNA 3' -UC-UCUAGUUGGCACGUUAUAGA- 5'
:| ||: :||:: ||||||||:|
target 5' UGGUAGGAUAAUU-UGCAAUAUUUA 3'
>bta-miR-154c	NM_001105444	1484	1264	-11.5
miRNA 3' UCUCUAGUUGGCAC--GUUAUAGA 5'
|||: | |||||||
target 5' ------GAACUAUAUUCAAUAUCC 3'
>bta-miR-154c	NR_031068	82	67	-17
miRNA 3' UCUCUAGUUGGCACGUUAUAGA 5'
:|||| ||:||||
target 5' -----CUAACCCU-CAGUAUCA 3'
>bta-miR-154c	NR_031354	80	56	-14.5
miRNA 3' -UCUCUAGUUGG-C---ACGUUAUAGA 5'
||:|| || || | | ||:||||
target 5' CAGGGA-CAUCCAGUUUUUCAGUAUC- 3'
>bta-miR-154c	NR_031378	88	68	-17.9
miRNA 3' UCUCUAGUUGGCACGUUAUAGA- 5'
:|||| ||:|||||
target 5' -----CUAACCCU-CAGUAUCUA 3'
>bta-miR-154c	NR_031131	86	60	-25.4
miRNA 3' UCUCUAGUUGGC--A-CGUUAUAGA- 5'
|:||:||| | |||:|||||
target 5' --CGGUCGACCUCUUUGCAGUAUCUA 3'
>bta-miR-154c	NM_001083766	1583	334	-10.1
miRNA 3' UCUCUAGUUGGCACGUUAUAGA- 5'
::| ||||||:|
target 5' --------UUUGCACAAUAUUUG 3'
>bta-miR-154c	NR_030891	93	51	-10.2
miRNA 3' UCUCUAGUUGGCACGUUAUAGA 5'
||:|| | ||||||:
target 5' ---UAUUAAACAC-CAAUAUUA 3'
>bta-miR-154c	NR_030896	86	70	-14.2
miRNA 3' UCUCUAGUUGGCACGUUAUAGA 5'
:|||: ||:||||
target 5' -----CUAACUCU-CAGUAUCC 3'
>bta-miR-154c	NR_031152	114	58	-18.7
miRNA 3' UCUCUAGUUGGCACGUUAUAGA 5'
| |: |||||||||:
target 5' ----CUGAGUAGUGCAAUAUUG 3'
>bta-miR-154c	NM_001079795	2404	1053	-20.1
miRNA 3' UCUCUAGUUGGCACGUUAUAGA 5'
||||:|||||
target 5' ----------AGUGCGAUAUCA 3'
>bta-miR-154c	NM_001242584	1907	1820	-15.6
miRNA 3' UCUCUAGUUGGCACGUUAUAGA- 5'
:||:| ||||:|||
target 5' -----AUAAUCAAUCAAUGUCUG 3'
>bta-miR-154c	NR_031184	80	73	-9.6
miRNA 3' UCUCUAGUUGGCACGUUAUAGA 5'
||:||||
target 5' -------------UCAGUAUC- 3'
>bta-miR-154c	NM_001035398	1753	913	-17.8
miRNA 3' -UCUCUAGUUGG-CAC-GUUAUAGA- 5'
:|||| ||| | :|||||||
target 5' AGGAGACCAAAAAGAAAUAAUAUCUU 3'
>bta-miR-154c	NR_031205	83	60	-17.6
miRNA 3' UCUCUAGUUGGC--AC--GUUAUAGA 5'
|:|:|||| | ||:||||
target 5' --UGGUUAACCUUUUUUCCAGUAUCA 3'
>bta-miR-154c	NR_031209	83	59	-17.6
miRNA 3' UCUCUAGUUGGC--AC--GUUAUAGA 5'
|:|:|||| | ||:||||
target 5' --UGGUUAACCUCUUUUCCAGUAUCA 3'
>bta-miR-154c	NM_001102542	4606	569	-20.9
miRNA 3' UCUCUAGUUGGC---ACGUUAUAGA- 5'
|||||: |:|| | |:||||||
target 5' CGAGAUUCAUCGUUAUUCGAUAUCUU 3'
>bta-miR-154c	NM_001102550	3317	2512	-18.1
miRNA 3' UCUCUAGUUG-GCACGUUAUAGA- 5'
:||| :|| ||:|||||
target 5' ---AGUCACAAUGUACAGUAUCUA 3'
>bta-miR-154c	NM_001104611	1713	817	-14.9
miRNA 3' UCUCUAGUUGGCACGUUAUAGA- 5'
||| ||: |:||||||
target 5' ---CAUCUACUU--CGAUAUCUU 3'
>bta-miR-154c	NM_001103311	2691	2002	-23.4
miRNA 3' UCUCUAGUUGGCACGUUAUAGA 5'
|||||: |:|| ||:||||
target 5' UGAGAUUCAUCGCCCAGUAUCA 3'
>bta-miR-154c	NM_001206725	1682	1393	-17.6
miRNA 3' UCUCUAGUUGGCACGUUAUAGA 5'
|||| |:||||||
target 5' ------GAACCA-GUAAUAUCG 3'
>bta-miR-154c	NM_001206909	3506	3389	-24.8
miRNA 3' UCUCUAG--UUGGCACGUUAUAGA- 5'
:|||| : | ||||:|||||
target 5' -AGGAUCUGGUGCCUGCAGUAUCUG 3'
>bta-miR-154c	NM_001075827	3464	2631	-20.2
miRNA 3' UCUCUAGUUGGCAC-GUUAUAGA- 5'
|||| ||| || ||||||||
target 5' UGAGAGCAA---UGCCAAUAUCUA 3'
>bta-miR-154c	NM_174841	9812	7373	-20.9
miRNA 3' -UCUCUAG-UUGGCAC--GUUAUAGA 5'
||||| :||: || ||||:||
target 5' CAGAGAAGAGACUCUGCUCAAUGUCA 3'
>bta-miR-154c	NM_177945	6324	3851	-18.1
miRNA 3' -UCUCUAGUUGGC--A--CGUUAUAGA- 5'
||: ||:|||| | |||||||:|
target 5' AAGGUAUUAACCACUUCUGCAAUAUUUU 3'
>bta-miR-154c	NM_001206633	4258	3438	-19
miRNA 3' UCUCUAGUUGGCA-CGUUAUAGA 5'
| |:|: ||: ||||||||
target 5' UGUGGUU-ACUUCAGCAAUAUCA 3'
>bta-miR-154c	NM_001012680	1207	1052	-10.6
miRNA 3' -UCUCUAGUUGGCACGUUAUAGA 5'
:|| :|: |: ||||||:
target 5' UGGAAGUU--CU---CAAUAUUG 3'
>bta-miR-154c	NM_174700	2785	1088	-21.2
miRNA 3' UCUCUAG---UUGGC-AC--GUUAUAGA 5'
|:|||: |||:| || |:|||||
target 5' UGGGAUUGGGAACUGAUGAACGAUAUCA 3'
>bta-miR-154c	NM_176618	1211	833	-17
miRNA 3' UCUCUAGUUGGCACGUUAUAGA 5'
|| :| || |||||||
target 5' ----UUCUGCGGU-CAAUAUCC 3'
>bta-miR-154c	NM_201528	2073	1943	-23.6
miRNA 3' UCUCUAGUUGGC--ACGUUAUAGA 5'
:||| :| ||||:||||
target 5' ---UGUCAUGUGGCUGCAGUAUCA 3'
>bta-miR-154c	NM_001113255	1188	977	-17.1
miRNA 3' -UCUCUAGUUGGCACGUUAUAGA- 5'
||| |: ||: |||||||:|
target 5' UAGAAUUUUACUUGGCAAUAUUUG 3'
>bta-miR-154c	NM_174339	3956	1609	-16.8
miRNA 3' -UCUCUAG--UUGGCACGUUAUAGA- 5'
||| || ||:: |||||:|||
target 5' CAGA-AUAUAAAUUUGGCAAUGUCUC 3'
>bta-miR-154c	NM_174634	3143	2973	-16.5
miRNA 3' -UCUCUAGUUGGCACGUUAUAGA 5'
|| || ||: ||:||||||
target 5' CAGUGA--AAU--UGUAAUAUCA 3'
>bta-miR-154c	NM_178323	1190	980	-17.9
miRNA 3' UCUCUAGUUGGCAC--GUUAUAGA 5'
|||::||| ||||||:
target 5' -----GCAAUUGUGGUCAAUAUUG 3'
>bta-miR-154c	NM_001201324	1271	1061	-17.9
miRNA 3' UCUCUAGUUGGCAC--GUUAUAGA 5'
|||::||| ||||||:
target 5' -----GCAAUUGUGGUCAAUAUUG 3'
>bta-miR-154c	NM_174383	1917	1822	-16.3
miRNA 3' UCUCUAGUUGGCACGUUAUAGA 5'
|| || ||| ||||:||
target 5' UGACUUC-ACCAA-CAAUGUCG 3'
>bta-miR-154c	NM_174385	6771	6690	-20
miRNA 3' -UCUCUA-GUUGGCAC-GUUAUAGA- 5'
|||| |||| | ||||||:|
target 5' GAGAGCAGCAACAG-GACAAUAUUUA 3'
>bta-miR-154c	NM_174386	907	670	-22.8
miRNA 3' UCUCUAGUU-GGC--ACGUUAUAGA- 5'
||||| || ||||||:|||
target 5' ---AAUCAAUCCCUUUGCAAUGUCUA 3'
>bta-miR-154c	NM_173889	1605	978	-15.9
miRNA 3' -UCUCUAGUUGG-C-ACGUUAUAGA 5'
||| ||| | ||||||||:
target 5' UAGAAA-CAAGGAGAUGCAAUAUUA 3'
>bta-miR-154c	NM_203360	2275	1085	-24.5
miRNA 3' UCUCUAGUUGGCAC-GUUAUAGA 5'
|||:| ::|:| |||||||
target 5' CGAGGUGGGCUGCUCCAAUAUCG 3'
>bta-miR-154c	NM_174394	7769	5703	-16.5
miRNA 3' UCUCUAGUUGGCACGUUAUAGA- 5'
|::|: ||:|||||
target 5' -----GCGGCUC--CAGUAUCUG 3'
>bta-miR-154c	NM_173895	1798	320	-16.7
miRNA 3' UCUCUAGUUGGCAC-GUUAUAGA 5'
||||: || ||:||||
target 5' ---UAUCAGAGAUGCCAGUAUCA 3'
>bta-miR-154c	NM_174398	1844	651	-14.9
miRNA 3' UCUCUAGUUGGCACGUUAUAGA 5'
|:::|| ||||||:
target 5' ----UUUGGCCAAACAAUAUUG 3'
>bta-miR-154c	NM_001206326	3384	323	-23.5
miRNA 3' -UCUCUAGUU-GGCACGUUAUAGA 5'
:|||| | |||| ||:||||
target 5' AGGAGAACUGCCCGUACAGUAUCC 3'
>bta-miR-154c	NM_001077402	1954	1624	-14.6
miRNA 3' -UCUCU-AGUUGGCACGUUAUAGA- 5'
||| |: ||: ||||||||
target 5' CAGAAUUUUCACUU--CAAUAUCUA 3'
>bta-miR-154c	NM_001043342	1460	1435	-13.3
miRNA 3' UCUCUAGUUGGCAC-GUUAUAGA 5'
|| |||||||
target 5' -----------AUGCCAAUAUCA 3'
>bta-miR-154c	NM_174159	963	340	-12.8
miRNA 3' -UCUC-U---AGUUGGCAC-GUUAUAGA 5'
||:| | || ||: | ||||:||
target 5' CAGGGCAAACUCUACUAUAUCAAUGUCA 3'
>bta-miR-154c	NM_174662	2775	901	-21.1
miRNA 3' UCUCUAGUUGGCAC-GUUAUAGA 5'
|| |||| | || ||||:||
target 5' UGAUAUCAUGCAUGACAAUGUCC 3'
>bta-miR-154c	NM_001193225	2295	1749	-17.1
miRNA 3' UCUCUAGUUGGCACGUUAUAGA 5'
||||:||||
target 5' -----------AUGCAGUAUCA 3'
>bta-miR-154c	NM_174410	1666	1443	-11.3
miRNA 3' -UCUCUAGU-UGGCACGUUAUAGA- 5'
||| || | ||: ||||||:|
target 5' AAGACAUGACACU---CAAUAUUUU 3'
>bta-miR-154c	NM_174412	2694	2448	-12
miRNA 3' UCUCUAGUUGGCACGUUAUAGA 5'
|| :|: :||||||
target 5' ----UUCUGCUUC-UAAUAUCC 3'
>bta-miR-154c	NM_173916	1108	652	-19.6
miRNA 3' UCUCUAGUUGGCACGUUAUAGA 5'
|||||| |: |||||||
target 5' -AAGAUCAUCUUCACAAUAUCA 3'
>bta-miR-154c	NM_001205592	1520	1028	-16.9
miRNA 3' -UCUCUAGUUG-GCAC--GUUAUAGA 5'
:|||| ||: :|| ||||||:
target 5' GGGAGAAGAAUAUGUAAACAAUAUUC 3'
>bta-miR-154c	NM_174420	1123	409	-20.3
miRNA 3' UCUCUAGUUGGCACGUUAUAGA- 5'
|||| | |||||:|||
target 5' ----UUCAAAGG-GCAAUGUCUG 3'
>bta-miR-154c	NM_174676	3908	1900	-15.9
miRNA 3' -UCUCUAGUUGGC-AC--GUUAUAGA 5'
:|:|| | :|| | ||:||||
target 5' AGGGGACCCGCCUCUCUACAGUAUCC 3'
>bta-miR-154c	NM_001001146	2681	773	-18.6
miRNA 3' UCUCUAGUUGGCACGUUAUAGA- 5'
:| ||||: | ||||:|||
target 5' -UGGCUCAAUGGA-CAAUGUCUG 3'
>bta-miR-154c	NM_173927	3630	1297	-19.5
miRNA 3' -UCUCUA-G-UUGGCACGUUAUAGA- 5'
||||: | |||:| ||||||||
target 5' CAGAGGAACGAACUGCACAAUAUCUU 3'
>bta-miR-154c	NM_001206634	6716	6290	-21.4
miRNA 3' UCUCU-AGUUGGCAC-GUUAUAGA 5'
||| |||| :||| ||||||:
target 5' -UAGAUUCAAGUGUGUCAAUAUUC 3'
>bta-miR-154c	NM_001206910	4551	2819	-22.2
miRNA 3' -UCUCUAGUUGGCACGUUAUAGA- 5'
:|| |:| |||||:|||||
target 5' UGGACCGCGAG-GUGCAGUAUCUG 3'
>bta-miR-154c	NM_001206911	4487	2755	-22.2
miRNA 3' -UCUCUAGUUGGCACGUUAUAGA- 5'
:|| |:| |||||:|||||
target 5' UGGACCGCGAG-GUGCAGUAUCUG 3'
>bta-miR-154c	NM_001001154	1914	200	-16.1
miRNA 3' UCUCUAG---UUGGCACGUUAUAGA 5'
||||: :|:| ||:||||
target 5' -AAGAUUCUGGAUCUU-CAGUAUCC 3'
>bta-miR-154c	NM_174183	2703	1337	-13.8
miRNA 3' UCUCUAGUUGGCAC---GUUAUAGA 5'
| || || :| | ||:||||
target 5' UGUGAAGAAGUG-GACACAGUAUCA 3'
>bta-miR-154c	NM_174617	2597	591	-15.9
miRNA 3' -UCUCU--AGUUGGCACGUUAUAGA 5'
|||| |: |:| ||:||||
target 5' AAGAGUACUUUAUCAUCCAGUAUCA 3'
>bta-miR-154c	NM_177495	1923	773	-13.2
miRNA 3' UCUCUAGUUGGC-AC--GUUAUAGA 5'
:|:|| | || |:|||||
target 5' ---UGUUAAAUGAUGAACGAUAUCA 3'
>bta-miR-154c	NM_001166572	4323	3904	-21
miRNA 3' UCUCUAGUUGGCA-CGUUAUAGA- 5'
||| | :| |||||||||
target 5' --UGAUAAUGUGAGGCAAUAUCUA 3'
>bta-miR-154c	NM_175718	591	125	-14.6
miRNA 3' UCUCUAGUUGGCACGUUAUAGA 5'
||| ||:||||
target 5' -------CACCAC-CAGUAUCG 3'
>bta-miR-154c	NM_174705	1961	944	-17.1
miRNA 3' -UCUCUAGUUGGCACGUUAUAGA- 5'
||| |: ||: |||||||:|
target 5' UAGAAUUUUACUUGGCAAUAUUUG 3'
>bta-miR-154c	NM_174203	1197	760	-17.4
miRNA 3' UCUCUAGUUGGCACGUUAUAGA- 5'
||||| | ||:|||||
target 5' ----UUCAACAGCACAGUAUCUU 3'
>bta-miR-154c	NM_174205	531	78	-19.1
miRNA 3' UCUCUAGUUGGCACGUUAUAGA- 5'
:| :|| |||||:|||
target 5' ---UGUGGACAA-GCAAUGUCUU 3'
>bta-miR-154c	NM_176653	1873	846	-17.8
miRNA 3' UCUCUAGUUGGC-ACGUUAUAGA 5'
|:| || ||||||||:
target 5' --UGGUACUCCUAUGCAAUAUUA 3'
>bta-miR-154c	NM_176656	1141	683	-9.5
miRNA 3' UCUCUAGUUGGCACGUUAUAGA 5'
|| :: ||||||:
target 5' ----CUCUGUUUCUCAAUAUUG 3'
>bta-miR-154c	NM_001104960	2535	1855	-12.2
miRNA 3' -UCUCUAGUU--GGCACGUUAUAGA- 5'
||| |:: : || ||||||:|
target 5' AAGACUUUGUUUUGGU-CAAUAUUUG 3'
>bta-miR-154c	NM_001001168	2573	806	-22.1
miRNA 3' UCUCUAGUUGGCA--CGUUAUAGA 5'
:|:|||: | |||:||||
target 5' -AGGGUCAGAGGAAGGCAGUAUCC 3'
>bta-miR-154c	NM_173973	2240	1048	-19.7
miRNA 3' UCUCUAGUUGGCA-C-GUUAUAGA 5'
|||||:| | ||:||||
target 5' ----CUCAACUGGAGACAGUAUCC 3'
>bta-miR-154c	NM_174733	1506	674	-17.3
miRNA 3' -UCUCUAGUUGGCACGUUAUAGA- 5'
||:|| ||:: ||||:|||
target 5' GAGGGAG-AAUUAU-CAAUGUCUC 3'
>bta-miR-154c	NM_181027	1330	414	-9.8
miRNA 3' UCUCUAGUUGGCACGUUAUAGA- 5'
||||||:|
target 5' -------------CCAAUAUUUG 3'
>bta-miR-154c	NM_173980	1841	158	-12.8
miRNA 3' UCUCUAGUUGGCAC-GUUAUAGA 5'
|| :| | ||:||||
target 5' -CAGUA-GAAAGGAUCAGUAUCC 3'
>bta-miR-154c	NM_174212	2222	324	-25.4
miRNA 3' -UCUCUAGUUGGCACGUUAUAGA- 5'
||| |||:| |||||:|||
target 5' AAGAUCUCAGCAAGGCAAUGUCUC 3'
>bta-miR-154c	NM_173985	686	284	-14.1
miRNA 3' UCUCUAGUUGGCAC-GUUAUAGA 5'
|||| :| || |:|||||
target 5' -AAGAUGGAG-GUAUCGAUAUCA 3'
>bta-miR-154c	NM_001192792	2631	506	-16.1
miRNA 3' UCUCUAGUUGGCACGUUAUAGA 5'
|||:||||
target 5' ------------AGCAGUAUCG 3'
>bta-miR-154c	NM_181035	10291	5880	-19.7
miRNA 3' -UCUCUAGUUGGCACGUUAUAGA- 5'
||||| :| :|| ||:|||||
target 5' CAGAGAAUACUCGA-CAGUAUCUU 3'
>bta-miR-154c	NM_174238	1752	1055	-18.7
miRNA 3' UCUCUAGUUGGCACGUUAUAGA- 5'
:||| | ||||||||
target 5' ---UGUCAUGCA--CAAUAUCUG 3'
>bta-miR-154c	NM_001025314	860	261	-16.6
miRNA 3' -UCUCUAGUUGGCAC--GUUAUAGA- 5'
||| :|:|: || ||||||||
target 5' AAGAAGUUAGGGGUAAACAAUAUCUC 3'
>bta-miR-154c	NM_001102481	3302	323	-20.7
miRNA 3' -UC-UCUAG---UUGGCA--C-GUUAUAGA- 5'
|| ||||| |:| | | ||:|||||
target 5' CAGAAGAUCUAAAGCGGGAAGCCAGUAUCUG 3'
>bta-miR-154c	NM_001040481	1702	1251	-15.1
miRNA 3' -UCUCUAGU---UGGC--ACGUUAUAGA 5'
||:|| |: ||| | ||||||:
target 5' AAGGGAACGGCUACCCACUUCAAUAUUC 3'
>bta-miR-154c	NM_174259	2948	820	-14.6
miRNA 3' UCUCUA-GUUGGCACGUUAUAGA- 5'
|:| | || |:||||||
target 5' UGGGCUGCU-CCAU-CGAUAUCUC 3'
>bta-miR-154c	NM_174008	1327	743	-18.8
miRNA 3' UCUCUAGUUGGCACGUUAUAGA- 5'
|::|| ||||||||
target 5' -----CCGGCCCUCCAAUAUCUA 3'
>bta-miR-154c	NM_174260	2955	2352	-16.5
miRNA 3' UCUCUAGUUGGCACGUUAUAGA 5'
||:|: |:|||||
target 5' -----CCAGCUCUACGAUAUCA 3'
>bta-miR-154c	NM_212448	1352	725	-13.6
miRNA 3' UCUCUAGUUGGCAC-GUUAUAGA- 5'
||| ||: | ||||:|||
target 5' -AAGAGU-ACUUUAUCAAUGUCUC 3'
>bta-miR-154c	NM_001008413	1977	1785	-19.3
miRNA 3' UCUCUAGUUGGCAC-GUUAUAGA- 5'
||||:| ||:|||||
target 5' -----ACAACUGCCACAGUAUCUC 3'
>bta-miR-154c	NM_176657	1587	469	-23.3
miRNA 3' UCUCUAGUUGGCAC-GUUAUAGA- 5'
||| | ::|| || ||||:|||
target 5' CGAGUUGGGCCCUGACAAUGUCUC 3'
>bta-miR-154c	NM_174270	2538	2236	-14.6
miRNA 3' UCUCUAGUUGGC--ACGUUAUAGA 5'
| :||| | |||||||
target 5' ----CUGGACCCCCUACAAUAUCA 3'
>bta-miR-154c	NM_176662	2099	261	-18.1
miRNA 3' UCUCUAGUUGGCAC-GUUAUAGA 5'
:||| ::|: || ||:||||
target 5' -UGGAU-GGCUCUGCCAGUAUCC 3'
>bta-miR-154c	NM_174523	781	507	-16.6
miRNA 3' UCUCUAGUUGGCACGUUAUAGA 5'
:|:|: :|: ||:||||
target 5' -UGGGUUUGCUAC-CAGUAUCC 3'
>bta-miR-154c	NM_174524	696	491	-17
miRNA 3' UCUCUAGUUGGCACGUUAUAGA 5'
| | :::|| ||:||||
target 5' CGUGGGUGGCCUACCAGUAUCC 3'
>bta-miR-154c	NM_174021	3442	591	-23.8
miRNA 3' UCUCUAGUUGGCACGUUAUAGA- 5'
|:|| ||: ||||:|||||
target 5' UGGGA---ACUUUGCAGUAUCUG 3'
>bta-miR-154c	NM_174528	1024	615	-18.5
miRNA 3' -UCUCUAGUUGGCAC---GUUAUAGA- 5'
||| ||: :|| || ||:|||||
target 5' CAGAAAUUCGCCUUGCCCCAGUAUCUC 3'
>bta-miR-154c	NM_176668	4630	3295	-20.2
miRNA 3' UCUCUA-GUUGGCACGUUAUAGA 5'
:||| | ||:|| ||:||||
target 5' -AGGAUGCCACUGUCCAGUAUCC 3'
>bta-miR-154c	NM_001205448	1476	1228	-15.2
miRNA 3' UCUCUAGUUGGCA-CGUUAUAGA- 5'
:|: |:|||||||
target 5' -------UGCUCCAGUAAUAUCUA 3'
>bta-miR-154c	NM_174490	1610	1050	-19
miRNA 3' UCUCUAGUUGGCACGUUAUAGA 5'
:|||:||||||
target 5' ---------AUGUGUAAUAUCA 3'
>bta-miR-154c	NM_174565	1095	1040	-9.9
miRNA 3' UCUCUAGUUGGCAC--GUUAUAGA 5'
||| |: | ||||||:
target 5' ----UUCA-CUUUUAUCAAUAUUA 3'
>bta-miR-154c	NM_174310	1809	983	-16.9
miRNA 3' UCUCUAGUUGGCACGUUAUAGA 5'
|| | |:| ||||||||:
target 5' --UGACCCAUC-UGCAAUAUUA 3'
>bta-miR-154c	NM_001024469	806	412	-24.5
miRNA 3' -UCUCUAGUUGGCACGUUAUAGA- 5'
||:|:|:: |:|| ||:|||||
target 5' CAGGGGUUGCCUGUUCAGUAUCUC 3'
>bta-miR-154c	NM_174288	1941	738	-27.3
miRNA 3' -UCUCUAGUU-GGCACGUUAUAGA 5'
|| ||| :: |:||||||||||
target 5' CAGUGAUGGGUCUGUGCAAUAUCC 3'
>bta-miR-154c	NM_174544	3010	2550	-17.2
miRNA 3' UCUCUAGUUGGCACGUUAUAGA- 5'
||: | |||:|||||
target 5' -----CCAGA-GAGCAGUAUCUA 3'
>bta-miR-154c	NM_176671	2875	473	-21.1
miRNA 3' UCUCUAGUUGGCACGUUAUAGA 5'
||||||| ||||:||
target 5' ---AAUCAACCCU-CAAUGUCG 3'
>bta-miR-154c	NM_174796	1386	545	-19.6
miRNA 3' -UCUC-UAGUUGGCACGUUAUAGA 5'
:||| ||| ||: ||:||||
target 5' AGGAGUAUC-ACUCU-CAGUAUCA 3'
>bta-miR-154c	NM_174295	3657	620	-16.2
miRNA 3' UCUCUAGUUGG-CACGUUAUAGA 5'
:|| |||: | ||:||||
target 5' -AGGAAGAACUAGCUCAGUAUCA 3'
>bta-miR-154c	NM_174113	2132	766	-17.3
miRNA 3' -UCUCU--AG-UUGGC-AC--GUUAUAGA 5'
:|:|| | |||:| || :||||||
target 5' AGGGGAAAUGAAACUGUUGAAUAAUAUCA 3'
>bta-miR-154c	NM_174195	2262	593	-18.9
miRNA 3' -UCUC-U--AGUUGGCACGUUAUAGA- 5'
:||| | | |||| ||:|||||
target 5' CGGAGCAGCUGAACCC--CAGUAUCUA 3'
>bta-miR-154c	NM_001113240	1788	766	-17.3
miRNA 3' -UCUCU--AG-UUGGC-AC--GUUAUAGA 5'
:|:|| | |||:| || :||||||
target 5' AGGGGAAAUGAAACUGUUGAAUAAUAUCA 3'
>bta-miR-154c	NM_175807	475	408	-13.6
miRNA 3' UCUCUAGUUGGCAC--GUUAUAGA- 5'
||| || : | | ||||||:|
target 5' UGAGUUCUUUGGGGAUCAAUAUUUA 3'
>bta-miR-154c	NM_174054	1747	812	-17.2
miRNA 3' UCUCUAGU---UGGCACGUUAUAGA- 5'
||| ||:| ||||:|||
target 5' ----CUCACUCACUGC-CAAUGUCUG 3'
>bta-miR-154c	NM_174055	4005	2030	-18
miRNA 3' UCUCUAGUUGGCAC-GUUAUAGA- 5'
||: |:|:|| ||||:|||
target 5' -UAGG--AGCUGUUACAAUGUCUU 3'
>bta-miR-154c	NM_174059	2351	1567	-18.4
miRNA 3' UCUCUAGUUGGCACGUUAUAGA 5'
||||::: ||||||||:
target 5' -CAGAUUGGGAAUGCAAUAUUG 3'
>bta-miR-154c	NM_205772	1622	335	-23.2
miRNA 3' UCUCUAGU--UGGCACGUUAUAGA 5'
:|:|:| :|: ||||:||||
target 5' -CGGGUUAUAGCUUUGCAGUAUCC 3'
>bta-miR-154c	NM_174816	2578	1787	-20.1
miRNA 3' UCUCUAGUUGGCAC-GUUAUAGA 5'
|| || ||| ||||:||
target 5' ----UUC-ACGGUGUCAAUGUCA 3'
>bta-miR-154c	NM_174282	1897	226	-16.1
miRNA 3' UCUCUAGUUGGCACGUUAUAGA 5'
|||:||||
target 5' ------------AGCAGUAUCG 3'
>bta-miR-154c	NM_205776	1637	550	-11.8
miRNA 3' -UCUCU---AG--U--UGGCACGUUAUAGA 5'
||||: || | ||: ||||||:
target 5' UAGAGGAAUUCCCAAAACU---CAAUAUUG 3'
>bta-miR-154c	NM_174838	3574	1594	-17.9
miRNA 3' -UCUCUAGUUGGCACGUUAUAGA- 5'
||| || ||::| ||||:|||
target 5' AAGAUAUGAAUUGCUCAAUGUCUU 3'
>bta-miR-154c	NM_174264	1505	553	-16
miRNA 3' UCUCUAGUUGGCACGUUAUAGA- 5'
:||| |: ||:|||||
target 5' -AGGAUAU-CUAC-CAGUAUCUA 3'
>bta-miR-154c	NM_173888	1632	1266	-17
miRNA 3' -UCUCUAGUUGGCACGUUAUAGA- 5'
|||||| ||:: ||||||:|
target 5' CAGAGAU-AAUUAU-CAAUAUUUA 3'
>bta-miR-154c	NM_001166511	5770	4534	-12.9
miRNA 3' UCUCUAGUUGGCACGUUAUAGA- 5'
|:| ||||:|||
target 5' -------CAUCAA-CAAUGUCUG 3'
>bta-miR-154c	NM_174071	3739	235	-19.9
miRNA 3' UCUCUAGUUGGCACGUUAUAGA- 5'
|| ||| |||||||||
target 5' ----CUCCACCA-GCAAUAUCUU 3'
>bta-miR-154c	NM_174582	2175	1153	-27.7
miRNA 3' UCUCUAGUUGGCACGUUAUAGA 5'
||| :|||||:||||
target 5' ----UUCAUGUGUGCAGUAUCG 3'
>bta-miR-154c	NM_001205501	2864	332	-18
miRNA 3' -UCUC-U--AGUUGGC--AC-GUUAUAGA 5'
:||| | || ||| || ||||:||
target 5' UGGAGCAGUUCCACCACCUGCCAAUGUCC 3'
>bta-miR-154c	NM_001100292	3997	355	-19.7
miRNA 3' -UCUCUAGUUGGCA--C-GUUAUAGA 5'
:|:|| |:|:| | |:|||||
target 5' CGGGGAA-AGCUGACAGCCGAUAUCA 3'
>bta-miR-154c	NM_001012282	6196	264	-19.3
miRNA 3' UCUCUAGUUGGCACGUUAUAGA 5'
|||||| ||:||||
target 5' ----UUCAACCC--CAGUAUCC 3'
>bta-miR-154c	NM_174081	2997	2613	-21.3
miRNA 3' UCUCUAGUUGGCAC-GUUAUAGA 5'
|:|: ||||| ||||||:
target 5' --CGGUU--CCGUGCCAAUAUUA 3'
>bta-miR-154c	NM_001101040	2183	798	-21.7
miRNA 3' -UCUC-UAG-UUGGCA--C-GUUAUAGA- 5'
|||| || |:|:|| | ||:|||||
target 5' GAGAGCAUGAAGCUGUUUGACAGUAUCUG 3'
>bta-miR-154c	NM_174354	2319	1384	-17.8
miRNA 3' UCUCUAGUUGGCACGUUAUAGA 5'
||| :|| ||:||||
target 5' -----CCAAGUGU-CAGUAUCA 3'
>bta-miR-154c	NM_001166526	2897	2071	-20.3
miRNA 3' UCUCUAGUUGGCACGUUAUAGA 5'
:|: || || ||||||||:
target 5' -UGGGCCAUCCUUGCAAUAUUG 3'
>bta-miR-154c	NM_001077524	1907	1676	-15.3
miRNA 3' UCUCUAGUUGGCAC--GUUAUAGA- 5'
|: ||| ||||:|||
target 5' ------AAGAAGUGCACAAUGUCUU 3'
>bta-miR-154c	NM_174596	399	193	-25.1
miRNA 3' -UCUCUAGUUGGCACGUUAUAGA- 5'
||||||:| ::|| ||||||||
target 5' CAGAGAUUACUUGUCCAAUAUCUU 3'
>bta-miR-154c	NM_174346	483	455	-13
miRNA 3' UCUCUAGUUGGCACGUUAUAGA 5'
|||: |:|||||
target 5' ------AAACUAA-CGAUAUCC 3'
>bta-miR-154c	NM_001206621	3426	86	-15.1
miRNA 3' -UCU-C-UAGUUGGCAC-GUUAUAGA 5'
||| | ||::| | ||:||||
target 5' CAGAAGUAUUGAAAGGACCAGUAUCC 3'
>bta-miR-154c	NM_174046	3475	1092	-21.7
miRNA 3' -UCUCUA-GUUGGCACGUUAUAGA 5'
|||| |||| |||||||:
target 5' AAGAGUUCCAACA--GCAAUAUUA 3'
>bta-miR-154c	NM_177956	3562	1179	-21.7
miRNA 3' -UCUCUA-GUUGGCACGUUAUAGA 5'
|||| |||| |||||||:
target 5' AAGAGUUCCAACA--GCAAUAUUA 3'
>bta-miR-154c	NM_174605	3240	1895	-17.3
miRNA 3' UCUCUAGUUGGCAC-GUUAUAGA- 5'
|:||| | :|||||||
target 5' -----CCGACCCAGUUAAUAUCUC 3'
>bta-miR-154c	NM_177957	3081	698	-21.7
miRNA 3' -UCUCUA-GUUGGCACGUUAUAGA 5'
|||| |||| |||||||:
target 5' AAGAGUUCCAACA--GCAAUAUUA 3'
>bta-miR-154c	NM_177958	3168	785	-21.7
miRNA 3' -UCUCUA-GUUGGCACGUUAUAGA 5'
|||| |||| |||||||:
target 5' AAGAGUUCCAACA--GCAAUAUUA 3'
>bta-miR-154c	NM_205804	2535	947	-15.1
miRNA 3' UCUCUAGUUGGCAC--GUUAUAGA- 5'
|||:| | ||:|||||
target 5' ----UUCAGCA-UCCUCAGUAUCUU 3'
>bta-miR-154c	NM_174843	4074	3347	-20.2
miRNA 3' UCUCUAGUUGGCACGUUAUAGA- 5'
|:|||:: : ||||:|||
target 5' UGGGAUUGUGUAGACAAUGUCUC 3'
>bta-miR-154c	NM_001045867	1807	426	-11.9
miRNA 3' UCUCUAGUUGGCACGUUAUAGA 5'
|:|| |: ||||||:
target 5' --UGGUC--CUAGCCAAUAUUG 3'
>bta-miR-154c	NM_001075124	2151	838	-18.4
miRNA 3' -UCUCUAGUUGG-CACGUUAUAGA 5'
:| || ||: || ||||:||
target 5' CGGUGACCAGAGAGUUCAAUGUCA 3'
>bta-miR-154c	NM_177484	2584	1472	-14.5
miRNA 3' UCUCUAGUUGGCAC-GUUAUAGA 5'
||||: || :||||||
target 5' ---CAUCAGA--UGCUAAUAUCA 3'
>bta-miR-154c	NM_001040474	2701	1387	-15.5
miRNA 3' UCUCUAGU-UGGCAC-GUUAUAGA- 5'
||| ||| | :|||||||
target 5' ----CUCACACCCAGUUAAUAUCUC 3'
>bta-miR-154c	NM_174109	2909	208	-16.5
miRNA 3' -UCUCUAGUUGGCACGUUAUAGA 5'
|||||| :: ||:||||
target 5' AAGAGAUAUUUUUCACAGUAUCC 3'
>bta-miR-154c	NM_001010994	1142	196	-15.6
miRNA 3' UCUCUAGUUGGCAC-GUUAUAGA 5'
: ||| ||:||||
target 5' --------UUGGUGACAGUAUCC 3'
>bta-miR-154c	NM_174213	2340	1944	-24.8
miRNA 3' -UCUCUAGUUGGCACGUUAUAGA 5'
:|:|: ||: | ||||||:||
target 5' GGGGGGCCAGGC-UGCAAUGUCA 3'
>bta-miR-154c	NM_174221	7709	2229	-19.4
miRNA 3' UCUC-UAGUUGGC--AC-GUUAUAGA 5'
||| ||| :|| || ||||||:
target 5' UGAGCAUCUGCCUGCUGACAAUAUUC 3'
>bta-miR-154c	NM_174496	2385	162	-18.9
miRNA 3' UCUCUAGUUGGCACGUUAUAGA 5'
||| | |||:||||
target 5' -----CCAAAAGAGCAGUAUCA 3'
>bta-miR-154c	NM_001015624	1308	321	-25.8
miRNA 3' UCUCUAGUUGGCAC-GUUAUAGA- 5'
|:||||:| :|| ||:|||||
target 5' CGGGAUCGAGUGUUCCAGUAUCUC 3'
>bta-miR-154c	NM_001040482	1696	1019	-19.7
miRNA 3' UCUCUAGUUGGC--AC--GUUAUAGA- 5'
|| ||:|| || |:||||||
target 5' -AAGCGCAGCCCCUUGUACGAUAUCUC 3'
>bta-miR-154c	NM_001075395	1302	26	-22.6
miRNA 3' -UCUCUAGUUGGCACGUUAUAGA- 5'
||||:|: | |||:|||||
target 5' GAGAGGUUUGAC--GCAGUAUCUG 3'
>bta-miR-154c	NM_001206730	1863	1798	-15.2
miRNA 3' -UCUC---UAGUUGG---CAC-GUUAUAGA 5'
|||| || | | | | ||:||||
target 5' GAGAGCAAAUGAUGCUUAGGGCCAGUAUCA 3'
>bta-miR-154c	NM_001083402	2587	358	-16.9
miRNA 3' UCUCUAGUUGGCACGUUAUAGA 5'
|:|| || ||:||||
target 5' ----CUUAAAAGUCCAGUAUCA 3'
>bta-miR-154c	NM_001101963	1152	930	-14.7
miRNA 3' UCUCUAGUUGGCACGUUAUAGA 5'
| || || || ||||:||
target 5' CGUGAACAA--GUUCAAUGUCC 3'
>bta-miR-154c	NM_001163458	2315	2263	-19.5
miRNA 3' UCUCUAGUUGGCACGUUAUAGA- 5'
:|| | ||||||||||
target 5' -----AUAAGC-UGCAAUAUCUG 3'
>bta-miR-154c	NM_001206311	3427	3036	-19.1
miRNA 3' UCUCUAGUUGGCA-CGUUAUAGA- 5'
:|| |||:|||||
target 5' -------UGCCCUAGCAGUAUCUA 3'
>bta-miR-154c	NM_001101078	2698	884	-17.5
miRNA 3' UCUCUAGUUGGCAC-GUUAUAGA 5'
:|||| | : || ||:||||
target 5' -UGGAUCCAGUAUGUCAGUAUCC 3'
>bta-miR-154c	NM_001083652	2224	719	-18.4
miRNA 3' -UCUCUAG-UUGGCACGUUAUAGA- 5'
||||| :|:: ||||:|||
target 5' CAGAGAGCGGAUUUA-CAAUGUCUC 3'
>bta-miR-154c	NM_001099946	1827	997	-18.2
miRNA 3' -UCU-CUA-GUUGGCACGUUAUAGA 5'
||| || ||:|: ||:||||
target 5' AAGAUGAAGCAGCUCUUCAGUAUCC 3'
>bta-miR-154c	NM_001080733	1474	1209	-14.2
miRNA 3' UCUCUAGUUGGC--ACGUUAUAGA 5'
| ::|| | ||||:||
target 5' ----UUGGGCCCCAUACAAUGUCA 3'
>bta-miR-154c	NM_001083653	1568	882	-14.7
miRNA 3' UCUCUAGUUGGCAC-GUUAUAGA 5'
:||| |: | |||||||
target 5' -CGGAUAAGAAGCAACAAUAUCA 3'
>bta-miR-154c	NM_001083654	3139	2282	-17.7
miRNA 3' -UCUCUAGUUGGCACGUUAUAGA- 5'
||||| || || ||||||:|
target 5' UAGAGA--AAUAGU-CAAUAUUUA 3'
>bta-miR-154c	NM_001098987	1542	726	-19.6
miRNA 3' -UCUCUAG-UUGGCACGUUAUAGA- 5'
||| :|| ||| |||||||:|
target 5' CAGAUGUCCAACA--GCAAUAUUUA 3'
>bta-miR-154c	NM_001205547	1142	675	-19.2
miRNA 3' -UCUCUAGUUG-GCAC-GUUAUAGA- 5'
|| |: :::| :||| ||||||||
target 5' AAGCGGCUGGCUUGUGUCAAUAUCUC 3'
>bta-miR-154c	NM_001114154	4380	2494	-14.8
miRNA 3' UCUCUAGUUGGCACGUUAUAGA- 5'
:| || |: |:||||||
target 5' -UGGCUCUUCUUC-CGAUAUCUG 3'
>bta-miR-154c	NM_001034362	2829	1322	-24.4
miRNA 3' UCUCUAGUUGGCACGUUAUAGA- 5'
:|:|| ||||||:|||
target 5' -----CUAGCCCUGCAAUGUCUG 3'
>bta-miR-154c	NM_001101085	3652	3358	-11.5
miRNA 3' UCUCUAGUUGGCACGUUAUAGA 5'
|||||||
target 5' -------------CCAAUAUCA 3'
>bta-miR-154c	NM_001192170	2343	547	-26.3
miRNA 3' UCUCUAGUUGGCACGUUAUAGA 5'
|||:| :|| ||||:||||
target 5' CGAGGUGGAC--UGCAGUAUCA 3'
>bta-miR-154c	NM_001046115	2084	463	-16.2
miRNA 3' UCUCUAGUUGGCACGUUAUAGA- 5'
|| | ||:|||||
target 5' -----GCAUGCCUUCAGUAUCUA 3'
>bta-miR-154c	NM_001191161	1777	1461	-17.7
miRNA 3' UCUCUAGUUGGCACGUUAUAGA 5'
|| || || ||||||||:
target 5' CGAACUCUACA-UGCAAUAUUC 3'
>bta-miR-154c	NM_001205811	8453	3225	-18.9
miRNA 3' UCUCUAGU--UGGCACGUUAUAGA- 5'
|||:| : :|: ||||:|||
target 5' UGAGGUGGGUGCUC--CAAUGUCUC 3'
>bta-miR-154c	NM_001083415	2437	2276	-17.3
miRNA 3' UCUCUAGUUGGCACGUUAUAGA- 5'
||:||: ||||||||:|
target 5' ---CAUUAAU--UGCAAUAUUUU 3'
>bta-miR-154c	NM_001101977	3915	2433	-18.3
miRNA 3' UCUCUAGUUGGCACGUUAUAGA- 5'
|| |:: ||||:|||||
target 5' ----UUC-AUUAUGCAGUAUCUU 3'
>bta-miR-154c	NM_001075668	1686	1503	-23.1
miRNA 3' -UCUCU--AGUUGGCA--CGUUAUAGA- 5'
||||| |||| | |||||||:|
target 5' UAGAGAUUUCAAAAGAAAGCAAUAUUUG 3'
>bta-miR-154c	NM_001098951	1966	10	-17.8
miRNA 3' -UCUCU---AGUUGGC--ACGUUAUAGA 5'
:|||: ||:|:| | ||||||:
target 5' UGGAGGCCGUCGAUCUUCUCCAAUAUUG 3'
>bta-miR-154c	NM_001075156	2240	886	-12.9
miRNA 3' UCUCUAGUUGGCACGUUAUAGA 5'
:|:|: :||||||
target 5' -----AUAGCU---UAAUAUCC 3'
>bta-miR-154c	NM_001163142	1412	236	-16.8
miRNA 3' UCUCU-AGUUGGCACGUUAUAGA 5'
|||: |::|| | ||:||||
target 5' UGAGGCUUGACAGCUCAGUAUCC 3'
>bta-miR-154c	NM_001035026	2846	2750	-21.8
miRNA 3' UCUCUAGUUGGCACGUUAUAGA 5'
|:|:: ::|||||||||:
target 5' --UGGUUGUUUGUGCAAUAUUA 3'
>bta-miR-154c	NM_001075673	1811	1068	-13.8
miRNA 3' UCUCUAGUUGGCAC-GUUAUAGA 5'
|| |: || |||||||
target 5' ----UUCCCCUUUGCCAAUAUCC 3'
>bta-miR-154c	NM_001100353	2770	204	-14.8
miRNA 3' UCUCUAGUUGGCAC-GUUAUAGA- 5'
|||: ||:: || ||||||:|
target 5' UGAGG--AAUU-UGUCAAUAUUUA 3'
>bta-miR-154c	NM_174645	3056	2971	-18.4
miRNA 3' UCUCUAGUUGGCAC--GUUAUAGA- 5'
:|::||| || :|||||||
target 5' ---AGUUGACCUUGAAUAAUAUCUG 3'
>bta-miR-154c	NM_001101098	1869	1793	-12.9
miRNA 3' UCUCUAGUUGGCACGUUAUAGA 5'
|||| | |||||||
target 5' ----CUCAAA--U-CAAUAUCA 3'
>bta-miR-154c	NM_001191171	5170	4724	-20.4
miRNA 3' -UCUC--UAGUUGGCACGUUAUAGA 5'
||| ||:||::|| |:|||||
target 5' GAGAAAAAUUAAUUGUACGAUAUCA 3'
>bta-miR-154c	NM_001101099	1965	921	-17.4
miRNA 3' UCUCUAGUUGGCACGUUAUAGA 5'
|:|:| :|| |||||||:
target 5' UGGGGU-GAC---GCAAUAUUA 3'
>bta-miR-154c	NM_001191172	3302	1963	-14.4
miRNA 3' UCUCUAGUUGGCACGUUAUAGA 5'
||| ||||:||
target 5' -------CACCC--CAAUGUCA 3'
>bta-miR-154c	NM_001035031	1271	1124	-12.7
miRNA 3' UCUCUAGUUGGCAC-GUUAUAGA 5'
|| |: |:| :||||||
target 5' -UAGCUUUUCUGAAUUAAUAUCA 3'
>bta-miR-154c	NM_001075421	719	62	-17.6
miRNA 3' UCUCUAGUUGGCAC---GUUAUAGA 5'
|||: |:: ||| |:|||||
target 5' UGAGGCCGGGGGUGAGUCGAUAUCC 3'
>bta-miR-154c	NM_001101102	3687	2359	-14.9
miRNA 3' -UCUCUAGU-UGGCACGUUAUAGA- 5'
||| || ||| ||||||:|
target 5' AAGAAG-CAAACCCCCCAAUAUUUA 3'
>bta-miR-154c	NM_001075422	2539	1898	-16.2
miRNA 3' UCUCUAGUUGGCACGUUAUAGA- 5'
|||| ||:|||||
target 5' ------AAACCA--CAGUAUCUU 3'
>bta-miR-154c	NM_183085	1166	745	-17.5
miRNA 3' UCUCUAGUUGGCACGUUAUAGA 5'
||:|: :| |||||||:
target 5' -AAGGUUUA-UG-GCAAUAUUC 3'
>bta-miR-154c	NM_001075426	2576	785	-13.5
miRNA 3' UCUCUAGUUGGCACGUUAUAGA 5'
||:| ||||:||
target 5' ------AAAUCCU-CAAUGUCA 3'
>bta-miR-154c	NM_001075172	1503	1361	-20.9
miRNA 3' -UCUCUAGU--UGGCACGUUAUAGA- 5'
:|||| | ||| ||||:|||
target 5' UGGAGAGCCUUACCUU-CAAUGUCUA 3'
>bta-miR-154c	NM_001192962	2526	1482	-15.3
miRNA 3' UCUCUAGUUGG-CAC-GUUAUAGA 5'
:||| :|: || ||:||||
target 5' -AGGAUAUGCUUGUACCAGUAUCC 3'
>bta-miR-154c	NM_001046137	2288	1414	-13.2
miRNA 3' UCUCUAGUUGGCACGUUAUAGA 5'
||::|:: ||:||||
target 5' ---UAUUGAUU---CAGUAUCG 3'
>bta-miR-154c	NM_001083436	2544	1732	-17.8
miRNA 3' UCUCUAGUUGGCA-CGUUAUAGA 5'
||: | :|: |||:||||
target 5' -AAGGCCUGCUCCAGCAGUAUCA 3'
>bta-miR-154c	NM_001100367	3207	803	-15.3
miRNA 3' UCUCUAGUUGGCACGUUAUAGA- 5'
|| || ||||||||
target 5' -----CCAUCCUA-CAAUAUCUG 3'
>bta-miR-154c	NM_001100370	861	242	-18
miRNA 3' UCUCUAGUUGGCACGUUAUAGA 5'
||||::|: || ||||:||
target 5' -AAGAUUGAU-GU-CAAUGUCC 3'
>bta-miR-154c	NM_001205837	2499	2417	-15.7
miRNA 3' UCUCUAGUUGGCAC-GUUAUAGA 5'
:| :|| ||||:||
target 5' -----AUAUGUGUAUCAAUGUCA 3'
>bta-miR-154c	NM_001192970	1830	374	-18.3
miRNA 3' -UCUCUAGUU-GGCACGUUAUAGA 5'
||: ||||| || ||||:||
target 5' CAGGAAUCAAUCCUUUCAAUGUCC 3'
>bta-miR-154c	NM_001024503	2882	1395	-19.3
miRNA 3' UCUCUAGUUGGCACGUUAUAGA- 5'
|||:|||||||
target 5' ----------AGUGUAAUAUCUG 3'
>bta-miR-154c	NM_001043345	1024	999	-13.3
miRNA 3' UCUCUAGUUGGCAC-GUUAUAGA 5'
|| |||||||
target 5' -----------AUGCCAAUAUCA 3'
>bta-miR-154c	NM_001045949	6568	1881	-20.5
miRNA 3' -UCUC-UAGUUGGCACGUUAUAGA 5'
||:| | ||| || ||||:||
target 5' CAGGGCAGGAACGGUUCAAUGUCA 3'
>bta-miR-154c	NM_001192463	1232	318	-13.1
miRNA 3' UCUCUAGUUGGCAC--GUUAUAGA 5'
||| :||||||
target 5' ----------AGUGAAUAAUAUCA 3'
>bta-miR-154c	NM_001099018	1977	1260	-20.7
miRNA 3' UCUCUAGUUGGCACGUUAUAGA- 5'
||:| |||||:|||
target 5' -----GCAGCAGAGCAAUGUCUG 3'
>bta-miR-154c	NM_001045899	1588	690	-22.1
miRNA 3' -UCUCUAGUUGGCACGUUAUAGA 5'
:|:||| :||| ||:||||
target 5' UGGGGAU-GACCUU-CAGUAUCA 3'
>bta-miR-154c	NM_001075445	1915	327	-15.8
miRNA 3' UCUCUAGUUGGCACGUUAUAGA 5'
|||: || ||:||||
target 5' ----UUCAGACGC-CAGUAUCA 3'
>bta-miR-154c	NM_001206750	7789	7344	-20.3
miRNA 3' -UCUCU-AGUUGGCACGUUAUAGA- 5'
||:|| | :: :| |:|||||||
target 5' UAGGGAGUGGGGUG-GUAAUAUCUU 3'
>bta-miR-154c	NM_001205848	1737	1179	-19.9
miRNA 3' UCUCUAGUUGGCACGUUAUAGA 5'
|:|| |||: ||||:||
target 5' UGGGAAGAACUU--CAAUGUCG 3'
>bta-miR-154c	NM_001206751	3593	652	-16.9
miRNA 3' -UCUCUAGUUGGCACGUUAUAGA 5'
||:| |: :: |||:||||
target 5' AAGGGCUUUUUUAGGCAGUAUCC 3'
>bta-miR-154c	NM_001045902	1444	1101	-14.2
miRNA 3' UCUCUAGUUGGCACGUUAUAGA 5'
|| || : |||||||
target 5' --UGAACAUGUCU-CAAUAUCC 3'
>bta-miR-154c	NM_001192981	4547	497	-19.6
miRNA 3' UCUCUA--GUU-GGC-AC-GUUAUAGA- 5'
||:| || ||| || ||:|||||
target 5' -CAGGUUCCAUUCCGAUGACAGUAUCUC 3'
>bta-miR-154c	NM_001205595	1440	466	-23.8
miRNA 3' UCUCUAGUUGGCACGUUAUAGA- 5'
||||:| |||||||||
target 5' ---AAUCAGCAGGGCAAUAUCUU 3'
>bta-miR-154c	NM_001075193	1081	337	-20.4
miRNA 3' -UCUCUAGUUGGCAC-GUUAUAGA 5'
||||| || ||| ||||:||
target 5' CAGAGAA-AAAGGUGCCAAUGUCC 3'
>bta-miR-154c	NM_001192727	2331	926	-11.2
miRNA 3' UCUCUAGUUGGCACGUUAUAGA 5'
|:|||||
target 5' -------------CCGAUAUCA 3'
>bta-miR-154c	NM_001192983	1492	1142	-16.9
miRNA 3' UCUCUAGUUGGCACGUUAUAGA 5'
| |||: |:||||||
target 5' --UGGGCAAUAGAGUAAUAUCC 3'
>bta-miR-154c	NM_001035063	2322	284	-22.5
miRNA 3' UCUCUAGUUGGCACGUUAUAGA- 5'
||||| :| ||:|||||||
target 5' --UGAUCAUUCUUGUAAUAUCUU 3'
>bta-miR-154c	NM_001192474	1741	455	-23.5
miRNA 3' -UC-UCUAGU--UGGCACGUUAUAGA- 5'
|| |||||| ||| ||||:|||
target 5' GAGCAGAUCAUGACCAC-CAAUGUCUG 3'
>bta-miR-154c	NM_001075455	2691	441	-18.1
miRNA 3' UCUCUAGUUGGCAC-GUUAUAGA 5'
|| | ||| ||||:||
target 5' -----ACAUCGGUGCCAAUGUCC 3'
>bta-miR-154c	NM_001014898	3258	1805	-20.9
miRNA 3' -UCUCUAG-UUGGCACGUUAUAGA 5'
:| |:|: ||:| ||||||||:
target 5' AGGUGGUUGAAUCCUGCAAUAUUC 3'
>bta-miR-154c	NM_001192221	2563	1921	-16.2
miRNA 3' UCUCUAGUUGGCACGUUAUAGA 5'
||| || |:||||||
target 5' ---CAUCUACAA-GUAAUAUCA 3'
>bta-miR-154c	NM_001205859	1265	987	-21.5
miRNA 3' UCUCUAGUUGGCACGUUAUAGA- 5'
||: |:|:|| ||||:|||
target 5' -UAGGAAAGCUGU-CAAUGUCUG 3'
>bta-miR-154c	NM_001193246	4769	4506	-25.1
miRNA 3' UCUCUAGUUGGCA-CGUUAUAGA- 5'
||||| : |||||:|||
target 5' --UGAUCAUGUAUGGCAAUGUCUG 3'
>bta-miR-154c	NM_001034411	1327	757	-14.1
miRNA 3' UCUCUAGUUGGCACGUUAUAGA 5'
|||| |: ||:||||
target 5' -AAGAUAUUCUU--CAGUAUCC 3'
>bta-miR-154c	NM_001075459	1754	467	-16.4
miRNA 3' -UCUCUAGUU--GGCACGUUAUAGA- 5'
||||||:| : | ||||||:|
target 5' GAGAGAUUAUUUUAUU-CAAUAUUUU 3'
>bta-miR-154c	NM_001045866	2412	220	-24.9
miRNA 3' UCUCUA---GUUGGC--ACGUUAUAGA- 5'
:|:| ||||| ||||||||||
target 5' -CGGGUUACCAACCAGUUGCAAUAUCUG 3'
>bta-miR-154c	NM_001075720	1148	645	-12.3
miRNA 3' UCUCUAGUUGGCACGUUAUAGA 5'
||: ||: |:|||||
target 5' ---AAUUUACUUACCGAUAUCC 3'
>bta-miR-154c	NM_001034416	1678	931	-19.7
miRNA 3' -UCUCUAGUUGGCACGUUAUAGA 5'
||||| ||| ||:||||
target 5' AAGAGAAAUACCC--CAGUAUCC 3'
>bta-miR-154c	NM_001035298	1991	512	-11
miRNA 3' UCUCU-AGU--UGGCACGUUAUAGA- 5'
||| || |:| ||||||:|
target 5' -CAGACUCCACAUCAUUCAAUAUUUU 3'
>bta-miR-154c	NM_001205866	2619	1259	-18
miRNA 3' -UCUCUAGUUGGCACGUUAUAGA 5'
||| ||: | ||||:||
target 5' AAGACUUCGUGCU--CAAUGUCA 3'
>bta-miR-154c	NM_001034418	3211	2740	-15.6
miRNA 3' UCUCUAGUUGGCACGUUAUAGA- 5'
||||: |:: ||:|||||
target 5' -CAGAUUUAUUU--CAGUAUCUC 3'
>bta-miR-154c	NM_001102032	3013	735	-22.6
miRNA 3' UCUCUAGUUGGCA-CGUUAUAGA- 5'
:| ::|| |||||:|||
target 5' ---CGUGGGCCUGGGCAAUGUCUG 3'
>bta-miR-154c	NM_001109797	3464	2959	-21.8
miRNA 3' -UCUCUAGUUGGCACGUUAUAGA 5'
:|||||| |: | ||||||:
target 5' AGGAGAUCUAUGGACCAAUAUUG 3'
>bta-miR-154c	NM_001206635	4087	1302	-19.1
miRNA 3' UCUCU-AGUUGGCA-C---GUUAUAGA- 5'
||| |||:| | | ||:|||||
target 5' UGAGUUUCAGCGGAAGACCCAGUAUCUG 3'
>bta-miR-154c	NM_001192486	3672	1906	-29
miRNA 3' UCUCUAGUUGGCACGUUAUAGA 5'
||||:|:|||||||||:
target 5' ---UAUCAGCUGUGCAAUAUUA 3'
>bta-miR-154c	NM_001077847	2022	592	-14.1
miRNA 3' UCUCUAGUUGGCACGUUAUAGA 5'
||| :|| | |||||||
target 5' UGAGGGUAAAC---CAAUAUCC 3'
>bta-miR-154c	NM_001045934	2574	2025	-12
miRNA 3' UCUCUAGUUGGCACGUUAUAGA- 5'
||||||||
target 5' -------------ACAAUAUCUU 3'
>bta-miR-154c	NM_001099373	1828	789	-18.2
miRNA 3' UCUCUAGUUGGCACGUUAUAGA 5'
||:||: ||:||||
target 5' ----UUCGACUCU-CAGUAUCA 3'
>bta-miR-154c	NM_001035079	2132	1082	-18.1
miRNA 3' -UCUCUAGUUGGCAC-GUUAUAGA 5'
||||: |: || ||||:||
target 5' CAGAGGAGAGAGGUAACAAUGUCA 3'
>bta-miR-154c	NM_001045919	1563	960	-15.4
miRNA 3' -UCUCUAGUUGGCACGUUAUAGA 5'
:|| :|: :|| ||:||||
target 5' UGGAAGUU--UCGA-CAGUAUCG 3'
>bta-miR-154c	NM_001099374	2202	2004	-16.7
miRNA 3' UCUCUAGUUGGC---AC-GUUAUAGA 5'
||::||:| || ||||||:
target 5' ---UAUUGACUGAUAUGUCAAUAUUA 3'
>bta-miR-154c	NM_001046172	1156	1038	-15.9
miRNA 3' UCUCUAGUUGGCACGUUAUAGA- 5'
| ||| ||||||||
target 5' ----UUGUACCU--CAAUAUCUG 3'
>bta-miR-154c	NM_001045923	3207	1690	-18
miRNA 3' -UCU-CUAGUUGGCACGUUAUAGA 5'
||| ||| ||| ||||:||
target 5' GAGAAGAUAUACCCU-CAAUGUCC 3'
>bta-miR-154c	NM_001205875	2011	1777	-16.9
miRNA 3' UCUCUAGUUGGCACGUUAUAGA 5'
:|| | ||| ||:||||
target 5' -UGGACCCACCAUCCAGUAUCA 3'
>bta-miR-154c	NM_001205876	5187	1108	-17.5
miRNA 3' UCUCUAGUUGGC--ACGUUAUAGA- 5'
||:|| | ||:|||||
target 5' -----CCAGCCACUUCCAGUAUCUA 3'
>bta-miR-154c	NM_001101052	4014	2220	-25.1
miRNA 3' UCUCUAGUUGGCACGUUAUAGA- 5'
:|| |||:| ||||||:|||
target 5' -UGGAACAAUC-UGCAAUGUCUA 3'
>bta-miR-154c	NM_001024545	1299	377	-14.7
miRNA 3' UCUCUAGUUGGCACGUUAUAGA 5'
| |:|:|| | ||||:||
target 5' UGUGGUUAAACAA-CAAUGUCC 3'
>bta-miR-154c	NM_001075733	1572	1411	-15.1
miRNA 3' UCUCUAGUUGGCAC-GUUAUAGA 5'
||| |: || :||||||
target 5' ----UUCACCUUUGCUAAUAUCA 3'
>bta-miR-154c	NM_001205624	6216	1045	-18.6
miRNA 3' UCUCUAGUUGGCA-CGUUAUAGA 5'
| || | : || |||||:||
target 5' UGUGACCUUUGGUAGCAAUGUCA 3'
>bta-miR-154c	NM_001075222	1968	861	-14.2
miRNA 3' -UCUCUAGU--UGGCACGUUAUAGA 5'
||| | ||| ||:||||
target 5' CAGACUGCUACACCUU-CAGUAUCC 3'
>bta-miR-154c	NM_001206137	3948	2696	-14.6
miRNA 3' UCUCUAGUUG-GCACGUUAUAGA 5'
||| |:| :| ||||||:
target 5' CGAGCUUAUUAUGAACAAUAUUG 3'
>bta-miR-154c	NM_001102047	2323	947	-21.7
miRNA 3' UCUCUAGUUGGC--ACGUUAUAGA- 5'
|||| ||||:|||||
target 5' ------GAACCAACUGCAGUAUCUG 3'
>bta-miR-154c	NM_001045930	2422	1775	-16.9
miRNA 3' -UCUCUA-GUU-GGC---ACGUUAUAGA- 5'
||||| || |:| | ||||||||
target 5' CAGAGAACCACUCUGCUAUCCAAUAUCUG 3'
>bta-miR-154c	NM_001077860	2636	1971	-22.2
miRNA 3' -UCUCUAGUUGGCACGUUAUAGA 5'
||||| || :| ||:|||||
target 5' AAGAGACCACAUG-GCGAUAUCC 3'
>bta-miR-154c	NM_001075482	1290	651	-21.6
miRNA 3' -UCUCUAG-UUG--GCACGUUAUAGA- 5'
||:|| || | ||||:|||||
target 5' CAGGGAAGAAAAAAC-UGCAGUAUCUG 3'
>bta-miR-154c	NM_001035093	1144	572	-21.6
miRNA 3' UCUCUAG--UUGGCAC-GUUAUAGA 5'
|||| :||| || |||||||
target 5' -CAGAUAGUGACCCUGCCAAUAUCG 3'
>bta-miR-154c	NM_001102050	4047	546	-14.3
miRNA 3' -UCUCUAGUUG--GCACGUUAUAGA 5'
|| |: ||| :|| ||||||:
target 5' CAGUGGCCAAGGAUGU-CAAUAUUC 3'
>bta-miR-154c	NM_001046183	3233	1244	-20.3
miRNA 3' UCUCUAGUUGGCACGUUAUAGA- 5'
:|| |:|: |||:|||||
target 5' -UGGA--AGCUUGGCAGUAUCUG 3'
>bta-miR-154c	NM_001102051	2439	219	-17.7
miRNA 3' UCUCUAGUUGGCACGUUAUAGA- 5'
|:|: ||| |:||||||
target 5' CGGGG---ACCCCACGAUAUCUC 3'
>bta-miR-154c	NM_001046238	3547	673	-18.1
miRNA 3' UCUCUAGUUGGCACGUUAUAGA 5'
| ||| :||:| ||:||||
target 5' CGUGAU-GACUGCACAGUAUCC 3'
>bta-miR-154c	NM_001102054	1436	412	-13.3
miRNA 3' UCUCUAGUUGGCACGUUAUAGA- 5'
:| | ||:|||||
target 5' ------UGAAAGAACAGUAUCUC 3'
>bta-miR-154c	NM_001098881	4542	4275	-16.9
miRNA 3' UCUCUAGUUGGCA--C-GUUAUAGA- 5'
:|| :|:|| | :|||||||
target 5' -AGGAAGUGCUGUCUGUUAAUAUCUG 3'
>bta-miR-154c	NM_001046187	1161	667	-15.6
miRNA 3' -UCUCU---AG---UUGGCAC-GUUAUAGA- 5'
||:|| |: ||| | ||||:|||
target 5' CAGGGACCUUUCCUAACAGAUCCAAUGUCUG 3'
>bta-miR-154c	NM_001193021	3375	3254	-20
miRNA 3' UCUCUAGUUGGCACGUUAUAGA 5'
||:|| |||||||||:
target 5' ---AAUUAAA-GUGCAAUAUUG 3'
>bta-miR-154c	NM_001035030	2664	2634	-16
miRNA 3' -UCUCUAGU--UGGCACGUUAUAGA- 5'
:||| ||| | | ||||||:|
target 5' AGGAGUUCAUUAAAGCACAAUAUUUA 3'
>bta-miR-154c	NM_001205635	699	677	-12.1
miRNA 3' UCUCUAGUUGGCACGUUAUAGA- 5'
|: || ||||||:|
target 5' ------AAGGAGU-CAAUAUUUG 3'
>bta-miR-154c	NM_001077870	1632	199	-15.5
miRNA 3' UCUCUAGUUGGCA-C-GUUAUAGA- 5'
:|:|| | :|||||||
target 5' -----CUAGCCAUCGCUAAUAUCUG 3'
>bta-miR-154c	NM_001024533	2904	284	-20.4
miRNA 3' UCUCUAGUUGGCACGUUAUAGA- 5'
|| ||||:|| ||||||:|
target 5' UGACAUCAGCCCCCCAAUAUUUC 3'
>bta-miR-154c	NM_001192509	5750	4758	-23.5
miRNA 3' UCUCUA-GUUGGCACGUUAUAGA 5'
|||| |: :|| |||||||
target 5' UGAGAAGCGUGUGUUCAAUAUCG 3'
>bta-miR-154c	NM_001102059	1623	1351	-10.5
miRNA 3' UCUCUAGUUGGC-ACGUUAUAGA- 5'
|||: | ||||||:|
target 5' -----CCAAUAUAU-CAAUAUUUC 3'
>bta-miR-154c	NM_001076835	3448	762	-17
miRNA 3' UCUCUAGUUGGC--AC---GUUAUAGA- 5'
||||||: || :|||||||
target 5' ---AAUCAACUCAUUGAUAUAAUAUCUA 3'
>bta-miR-154c	NM_001206364	1624	1335	-17.8
miRNA 3' -UCUCUA-GU---UGGCACGUUAUAGA- 5'
||:||| || |:: ||||||||
target 5' CAGGGAUGCAAGGAUUUU-CAAUAUCUG 3'
>bta-miR-154c	NM_001075236	2036	917	-20
miRNA 3' UCUCUAGUUGGCAC-GUUAUAGA- 5'
:|| |: :||| ||||||||
target 5' -UGGA--AGGUGUGCCAAUAUCUG 3'
>bta-miR-154c	NM_001035106	2075	144	-14.9
miRNA 3' UCUCUAGUUGGCACGUUAUAGA- 5'
| | |||||||:|
target 5' ------AAUGCAAGCAAUAUUUU 3'
>bta-miR-154c	NM_001192516	3955	877	-21
miRNA 3' UCUCUAG-UUGGCA-CGUUAUAGA- 5'
||| |||| ||:||||||
target 5' -CAGAAUAAACCCUCGCGAUAUCUU 3'
>bta-miR-154c	NM_001102064	3875	2612	-20.4
miRNA 3' -UCUCUAGUUGGCACGUUAUAGA 5'
||||:| |||| :||||||
target 5' CAGAGGU-AACCA--UAAUAUCA 3'
>bta-miR-154c	NM_001075500	1880	848	-14.2
miRNA 3' -UC-UCUAGUUGGCACGUUAUAGA 5'
:| ||:|: | ||:||||
target 5' AGGCAGGUUUGACAC-CAGUAUCC 3'
>bta-miR-154c	NM_001014876	1775	544	-15.1
miRNA 3' UCUCUAGUUGGCAC-GUUAUAGA- 5'
||| :| || ||:|||||
target 5' -CAGAAAGAAGGUUCCAGUAUCUG 3'
>bta-miR-154c	NM_001035336	1419	1270	-12
miRNA 3' UCUCUAGUUGGCACGUUAUAGA 5'
| | |||||||
target 5' ------AAUGCAGACAAUAUCC 3'
>bta-miR-154c	NM_001035337	1131	858	-16.1
miRNA 3' UCUCUAGUUGGC-AC---GUUAUAGA 5'
||| |||| || ||:||||
target 5' --UGAUAAACCUAUGACACAGUAUCA 3'
>bta-miR-154c	NM_001205869	5192	3844	-15.1
miRNA 3' -UCU-CUAGUUGGCACGUUAUAGA- 5'
:|| |: :|| | ||||:|||
target 5' UGGAAGGAUAAGCA--CAAUGUCUG 3'
>bta-miR-154c	NM_001014881	1773	1542	-13.9
miRNA 3' UCUCUAGUUGGCACGUUAUAGA 5'
|:|| | ||||:||
target 5' ----UUUAAAAGCUCAAUGUCA 3'
>bta-miR-154c	NM_001034398	2214	1321	-15.6
miRNA 3' UCUCUAGUUGGCACGUUAUAGA- 5'
|::||: ||||:|||
target 5' ----CUUGACUUU-CAAUGUCUU 3'
>bta-miR-154c	NM_174732	957	897	-12
miRNA 3' UCUCUAGUUGGC-ACGUUAUAGA 5'
|||| | ||||||:
target 5' ------AAACCAAUACAAUAUUG 3'
>bta-miR-154c	NM_001075766	1832	619	-19.2
miRNA 3' UCUCUAGUUGGCACGUUAUAGA- 5'
:||: |||:|||||
target 5' ------GGACUUAGCAGUAUCUU 3'
>bta-miR-154c	NM_001206166	6310	2973	-17.1
miRNA 3' -UCUCUAGUUGGCACGUUAUAGA 5'
|| |||: ||: |||||||
target 5' UAGUGAUU-ACUU--CAAUAUCA 3'
>bta-miR-154c	NM_001130750	1554	176	-20.2
miRNA 3' -UCUCUAGUUGGCA---C-GUUAUAGA 5'
|||| |||| || | ||:||||
target 5' AAGAG-UCAAAUGUCCAGCCAGUAUCA 3'
>bta-miR-154c	NM_001205655	4591	3634	-19
miRNA 3' UCUCUAGUUGGCA-CGUUAUAGA 5'
:||| |||||||:
target 5' ------AGACCCUGGCAAUAUUA 3'
>bta-miR-154c	NM_001034214	703	512	-18.2
miRNA 3' -UCUCUAGUUGGCACGUUAUAGA- 5'
||:|:|: |: ||||:|||
target 5' AAGGGGUU--CUC--CAAUGUCUG 3'
>bta-miR-154c	NM_001206172	10390	1414	-20.9
miRNA 3' -UCUCUAGU-UGGCACGUUAUAGA 5'
||||:| : || |||||||:
target 5' CAGAGGUGGGACA--GCAAUAUUG 3'
>bta-miR-154c	NM_001025326	1184	959	-16.8
miRNA 3' UCUCUAGUUGGCAC-GUUAUAGA 5'
|| :|: ||:|| :||||||
target 5' UGAAGUUUACUGUUCUAAUAUCA 3'
>bta-miR-154c	NM_001192537	17098	9213	-22.2
miRNA 3' -UCUCUAG-UUGGCACGUUAUAGA 5'
||||| :||| ||:||||
target 5' AAGAGAGGGGACCU--CAGUAUCA 3'
>bta-miR-154c	NM_001104977	2712	2019	-21.9
miRNA 3' -UCUCUAGUUGGCACGUUAUAGA- 5'
||||||: ::|| :|||||||
target 5' UAGAGAUUU-UUGUUUAAUAUCUA 3'
>bta-miR-154c	NM_001205663	5919	3183	-22.1
miRNA 3' UCUCUAGUUGGCAC-GUUAUAGA 5'
|| |||||: || ||||:||
target 5' CGAUUUCAACUUUGACAAUGUCC 3'
>bta-miR-154c	NM_174743	4061	1357	-24.4
miRNA 3' -UCUCUAGUUGGCACGUUAUAGA 5'
||:|: ||| |||||||||:
target 5' AAGGGGG-AACAGUGCAAUAUUG 3'
>bta-miR-154c	NM_001075520	2072	1805	-12
miRNA 3' UCUCUAGUUGGCACGUUAUAGA- 5'
||||||||
target 5' -------------ACAAUAUCUU 3'
>bta-miR-154c	NM_001045973	2944	1308	-21.4
miRNA 3' UCU-CUAGUUGGCACGUUAUAGA- 5'
|| |:| :||| ||||:|||
target 5' UGAUGGUGGACCA--CAAUGUCUA 3'
>bta-miR-154c	NM_001014897	2128	2036	-19.6
miRNA 3' UCUCUAGUUGGC-AC-GUUAUAGA 5'
:|:|| |:| || |:|||||
target 5' -UGGGUCC-CUGAUGACGAUAUCA 3'
>bta-miR-154c	NM_001206380	6034	5567	-19.3
miRNA 3' UCUCUAGUUGGCACGUUAUAGA- 5'
:|||||||||:|
target 5' ---------AUGUGCAAUAUUUG 3'
>bta-miR-154c	NM_001205309	4437	3480	-20.3
miRNA 3' -UCUCUAGUUGGCAC-GUUAUAGA- 5'
||| |||:| || ||:|||||
target 5' AAGAAGCCAAUCAUGUCAGUAUCUG 3'
>bta-miR-154c	NM_001076865	2371	955	-12.7
miRNA 3' UCUCUAGUUGGCACGUUAUAGA 5'
|| ||:||||
target 5' ----------GGUACAGUAUCC 3'
>bta-miR-154c	NM_001097989	4283	3370	-16.6
miRNA 3' -UCUCUAGUUGGCACGUUAUAGA 5'
||| | ||: |:||||||
target 5' CAGAAUGCUACUUGGUAAUAUCA 3'
>bta-miR-154c	NM_001075266	1613	297	-20.8
miRNA 3' UCUCUAGUUGGCAC-GUUAUAGA 5'
||: |:||| ||||:||
target 5' ----UUCGCCUGUGACAAUGUCC 3'
>bta-miR-154c	NM_001075524	1709	670	-18.2
miRNA 3' UCUCUAGUUGGCACGUUAUAGA 5'
: : ||||||:||
target 5' ------GGUGUAUGCAAUGUCA 3'
>bta-miR-154c	NM_001034225	2678	1862	-21.6
miRNA 3' -UCUCUAGUUGGCACGUUAUAGA- 5'
:|||||: |: ||||||||
target 5' AGGAGAUUUUCUU--CAAUAUCUU 3'
>bta-miR-154c	NM_001101836	1476	1294	-10.3
miRNA 3' UCUCUAGUUGGCA---C-GUUAUAGA- 5'
:|||: | | ||||||:|
target 5' -----CUAACUUUGAAGCCAAUAUUUC 3'
>bta-miR-154c	NM_001104984	970	640	-13.2
miRNA 3' UCUCUAGUUGGCAC-GUUAUAGA 5'
|| || :|: | ||||||:
target 5' -AAGUUCUGCUAAGCCAAUAUUC 3'
>bta-miR-154c	NM_001012673	2584	574	-16.8
miRNA 3' -UCUC-UAGU-UGGCACGUUAUAGA 5'
|||| ||: |:| ||:||||
target 5' AAGAGUAUUUCAUCAUCCAGUAUCA 3'
>bta-miR-154c	NM_001075162	1623	616	-13.8
miRNA 3' -UCU-CUAGUUGGCAC-GUUAUAGA- 5'
||| | |||| | | ||||||:|
target 5' CAGAAGUUCAAA-G-GCCAAUAUUUC 3'
>bta-miR-154c	NM_001034480	1374	1112	-18.5
miRNA 3' -UCUCUAGUUGGCACGUUAUAGA 5'
||| :||| |||:||||
target 5' CAGAAACUAACA--GCAGUAUCA 3'
>bta-miR-154c	NM_001206588	7574	468	-18.1
miRNA 3' UCUCUAGUUGGCAC-GUUAUAGA- 5'
:: :||| |:||||||
target 5' ------GGGGUGUGCCGAUAUCUU 3'
>bta-miR-154c	NM_001192037	1159	253	-15.4
miRNA 3' UCUCUAGUUGGCACGUUAUAGA- 5'
:||| | ||||:|||
target 5' ---AGUCAUUAGCACAAUGUCUG 3'
>bta-miR-154c	NM_001192550	7283	1912	-25.1
miRNA 3' UCUCUAGUUGGCAC-GUUAUAGA- 5'
||||| :|| || ||||||||
target 5' UGAGAUGGACAUUGACAAUAUCUC 3'
>bta-miR-154c	NM_001102487	3125	783	-22.6
miRNA 3' -UCUCUAGUUGGCACGUUAUAGA 5'
:|||:| :|: ||:||||
target 5' UGGAGGUGUGCUAUUCAGUAUCG 3'
>bta-miR-154c	NM_001075531	1446	715	-16.8
miRNA 3' UCUCUAGUUGGCACGUUAUAGA 5'
:| |||:: ||||||||:
target 5' -CGGUUCAGUA-UGCAAUAUUC 3'
>bta-miR-154c	NM_001192554	1804	1287	-21.7
miRNA 3' UCUCUAGUUGGCAC--GUUAUAGA 5'
:|| |:|:||| ||||:||
target 5' -UGGACAAGCUGUGGUCAAUGUCA 3'
>bta-miR-154c	NM_001045985	3220	1020	-19.4
miRNA 3' -UCUCUAGUUGGCAC-GUUAUAGA- 5'
||||| |:| | ||||:|||
target 5' AAGAGAA-AGCA--GACAAUGUCUG 3'
>bta-miR-154c	NM_001075277	2010	883	-19.8
miRNA 3' UCUCUAGUUGGCACGUUAUAGA 5'
||| |||: |||:||||
target 5' -CAGAA-AACUCAGCAGUAUCA 3'
>bta-miR-154c	NM_001034237	1159	420	-20.3
miRNA 3' UCUCUAGU-UGGCACGUUAUAGA 5'
:||| ||:|| |:|||||
target 5' ---UGUCAUACUGU-CGAUAUCA 3'
>bta-miR-154c	NM_001045988	2789	1574	-20.7
miRNA 3' UCUCUAGUUGGCAC--GUUAUAGA- 5'
|||:|: : ||| ||||:|||
target 5' UGAGGUU--UGGUGCCCAAUGUCUC 3'
>bta-miR-154c	NM_001097995	1460	199	-15.9
miRNA 3' -UCUCUAGU-UGGCACGUUAUAGA 5'
||||:| || | ||||||:
target 5' UAGAGGUAAUACA-UACAAUAUUC 3'
>bta-miR-154c	NM_001192046	1068	476	-14
miRNA 3' UCUCU-AGUUGGCACGUUAUAGA- 5'
|| |||| | ||||:|||
target 5' --UGAUUCAAA--U-CAAUGUCUG 3'
>bta-miR-154c	NM_001034239	1964	91	-15.5
miRNA 3' UCUCUAGUUGGCACGUUAUAGA- 5'
|| |:|| :|||||||
target 5' -----GCACCUGU-UAAUAUCUU 3'
>bta-miR-154c	NM_001102496	3887	676	-19.8
miRNA 3' UCUCUAGU-UGGC-ACGUUAUAGA 5'
|| || :|:| ||||||||:
target 5' -CAGUUCUCGCUGAUGCAAUAUUC 3'
>bta-miR-154c	NM_001101851	2022	1598	-14.8
miRNA 3' -UCUCUAGUUGGCACGUUAUAGA 5'
|| || :||| :||||||
target 5' AAGCUAUAGACCACCUAAUAUCA 3'
>bta-miR-154c	NM_001113297	1754	1508	-19.5
miRNA 3' UCUCUAGUUGGCAC-GUUAUAGA 5'
|:||| |:|| ||||:||
target 5' UGGGAUGUUCUGUAUCAAUGUCA 3'
>bta-miR-154c	NM_001034493	890	244	-19.8
miRNA 3' UCUCUAGUUGGCAC-GUUAUAGA- 5'
|||||: |: || |:||||||
target 5' -UAGAUCG-CU-UGACGAUAUCUU 3'
>bta-miR-154c	NM_001191293	1166	717	-15.2
miRNA 3' UCUCUAGUUGGCAC--GUUAUAGA- 5'
|| ||| || :|||||||
target 5' ----UUCCACC-UGGCUAAUAUCUU 3'
>bta-miR-154c	NM_001103242	2132	1736	-17.9
miRNA 3' -UCUCUAGUUGGCACGUUAUAGA 5'
||:| |:: || ||:||||
target 5' AAGGGCCCGGUAGU-CAGUAUCC 3'
>bta-miR-154c	NM_001075800	3516	2744	-23
miRNA 3' UCUCUAGUUGGCACGUUAUAGA- 5'
|:| :::|: |||:|||||
target 5' UGGGCGUGGCUUAGCAGUAUCUU 3'
>bta-miR-154c	NM_001077930	3070	1503	-18.6
miRNA 3' UCUCUAGUUGGCACGUUAUAGA- 5'
|: |||: |||:|||||
target 5' --UGGCCAAUG--GCAGUAUCUC 3'
>bta-miR-154c	NM_001102500	3536	1043	-13.3
miRNA 3' -UC-UCUAGUUGGCACGUUAUAGA- 5'
|| ||| :|::| ||||||:|
target 5' CAGAAGAA-GAUUGA-CAAUAUUUC 3'
>bta-miR-154c	NM_001034245	716	18	-15.9
miRNA 3' UCUCUAGUUGGCACGUUAUAGA 5'
:|| ||| ||||:||
target 5' -----AUAAACGU-CAAUGUCG 3'
>bta-miR-154c	NM_001075475	6262	3004	-20.8
miRNA 3' UCUCUAGUUGGCACGUUAUAGA 5'
| :|: ::||||||||||
target 5' UGUUGUU--UUGUGCAAUAUCC 3'
>bta-miR-154c	NM_001206596	2812	466	-17.5
miRNA 3' UCUCUAGUUGGCACGUUAUAGA 5'
:|:|| ||:| :||||||
target 5' -UGGGUC-ACUGA-UAAUAUCC 3'
>bta-miR-154c	NM_001192209	3228	645	-24.7
miRNA 3' UCUCU-AGUUGGCACGUUAUAGA- 5'
|||| ||: |:|| ||:|||||
target 5' CGAGACUCGCCUGUACAGUAUCUG 3'
>bta-miR-154c	NM_001038029	3361	318	-14.3
miRNA 3' UCUCUAGUUGGCACGUUAUAGA 5'
|:|: ||||:||
target 5' ------AAGCUCCUCAAUGUCA 3'
>bta-miR-154c	NM_001105345	1039	114	-14.1
miRNA 3' UCUCUAGUUGGCACGUUAUAGA- 5'
:||| | ||||:|||
target 5' -----AUAACA-U-CAAUGUCUG 3'
>bta-miR-154c	NM_001244204	1106	347	-16.5
miRNA 3' -UCUCUAGUUGGCACGUUAUAGA 5'
||||||: :: ||||||:
target 5' AAGAGAUUUUUUUU-CAAUAUUC 3'
>bta-miR-154c	NM_001105346	2818	2135	-15.8
miRNA 3' UCUCUAGUU-GGCACGUUAUAGA- 5'
||:|: |: ||:|||||
target 5' -AAGGUUUCUCUUAACAGUAUCUU 3'
>bta-miR-154c	NM_001034252	3001	635	-16.8
miRNA 3' UCUCUAGUUGGCACGUUAUAGA 5'
:|:|||: |||||||
target 5' ---UGUUAACU---CAAUAUCA 3'
>bta-miR-154c	NM_001205698	3029	2567	-17.8
miRNA 3' -UCU-CUAGUUGGCACGUUAUAGA 5'
||| |||| ||: :||||||
target 5' CAGAAGAUC-ACUAA-UAAUAUCG 3'
>bta-miR-154c	NM_001075554	1948	1402	-11.9
miRNA 3' UCUCUAGUUGGCAC-GUUAUAGA 5'
|| ||:||||
target 5' ----------AGUUUCAGUAUCG 3'
>bta-miR-154c	NM_001205699	1702	1530	-21.4
miRNA 3' -UCUCUAG-UUGGCACGUUAUAGA- 5'
||||| |||| ||||||||
target 5' GAGAGAAAGAACCCAUCAAUAUCUU 3'
>bta-miR-154c	NM_001206680	7395	5915	-23.5
miRNA 3' -UCUCUAGUUGGCACGUUAUAGA 5'
:||| |: :|||||||||:
target 5' GGGAGCUUUGAUGUGCAAUAUUA 3'
>bta-miR-154c	NM_001113233	1539	620	-20.6
miRNA 3' UCUCUAGUUGGCACGUUAUAGA- 5'
:||||| || :|||||||
target 5' -UGGAUCAUCAGUUUAAUAUCUA 3'
>bta-miR-154c	NM_001075297	2418	1872	-15.4
miRNA 3' UCUCUAGUUGGCA--CGUUAUAGA- 5'
| |::| |||||||:|
target 5' -----CCUAUUGGUGGCAAUAUUUU 3'
>bta-miR-154c	NM_001192319	3189	3119	-10.9
miRNA 3' UCUCUAGUUGGCAC--GUUAUAGA 5'
::|| :||||||
target 5' --------UUUGUAAAUAAUAUCA 3'
>bta-miR-154c	NM_001101867	2110	1564	-9.5
miRNA 3' UCUCUAGUUGGCACGUUAUAGA 5'
:||||||
target 5' -------------UUAAUAUCC 3'
>bta-miR-154c	NM_001046249	2173	1996	-22.4
miRNA 3' UCUCUAG-UUGGCACGUUAUAGA- 5'
|| ||||| |||||||:|
target 5' ----UUCAAACCGGGCAAUAUUUG 3'
>bta-miR-154c	NM_001075559	941	602	-12.6
miRNA 3' -UCUCUAGUUGGCACGUUAUAGA- 5'
|| | :|: | ||:|||||
target 5' AAGUU-UGGAUA-UACAGUAUCUG 3'
>bta-miR-154c	NM_001077880	1512	462	-18.5
miRNA 3' UCUCUAGUUGGCA-CGUUAUAGA 5'
||| :|:|| |||||||:
target 5' --UGAU-GAUCGGAGCAAUAUUC 3'
>bta-miR-154c	NM_001205705	6564	1016	-20.4
miRNA 3' UCUCUAGUUGGCAC-GUUAUAGA 5'
|| |:| ||| ||||:||
target 5' --UGAACGAUAGUGCCAAUGUCG 3'
>bta-miR-154c	NM_001046013	2281	2057	-21.8
miRNA 3' UCUCUAGUUGGCACGUUAUAGA 5'
||| ||| | |||||||||
target 5' -UAGA-CAAGC-UGCAAUAUCA 3'
>bta-miR-154c	NM_001024542	2477	1551	-19
miRNA 3' -UCUCUAGUUGGCACGUUAUAGA- 5'
||| :|: | |||||:|||
target 5' AAGAUGUUUUCAA-GCAAUGUCUC 3'
>bta-miR-154c	NM_001046255	1482	589	-19.6
miRNA 3' -UCUCUAG---UUGGCACGUUAUAGA- 5'
||:|| | |||| ||||||||
target 5' CAGGGACCUGAAACCCACCAAUAUCUU 3'
>bta-miR-154c	NM_001075563	1674	414	-18.6
miRNA 3' UCUCUAGUUGGCACGUUAUAGA- 5'
|| |||| |||||||:|
target 5' ---UAUGAACCA-GCAAUAUUUG 3'
>bta-miR-154c	NM_001205709	3633	799	-19.9
miRNA 3' UCUCUAGU--UGGCAC--GUUAUAGA 5'
||:|: || ||| ||||:||
target 5' -AAGGUUUACACGGUGAACAAUGUCA 3'
>bta-miR-154c	NM_001075307	4565	64	-19.5
miRNA 3' UCUCUAGUUGGCACGUUAUAGA- 5'
[truncated: 2,438 more rows]

## Sheet: B
Table S6B Gene Ontology (GO) enrichment analysis of bta-miR-154c targets
GO ID	Term	#Seqs	Sequences
GO:0051674	localization of cell	47	gi|329664407|ref|NM_001205971.1|, gi|31341051|ref|NM_174816.2|, gi|329664735|ref|NM_001206268.1|, gi|154707889|ref|NM_001099053.1|, gi|114052610|ref|NM_001046312.1|, gi|170016222|ref|NM_001122728.1|, gi|160707930|ref|NM_001110785.1|, gi|31342642|ref|NM_174183.2|, gi|157265564|ref|NM_001104611.1|, gi|115496971|ref|NM_001075297.1|, gi|114051336|ref|NM_001046183.1|, gi|402692727|ref|NM_001076212.2|,…
GO:0002687	positive regulation of leukocyte migration	7	gi|160707930|ref|NM_001110785.1|, gi|31342642|ref|NM_174183.2|, gi|157265564|ref|NM_001104611.1|, gi|31341832|ref|NM_174496.2|, gi|329664407|ref|NM_001205971.1|, gi|139948963|ref|NM_001083752.1|, gi|31343103|ref|NM_173985.2|
GO:0010035	response to inorganic substance	29	gi|115496503|ref|NM_001075827.1|, gi|221136845|ref|NM_001144081.1|, gi|402747116|ref|NM_001098056.2|, gi|115497065|ref|NM_001075289.1|, gi|31342947|ref|NM_174054.2|, gi|402692635|ref|NM_001076439.2|, gi|300797271|ref|NM_001192852.1|, gi|129277509|ref|NM_001082610.1|, gi|402745224|ref|NM_001046187.2|, gi|331284121|ref|NM_001206634.1|, gi|31340793|ref|NM_174662.2|, gi|31341051|ref|NM_174816.2|, gi|…
GO:0007165	signal transduction	269	gi|402744448|ref|NM_001076363.2|, gi|270483800|ref|NM_001045934.2|, gi|31342562|ref|NM_174221.2|, gi|31342046|ref|NM_174420.2|, gi|118151179|ref|NM_001078046.1|, gi|157279832|ref|NM_001104960.1|, gi|116004030|ref|NM_001076907.1|, gi|329663654|ref|NM_001205876.1|, gi|300793840|ref|NM_001192170.1|, gi|31342075|ref|NM_174410.2|, gi|114052610|ref|NM_001046312.1|, gi|282721145|ref|NM_001075896.2|, gi|…
GO:0007051	spindle organization	7	gi|300793869|ref|NM_001193195.1|, gi|157428065|ref|NM_001105471.1|, gi|402692240|ref|NM_001046270.2|, gi|31343014|ref|NM_174023.2|, gi|149642810|ref|NM_001098898.1|, gi|274315900|ref|NM_001045949.2|, gi|27805840|ref|NM_174295.1|
GO:0006694	steroid biosynthetic process	9	gi|156120408|ref|NM_001101880.1|, gi|31342941|ref|NM_174055.2|, gi|402692635|ref|NM_001076439.2|, gi|331284121|ref|NM_001206634.1|, gi|329663654|ref|NM_001205876.1|, gi|402692350|ref|NM_001035395.2|, gi|115432044|ref|NM_173888.3|, gi|116003838|ref|NM_001076810.1|, gi|157074069|ref|NM_001103276.1|
GO:0002224	toll-like receptor signaling pathway	10	gi|300793840|ref|NM_001192170.1|, gi|114051703|ref|NM_001046517.1|, gi|31343019|ref|NM_174021.2|, gi|31343545|ref|NM_175793.2|, gi|115497065|ref|NM_001075289.1|, gi|149642560|ref|NM_001099038.1|, gi|154707845|ref|NM_001098937.1|, gi|402744448|ref|NM_001076363.2|, gi|114052363|ref|NM_001046345.1|, gi|162287147|ref|NM_001111120.1|
GO:0031016	pancreas development	7	gi|156121248|ref|NM_001102302.1|, gi|160707930|ref|NM_001110785.1|, gi|300793891|ref|NM_001191161.1|, gi|31342069|ref|NM_174412.2|, gi|329744554|ref|NM_001206326.1|, gi|157074091|ref|NM_001103288.1|, gi|329664407|ref|NM_001205971.1|
GO:0042391	regulation of membrane potential	13	gi|57527813|ref|NM_174004.3|, gi|116734842|ref|NM_001075129.1|, gi|300794785|ref|NM_001192474.1|, gi|31341945|ref|NM_174458.2|, gi|162287147|ref|NM_001111120.1|, gi|115432041|ref|NM_174071.2|, gi|149642824|ref|NM_001099090.1|, gi|149773579|ref|NM_001099101.1|, gi|170016222|ref|NM_001122728.1|, gi|160333421|ref|NM_001081601.1|, gi|156523139|ref|NM_001102514.1|, gi|346716282|ref|NM_001034398.2|, gi…
GO:0051402	neuron apoptotic process	16	gi|115497217|ref|NM_001075834.1|, gi|157074069|ref|NM_001103276.1|, gi|300797271|ref|NM_001192852.1|, gi|170016222|ref|NM_001122728.1|, gi|329664761|ref|NM_001205504.1|, gi|331284121|ref|NM_001206634.1|, gi|70778916|ref|NM_177945.3|, gi|77736114|ref|NM_001034584.1|, gi|116734842|ref|NM_001075129.1|, gi|117935054|ref|NM_174339.3|, gi|156718139|ref|NM_001103105.1|, gi|329663467|ref|NM_001205592.1|,…
GO:0040011	locomotion	66	gi|329664407|ref|NM_001205971.1|, gi|41386783|ref|NM_174238.1|, gi|115496411|ref|NM_001075349.1|, gi|164420765|ref|NM_001113247.1|, gi|31341051|ref|NM_174816.2|, gi|329664735|ref|NM_001206268.1|, gi|154707889|ref|NM_001099053.1|, gi|114052610|ref|NM_001046312.1|, gi|170016222|ref|NM_001122728.1|, gi|160707930|ref|NM_001110785.1|, gi|31342642|ref|NM_174183.2|, gi|157265564|ref|NM_001104611.1|, gi|…
GO:0042158	lipoprotein biosynthetic process	6	gi|329664363|ref|NM_001205454.1|, gi|118151383|ref|NM_001077880.1|, gi|164420749|ref|NM_001077022.2|, gi|300797484|ref|NM_001192606.1|, gi|402691853|ref|NM_001077074.2|, gi|118150955|ref|NM_001077929.1|
GO:2000602	regulation of interphase of mitotic cell cycle	6	gi|31343103|ref|NM_173985.2|, gi|134085945|ref|NM_001083376.1|, gi|139948611|ref|NM_001083773.1|, gi|402744448|ref|NM_001076363.2|, gi|116004030|ref|NM_001076907.1|, gi|114052610|ref|NM_001046312.1|
GO:0051282	regulation of sequestering of calcium ion	6	gi|31342479|ref|NM_174260.2|, gi|162287147|ref|NM_001111120.1|, gi|114052610|ref|NM_001046312.1|, gi|329664315|ref|NM_001205448.1|, gi|114052473|ref|NM_001046333.1|, gi|402693480|ref|NM_001046249.2|
GO:0046661	male sex differentiation	10	gi|300794461|ref|NM_001193225.1|, gi|157074069|ref|NM_001103276.1|, gi|402692635|ref|NM_001076439.2|, gi|77736114|ref|NM_001034584.1|, gi|148227485|ref|NM_001098025.1|, gi|300794605|ref|NM_001191197.1|, gi|329664407|ref|NM_001205971.1|, gi|329744554|ref|NM_001206326.1|, gi|60592797|ref|NM_001012673.1|, gi|402693043|ref|NM_174617.4|
GO:0051604	protein maturation	8	gi|157074069|ref|NM_001103276.1|, gi|31342069|ref|NM_174412.2|, gi|31342478|ref|NM_174259.2|, gi|154090954|ref|NM_177957.2|, gi|154090984|ref|NM_174046.3|, gi|154090992|ref|NM_177958.2|, gi|154091021|ref|NM_177956.2|, gi|134085945|ref|NM_001083376.1|
GO:0012501	programmed cell death	97	gi|60592797|ref|NM_001012673.1|, gi|402693043|ref|NM_174617.4|, gi|402693256|ref|NM_001046494.2|, gi|402693149|ref|NM_001075720.2|, gi|329664761|ref|NM_001205504.1|, gi|31340793|ref|NM_174662.2|, gi|221136845|ref|NM_001144081.1|, gi|402746847|ref|NM_001079607.2|, gi|114052363|ref|NM_001046345.1|, gi|402693302|ref|NM_001034567.2|, gi|402743491|ref|NM_001163777.2|, gi|57527813|ref|NM_174004.3|, gi|…
GO:0070665	positive regulation of leukocyte proliferation	9	gi|329744554|ref|NM_001206326.1|, gi|60592797|ref|NM_001012673.1|, gi|300794785|ref|NM_001192474.1|, gi|59676567|ref|NM_001012282.1|, gi|402693043|ref|NM_174617.4|, gi|31343103|ref|NM_173985.2|, gi|56119113|ref|NM_001007818.1|, gi|149642770|ref|NM_001099036.1|, gi|359751364|ref|NM_001206588.2|
GO:0035264	multicellular organism growth	10	gi|329664791|ref|NM_001206019.1|, gi|329755276|ref|NM_001206380.1|, gi|402693321|ref|NM_174782.3|, gi|59676567|ref|NM_001012282.1|, gi|60592797|ref|NM_001012673.1|, gi|114051336|ref|NM_001046183.1|, gi|115494965|ref|NM_001075956.1|, gi|153792106|ref|NM_001099716.1|, gi|402693043|ref|NM_174617.4|, gi|300798172|ref|NM_001192895.1|
GO:0038127	ERBB signaling pathway	15	gi|149642770|ref|NM_001099036.1|, gi|118150959|ref|NM_001077930.1|, gi|31341832|ref|NM_174496.2|, gi|31343019|ref|NM_174021.2|, gi|31343545|ref|NM_175793.2|, gi|148226663|ref|NM_001097989.1|, gi|162287147|ref|NM_001111120.1|, gi|219805075|ref|NM_001143877.1|, gi|329664761|ref|NM_001205504.1|, gi|402693480|ref|NM_001046249.2|, gi|402744524|ref|NM_001081603.2|, gi|31343014|ref|NM_174023.2|, gi|1154…
GO:0034645	cellular macromolecule biosynthetic process	241	gi|155372072|ref|NM_001101173.1|, gi|31342479|ref|NM_174260.2|, gi|31343545|ref|NM_175793.2|, gi|77736142|ref|NM_001034598.1|, gi|94966951|ref|NM_001040580.1|, gi|125630704|ref|NM_001081540.1|, gi|148540199|ref|NM_001075385.2|, gi|155371934|ref|NM_001101102.1|, gi|156120408|ref|NM_001101880.1|, gi|156120602|ref|NM_001101977.1|, gi|156151421|ref|NM_001034016.2|, gi|156718129|ref|NM_001103100.1|, g…
GO:0051084	'de novo' posttranslational protein folding	6	gi|31340799|ref|NM_174732.2|, gi|77735434|ref|NM_001034239.1|, gi|402692355|ref|NM_001075421.2|, gi|76253867|ref|NM_001033763.1|, gi|402691842|ref|NM_174345.4|, gi|300795251|ref|NM_001192752.1|
GO:0007568	aging	12	gi|134085891|ref|NM_001083495.1|, gi|31342075|ref|NM_174410.2|, gi|115432044|ref|NM_173888.3|, gi|154707889|ref|NM_001099053.1|, gi|166795312|ref|NM_001114189.1|, gi|331284121|ref|NM_001206634.1|, gi|122692398|ref|NM_001080338.1|, gi|270483800|ref|NM_001045934.2|, gi|116003956|ref|NM_001076865.1|, gi|62460389|ref|NM_001014849.1|, gi|164420710|ref|NM_001113241.1|, gi|77736114|ref|NM_001034584.1|
GO:0033674	positive regulation of kinase activity	28	gi|402744448|ref|NM_001076363.2|, gi|329664407|ref|NM_001205971.1|, gi|149642810|ref|NM_001098898.1|, gi|402743596|ref|NM_173916.3|, gi|114052610|ref|NM_001046312.1|, gi|329744554|ref|NM_001206326.1|, gi|282721145|ref|NM_001075896.2|, gi|329663648|ref|NM_001205875.1|, gi|402746847|ref|NM_001079607.2|, gi|219805075|ref|NM_001143877.1|, gi|31340703|ref|NM_174700.2|, gi|77735490|ref|NM_001034268.1|,…
GO:0008209	androgen metabolic process	6	gi|402692635|ref|NM_001076439.2|, gi|402692350|ref|NM_001035395.2|, gi|329663654|ref|NM_001205876.1|, gi|31340804|ref|NM_174733.2|, gi|115432044|ref|NM_173888.3|, gi|329665045|ref|NM_001206048.1|
GO:0009199	ribonucleoside triphosphate metabolic process	52	gi|31342046|ref|NM_174420.2|, gi|115496411|ref|NM_001075349.1|, gi|115497747|ref|NM_001075596.1|, gi|156120320|ref|NM_001101836.1|, gi|274323276|ref|NM_001040534.2|, gi|402691662|ref|NM_001046600.2|, gi|402692063|ref|NM_001045963.2|, gi|402745748|ref|NM_001077973.2|, gi|47564045|ref|NM_001001146.1|, gi|134085413|ref|NM_176671.3|, gi|300795251|ref|NM_001192752.1|, gi|62751772|ref|NM_001015656.1|, …
GO:0007015	actin filament organization	17	gi|31343103|ref|NM_173985.2|, gi|219804279|ref|NM_001143855.1|, gi|330340437|ref|NM_001206444.1|, gi|328926593|ref|NM_001191121.2|, gi|359751364|ref|NM_001206588.2|, gi|149642770|ref|NM_001099036.1|, gi|162287147|ref|NM_001111120.1|, gi|189491886|ref|NM_001128197.1|, gi|300797688|ref|NM_001191336.1|, gi|329663764|ref|NM_001205635.1|, gi|402746494|ref|NM_001034713.2|, gi|329665041|ref|NM_001205536…
GO:0018209	peptidyl-serine modification	6	gi|57527813|ref|NM_174004.3|, gi|329664407|ref|NM_001205971.1|, gi|402743596|ref|NM_173916.3|, gi|300795029|ref|NM_001193253.1|, gi|31343545|ref|NM_175793.2|, gi|114052610|ref|NM_001046312.1|
GO:0046463	acylglycerol biosynthetic process	9	gi|31340793|ref|NM_174662.2|, gi|47564053|ref|NM_001001154.1|, gi|149643092|ref|NM_001099136.1|, gi|300796579|ref|NM_001192306.1|, gi|329664475|ref|NM_001205468.1|, gi|31341051|ref|NM_174816.2|, gi|59676567|ref|NM_001012282.1|, gi|402746770|ref|NM_001034303.2|, gi|118151179|ref|NM_001078046.1|
GO:0045597	positive regulation of cell differentiation	22	gi|118150783|ref|NM_001077834.1|, gi|402746887|ref|NM_001075824.2|, gi|117935054|ref|NM_174339.3|, gi|116004072|ref|NM_001076925.1|, gi|274323276|ref|NM_001040534.2|, gi|160707930|ref|NM_001110785.1|, gi|157074091|ref|NM_001103288.1|, gi|329664313|ref|NM_001206215.1|, gi|402746624|ref|NM_001104996.2|, gi|329663654|ref|NM_001205876.1|, gi|300793726|ref|NM_001192420.1|, gi|31342929|ref|NM_174059.2|…
GO:0009887	organ morphogenesis	37	gi|149643020|ref|NM_001099078.1|, gi|300797271|ref|NM_001192852.1|, gi|329744554|ref|NM_001206326.1|, gi|329663654|ref|NM_001205876.1|, gi|117935054|ref|NM_174339.3|, gi|329663648|ref|NM_001205875.1|, gi|118150959|ref|NM_001077930.1|, gi|402747116|ref|NM_001098056.2|, gi|156718139|ref|NM_001103105.1|, gi|255760025|ref|NM_001076916.2|, gi|402745311|ref|NM_001102506.2|, gi|31343019|ref|NM_174021.2|…
GO:0072503	cellular divalent inorganic cation homeostasis	22	gi|31342479|ref|NM_174260.2|, gi|162287147|ref|NM_001111120.1|, gi|114052610|ref|NM_001046312.1|, gi|329664315|ref|NM_001205448.1|, gi|31340703|ref|NM_174700.2|, gi|114052473|ref|NM_001046333.1|, gi|402693480|ref|NM_001046249.2|, gi|300793918|ref|NM_001192174.1|, gi|31343181|ref|NM_173957.2|, gi|300798172|ref|NM_001192895.1|, gi|329663989|ref|NM_001205663.1|, gi|115432044|ref|NM_173888.3|, gi|115…
GO:0046364	monosaccharide biosynthetic process	6	gi|27807272|ref|NM_174705.1|, gi|70778916|ref|NM_177945.3|, gi|164448535|ref|NM_001113255.1|, gi|156121248|ref|NM_001102302.1|, gi|331284121|ref|NM_001206634.1|, gi|402745041|ref|NM_001080287.3|
GO:0006886	intracellular protein transport	43	gi|114052532|ref|NM_001045899.1|, gi|329663654|ref|NM_001205876.1|, gi|402743809|ref|NM_001046620.2|, gi|402692088|ref|NM_001076923.2|, gi|300795658|ref|NM_001192261.1|, gi|114051336|ref|NM_001046183.1|, gi|149642692|ref|NM_001098987.1|, gi|402692113|ref|NM_001034480.2|, gi|115494903|ref|NM_001076209.1|, gi|155371934|ref|NM_001101102.1|, gi|329664475|ref|NM_001205468.1|, gi|114052610|ref|NM_00104…
GO:0071345	cellular response to cytokine stimulus	23	gi|117935054|ref|NM_174339.3|, gi|31343103|ref|NM_173985.2|, gi|329664407|ref|NM_001205971.1|, gi|160707930|ref|NM_001110785.1|, gi|300795699|ref|NM_001192263.1|, gi|300797688|ref|NM_001191336.1|, gi|402743809|ref|NM_001046620.2|, gi|330864673|ref|NM_001206534.1|, gi|195539546|ref|NM_001130765.1|, gi|329663654|ref|NM_001205876.1|, gi|114052473|ref|NM_001046333.1|, gi|451958090|ref|NM_174645.3|, g…
GO:0055080	cation homeostasis	42	gi|31342479|ref|NM_174260.2|, gi|162287147|ref|NM_001111120.1|, gi|114052610|ref|NM_001046312.1|, gi|329664315|ref|NM_001205448.1|, gi|31340703|ref|NM_174700.2|, gi|300794111|ref|NM_001191172.1|, gi|114052473|ref|NM_001046333.1|, gi|402693480|ref|NM_001046249.2|, gi|164450480|ref|NM_001113277.1|, gi|27807092|ref|NM_174605.1|, gi|155372016|ref|NM_001101146.1|, gi|300797952|ref|NM_001191349.1|, gi|…
GO:0001816	cytokine production	30	gi|41386759|ref|NM_174008.1|, gi|402743809|ref|NM_001046620.2|, gi|114052610|ref|NM_001046312.1|, gi|115496971|ref|NM_001075297.1|, gi|160707930|ref|NM_001110785.1|, gi|329664407|ref|NM_001205971.1|, gi|451958090|ref|NM_174645.3|, gi|84370054|ref|NM_001038511.1|, gi|31343319|ref|NM_173895.2|, gi|300793840|ref|NM_001192170.1|, gi|56119113|ref|NM_001007818.1|, gi|59676567|ref|NM_001012282.1|, gi|32…
GO:0022613	ribonucleoprotein complex biogenesis	13	gi|115495038|ref|NM_001075395.1|, gi|118151447|ref|NM_001078165.1|, gi|300796836|ref|NM_001192319.1|, gi|115496807|ref|NM_001076039.1|, gi|154152196|ref|NM_001100302.1|, gi|167583545|ref|NM_001114521.1|, gi|402744559|ref|NM_001102103.2|, gi|329664269|ref|NM_001205698.1|, gi|402743513|ref|NM_001040543.2|, gi|122692440|ref|NM_001080314.1|, gi|332634815|ref|NM_001206909.1|, gi|402744791|ref|NM_00108…
GO:0051092	positive regulation of NF-kappaB transcription factor activity	11	gi|31342479|ref|NM_174260.2|, gi|31343019|ref|NM_174021.2|, gi|114051298|ref|NM_001046038.1|, gi|114052610|ref|NM_001046312.1|, gi|125991767|ref|NM_174354.3|, gi|160707930|ref|NM_001110785.1|, gi|274321993|ref|NM_001098881.2|, gi|300797688|ref|NM_001191336.1|, gi|329664407|ref|NM_001205971.1|, gi|402744448|ref|NM_001076363.2|, gi|402746887|ref|NM_001075824.2|
GO:0016192	vesicle-mediated transport	71	gi|114052532|ref|NM_001045899.1|, gi|31343545|ref|NM_175793.2|, gi|57527813|ref|NM_174004.3|, gi|41386759|ref|NM_174008.1|, gi|329664879|ref|NM_001206030.1|, gi|402745884|ref|NM_001010994.3|, gi|31343014|ref|NM_174023.2|, gi|156120602|ref|NM_001101977.1|, gi|115432044|ref|NM_173888.3|, gi|115496503|ref|NM_001075827.1|, gi|300798172|ref|NM_001192895.1|, gi|329664315|ref|NM_001205448.1|, gi|1553722…
GO:0051329	interphase of mitotic cell cycle	24	gi|31343103|ref|NM_173985.2|, gi|114052610|ref|NM_001046312.1|, gi|329744554|ref|NM_001206326.1|, gi|116004030|ref|NM_001076907.1|, gi|153792204|ref|NM_001099704.1|, gi|255708459|ref|NM_001024542.2|, gi|329663148|ref|NM_001206311.1|, gi|402693196|ref|NM_001046301.2|, gi|402744448|ref|NM_001076363.2|, gi|27807272|ref|NM_174705.1|, gi|60097920|ref|NM_174264.3|, gi|116003956|ref|NM_001076865.1|, gi|…
GO:0051650	establishment of vesicle localization	6	gi|115494965|ref|NM_001075956.1|, gi|156121248|ref|NM_001102302.1|, gi|125991941|ref|NM_001081604.1|, gi|62461595|ref|NM_174282.3|, gi|402693412|ref|NM_176653.4|, gi|155372254|ref|NM_001101270.1|
GO:0010648	negative regulation of cell communication	43	gi|116004030|ref|NM_001076907.1|, gi|270483800|ref|NM_001045934.2|, gi|300793840|ref|NM_001192170.1|, gi|78369203|ref|NM_001035304.1|, gi|57527813|ref|NM_174004.3|, gi|300798172|ref|NM_001192895.1|, gi|402743824|ref|NM_001101105.2|, gi|115497747|ref|NM_001075596.1|, gi|156120320|ref|NM_001101836.1|, gi|328887942|ref|NM_001192209.2|, gi|402691662|ref|NM_001046600.2|, gi|402745748|ref|NM_001077973.…
GO:0051899	membrane depolarization	7	gi|57527813|ref|NM_174004.3|, gi|116734842|ref|NM_001075129.1|, gi|300794785|ref|NM_001192474.1|, gi|31341945|ref|NM_174458.2|, gi|156523139|ref|NM_001102514.1|, gi|346716282|ref|NM_001034398.2|, gi|402693480|ref|NM_001046249.2|
GO:0007173	epidermal growth factor receptor signaling pathway	15	gi|149642770|ref|NM_001099036.1|, gi|118150959|ref|NM_001077930.1|, gi|31341832|ref|NM_174496.2|, gi|31343019|ref|NM_174021.2|, gi|31343545|ref|NM_175793.2|, gi|148226663|ref|NM_001097989.1|, gi|162287147|ref|NM_001111120.1|, gi|219805075|ref|NM_001143877.1|, gi|329664761|ref|NM_001205504.1|, gi|402693480|ref|NM_001046249.2|, gi|402744524|ref|NM_001081603.2|, gi|31343014|ref|NM_174023.2|, gi|1154…
GO:0045637	regulation of myeloid cell differentiation	6	gi|62751531|ref|NM_001015624.1|, gi|117935054|ref|NM_174339.3|, gi|60592797|ref|NM_001012673.1|, gi|402693043|ref|NM_174617.4|, gi|31340793|ref|NM_174662.2|, gi|329299070|ref|NM_001205372.1|
GO:0018105	peptidyl-serine phosphorylation	6	gi|57527813|ref|NM_174004.3|, gi|329664407|ref|NM_001205971.1|, gi|402743596|ref|NM_173916.3|, gi|300795029|ref|NM_001193253.1|, gi|31343545|ref|NM_175793.2|, gi|114052610|ref|NM_001046312.1|
GO:0009141	nucleoside triphosphate metabolic process	53	gi|402745471|ref|NM_001075923.2|, gi|31342046|ref|NM_174420.2|, gi|115496411|ref|NM_001075349.1|, gi|115497747|ref|NM_001075596.1|, gi|156120320|ref|NM_001101836.1|, gi|274323276|ref|NM_001040534.2|, gi|402691662|ref|NM_001046600.2|, gi|402692063|ref|NM_001045963.2|, gi|402745748|ref|NM_001077973.2|, gi|47564045|ref|NM_001001146.1|, gi|134085413|ref|NM_176671.3|, gi|300795251|ref|NM_001192752.1|,…
GO:0043112	receptor metabolic process	9	gi|31343014|ref|NM_174023.2|, gi|156120602|ref|NM_001101977.1|, gi|115432044|ref|NM_173888.3|, gi|115496503|ref|NM_001075827.1|, gi|300798172|ref|NM_001192895.1|, gi|329664315|ref|NM_001205448.1|, gi|117935054|ref|NM_174339.3|, gi|77736482|ref|NM_001034769.1|, gi|57527813|ref|NM_174004.3|
GO:0000271	polysaccharide biosynthetic process	8	gi|78369507|ref|NM_001035398.1|, gi|114050968|ref|NM_001046482.1|, gi|156121248|ref|NM_001102302.1|, gi|110347575|ref|NM_174212.2|, gi|114052880|ref|NM_001045867.1|, gi|402747086|ref|NM_001102116.2|, gi|329663485|ref|NM_001205595.1|, gi|300796010|ref|NM_001192022.1|
GO:0006396	RNA processing	45	gi|155372128|ref|NM_001101204.1|, gi|330340377|ref|NM_001206422.1|, gi|300794022|ref|NM_001192691.1|, gi|402744446|ref|NM_001035298.2|, gi|31341610|ref|NM_174582.2|, gi|62460485|ref|NM_001014897.1|, gi|62751568|ref|NM_001015669.1|, gi|70778916|ref|NM_177945.3|, gi|78369357|ref|NM_001035337.1|, gi|115496857|ref|NM_001075307.1|, gi|155371928|ref|NM_001101099.1|, gi|157427817|ref|NM_001105346.1|, gi…
GO:0032989	cellular component morphogenesis	63	gi|402692063|ref|NM_001045963.2|, gi|41386783|ref|NM_174238.1|, gi|115496411|ref|NM_001075349.1|, gi|164420765|ref|NM_001113247.1|, gi|346421442|ref|NM_001077524.2|, gi|116734842|ref|NM_001075129.1|, gi|164414729|ref|NM_001113233.1|, gi|153792106|ref|NM_001099716.1|, gi|329663485|ref|NM_001205595.1|, gi|329663965|ref|NM_001205660.1|, gi|402765938|ref|NM_001046172.2|, gi|31342121|ref|NM_174394.2|,…
GO:0001892	embryonic placenta development	6	gi|114052610|ref|NM_001046312.1|, gi|117935054|ref|NM_174339.3|, gi|329663654|ref|NM_001205876.1|, gi|31343545|ref|NM_175793.2|, gi|115432044|ref|NM_173888.3|, gi|402746847|ref|NM_001079607.2|
GO:0019722	calcium-mediated signaling	6	gi|114052473|ref|NM_001046333.1|, gi|62752832|ref|NM_001015632.1|, gi|73853755|ref|NM_174490.3|, gi|329664315|ref|NM_001205448.1|, gi|157265564|ref|NM_001104611.1|, gi|31343181|ref|NM_173957.2|
GO:0050679	positive regulation of epithelial cell proliferation	14	gi|31341945|ref|NM_174458.2|, gi|31342941|ref|NM_174055.2|, gi|255760025|ref|NM_001076916.2|, gi|329744554|ref|NM_001206326.1|, gi|149642678|ref|NM_001098880.1|, gi|329663654|ref|NM_001205876.1|, gi|114052610|ref|NM_001046312.1|, gi|170016222|ref|NM_001122728.1|, gi|300793726|ref|NM_001192420.1|, gi|329663764|ref|NM_001205635.1|, gi|329663965|ref|NM_001205660.1|, gi|329664315|ref|NM_001205448.1|,…
GO:0009790	embryo development	46	gi|134085891|ref|NM_001083495.1|, gi|31342929|ref|NM_174059.2|, gi|329744554|ref|NM_001206326.1|, gi|31342069|ref|NM_174412.2|, gi|149642796|ref|NM_001099041.1|, gi|154090954|ref|NM_177957.2|, gi|154090984|ref|NM_174046.3|, gi|154090992|ref|NM_177958.2|, gi|154091021|ref|NM_177956.2|, gi|154152064|ref|NM_001100292.1|, gi|332205881|ref|NM_001206816.1|, gi|153792106|ref|NM_001099716.1|, gi|25576002…
GO:0043393	regulation of protein binding	6	gi|329744536|ref|NM_001206321.1|, gi|402743596|ref|NM_173916.3|, gi|57527813|ref|NM_174004.3|, gi|300794878|ref|NM_001193246.1|, gi|329663965|ref|NM_001205660.1|, gi|116004072|ref|NM_001076925.1|
GO:0034654	nucleobase-containing compound biosynthetic process	18	gi|170016222|ref|NM_001122728.1|, gi|62751772|ref|NM_001015656.1|, gi|329664315|ref|NM_001205448.1|, gi|77735778|ref|NM_001034416.1|, gi|219805075|ref|NM_001143877.1|, gi|115497217|ref|NM_001075834.1|, gi|31342824|ref|NM_174109.2|, gi|115432044|ref|NM_173888.3|, gi|402691875|ref|NM_001101303.2|, gi|402743596|ref|NM_173916.3|, gi|164420773|ref|NM_001046422.2|, gi|166706924|ref|NM_001114154.1|, gi|…
GO:0070647	protein modification by small protein conjugation or removal	38	gi|31342479|ref|NM_174260.2|, gi|115495504|ref|NM_001075135.1|, gi|149642820|ref|NM_001099122.1|, gi|402693202|ref|NM_001076332.2|, gi|332308966|ref|NM_001206876.1|, gi|134085828|ref|NM_001083381.1|, gi|156718125|ref|NM_001103098.1|, gi|402693274|ref|NM_001101963.2|, gi|329663403|ref|NM_001205837.1|, gi|116004180|ref|NM_001076980.1|, gi|156121184|ref|NM_001102270.1|, gi|329663778|ref|NM_001192509…
GO:0043632	modification-dependent macromolecule catabolic process	28	gi|115497033|ref|NM_001075189.1|, gi|156121184|ref|NM_001102270.1|, gi|224458399|ref|NM_001145509.1|, gi|291290971|ref|NM_001080230.2|, gi|402765887|ref|NM_001046376.2|, gi|402765938|ref|NM_001046172.2|, gi|329663403|ref|NM_001205837.1|, gi|31340703|ref|NM_174700.2|, gi|77735408|ref|NM_001034225.1|, gi|123858763|ref|NM_001080247.1|, gi|156120446|ref|NM_001101899.1|, gi|328887909|ref|NM_001191408.…
GO:0051640	organelle localization	13	gi|115494965|ref|NM_001075956.1|, gi|156121248|ref|NM_001102302.1|, gi|125991941|ref|NM_001081604.1|, gi|62461595|ref|NM_174282.3|, gi|402693412|ref|NM_176653.4|, gi|77736482|ref|NM_001034769.1|, gi|274315900|ref|NM_001045949.2|, gi|114053330|ref|NM_001046284.1|, gi|155372254|ref|NM_001101270.1|, gi|402692727|ref|NM_001076212.2|, gi|115496513|ref|NM_001075489.1|, gi|274321993|ref|NM_001098881.2|,…
GO:0034130	toll-like receptor 1 signaling pathway	7	gi|31343019|ref|NM_174021.2|, gi|31343545|ref|NM_175793.2|, gi|114051703|ref|NM_001046517.1|, gi|115497065|ref|NM_001075289.1|, gi|149642560|ref|NM_001099038.1|, gi|154707845|ref|NM_001098937.1|, gi|402744448|ref|NM_001076363.2|
GO:0001932	regulation of protein phosphorylation	60	gi|402744448|ref|NM_001076363.2|, gi|329664407|ref|NM_001205971.1|, gi|149642810|ref|NM_001098898.1|, gi|402743596|ref|NM_173916.3|, gi|57527813|ref|NM_174004.3|, gi|329744602|ref|NM_001192563.2|, gi|160707930|ref|NM_001110785.1|, gi|114052610|ref|NM_001046312.1|, gi|329744554|ref|NM_001206326.1|, gi|329663965|ref|NM_001205660.1|, gi|162287147|ref|NM_001111120.1|, gi|282721145|ref|NM_001075896.2|…
GO:0045786	negative regulation of cell cycle	28	gi|329663403|ref|NM_001205837.1|, gi|31342479|ref|NM_174260.2|, gi|402693200|ref|NM_001025337.2|, gi|300793840|ref|NM_001192170.1|, gi|155372026|ref|NM_001101151.1|, gi|77736114|ref|NM_001034584.1|, gi|402692974|ref|NM_001076829.2|, gi|402745885|ref|NM_001102274.2|, gi|134085945|ref|NM_001083376.1|, gi|139948611|ref|NM_001083773.1|, gi|402744448|ref|NM_001076363.2|, gi|114052610|ref|NM_001046312.…
GO:0006576	cellular biogenic amine metabolic process	9	gi|300797271|ref|NM_001192852.1|, gi|66792875|ref|NM_001024545.1|, gi|300798172|ref|NM_001192895.1|, gi|329664909|ref|NM_001205778.1|, gi|114052634|ref|NM_001046313.1|, gi|78369273|ref|NM_001035410.1|, gi|31341051|ref|NM_174816.2|, gi|300794785|ref|NM_001192474.1|, gi|115496146|ref|NM_001075370.1|
GO:0051649	establishment of localization in cell	123	gi|114052532|ref|NM_001045899.1|, gi|329744554|ref|NM_001206326.1|, gi|170016222|ref|NM_001122728.1|, gi|329663588|ref|NM_001205866.1|, gi|329664909|ref|NM_001205778.1|, gi|115494965|ref|NM_001075956.1|, gi|31342069|ref|NM_174412.2|, gi|31342458|ref|NM_174270.2|, gi|116734842|ref|NM_001075129.1|, gi|157074091|ref|NM_001103288.1|, gi|300796497|ref|NM_001192046.1|, gi|329664407|ref|NM_001205971.1|,…
GO:0072511	divalent inorganic cation transport	31	gi|31342479|ref|NM_174260.2|, gi|162287147|ref|NM_001111120.1|, gi|114052610|ref|NM_001046312.1|, gi|329664315|ref|NM_001205448.1|, gi|114052473|ref|NM_001046333.1|, gi|402693480|ref|NM_001046249.2|, gi|300794111|ref|NM_001191172.1|, gi|156523073|ref|NM_001102481.1|, gi|282721145|ref|NM_001075896.2|, gi|402743596|ref|NM_173916.3|, gi|115495088|ref|NM_001075766.1|, gi|99028972|ref|NM_174195.3|, gi…
GO:0002009	morphogenesis of an epithelium	25	gi|329664407|ref|NM_001205971.1|, gi|114052610|ref|NM_001046312.1|, gi|115494903|ref|NM_001076209.1|, gi|31343019|ref|NM_174021.2|, gi|329663648|ref|NM_001205875.1|, gi|329744554|ref|NM_001206326.1|, gi|402693321|ref|NM_174782.3|, gi|153792106|ref|NM_001099716.1|, gi|300793726|ref|NM_001192420.1|, gi|329663965|ref|NM_001205660.1|, gi|117935054|ref|NM_174339.3|, gi|115494965|ref|NM_001075956.1|, g…
GO:0048660	regulation of smooth muscle cell proliferation	7	gi|31343103|ref|NM_173985.2|, gi|78369203|ref|NM_001035304.1|, gi|300793840|ref|NM_001192170.1|, gi|402743824|ref|NM_001101105.2|, gi|160707930|ref|NM_001110785.1|, gi|282721145|ref|NM_001075896.2|, gi|402693043|ref|NM_174617.4|
GO:0042493	response to drug	23	gi|31342069|ref|NM_174412.2|, gi|31342479|ref|NM_174260.2|, gi|31342947|ref|NM_174054.2|, gi|56119113|ref|NM_001007818.1|, gi|57527813|ref|NM_174004.3|, gi|62460389|ref|NM_001014849.1|, gi|77736114|ref|NM_001034584.1|, gi|116003956|ref|NM_001076865.1|, gi|149944702|ref|NM_001099086.1|, gi|155371892|ref|NM_001101081.1|, gi|156718139|ref|NM_001103105.1|, gi|157074091|ref|NM_001103288.1|, gi|1644207…
GO:0043010	camera-type eye development	14	gi|329744554|ref|NM_001206326.1|, gi|329663654|ref|NM_001205876.1|, gi|329664407|ref|NM_001205971.1|, gi|402692289|ref|NM_174523.3|, gi|157074091|ref|NM_001103288.1|, gi|117935054|ref|NM_174339.3|, gi|282721145|ref|NM_001075896.2|, gi|31340799|ref|NM_174732.2|, gi|156523085|ref|NM_001102487.1|, gi|329663989|ref|NM_001205663.1|, gi|31340895|ref|NM_174767.2|, gi|155372078|ref|NM_001101176.1|, gi|17…
GO:0051261	protein depolymerization	6	gi|330340437|ref|NM_001206444.1|, gi|328926593|ref|NM_001191121.2|, gi|359751364|ref|NM_001206588.2|, gi|77736190|ref|NM_001034622.1|, gi|274321993|ref|NM_001098881.2|, gi|300796660|ref|NM_001192822.1|
GO:0051253	negative regulation of RNA metabolic process	45	gi|31340799|ref|NM_174732.2|, gi|31342479|ref|NM_174260.2|, gi|115494903|ref|NM_001076209.1|, gi|118150783|ref|NM_001077834.1|, gi|134085891|ref|NM_001083495.1|, gi|148228870|ref|NM_001098117.1|, gi|153792106|ref|NM_001099716.1|, gi|154707889|ref|NM_001099053.1|, gi|155371934|ref|NM_001101102.1|, gi|300794878|ref|NM_001193246.1|, gi|300795798|ref|NM_001191256.1|, gi|300798422|ref|NM_001192907.1|,…
GO:0034341	response to interferon-gamma	6	gi|31343103|ref|NM_173985.2|, gi|329664407|ref|NM_001205971.1|, gi|329663654|ref|NM_001205876.1|, gi|330864673|ref|NM_001206534.1|, gi|114052473|ref|NM_001046333.1|, gi|195539546|ref|NM_001130765.1|
GO:0007267	cell-cell signaling	67	gi|170016222|ref|NM_001122728.1|, gi|329663588|ref|NM_001205866.1|, gi|329664909|ref|NM_001205778.1|, gi|31342069|ref|NM_174412.2|, gi|31342458|ref|NM_174270.2|, gi|116734842|ref|NM_001075129.1|, gi|157074091|ref|NM_001103288.1|, gi|300796497|ref|NM_001192046.1|, gi|300798172|ref|NM_001192895.1|, gi|156523139|ref|NM_001102514.1|, gi|331284121|ref|NM_001206634.1|, gi|402691845|ref|NM_001077964.2|,…
GO:0045087	innate immune response	38	gi|402744448|ref|NM_001076363.2|, gi|62460511|ref|NM_001014908.1|, gi|114051703|ref|NM_001046517.1|, gi|31343019|ref|NM_174021.2|, gi|31343545|ref|NM_175793.2|, gi|115497065|ref|NM_001075289.1|, gi|149642560|ref|NM_001099038.1|, gi|154707845|ref|NM_001098937.1|, gi|31343103|ref|NM_173985.2|, gi|329664407|ref|NM_001205971.1|, gi|84370054|ref|NM_001038511.1|, gi|31340703|ref|NM_174700.2|, gi|413867…
GO:0006950	response to stress	196	gi|156523073|ref|NM_001102481.1|, gi|402744448|ref|NM_001076363.2|, gi|114052610|ref|NM_001046312.1|, gi|70778916|ref|NM_177945.3|, gi|115432044|ref|NM_173888.3|, gi|166795312|ref|NM_001114189.1|, gi|77735782|ref|NM_001034418.1|, gi|31342479|ref|NM_174260.2|, gi|117935054|ref|NM_174339.3|, gi|162287147|ref|NM_001111120.1|, gi|300795105|ref|NM_001192745.1|, gi|300798340|ref|NM_001193159.1|, gi|329…
GO:0018205	peptidyl-lysine modification	11	gi|331284214|ref|NM_001206669.1|, gi|300797271|ref|NM_001192852.1|, gi|329664313|ref|NM_001206215.1|, gi|94966951|ref|NM_001040580.1|, gi|114051613|ref|NM_001046519.1|, gi|330688405|ref|NM_001206533.1|, gi|402692087|ref|NM_001076150.2|, gi|402743350|ref|NM_001105608.2|, gi|70778916|ref|NM_177945.3|, gi|148356239|ref|NM_001098377.1|, gi|149642796|ref|NM_001099041.1|
GO:0016311	dephosphorylation	21	gi|31340703|ref|NM_174700.2|, gi|157427869|ref|NM_001105372.1|, gi|115497949|ref|NM_001075156.1|, gi|157074049|ref|NM_001103266.1|, gi|195539534|ref|NM_001130750.1|, gi|402691903|ref|NM_001076946.2|, gi|402693480|ref|NM_001046249.2|, gi|402766231|ref|NM_001099118.2|, gi|300795640|ref|NM_001192516.1|, gi|139949067|ref|NM_001083766.1|, gi|157428011|ref|NM_001105444.1|, gi|331028546|ref|NM_001206596…
GO:0046777	protein autophosphorylation	15	gi|114052610|ref|NM_001046312.1|, gi|115495686|ref|NM_001075908.1|, gi|270483800|ref|NM_001045934.2|, gi|282721145|ref|NM_001075896.2|, gi|300795029|ref|NM_001193253.1|, gi|300797688|ref|NM_001191336.1|, gi|329663310|ref|NM_001206077.1|, gi|329663921|ref|NM_001206166.1|, gi|329664735|ref|NM_001206268.1|, gi|402692240|ref|NM_001046270.2|, gi|402693263|ref|NM_001034589.2|, gi|402745635|ref|NM_00104…
GO:0051168	nuclear export	11	gi|85662709|ref|NM_174310.3|, gi|115495810|ref|NM_001076252.1|, gi|329664275|ref|NM_001205443.1|, gi|402745431|ref|NM_001034245.2|, gi|329664769|ref|NM_001205505.1|, gi|402692088|ref|NM_001076923.2|, gi|300795658|ref|NM_001192261.1|, gi|329664569|ref|NM_001205480.1|, gi|402743869|ref|NM_001046300.2|, gi|261490673|ref|NM_001101052.2|, gi|402691897|ref|NM_001102542.2|
GO:0080134	regulation of response to stress	49	gi|156523073|ref|NM_001102481.1|, gi|402744448|ref|NM_001076363.2|, gi|300793840|ref|NM_001192170.1|, gi|62460511|ref|NM_001014908.1|, gi|31342479|ref|NM_174260.2|, gi|114051703|ref|NM_001046517.1|, gi|31343019|ref|NM_174021.2|, gi|31343545|ref|NM_175793.2|, gi|115497065|ref|NM_001075289.1|, gi|149642560|ref|NM_001099038.1|, gi|154707845|ref|NM_001098937.1|, gi|60592797|ref|NM_001012673.1|, gi|11…
GO:0055001	muscle cell development	6	gi|262073078|ref|NM_001166511.1|, gi|31342479|ref|NM_174260.2|, gi|402744446|ref|NM_001035298.2|, gi|402693480|ref|NM_001046249.2|, gi|115432044|ref|NM_173888.3|, gi|282721145|ref|NM_001075896.2|
GO:0032318	regulation of Ras GTPase activity	17	gi|118150959|ref|NM_001077930.1|, gi|148230844|ref|NM_174676.3|, gi|149642678|ref|NM_001098880.1|, gi|170016222|ref|NM_001122728.1|, gi|329664315|ref|NM_001205448.1|, gi|115496411|ref|NM_001075349.1|, gi|164420765|ref|NM_001113247.1|, gi|300796176|ref|NM_001192798.1|, gi|402691875|ref|NM_001101303.2|, gi|156121346|ref|NM_001102352.1|, gi|329663764|ref|NM_001205635.1|, gi|84000026|ref|NM_001038029…
GO:0006261	DNA-dependent DNA replication	6	gi|255708459|ref|NM_001024542.2|, gi|329663148|ref|NM_001206311.1|, gi|153792204|ref|NM_001099704.1|, gi|402693196|ref|NM_001046301.2|, gi|116003956|ref|NM_001076865.1|, gi|27805840|ref|NM_174295.1|
GO:0044106	cellular amine metabolic process	9	gi|300797271|ref|NM_001192852.1|, gi|66792875|ref|NM_001024545.1|, gi|300798172|ref|NM_001192895.1|, gi|329664909|ref|NM_001205778.1|, gi|114052634|ref|NM_001046313.1|, gi|78369273|ref|NM_001035410.1|, gi|31341051|ref|NM_174816.2|, gi|300794785|ref|NM_001192474.1|, gi|115496146|ref|NM_001075370.1|
GO:0044057	regulation of system process	34	gi|170016222|ref|NM_001122728.1|, gi|329663588|ref|NM_001205866.1|, gi|329664909|ref|NM_001205778.1|, gi|31343103|ref|NM_173985.2|, gi|31341945|ref|NM_174458.2|, gi|149773579|ref|NM_001099101.1|, gi|118151447|ref|NM_001078165.1|, gi|123959757|ref|NM_001080733.1|, gi|157265564|ref|NM_001104611.1|, gi|198282134|ref|NM_001101040.1|, gi|116734842|ref|NM_001075129.1|, gi|402691845|ref|NM_001077964.2|,…
GO:0016071	mRNA metabolic process	47	gi|402744446|ref|NM_001035298.2|, gi|31341610|ref|NM_174582.2|, gi|62460485|ref|NM_001014897.1|, gi|62751568|ref|NM_001015669.1|, gi|70778916|ref|NM_177945.3|, gi|78369357|ref|NM_001035337.1|, gi|115496857|ref|NM_001075307.1|, gi|155371928|ref|NM_001101099.1|, gi|157427817|ref|NM_001105346.1|, gi|329663694|ref|NM_001206137.1|, gi|329664569|ref|NM_001205480.1|, gi|330340377|ref|NM_001206422.1|, gi…
GO:0051494	negative regulation of cytoskeleton organization	7	gi|330340437|ref|NM_001206444.1|, gi|328926593|ref|NM_001191121.2|, gi|359751364|ref|NM_001206588.2|, gi|189491886|ref|NM_001128197.1|, gi|77736190|ref|NM_001034622.1|, gi|274321993|ref|NM_001098881.2|, gi|300796660|ref|NM_001192822.1|
GO:0051704	multi-organism process	60	gi|300793840|ref|NM_001192170.1|, gi|402743824|ref|NM_001101105.2|, gi|31343545|ref|NM_175793.2|, gi|114051298|ref|NM_001046038.1|, gi|114051703|ref|NM_001046517.1|, gi|162287147|ref|NM_001111120.1|, gi|402745884|ref|NM_001010994.3|, gi|154152064|ref|NM_001100292.1|, gi|300795105|ref|NM_001192745.1|, gi|60592797|ref|NM_001012673.1|, gi|115432044|ref|NM_173888.3|, gi|402693043|ref|NM_174617.4|, gi…
GO:0048659	smooth muscle cell proliferation	7	gi|31343103|ref|NM_173985.2|, gi|78369203|ref|NM_001035304.1|, gi|300793840|ref|NM_001192170.1|, gi|402743824|ref|NM_001101105.2|, gi|160707930|ref|NM_001110785.1|, gi|282721145|ref|NM_001075896.2|, gi|402693043|ref|NM_174617.4|
GO:0007031	peroxisome organization	6	gi|402693256|ref|NM_001046494.2|, gi|114051336|ref|NM_001046183.1|, gi|149642692|ref|NM_001098987.1|, gi|402692727|ref|NM_001076212.2|, gi|115497303|ref|NM_001075266.1|, gi|402743852|ref|NM_001045973.2|
GO:0044282	small molecule catabolic process	16	gi|115497679|ref|NM_001075236.1|, gi|164420739|ref|NM_001035473.2|, gi|66792875|ref|NM_001024545.1|, gi|149642724|ref|NM_001098949.1|, gi|402692727|ref|NM_001076212.2|, gi|402743569|ref|NM_001102059.2|, gi|114052634|ref|NM_001046313.1|, gi|115496933|ref|NM_001075673.1|, gi|157954072|ref|NM_001109797.1|, gi|115496213|ref|NM_001075367.1|, gi|114051336|ref|NM_001046183.1|, gi|226958399|ref|NM_001075…
GO:0007243	intracellular protein kinase cascade	70	gi|31342075|ref|NM_174410.2|, gi|114052610|ref|NM_001046312.1|, gi|282721145|ref|NM_001075896.2|, gi|329744554|ref|NM_001206326.1|, gi|402743596|ref|NM_173916.3|, gi|78369203|ref|NM_001035304.1|, gi|31343545|ref|NM_175793.2|, gi|149642678|ref|NM_001098880.1|, gi|329663654|ref|NM_001205876.1|, gi|329664315|ref|NM_001205448.1|, gi|57527813|ref|NM_174004.3|, gi|329744602|ref|NM_001192563.2|, gi|1607…
GO:0031589	cell-substrate adhesion	15	gi|114051615|ref|NM_001045985.1|, gi|115495080|ref|NM_001075500.1|, gi|155372034|ref|NM_001101155.1|, gi|155372078|ref|NM_001101176.1|, gi|162287147|ref|NM_001111120.1|, gi|156523073|ref|NM_001102481.1|, gi|170016222|ref|NM_001122728.1|, gi|300793891|ref|NM_001191161.1|, gi|134085891|ref|NM_001083495.1|, gi|329663682|ref|NM_001205624.1|, gi|402744033|ref|NM_001102496.2|, gi|402746893|ref|NM_00108…
GO:0065009	regulation of molecular function	140	gi|402744448|ref|NM_001076363.2|, gi|329664407|ref|NM_001205971.1|, gi|149642810|ref|NM_001098898.1|, gi|402743596|ref|NM_173916.3|, gi|31340703|ref|NM_174700.2|, gi|157427869|ref|NM_001105372.1|, gi|114052610|ref|NM_001046312.1|, gi|31343181|ref|NM_173957.2|, gi|329744554|ref|NM_001206326.1|, gi|402691674|ref|NM_001034666.2|, gi|329663403|ref|NM_001205837.1|, gi|31342479|ref|NM_174260.2|, gi|117…
GO:0051234	establishment of localization	240	gi|114052532|ref|NM_001045899.1|, gi|31342479|ref|NM_174260.2|, gi|162287147|ref|NM_001111120.1|, gi|329744554|ref|NM_001206326.1|, gi|31343545|ref|NM_175793.2|, gi|57527813|ref|NM_174004.3|, gi|78369273|ref|NM_001035410.1|, gi|99028972|ref|NM_174195.3|, gi|329664503|ref|NM_001206239.1|, gi|300795872|ref|NM_001192783.1|, gi|402691797|ref|NM_001101098.2|, gi|346716282|ref|NM_001034398.2|, gi|17001…
GO:0050657	nucleic acid transport	9	gi|85662709|ref|NM_174310.3|, gi|115495810|ref|NM_001076252.1|, gi|329664275|ref|NM_001205443.1|, gi|402745431|ref|NM_001034245.2|, gi|329664569|ref|NM_001205480.1|, gi|402743869|ref|NM_001046300.2|, gi|154152160|ref|NM_001100353.1|, gi|300795658|ref|NM_001192261.1|, gi|402691897|ref|NM_001102542.2|
GO:0043433	negative regulation of sequence-specific DNA binding transcription factor activity	6	gi|300793840|ref|NM_001192170.1|, gi|300795465|ref|NM_001193019.1|, gi|402743746|ref|NM_001082428.2|, gi|153792106|ref|NM_001099716.1|, gi|195539546|ref|NM_001130765.1|, gi|402743824|ref|NM_001101105.2|
GO:0006813	potassium ion transport	8	gi|95147667|ref|NM_001040482.1|, gi|160333421|ref|NM_001081601.1|, gi|114052610|ref|NM_001046312.1|, gi|149642762|ref|NM_001099018.1|, gi|149773579|ref|NM_001099101.1|, gi|329755276|ref|NM_001206380.1|, gi|402693321|ref|NM_174782.3|, gi|156121248|ref|NM_001102302.1|
GO:0009855	determination of bilateral symmetry	8	gi|114052610|ref|NM_001046312.1|, gi|329744554|ref|NM_001206326.1|, gi|329663154|ref|NM_001206056.1|, gi|115494965|ref|NM_001075956.1|, gi|117935054|ref|NM_174339.3|, gi|329663648|ref|NM_001205875.1|, gi|329664407|ref|NM_001205971.1|, gi|329664879|ref|NM_001206030.1|
GO:0002831	regulation of response to biotic stimulus	6	gi|300793840|ref|NM_001192170.1|, gi|402743824|ref|NM_001101105.2|, gi|300795131|ref|NM_001193258.1|, gi|402693412|ref|NM_176653.4|, gi|402743746|ref|NM_001082428.2|, gi|402743809|ref|NM_001046620.2|
GO:0045767	regulation of anti-apoptosis	6	gi|57527813|ref|NM_174004.3|, gi|115432044|ref|NM_173888.3|, gi|160707930|ref|NM_001110785.1|, gi|300795699|ref|NM_001192263.1|, gi|402745885|ref|NM_001102274.2|, gi|114050904|ref|NM_001046449.1|
GO:0048568	embryonic organ development	13	gi|329744554|ref|NM_001206326.1|, gi|255760025|ref|NM_001076916.2|, gi|117935054|ref|NM_174339.3|, gi|329663654|ref|NM_001205876.1|, gi|402746847|ref|NM_001079607.2|, gi|153792106|ref|NM_001099716.1|, gi|31342929|ref|NM_174059.2|, gi|329663648|ref|NM_001205875.1|, gi|329664407|ref|NM_001205971.1|, gi|114052610|ref|NM_001046312.1|, gi|31343545|ref|NM_175793.2|, gi|115432044|ref|NM_173888.3|, gi|15…
GO:0050768	negative regulation of neurogenesis	7	gi|346421442|ref|NM_001077524.2|, gi|156120408|ref|NM_001101880.1|, gi|274321993|ref|NM_001098881.2|, gi|170016222|ref|NM_001122728.1|, gi|329663965|ref|NM_001205660.1|, gi|329664407|ref|NM_001205971.1|, gi|300798172|ref|NM_001192895.1|
GO:0050767	regulation of neurogenesis	31	gi|346421442|ref|NM_001077524.2|, gi|115496411|ref|NM_001075349.1|, gi|116734842|ref|NM_001075129.1|, gi|164420765|ref|NM_001113247.1|, gi|118150783|ref|NM_001077834.1|, gi|402746887|ref|NM_001075824.2|, gi|156120408|ref|NM_001101880.1|, gi|274321993|ref|NM_001098881.2|, gi|164414729|ref|NM_001113233.1|, gi|77736190|ref|NM_001034622.1|, gi|115495080|ref|NM_001075500.1|, gi|300797673|ref|NM_001192…
GO:0007155	cell adhesion	50	gi|329664407|ref|NM_001205971.1|, gi|31342941|ref|NM_174055.2|, gi|114052610|ref|NM_001046312.1|, gi|115496503|ref|NM_001075827.1|, gi|114051615|ref|NM_001045985.1|, gi|115495080|ref|NM_001075500.1|, gi|155372034|ref|NM_001101155.1|, gi|155372078|ref|NM_001101176.1|, gi|162287147|ref|NM_001111120.1|, gi|156523073|ref|NM_001102481.1|, gi|170016222|ref|NM_001122728.1|, gi|300793891|ref|NM_001191161…
GO:0031326	regulation of cellular biosynthetic process	199	gi|155372072|ref|NM_001101173.1|, gi|31342479|ref|NM_174260.2|, gi|31343545|ref|NM_175793.2|, gi|77736142|ref|NM_001034598.1|, gi|94966951|ref|NM_001040580.1|, gi|125630704|ref|NM_001081540.1|, gi|148540199|ref|NM_001075385.2|, gi|155371934|ref|NM_001101102.1|, gi|156120408|ref|NM_001101880.1|, gi|156120602|ref|NM_001101977.1|, gi|156151421|ref|NM_001034016.2|, gi|156718129|ref|NM_001103100.1|, g…
GO:0031668	cellular response to extracellular stimulus	11	gi|31343103|ref|NM_173985.2|, gi|402691672|ref|NM_001100367.2|, gi|118150783|ref|NM_001077834.1|, gi|219804279|ref|NM_001143855.1|, gi|255760025|ref|NM_001076916.2|, gi|329664407|ref|NM_001205971.1|, gi|329664313|ref|NM_001206215.1|, gi|156121248|ref|NM_001102302.1|, gi|329663654|ref|NM_001205876.1|, gi|300797588|ref|NM_001192099.1|, gi|57527813|ref|NM_174004.3|
GO:0006497	protein lipidation	6	gi|329664363|ref|NM_001205454.1|, gi|118151383|ref|NM_001077880.1|, gi|164420749|ref|NM_001077022.2|, gi|300797484|ref|NM_001192606.1|, gi|402691853|ref|NM_001077074.2|, gi|118150955|ref|NM_001077929.1|
GO:0021915	neural tube development	12	gi|117935054|ref|NM_174339.3|, gi|329663648|ref|NM_001205875.1|, gi|329664407|ref|NM_001205971.1|, gi|115432044|ref|NM_173888.3|, gi|115494965|ref|NM_001075956.1|, gi|62460389|ref|NM_001014849.1|, gi|164420710|ref|NM_001113241.1|, gi|329664879|ref|NM_001206030.1|, gi|402746847|ref|NM_001079607.2|, gi|114052610|ref|NM_001046312.1|, gi|156120870|ref|NM_001102112.1|, gi|170016222|ref|NM_001122728.1|
GO:0006164	purine nucleotide biosynthetic process	16	gi|170016222|ref|NM_001122728.1|, gi|62751772|ref|NM_001015656.1|, gi|329664315|ref|NM_001205448.1|, gi|77735778|ref|NM_001034416.1|, gi|219805075|ref|NM_001143877.1|, gi|31342824|ref|NM_174109.2|, gi|115432044|ref|NM_173888.3|, gi|402691875|ref|NM_001101303.2|, gi|402743596|ref|NM_173916.3|, gi|164420773|ref|NM_001046422.2|, gi|166706924|ref|NM_001114154.1|, gi|300797271|ref|NM_001192852.1|, gi|…
GO:0008284	positive regulation of cell proliferation	42	gi|329744554|ref|NM_001206326.1|, gi|282721145|ref|NM_001075896.2|, gi|329664407|ref|NM_001205971.1|, gi|117935054|ref|NM_174339.3|, gi|31341945|ref|NM_174458.2|, gi|31342941|ref|NM_174055.2|, gi|255760025|ref|NM_001076916.2|, gi|149642678|ref|NM_001098880.1|, gi|329663654|ref|NM_001205876.1|, gi|60592797|ref|NM_001012673.1|, gi|300794785|ref|NM_001192474.1|, gi|114052610|ref|NM_001046312.1|, gi|…
GO:0000082	G1/S transition of mitotic cell cycle	15	gi|31343103|ref|NM_173985.2|, gi|114052610|ref|NM_001046312.1|, gi|329744554|ref|NM_001206326.1|, gi|116004030|ref|NM_001076907.1|, gi|85662709|ref|NM_174310.3|, gi|149642678|ref|NM_001098880.1|, gi|153792204|ref|NM_001099704.1|, gi|155372130|ref|NM_001101205.1|, gi|195539534|ref|NM_001130750.1|, gi|255708459|ref|NM_001024542.2|, gi|329663148|ref|NM_001206311.1|, gi|402692094|ref|NM_001034781.2|,…
GO:0048871	multicellular organismal homeostasis	6	gi|70778916|ref|NM_177945.3|, gi|170016222|ref|NM_001122728.1|, gi|402747116|ref|NM_001098056.2|, gi|115494965|ref|NM_001075956.1|, gi|282721145|ref|NM_001075896.2|, gi|157074091|ref|NM_001103288.1|
GO:0051248	negative regulation of protein metabolic process	23	gi|31342479|ref|NM_174260.2|, gi|57527813|ref|NM_174004.3|, gi|329663403|ref|NM_001205837.1|, gi|116004030|ref|NM_001076907.1|, gi|402743824|ref|NM_001101105.2|, gi|157279884|ref|NM_001104988.1|, gi|336088648|ref|NM_001242584.1|, gi|300793840|ref|NM_001192170.1|, gi|350538266|ref|NM_001245949.1|, gi|300795640|ref|NM_001192516.1|, gi|115497747|ref|NM_001075596.1|, gi|125991875|ref|NM_001081602.1|,…
GO:0031099	regeneration	8	gi|31342479|ref|NM_174260.2|, gi|329663485|ref|NM_001205595.1|, gi|329744554|ref|NM_001206326.1|, gi|346421442|ref|NM_001077524.2|, gi|402746847|ref|NM_001079607.2|, gi|115432044|ref|NM_173888.3|, gi|300795699|ref|NM_001192263.1|, gi|329663654|ref|NM_001205876.1|
GO:0007517	muscle organ development	11	gi|329663654|ref|NM_001205876.1|, gi|262073078|ref|NM_001166511.1|, gi|57527813|ref|NM_174004.3|, gi|156718139|ref|NM_001103105.1|, gi|170016222|ref|NM_001122728.1|, gi|154152022|ref|NM_001100312.1|, gi|31342479|ref|NM_174260.2|, gi|329664407|ref|NM_001205971.1|, gi|402693480|ref|NM_001046249.2|, gi|153792106|ref|NM_001099716.1|, gi|402744446|ref|NM_001035298.2|
GO:0043687	post-translational protein modification	14	gi|118151383|ref|NM_001077880.1|, gi|164420749|ref|NM_001077022.2|, gi|300797484|ref|NM_001192606.1|, gi|402691853|ref|NM_001077074.2|, gi|41386726|ref|NM_176662.1|, gi|114051891|ref|NM_001046404.1|, gi|115495864|ref|NM_001075533.1|, gi|115495980|ref|NM_001076189.1|, gi|116003986|ref|NM_001076886.1|, gi|125991941|ref|NM_001081604.1|, gi|155371900|ref|NM_001101085.1|, gi|329664253|ref|NM_001205696…
GO:0006405	RNA export from nucleus	6	gi|85662709|ref|NM_174310.3|, gi|115495810|ref|NM_001076252.1|, gi|329664275|ref|NM_001205443.1|, gi|402745431|ref|NM_001034245.2|, gi|329664569|ref|NM_001205480.1|, gi|402743869|ref|NM_001046300.2|
GO:0051090	regulation of sequence-specific DNA binding transcription factor activity	23	gi|114052610|ref|NM_001046312.1|, gi|300793840|ref|NM_001192170.1|, gi|300795465|ref|NM_001193019.1|, gi|402743746|ref|NM_001082428.2|, gi|31342479|ref|NM_174260.2|, gi|31343019|ref|NM_174021.2|, gi|114051298|ref|NM_001046038.1|, gi|125991767|ref|NM_174354.3|, gi|160707930|ref|NM_001110785.1|, gi|274321993|ref|NM_001098881.2|, gi|300797688|ref|NM_001191336.1|, gi|329664407|ref|NM_001205971.1|, gi…
GO:0035556	intracellular signal transduction	123	gi|31342075|ref|NM_174410.2|, gi|114052610|ref|NM_001046312.1|, gi|282721145|ref|NM_001075896.2|, gi|329744554|ref|NM_001206326.1|, gi|402743596|ref|NM_173916.3|, gi|78369203|ref|NM_001035304.1|, gi|31343545|ref|NM_175793.2|, gi|149642678|ref|NM_001098880.1|, gi|329663654|ref|NM_001205876.1|, gi|329664315|ref|NM_001205448.1|, gi|57527813|ref|NM_174004.3|, gi|329744602|ref|NM_001192563.2|, gi|1140…
GO:0019080	viral genome expression	9	gi|62751635|ref|NM_001015527.1|, gi|114050908|ref|NM_001045988.1|, gi|155371844|ref|NM_001101057.1|, gi|155371934|ref|NM_001101102.1|, gi|156120408|ref|NM_001101880.1|, gi|402744448|ref|NM_001076363.2|, gi|402744627|ref|NM_001025340.2|, gi|402746536|ref|NM_001024469.3|, gi|195539546|ref|NM_001130765.1|
GO:0050804	regulation of synaptic transmission	16	gi|170016222|ref|NM_001122728.1|, gi|329663588|ref|NM_001205866.1|, gi|329664909|ref|NM_001205778.1|, gi|116734842|ref|NM_001075129.1|, gi|115495670|ref|NM_001076199.1|, gi|300798172|ref|NM_001192895.1|, gi|156523139|ref|NM_001102514.1|, gi|148226663|ref|NM_001097989.1|, gi|160333421|ref|NM_001081601.1|, gi|300794081|ref|NM_001192694.1|, gi|189491886|ref|NM_001128197.1|, gi|162287147|ref|NM_00111…
GO:0071219	cellular response to molecule of bacterial origin	8	gi|300793840|ref|NM_001192170.1|, gi|402743824|ref|NM_001101105.2|, gi|31343545|ref|NM_175793.2|, gi|114051298|ref|NM_001046038.1|, gi|114051703|ref|NM_001046517.1|, gi|162287147|ref|NM_001111120.1|, gi|41386759|ref|NM_174008.1|, gi|329664407|ref|NM_001205971.1|
GO:0000084	S phase of mitotic cell cycle	8	gi|153792204|ref|NM_001099704.1|, gi|155372130|ref|NM_001101205.1|, gi|255708459|ref|NM_001024542.2|, gi|329663148|ref|NM_001206311.1|, gi|402692094|ref|NM_001034781.2|, gi|402693196|ref|NM_001046301.2|, gi|402744448|ref|NM_001076363.2|, gi|116004030|ref|NM_001076907.1|
GO:0051346	negative regulation of hydrolase activity	15	gi|115495080|ref|NM_001075500.1|, gi|115497033|ref|NM_001075189.1|, gi|402744592|ref|NM_001102054.2|, gi|300795640|ref|NM_001192516.1|, gi|115497747|ref|NM_001075596.1|, gi|154707845|ref|NM_001098937.1|, gi|157074069|ref|NM_001103276.1|, gi|157279884|ref|NM_001104988.1|, gi|300793840|ref|NM_001192170.1|, gi|329663467|ref|NM_001205592.1|, gi|336088648|ref|NM_001242584.1|, gi|90991697|ref|NM_001012…
GO:0009792	embryo development ending in birth or egg hatching	30	gi|134085891|ref|NM_001083495.1|, gi|153792106|ref|NM_001099716.1|, gi|115494903|ref|NM_001076209.1|, gi|329663648|ref|NM_001205875.1|, gi|117935054|ref|NM_174339.3|, gi|329664407|ref|NM_001205971.1|, gi|114052610|ref|NM_001046312.1|, gi|329663654|ref|NM_001205876.1|, gi|31343545|ref|NM_175793.2|, gi|115432044|ref|NM_173888.3|, gi|115494965|ref|NM_001075956.1|, gi|62460389|ref|NM_001014849.1|, gi…
GO:0060047	heart contraction	9	gi|31341945|ref|NM_174458.2|, gi|149773579|ref|NM_001099101.1|, gi|118151447|ref|NM_001078165.1|, gi|123959757|ref|NM_001080733.1|, gi|157265564|ref|NM_001104611.1|, gi|198282134|ref|NM_001101040.1|, gi|115432044|ref|NM_173888.3|, gi|115497747|ref|NM_001075596.1|, gi|114052473|ref|NM_001046333.1|
GO:0018196	peptidyl-asparagine modification	9	gi|41386726|ref|NM_176662.1|, gi|114051891|ref|NM_001046404.1|, gi|115495980|ref|NM_001076189.1|, gi|125991941|ref|NM_001081604.1|, gi|155371900|ref|NM_001101085.1|, gi|329664253|ref|NM_001205696.1|, gi|332078547|ref|NM_001206725.1|, gi|402693317|ref|NM_001075559.2|, gi|402746981|ref|NM_001034604.2|
GO:0048589	developmental growth	12	gi|31342479|ref|NM_174260.2|, gi|164414729|ref|NM_001113233.1|, gi|329744554|ref|NM_001206326.1|, gi|329663965|ref|NM_001205660.1|, gi|329664407|ref|NM_001205971.1|, gi|329663648|ref|NM_001205875.1|, gi|402693321|ref|NM_174782.3|, gi|329663654|ref|NM_001205876.1|, gi|346421442|ref|NM_001077524.2|, gi|31342941|ref|NM_174055.2|, gi|115432044|ref|NM_173888.3|, gi|115494903|ref|NM_001076209.1|
GO:0060271	cilium morphogenesis	6	gi|155371886|ref|NM_001101078.1|, gi|300793891|ref|NM_001191161.1|, gi|47564097|ref|NM_001001168.1|, gi|124249265|ref|NM_001080910.1|, gi|115494965|ref|NM_001075956.1|, gi|329663648|ref|NM_001205875.1|
GO:0050878	regulation of body fluid levels	35	gi|164450480|ref|NM_001113277.1|, gi|148226663|ref|NM_001097989.1|, gi|155372130|ref|NM_001101205.1|, gi|155372254|ref|NM_001101270.1|, gi|166706924|ref|NM_001114154.1|, gi|270483752|ref|NM_001076090.2|, gi|300796862|ref|NM_001192832.1|, gi|346644728|ref|NM_001244204.1|, gi|31343019|ref|NM_174021.2|, gi|57527813|ref|NM_174004.3|, gi|60592797|ref|NM_001012673.1|, gi|117935054|ref|NM_174339.3|, gi|…
GO:0007584	response to nutrient	16	gi|57527813|ref|NM_174004.3|, gi|198282134|ref|NM_001101040.1|, gi|300796055|ref|NM_001192792.1|, gi|329664475|ref|NM_001205468.1|, gi|402747116|ref|NM_001098056.2|, gi|402692635|ref|NM_001076439.2|, gi|166795312|ref|NM_001114189.1|, gi|118150783|ref|NM_001077834.1|, gi|219804279|ref|NM_001143855.1|, gi|255760025|ref|NM_001076916.2|, gi|329664407|ref|NM_001205971.1|, gi|329664313|ref|NM_001206215…
GO:0022900	electron transport chain	10	gi|70778916|ref|NM_177945.3|, gi|31343328|ref|NM_175718.2|, gi|148540199|ref|NM_001075385.2|, gi|169881269|ref|NM_174625.3|, gi|329665055|ref|NM_001206049.1|, gi|332078450|ref|NM_001206730.1|, gi|402692719|ref|NM_176656.4|, gi|291463260|ref|NM_174565.3|, gi|62460389|ref|NM_001014849.1|, gi|164420710|ref|NM_001113241.1|
GO:0051283	negative regulation of sequestering of calcium ion	6	gi|31342479|ref|NM_174260.2|, gi|162287147|ref|NM_001111120.1|, gi|114052610|ref|NM_001046312.1|, gi|329664315|ref|NM_001205448.1|, gi|114052473|ref|NM_001046333.1|, gi|402693480|ref|NM_001046249.2|
GO:0006200	ATP catabolic process	7	gi|31342562|ref|NM_174221.2|, gi|77736114|ref|NM_001034584.1|, gi|114050908|ref|NM_001045988.1|, gi|300797673|ref|NM_001192103.1|, gi|329664325|ref|NM_001205705.1|, gi|332634815|ref|NM_001206909.1|, gi|402691842|ref|NM_174345.4|
GO:1900373	positive regulation of purine nucleotide biosynthetic process	6	gi|170016222|ref|NM_001122728.1|, gi|31342824|ref|NM_174109.2|, gi|115432044|ref|NM_173888.3|, gi|402691875|ref|NM_001101303.2|, gi|402743596|ref|NM_173916.3|, gi|157265564|ref|NM_001104611.1|
GO:0009582	detection of abiotic stimulus	9	gi|31342562|ref|NM_174221.2|, gi|31342046|ref|NM_174420.2|, gi|118151179|ref|NM_001078046.1|, gi|157279832|ref|NM_001104960.1|, gi|31342947|ref|NM_174054.2|, gi|158341673|ref|NM_001109982.1|, gi|114052610|ref|NM_001046312.1|, gi|402693321|ref|NM_174782.3|, gi|329663989|ref|NM_001205663.1|
GO:0036293	response to decreased oxygen levels	19	gi|117935054|ref|NM_174339.3|, gi|162287147|ref|NM_001111120.1|, gi|300795105|ref|NM_001192745.1|, gi|300798340|ref|NM_001193159.1|, gi|329664001|ref|NM_001206176.1|, gi|346716282|ref|NM_001034398.2|, gi|31340703|ref|NM_174700.2|, gi|41462306|ref|NM_201528.1|, gi|57527813|ref|NM_174004.3|, gi|114050908|ref|NM_001045988.1|, gi|115432044|ref|NM_173888.3|, gi|115494903|ref|NM_001076209.1|, gi|115496…
GO:0033572	transferrin transport	6	gi|31343014|ref|NM_174023.2|, gi|134085413|ref|NM_176671.3|, gi|139949040|ref|NM_001083653.1|, gi|260763970|ref|NM_001166132.1|, gi|402692599|ref|NM_001075222.2|, gi|402745961|ref|NM_001079613.2|
GO:0007283	spermatogenesis	17	gi|402692063|ref|NM_001045963.2|, gi|300794461|ref|NM_001193225.1|, gi|115494965|ref|NM_001075956.1|, gi|300796908|ref|NM_001193090.1|, gi|77736114|ref|NM_001034584.1|, gi|78365274|ref|NM_001035339.1|, gi|115497747|ref|NM_001075596.1|, gi|116004072|ref|NM_001076925.1|, gi|134085966|ref|NM_001083458.1|, gi|156120876|ref|NM_001102115.1|, gi|164448605|ref|NM_001034496.2|, gi|219521834|ref|NM_0011049…
GO:0046887	positive regulation of hormone secretion	8	gi|31342075|ref|NM_174410.2|, gi|156121248|ref|NM_001102302.1|, gi|162287147|ref|NM_001111120.1|, gi|317575688|ref|NM_178323.3|, gi|318043189|ref|NM_001201324.1|, gi|31341051|ref|NM_174816.2|, gi|117935054|ref|NM_174339.3|, gi|402743596|ref|NM_173916.3|
GO:0072331	signal transduction by p53 class mediator	6	gi|300795640|ref|NM_001192516.1|, gi|195539546|ref|NM_001130765.1|, gi|134085945|ref|NM_001083376.1|, gi|139948611|ref|NM_001083773.1|, gi|402744448|ref|NM_001076363.2|, gi|77736114|ref|NM_001034584.1|
GO:0046130	purine ribonucleoside catabolic process	39	gi|31342046|ref|NM_174420.2|, gi|115496411|ref|NM_001075349.1|, gi|115497747|ref|NM_001075596.1|, gi|156120320|ref|NM_001101836.1|, gi|274323276|ref|NM_001040534.2|, gi|402691662|ref|NM_001046600.2|, gi|402692063|ref|NM_001045963.2|, gi|402745748|ref|NM_001077973.2|, gi|110347596|ref|NM_001034743.2|, gi|115497869|ref|NM_001076456.1|, gi|122692440|ref|NM_001080314.1|, gi|134085911|ref|NM_001083396…
GO:0002682	regulation of immune system process	61	gi|402744448|ref|NM_001076363.2|, gi|300793840|ref|NM_001192170.1|, gi|62460511|ref|NM_001014908.1|, gi|300797688|ref|NM_001191336.1|, gi|114051703|ref|NM_001046517.1|, gi|31343019|ref|NM_174021.2|, gi|31343545|ref|NM_175793.2|, gi|115497065|ref|NM_001075289.1|, gi|149642560|ref|NM_001099038.1|, gi|154707845|ref|NM_001098937.1|, gi|116686101|ref|NM_001077402.1|, gi|402691762|ref|NM_001099374.2|, …
GO:0009913	epidermal cell differentiation	6	gi|114050908|ref|NM_001045988.1|, gi|329663654|ref|NM_001205876.1|, gi|118150959|ref|NM_001077930.1|, gi|115495756|ref|NM_001075542.1|, gi|329664407|ref|NM_001205971.1|, gi|402745613|ref|NM_001097995.2|
GO:0060759	regulation of response to cytokine stimulus	6	gi|329664407|ref|NM_001205971.1|, gi|402743809|ref|NM_001046620.2|, gi|330864673|ref|NM_001206534.1|, gi|329663654|ref|NM_001205876.1|, gi|57527813|ref|NM_174004.3|, gi|402743350|ref|NM_001105608.2|
GO:0015980	energy derivation by oxidation of organic compounds	16	gi|70778916|ref|NM_177945.3|, gi|156121248|ref|NM_001102302.1|, gi|114052880|ref|NM_001045867.1|, gi|402693480|ref|NM_001046249.2|, gi|110347575|ref|NM_174212.2|, gi|331284214|ref|NM_001206669.1|, gi|402746592|ref|NM_001017948.3|, gi|291463260|ref|NM_174565.3|, gi|31340793|ref|NM_174662.2|, gi|31342069|ref|NM_174412.2|, gi|31342458|ref|NM_174270.2|, gi|116734842|ref|NM_001075129.1|, gi|219805075|…
GO:0034621	cellular macromolecular complex subunit organization	48	gi|155372072|ref|NM_001101173.1|, gi|300793869|ref|NM_001193195.1|, gi|115497065|ref|NM_001075289.1|, gi|402744448|ref|NM_001076363.2|, gi|402744627|ref|NM_001025340.2|, gi|402746536|ref|NM_001024469.3|, gi|156151421|ref|NM_001034016.2|, gi|329663154|ref|NM_001206056.1|, gi|77735434|ref|NM_001034239.1|, gi|402692355|ref|NM_001075421.2|, gi|115495038|ref|NM_001075395.1|, gi|118151447|ref|NM_001078…
GO:0031670	cellular response to nutrient	6	gi|118150783|ref|NM_001077834.1|, gi|219804279|ref|NM_001143855.1|, gi|255760025|ref|NM_001076916.2|, gi|329664407|ref|NM_001205971.1|, gi|329664313|ref|NM_001206215.1|, gi|329663654|ref|NM_001205876.1|
GO:0033043	regulation of organelle organization	32	gi|274315900|ref|NM_001045949.2|, gi|116004030|ref|NM_001076907.1|, gi|116003956|ref|NM_001076865.1|, gi|282721145|ref|NM_001075896.2|, gi|300798172|ref|NM_001192895.1|, gi|402693256|ref|NM_001046494.2|, gi|329663403|ref|NM_001205837.1|, gi|300795658|ref|NM_001192261.1|, gi|115495232|ref|NM_001075948.1|, gi|330340437|ref|NM_001206444.1|, gi|328926593|ref|NM_001191121.2|, gi|359751364|ref|NM_00120…
GO:0032535	regulation of cellular component size	15	gi|164414729|ref|NM_001113233.1|, gi|330340437|ref|NM_001206444.1|, gi|328926593|ref|NM_001191121.2|, gi|359751364|ref|NM_001206588.2|, gi|329663965|ref|NM_001205660.1|, gi|329664407|ref|NM_001205971.1|, gi|149642678|ref|NM_001098880.1|, gi|149642770|ref|NM_001099036.1|, gi|162287147|ref|NM_001111120.1|, gi|189491886|ref|NM_001128197.1|, gi|300797688|ref|NM_001191336.1|, gi|329663764|ref|NM_00120…
GO:0006171	cAMP biosynthetic process	10	gi|170016222|ref|NM_001122728.1|, gi|219805075|ref|NM_001143877.1|, gi|31342824|ref|NM_174109.2|, gi|115432044|ref|NM_173888.3|, gi|402691875|ref|NM_001101303.2|, gi|402743596|ref|NM_173916.3|, gi|198282134|ref|NM_001101040.1|, gi|300798172|ref|NM_001192895.1|, gi|329663588|ref|NM_001205866.1|, gi|157265564|ref|NM_001104611.1|
GO:0031175	neuron projection development	49	gi|41386783|ref|NM_174238.1|, gi|115496411|ref|NM_001075349.1|, gi|164420765|ref|NM_001113247.1|, gi|346421442|ref|NM_001077524.2|, gi|116734842|ref|NM_001075129.1|, gi|164414729|ref|NM_001113233.1|, gi|77736190|ref|NM_001034622.1|, gi|115495080|ref|NM_001075500.1|, gi|300797673|ref|NM_001192103.1|, gi|115495670|ref|NM_001076199.1|, gi|115497065|ref|NM_001075289.1|, gi|219804279|ref|NM_001143855.…
GO:0090277	positive regulation of peptide hormone secretion	7	gi|156121248|ref|NM_001102302.1|, gi|162287147|ref|NM_001111120.1|, gi|317575688|ref|NM_178323.3|, gi|318043189|ref|NM_001201324.1|, gi|31341051|ref|NM_174816.2|, gi|117935054|ref|NM_174339.3|, gi|402743596|ref|NM_173916.3|
GO:0018279	protein N-linked glycosylation via asparagine	9	gi|41386726|ref|NM_176662.1|, gi|114051891|ref|NM_001046404.1|, gi|115495980|ref|NM_001076189.1|, gi|125991941|ref|NM_001081604.1|, gi|155371900|ref|NM_001101085.1|, gi|329664253|ref|NM_001205696.1|, gi|332078547|ref|NM_001206725.1|, gi|402693317|ref|NM_001075559.2|, gi|402746981|ref|NM_001034604.2|
GO:0008584	male gonad development	6	gi|300794461|ref|NM_001193225.1|, gi|77736114|ref|NM_001034584.1|, gi|148227485|ref|NM_001098025.1|, gi|300794605|ref|NM_001191197.1|, gi|329664407|ref|NM_001205971.1|, gi|402692635|ref|NM_001076439.2|
GO:0002699	positive regulation of immune effector process	8	gi|300797688|ref|NM_001191336.1|, gi|329664737|ref|NM_001205501.1|, gi|329664407|ref|NM_001205971.1|, gi|115496503|ref|NM_001075827.1|, gi|157265564|ref|NM_001104611.1|, gi|60592797|ref|NM_001012673.1|, gi|350538266|ref|NM_001245949.1|, gi|402693043|ref|NM_174617.4|
GO:0006892	post-Golgi vesicle-mediated transport	8	gi|114052532|ref|NM_001045899.1|, gi|329664475|ref|NM_001205468.1|, gi|115495088|ref|NM_001075766.1|, gi|118150809|ref|NM_001077847.1|, gi|31343014|ref|NM_174023.2|, gi|300798286|ref|NM_001191365.1|, gi|402691842|ref|NM_174345.4|, gi|402693412|ref|NM_176653.4|
GO:0048168	regulation of neuronal synaptic plasticity	6	gi|156523139|ref|NM_001102514.1|, gi|115495670|ref|NM_001076199.1|, gi|148226663|ref|NM_001097989.1|, gi|160333421|ref|NM_001081601.1|, gi|170016222|ref|NM_001122728.1|, gi|300794081|ref|NM_001192694.1|
GO:0030097	hemopoiesis	27	gi|329664407|ref|NM_001205971.1|, gi|31340793|ref|NM_174662.2|, gi|300795465|ref|NM_001193019.1|, gi|60592797|ref|NM_001012673.1|, gi|402693043|ref|NM_174617.4|, gi|62751531|ref|NM_001015624.1|, gi|117935054|ref|NM_174339.3|, gi|329663654|ref|NM_001205876.1|, gi|31343019|ref|NM_174021.2|, gi|329299070|ref|NM_001205372.1|, gi|402692521|ref|NM_001081613.2|, gi|147899034|ref|NM_001098116.1|, gi|5611…
GO:0007059	chromosome segregation	9	gi|274315900|ref|NM_001045949.2|, gi|300793869|ref|NM_001193195.1|, gi|116004030|ref|NM_001076907.1|, gi|402692240|ref|NM_001046270.2|, gi|115496513|ref|NM_001075489.1|, gi|27805840|ref|NM_174295.1|, gi|31342562|ref|NM_174221.2|, gi|77736376|ref|NM_001034717.1|, gi|219804561|ref|NM_001143861.1|
GO:0030031	cell projection assembly	9	gi|115496138|ref|NM_001076318.1|, gi|115494965|ref|NM_001075956.1|, gi|155371886|ref|NM_001101078.1|, gi|300793891|ref|NM_001191161.1|, gi|329663648|ref|NM_001205875.1|, gi|31342121|ref|NM_174394.2|, gi|31343103|ref|NM_173985.2|, gi|300797688|ref|NM_001191336.1|, gi|149642770|ref|NM_001099036.1|
GO:0010952	positive regulation of peptidase activity	12	gi|57527813|ref|NM_174004.3|, gi|115497327|ref|NM_001075629.1|, gi|329664761|ref|NM_001205504.1|, gi|31340793|ref|NM_174662.2|, gi|31342251|ref|NM_174346.2|, gi|116003956|ref|NM_001076865.1|, gi|157427931|ref|NM_001105403.1|, gi|221136845|ref|NM_001144081.1|, gi|329664947|ref|NM_001205782.1|, gi|402693149|ref|NM_001075720.2|, gi|402743491|ref|NM_001163777.2|, gi|156120408|ref|NM_001101880.1|
GO:0046883	regulation of hormone secretion	14	gi|31342069|ref|NM_174412.2|, gi|31342458|ref|NM_174270.2|, gi|116734842|ref|NM_001075129.1|, gi|157074091|ref|NM_001103288.1|, gi|300796497|ref|NM_001192046.1|, gi|31342075|ref|NM_174410.2|, gi|156121248|ref|NM_001102302.1|, gi|162287147|ref|NM_001111120.1|, gi|317575688|ref|NM_178323.3|, gi|318043189|ref|NM_001201324.1|, gi|156120408|ref|NM_001101880.1|, gi|31341051|ref|NM_174816.2|, gi|1179350…
GO:0051188	cofactor biosynthetic process	12	gi|31340793|ref|NM_174662.2|, gi|300796579|ref|NM_001192306.1|, gi|329664475|ref|NM_001205468.1|, gi|115497217|ref|NM_001075834.1|, gi|31342947|ref|NM_174054.2|, gi|359751364|ref|NM_001206588.2|, gi|31342879|ref|NM_174081.2|, gi|62460389|ref|NM_001014849.1|, gi|164420710|ref|NM_001113241.1|, gi|115497955|ref|NM_001075616.1|, gi|402745208|ref|NM_001076018.2|, gi|56119113|ref|NM_001007818.1|
GO:0045944	positive regulation of transcription from RNA polymerase II promoter	41	gi|155372072|ref|NM_001101173.1|, gi|329664313|ref|NM_001206215.1|, gi|31342075|ref|NM_174410.2|, gi|31342941|ref|NM_174055.2|, gi|60592797|ref|NM_001012673.1|, gi|62751635|ref|NM_001015527.1|, gi|70778916|ref|NM_177945.3|, gi|114050908|ref|NM_001045988.1|, gi|114052610|ref|NM_001046312.1|, gi|115494903|ref|NM_001076209.1|, gi|115496529|ref|NM_001075715.1|, gi|115496971|ref|NM_001075297.1|, gi|11…
GO:0048666	neuron development	53	gi|31340895|ref|NM_174767.2|, gi|116004030|ref|NM_001076907.1|, gi|329664407|ref|NM_001205971.1|, gi|41386783|ref|NM_174238.1|, gi|115496411|ref|NM_001075349.1|, gi|164420765|ref|NM_001113247.1|, gi|346421442|ref|NM_001077524.2|, gi|116734842|ref|NM_001075129.1|, gi|300797271|ref|NM_001192852.1|, gi|164414729|ref|NM_001113233.1|, gi|77736190|ref|NM_001034622.1|, gi|115495080|ref|NM_001075500.1|, …
GO:0007162	negative regulation of cell adhesion	6	gi|115495080|ref|NM_001075500.1|, gi|156523073|ref|NM_001102481.1|, gi|31341832|ref|NM_174496.2|, gi|156718139|ref|NM_001103105.1|, gi|164450480|ref|NM_001113277.1|, gi|402745260|ref|NM_175774.3|
GO:0019432	triglyceride biosynthetic process	8	gi|31340793|ref|NM_174662.2|, gi|47564053|ref|NM_001001154.1|, gi|149643092|ref|NM_001099136.1|, gi|300796579|ref|NM_001192306.1|, gi|329664475|ref|NM_001205468.1|, gi|31341051|ref|NM_174816.2|, gi|59676567|ref|NM_001012282.1|, gi|402746770|ref|NM_001034303.2|
GO:0030155	regulation of cell adhesion	19	gi|329664407|ref|NM_001205971.1|, gi|31342941|ref|NM_174055.2|, gi|114052610|ref|NM_001046312.1|, gi|115496503|ref|NM_001075827.1|, gi|115495080|ref|NM_001075500.1|, gi|155372034|ref|NM_001101155.1|, gi|155372078|ref|NM_001101176.1|, gi|162287147|ref|NM_001111120.1|, gi|156523073|ref|NM_001102481.1|, gi|170016222|ref|NM_001122728.1|, gi|300793891|ref|NM_001191161.1|, gi|60592797|ref|NM_001012673.…
GO:0007254	JNK cascade	12	gi|329663648|ref|NM_001205875.1|, gi|116004072|ref|NM_001076925.1|, gi|155371934|ref|NM_001101102.1|, gi|156121248|ref|NM_001102302.1|, gi|221136845|ref|NM_001144081.1|, gi|329664407|ref|NM_001205971.1|, gi|119331209|ref|NM_001079789.1|, gi|149642560|ref|NM_001099038.1|, gi|402743824|ref|NM_001101105.2|, gi|402744448|ref|NM_001076363.2|, gi|402743746|ref|NM_001082428.2|, gi|300793922|ref|NM_00119…
GO:0030900	forebrain development	14	gi|170016222|ref|NM_001122728.1|, gi|114051336|ref|NM_001046183.1|, gi|329664407|ref|NM_001205971.1|, gi|300797271|ref|NM_001192852.1|, gi|402692712|ref|NM_001078162.2|, gi|402692727|ref|NM_001076212.2|, gi|300794785|ref|NM_001192474.1|, gi|115494965|ref|NM_001075956.1|, gi|402692635|ref|NM_001076439.2|, gi|402693159|ref|NM_001075745.2|, gi|157074091|ref|NM_001103288.1|, gi|117935054|ref|NM_17433…
GO:0070482	response to oxygen levels	24	gi|117935054|ref|NM_174339.3|, gi|162287147|ref|NM_001111120.1|, gi|300795105|ref|NM_001192745.1|, gi|300798340|ref|NM_001193159.1|, gi|329664001|ref|NM_001206176.1|, gi|346716282|ref|NM_001034398.2|, gi|31340793|ref|NM_174662.2|, gi|57527813|ref|NM_174004.3|, gi|31340703|ref|NM_174700.2|, gi|41462306|ref|NM_201528.1|, gi|114050908|ref|NM_001045988.1|, gi|115432044|ref|NM_173888.3|, gi|115494903|…
GO:0051091	positive regulation of sequence-specific DNA binding transcription factor activity	15	gi|114052610|ref|NM_001046312.1|, gi|31342479|ref|NM_174260.2|, gi|31343019|ref|NM_174021.2|, gi|114051298|ref|NM_001046038.1|, gi|125991767|ref|NM_174354.3|, gi|160707930|ref|NM_001110785.1|, gi|274321993|ref|NM_001098881.2|, gi|300797688|ref|NM_001191336.1|, gi|329664407|ref|NM_001205971.1|, gi|402744448|ref|NM_001076363.2|, gi|402746887|ref|NM_001075824.2|, gi|70778916|ref|NM_177945.3|, gi|157…
GO:0048520	positive regulation of behavior	8	gi|160707930|ref|NM_001110785.1|, gi|31341832|ref|NM_174496.2|, gi|329664407|ref|NM_001205971.1|, gi|114052610|ref|NM_001046312.1|, gi|139948963|ref|NM_001083752.1|, gi|31343103|ref|NM_173985.2|, gi|329744554|ref|NM_001206326.1|, gi|282721145|ref|NM_001075896.2|
GO:0051493	regulation of cytoskeleton organization	24	gi|300795658|ref|NM_001192261.1|, gi|330340437|ref|NM_001206444.1|, gi|328926593|ref|NM_001191121.2|, gi|359751364|ref|NM_001206588.2|, gi|402692240|ref|NM_001046270.2|, gi|149642810|ref|NM_001098898.1|, gi|149642770|ref|NM_001099036.1|, gi|162287147|ref|NM_001111120.1|, gi|189491886|ref|NM_001128197.1|, gi|300797688|ref|NM_001191336.1|, gi|329663764|ref|NM_001205635.1|, gi|402746494|ref|NM_00103…
GO:0007249	I-kappaB kinase/NF-kappaB cascade	17	gi|31343019|ref|NM_174021.2|, gi|114052363|ref|NM_001046345.1|, gi|329664083|ref|NM_001205419.1|, gi|114051703|ref|NM_001046517.1|, gi|402693263|ref|NM_001034589.2|, gi|77736450|ref|NM_001034753.1|, gi|300793840|ref|NM_001192170.1|, gi|300795465|ref|NM_001193019.1|, gi|114051298|ref|NM_001046038.1|, gi|115496337|ref|NM_001075733.1|, gi|116004042|ref|NM_001076913.1|, gi|162287147|ref|NM_001111120.…
GO:0010212	response to ionizing radiation	7	gi|57527813|ref|NM_174004.3|, gi|160707930|ref|NM_001110785.1|, gi|155372026|ref|NM_001101151.1|, gi|332164705|ref|NM_001206766.1|, gi|402745060|ref|NM_001078064.2|, gi|402745885|ref|NM_001102274.2|, gi|77736114|ref|NM_001034584.1|
GO:0008643	carbohydrate transport	8	gi|300793901|ref|NM_001192941.1|, gi|164448726|ref|NM_001076025.2|, gi|41462306|ref|NM_201528.1|, gi|156121248|ref|NM_001102302.1|, gi|329664275|ref|NM_001205443.1|, gi|27807272|ref|NM_174705.1|, gi|156718139|ref|NM_001103105.1|, gi|164448535|ref|NM_001113255.1|
GO:0016055	Wnt receptor signaling pathway	16	gi|329664407|ref|NM_001205971.1|, gi|300794878|ref|NM_001193246.1|, gi|78369203|ref|NM_001035304.1|, gi|149643020|ref|NM_001099078.1|, gi|57527813|ref|NM_174004.3|, gi|116004180|ref|NM_001076980.1|, gi|129277551|ref|NM_001082615.1|, gi|329663467|ref|NM_001205592.1|, gi|329744554|ref|NM_001206326.1|, gi|329663648|ref|NM_001205875.1|, gi|156120360|ref|NM_001101856.1|, gi|300795029|ref|NM_001193253.…
GO:0051051	negative regulation of transport	14	gi|162287147|ref|NM_001111120.1|, gi|170016222|ref|NM_001122728.1|, gi|300798172|ref|NM_001192895.1|, gi|156718139|ref|NM_001103105.1|, gi|115496971|ref|NM_001075297.1|, gi|155371934|ref|NM_001101102.1|, gi|114052610|ref|NM_001046312.1|, gi|402693480|ref|NM_001046249.2|, gi|156120602|ref|NM_001101977.1|, gi|31342075|ref|NM_174410.2|, gi|156120408|ref|NM_001101880.1|, gi|134085889|ref|NM_001083415…
GO:0032869	cellular response to insulin stimulus	16	gi|31341051|ref|NM_174816.2|, gi|300797688|ref|NM_001191336.1|, gi|27807398|ref|NM_174796.1|, gi|31342941|ref|NM_174055.2|, gi|31343545|ref|NM_175793.2|, gi|41462306|ref|NM_201528.1|, gi|85662709|ref|NM_174310.3|, gi|134085413|ref|NM_176671.3|, gi|139949040|ref|NM_001083653.1|, gi|148226663|ref|NM_001097989.1|, gi|153792106|ref|NM_001099716.1|, gi|329744554|ref|NM_001206326.1|, gi|402745961|ref|N…
GO:0000302	response to reactive oxygen species	10	gi|115496503|ref|NM_001075827.1|, gi|221136845|ref|NM_001144081.1|, gi|129277509|ref|NM_001082610.1|, gi|300797271|ref|NM_001192852.1|, gi|402745224|ref|NM_001046187.2|, gi|402693263|ref|NM_001034589.2|, gi|402745865|ref|NM_001034776.2|, gi|114052610|ref|NM_001046312.1|, gi|300797688|ref|NM_001191336.1|, gi|169881269|ref|NM_174625.3|
GO:0045787	positive regulation of cell cycle	12	gi|116004030|ref|NM_001076907.1|, gi|274315900|ref|NM_001045949.2|, gi|116003956|ref|NM_001076865.1|, gi|282721145|ref|NM_001075896.2|, gi|300798172|ref|NM_001192895.1|, gi|329663654|ref|NM_001205876.1|, gi|114052610|ref|NM_001046312.1|, gi|329744554|ref|NM_001206326.1|, gi|402746887|ref|NM_001075824.2|, gi|60592797|ref|NM_001012673.1|, gi|85662709|ref|NM_174310.3|, gi|402693043|ref|NM_174617.4|
GO:0051276	chromosome organization	44	gi|139947519|ref|NM_001083652.1|, gi|329755338|ref|NM_001206400.1|, gi|274315900|ref|NM_001045949.2|, gi|156718125|ref|NM_001103098.1|, gi|156120408|ref|NM_001101880.1|, gi|77736114|ref|NM_001034584.1|, gi|116004030|ref|NM_001076907.1|, gi|156120812|ref|NM_001102083.1|, gi|330688405|ref|NM_001206533.1|, gi|148229120|ref|NM_001098014.1|, gi|114052339|ref|NM_001045866.1|, gi|114052403|ref|NM_001046…
GO:0009749	response to glucose stimulus	12	gi|31342069|ref|NM_174412.2|, gi|59676567|ref|NM_001012282.1|, gi|157074091|ref|NM_001103288.1|, gi|317575688|ref|NM_178323.3|, gi|318043189|ref|NM_001201324.1|, gi|402744311|ref|NM_001040474.2|, gi|346716282|ref|NM_001034398.2|, gi|31341051|ref|NM_174816.2|, gi|117935054|ref|NM_174339.3|, gi|402743596|ref|NM_173916.3|, gi|156121248|ref|NM_001102302.1|, gi|162287147|ref|NM_001111120.1|
GO:0050877	neurological system process	63	gi|300794081|ref|NM_001192694.1|, gi|300794785|ref|NM_001192474.1|, gi|329755276|ref|NM_001206380.1|, gi|300794520|ref|NM_001192716.1|, gi|329663175|ref|NM_001205547.1|, gi|115494965|ref|NM_001075956.1|, gi|66792875|ref|NM_001024545.1|, gi|300793766|ref|NM_001192678.1|, gi|31340895|ref|NM_174767.2|, gi|31342046|ref|NM_174420.2|, gi|110347579|ref|NM_174451.3|, gi|114326273|ref|NM_174025.3|, gi|115…
GO:0070588	calcium ion transmembrane transport	12	gi|156523073|ref|NM_001102481.1|, gi|282721145|ref|NM_001075896.2|, gi|402743596|ref|NM_173916.3|, gi|114052610|ref|NM_001046312.1|, gi|116734842|ref|NM_001075129.1|, gi|156120408|ref|NM_001101880.1|, gi|157279832|ref|NM_001104960.1|, gi|262118294|ref|NM_001166572.1|, gi|329663921|ref|NM_001206166.1|, gi|329664315|ref|NM_001205448.1|, gi|332164671|ref|NM_001206751.1|, gi|156121248|ref|NM_00110230…
GO:0045321	leukocyte activation	44	gi|402744033|ref|NM_001102496.2|, gi|77736114|ref|NM_001034584.1|, gi|329744554|ref|NM_001206326.1|, gi|31340793|ref|NM_174662.2|, gi|300795465|ref|NM_001193019.1|, gi|60592797|ref|NM_001012673.1|, gi|402693043|ref|NM_174617.4|, gi|300797688|ref|NM_001191336.1|, gi|157265564|ref|NM_001104611.1|, gi|402693263|ref|NM_001034589.2|, gi|329664737|ref|NM_001205501.1|, gi|402692521|ref|NM_001081613.2|, …
GO:0035666	TRIF-dependent toll-like receptor signaling pathway	7	gi|31343019|ref|NM_174021.2|, gi|31343545|ref|NM_175793.2|, gi|114052363|ref|NM_001046345.1|, gi|115497065|ref|NM_001075289.1|, gi|149642560|ref|NM_001099038.1|, gi|154707845|ref|NM_001098937.1|, gi|402744448|ref|NM_001076363.2|
GO:0051348	negative regulation of transferase activity	13	gi|116004030|ref|NM_001076907.1|, gi|402743824|ref|NM_001101105.2|, gi|300793840|ref|NM_001192170.1|, gi|115497747|ref|NM_001075596.1|, gi|125991875|ref|NM_001081602.1|, gi|170016222|ref|NM_001122728.1|, gi|402765938|ref|NM_001046172.2|, gi|57527813|ref|NM_174004.3|, gi|300795640|ref|NM_001192516.1|, gi|402691662|ref|NM_001046600.2|, gi|402745748|ref|NM_001077973.2|, gi|118150959|ref|NM_001077930…
GO:0046328	regulation of JNK cascade	8	gi|329663648|ref|NM_001205875.1|, gi|116004072|ref|NM_001076925.1|, gi|155371934|ref|NM_001101102.1|, gi|156121248|ref|NM_001102302.1|, gi|221136845|ref|NM_001144081.1|, gi|329664407|ref|NM_001205971.1|, gi|402743746|ref|NM_001082428.2|, gi|300793922|ref|NM_001192942.1|
GO:0009719	response to endogenous stimulus	72	gi|329663654|ref|NM_001205876.1|, gi|329744554|ref|NM_001206326.1|, gi|31341051|ref|NM_174816.2|, gi|31343545|ref|NM_175793.2|, gi|57527813|ref|NM_174004.3|, gi|134085943|ref|NM_001083402.1|, gi|402692635|ref|NM_001076439.2|, gi|402747116|ref|NM_001098056.2|, gi|300797688|ref|NM_001191336.1|, gi|118150809|ref|NM_001077847.1|, gi|402692319|ref|NM_001076198.2|, gi|156120408|ref|NM_001101880.1|, gi|…
GO:0030833	regulation of actin filament polymerization	10	gi|330340437|ref|NM_001206444.1|, gi|328926593|ref|NM_001191121.2|, gi|359751364|ref|NM_001206588.2|, gi|149642770|ref|NM_001099036.1|, gi|162287147|ref|NM_001111120.1|, gi|189491886|ref|NM_001128197.1|, gi|300797688|ref|NM_001191336.1|, gi|329663764|ref|NM_001205635.1|, gi|402746494|ref|NM_001034713.2|, gi|329665041|ref|NM_001205536.1|
GO:0051656	establishment of organelle localization	10	gi|115494965|ref|NM_001075956.1|, gi|156121248|ref|NM_001102302.1|, gi|125991941|ref|NM_001081604.1|, gi|62461595|ref|NM_174282.3|, gi|402693412|ref|NM_176653.4|, gi|274315900|ref|NM_001045949.2|, gi|155372254|ref|NM_001101270.1|, gi|115496513|ref|NM_001075489.1|, gi|274321993|ref|NM_001098881.2|, gi|116004030|ref|NM_001076907.1|
GO:0007049	cell cycle	87	gi|114052610|ref|NM_001046312.1|, gi|274315900|ref|NM_001045949.2|, gi|300793869|ref|NM_001193195.1|, gi|115494965|ref|NM_001075956.1|, gi|116004030|ref|NM_001076907.1|, gi|116003956|ref|NM_001076865.1|, gi|282721145|ref|NM_001075896.2|, gi|300798172|ref|NM_001192895.1|, gi|329664407|ref|NM_001205971.1|, gi|157428065|ref|NM_001105471.1|, gi|402692240|ref|NM_001046270.2|, gi|31343103|ref|NM_173985…
GO:0000902	cell morphogenesis	57	gi|41386783|ref|NM_174238.1|, gi|115496411|ref|NM_001075349.1|, gi|164420765|ref|NM_001113247.1|, gi|346421442|ref|NM_001077524.2|, gi|116734842|ref|NM_001075129.1|, gi|164414729|ref|NM_001113233.1|, gi|153792106|ref|NM_001099716.1|, gi|329663485|ref|NM_001205595.1|, gi|329663965|ref|NM_001205660.1|, gi|402765938|ref|NM_001046172.2|, gi|31342121|ref|NM_174394.2|, gi|31343014|ref|NM_174023.2|, gi|…
GO:0031623	receptor internalization	7	gi|31343014|ref|NM_174023.2|, gi|156120602|ref|NM_001101977.1|, gi|115432044|ref|NM_173888.3|, gi|115496503|ref|NM_001075827.1|, gi|300798172|ref|NM_001192895.1|, gi|329664315|ref|NM_001205448.1|, gi|57527813|ref|NM_174004.3|
GO:0043281	regulation of cysteine-type endopeptidase activity involved in apoptotic process	16	gi|329664761|ref|NM_001205504.1|, gi|31340793|ref|NM_174662.2|, gi|31342251|ref|NM_174346.2|, gi|116003956|ref|NM_001076865.1|, gi|157427931|ref|NM_001105403.1|, gi|221136845|ref|NM_001144081.1|, gi|329664947|ref|NM_001205782.1|, gi|402693149|ref|NM_001075720.2|, gi|402743491|ref|NM_001163777.2|, gi|156120408|ref|NM_001101880.1|, gi|154707845|ref|NM_001098937.1|, gi|157074069|ref|NM_001103276.1|,…
GO:0022604	regulation of cell morphogenesis	17	gi|346421442|ref|NM_001077524.2|, gi|115496411|ref|NM_001075349.1|, gi|116734842|ref|NM_001075129.1|, gi|164420765|ref|NM_001113247.1|, gi|164414729|ref|NM_001113233.1|, gi|115494903|ref|NM_001076209.1|, gi|329663965|ref|NM_001205660.1|, gi|329664407|ref|NM_001205971.1|, gi|300793922|ref|NM_001192942.1|, gi|300794785|ref|NM_001192474.1|, gi|31342121|ref|NM_174394.2|, gi|110347587|ref|NM_001015640…
GO:0016569	covalent chromatin modification	19	gi|156718125|ref|NM_001103098.1|, gi|156120408|ref|NM_001101880.1|, gi|149642796|ref|NM_001099041.1|, gi|134085943|ref|NM_001083402.1|, gi|219804561|ref|NM_001143861.1|, gi|300798422|ref|NM_001192907.1|, gi|62751531|ref|NM_001015624.1|, gi|329664313|ref|NM_001206215.1|, gi|94966951|ref|NM_001040580.1|, gi|114051613|ref|NM_001046519.1|, gi|330688405|ref|NM_001206533.1|, gi|402692087|ref|NM_0010761…
GO:0034470	ncRNA processing	6	gi|155372128|ref|NM_001101204.1|, gi|300794022|ref|NM_001192691.1|, gi|115496807|ref|NM_001076039.1|, gi|154152196|ref|NM_001100302.1|, gi|167583545|ref|NM_001114521.1|, gi|402744559|ref|NM_001102103.2|
GO:0071822	protein complex subunit organization	60	gi|155372072|ref|NM_001101173.1|, gi|47564097|ref|NM_001001168.1|, gi|115432041|ref|NM_174071.2|, gi|134085891|ref|NM_001083495.1|, gi|149773579|ref|NM_001099101.1|, gi|77735778|ref|NM_001034416.1|, gi|114326273|ref|NM_174025.3|, gi|160333421|ref|NM_001081601.1|, gi|332688259|ref|NM_001206962.1|, gi|402691845|ref|NM_001077964.2|, gi|402693256|ref|NM_001046494.2|, gi|57527813|ref|NM_174004.3|, gi|…
GO:0010906	regulation of glucose metabolic process	7	gi|156121248|ref|NM_001102302.1|, gi|31341051|ref|NM_174816.2|, gi|27807272|ref|NM_174705.1|, gi|70778916|ref|NM_177945.3|, gi|164448535|ref|NM_001113255.1|, gi|331284121|ref|NM_001206634.1|, gi|117935054|ref|NM_174339.3|
GO:0001936	regulation of endothelial cell proliferation	8	gi|114052610|ref|NM_001046312.1|, gi|170016222|ref|NM_001122728.1|, gi|300793726|ref|NM_001192420.1|, gi|329663764|ref|NM_001205635.1|, gi|329663965|ref|NM_001205660.1|, gi|329664315|ref|NM_001205448.1|, gi|329664407|ref|NM_001205971.1|, gi|57527813|ref|NM_174004.3|
GO:0006403	RNA localization	9	gi|85662709|ref|NM_174310.3|, gi|115495810|ref|NM_001076252.1|, gi|329664275|ref|NM_001205443.1|, gi|402745431|ref|NM_001034245.2|, gi|329664569|ref|NM_001205480.1|, gi|402743869|ref|NM_001046300.2|, gi|154152160|ref|NM_001100353.1|, gi|300795658|ref|NM_001192261.1|, gi|402691897|ref|NM_001102542.2|
GO:0051094	positive regulation of developmental process	31	gi|329664407|ref|NM_001205971.1|, gi|31342479|ref|NM_174260.2|, gi|118150783|ref|NM_001077834.1|, gi|402746887|ref|NM_001075824.2|, gi|255760025|ref|NM_001076916.2|, gi|117935054|ref|NM_174339.3|, gi|31342941|ref|NM_174055.2|, gi|114051298|ref|NM_001046038.1|, gi|114052610|ref|NM_001046312.1|, gi|115432044|ref|NM_173888.3|, gi|139948963|ref|NM_001083752.1|, gi|300793726|ref|NM_001192420.1|, gi|11…
GO:0006874	cellular calcium ion homeostasis	21	gi|31342479|ref|NM_174260.2|, gi|162287147|ref|NM_001111120.1|, gi|114052610|ref|NM_001046312.1|, gi|329664315|ref|NM_001205448.1|, gi|31340703|ref|NM_174700.2|, gi|114052473|ref|NM_001046333.1|, gi|402693480|ref|NM_001046249.2|, gi|31343181|ref|NM_173957.2|, gi|300798172|ref|NM_001192895.1|, gi|329663989|ref|NM_001205663.1|, gi|115432044|ref|NM_173888.3|, gi|115495670|ref|NM_001076199.1|, gi|116…
GO:0048729	tissue morphogenesis	30	gi|149643020|ref|NM_001099078.1|, gi|300797271|ref|NM_001192852.1|, gi|329744554|ref|NM_001206326.1|, gi|329663654|ref|NM_001205876.1|, gi|329664407|ref|NM_001205971.1|, gi|114052610|ref|NM_001046312.1|, gi|115494903|ref|NM_001076209.1|, gi|118150959|ref|NM_001077930.1|, gi|31343019|ref|NM_174021.2|, gi|329663648|ref|NM_001205875.1|, gi|402693321|ref|NM_174782.3|, gi|153792106|ref|NM_001099716.1|…
GO:0032774	RNA biosynthetic process	174	gi|155372072|ref|NM_001101173.1|, gi|31342479|ref|NM_174260.2|, gi|31343545|ref|NM_175793.2|, gi|77736142|ref|NM_001034598.1|, gi|94966951|ref|NM_001040580.1|, gi|125630704|ref|NM_001081540.1|, gi|148540199|ref|NM_001075385.2|, gi|155371934|ref|NM_001101102.1|, gi|156120408|ref|NM_001101880.1|, gi|156120602|ref|NM_001101977.1|, gi|156151421|ref|NM_001034016.2|, gi|156718129|ref|NM_001103100.1|, g…
GO:0045165	cell fate commitment	7	gi|300793891|ref|NM_001191161.1|, gi|153792106|ref|NM_001099716.1|, gi|115494903|ref|NM_001076209.1|, gi|329664737|ref|NM_001205501.1|, gi|329744554|ref|NM_001206326.1|, gi|157074091|ref|NM_001103288.1|, gi|31342941|ref|NM_174055.2|
GO:1901137	carbohydrate derivative biosynthetic process	23	gi|115495864|ref|NM_001075533.1|, gi|116003986|ref|NM_001076886.1|, gi|402692761|ref|NM_001043342.2|, gi|402745736|ref|NM_001043345.2|, gi|114051891|ref|NM_001046404.1|, gi|115495980|ref|NM_001076189.1|, gi|402693317|ref|NM_001075559.2|, gi|300795251|ref|NM_001192752.1|, gi|115495978|ref|NM_001076188.1|, gi|115496084|ref|NM_001076316.1|, gi|300796650|ref|NM_001191298.1|, gi|402747086|ref|NM_00110…
GO:0051246	regulation of protein metabolic process	93	gi|402744448|ref|NM_001076363.2|, gi|31342479|ref|NM_174260.2|, gi|329664407|ref|NM_001205971.1|, gi|149642810|ref|NM_001098898.1|, gi|402746887|ref|NM_001075824.2|, gi|402743596|ref|NM_173916.3|, gi|57527813|ref|NM_174004.3|, gi|329744602|ref|NM_001192563.2|, gi|160707930|ref|NM_001110785.1|, gi|329663403|ref|NM_001205837.1|, gi|114052610|ref|NM_001046312.1|, gi|329744554|ref|NM_001206326.1|, gi…
GO:0016050	vesicle organization	8	gi|114053330|ref|NM_001046284.1|, gi|156120602|ref|NM_001101977.1|, gi|57527813|ref|NM_174004.3|, gi|125991941|ref|NM_001081604.1|, gi|62461595|ref|NM_174282.3|, gi|402693412|ref|NM_176653.4|, gi|149944702|ref|NM_001099086.1|, gi|75832127|ref|NM_001025326.2|
GO:0016044	cellular membrane organization	26	gi|57527813|ref|NM_174004.3|, gi|402692113|ref|NM_001034480.2|, gi|114053330|ref|NM_001046284.1|, gi|115496337|ref|NM_001075733.1|, gi|329663175|ref|NM_001205547.1|, gi|31343103|ref|NM_173985.2|, gi|156120602|ref|NM_001101977.1|, gi|402743580|ref|NM_001034214.2|, gi|125991941|ref|NM_001081604.1|, gi|62461595|ref|NM_174282.3|, gi|402693412|ref|NM_176653.4|, gi|31343014|ref|NM_174023.2|, gi|1154979…
GO:2001056	positive regulation of cysteine-type endopeptidase activity	10	gi|329664761|ref|NM_001205504.1|, gi|31340793|ref|NM_174662.2|, gi|31342251|ref|NM_174346.2|, gi|116003956|ref|NM_001076865.1|, gi|157427931|ref|NM_001105403.1|, gi|221136845|ref|NM_001144081.1|, gi|329664947|ref|NM_001205782.1|, gi|402693149|ref|NM_001075720.2|, gi|402743491|ref|NM_001163777.2|, gi|156120408|ref|NM_001101880.1|
GO:0006821	chloride transport	10	gi|402693321|ref|NM_174782.3|, gi|31341709|ref|NM_174544.2|, gi|62751969|ref|NM_001015608.1|, gi|115432041|ref|NM_174071.2|, gi|126165275|ref|NM_001081727.1|, gi|156523085|ref|NM_001102487.1|, gi|221136859|ref|NM_001144085.1|, gi|300798071|ref|NM_001193146.1|, gi|329664001|ref|NM_001206176.1|, gi|329755276|ref|NM_001206380.1|
GO:0032870	cellular response to hormone stimulus	34	gi|329663654|ref|NM_001205876.1|, gi|31341051|ref|NM_174816.2|, gi|300797688|ref|NM_001191336.1|, gi|156120408|ref|NM_001101880.1|, gi|219805075|ref|NM_001143877.1|, gi|402743596|ref|NM_173916.3|, gi|402692635|ref|NM_001076439.2|, gi|90991697|ref|NM_001012285.2|, gi|31343545|ref|NM_175793.2|, gi|60592797|ref|NM_001012673.1|, gi|402693043|ref|NM_174617.4|, gi|331284121|ref|NM_001206634.1|, gi|1496…
GO:1901069	guanosine-containing compound catabolic process	38	gi|31342046|ref|NM_174420.2|, gi|115496411|ref|NM_001075349.1|, gi|115497747|ref|NM_001075596.1|, gi|156120320|ref|NM_001101836.1|, gi|274323276|ref|NM_001040534.2|, gi|402691662|ref|NM_001046600.2|, gi|402692063|ref|NM_001045963.2|, gi|402745748|ref|NM_001077973.2|, gi|110347596|ref|NM_001034743.2|, gi|115497869|ref|NM_001076456.1|, gi|122692440|ref|NM_001080314.1|, gi|134085911|ref|NM_001083396…
GO:0051651	maintenance of location in cell	9	gi|300793869|ref|NM_001193195.1|, gi|114052610|ref|NM_001046312.1|, gi|57527813|ref|NM_174004.3|, gi|341572598|ref|NM_001205869.2|, gi|115494965|ref|NM_001075956.1|, gi|402692087|ref|NM_001076150.2|, gi|77735408|ref|NM_001034225.1|, gi|116004030|ref|NM_001076907.1|, gi|402692240|ref|NM_001046270.2|
GO:0046660	female sex differentiation	7	gi|60592797|ref|NM_001012673.1|, gi|402693043|ref|NM_174617.4|, gi|300796908|ref|NM_001193090.1|, gi|329665045|ref|NM_001206048.1|, gi|329744554|ref|NM_001206326.1|, gi|329663654|ref|NM_001205876.1|, gi|329664407|ref|NM_001205971.1|
GO:0070972	protein localization in endoplasmic reticulum	7	gi|115496337|ref|NM_001075733.1|, gi|77735408|ref|NM_001034225.1|, gi|300794846|ref|NM_001192221.1|, gi|402744061|ref|NM_001077044.2|, gi|402744448|ref|NM_001076363.2|, gi|402744627|ref|NM_001025340.2|, gi|402746536|ref|NM_001024469.3|
GO:0007186	G-protein coupled receptor signaling pathway	47	gi|115497747|ref|NM_001075596.1|, gi|156120320|ref|NM_001101836.1|, gi|328887942|ref|NM_001192209.2|, gi|402691662|ref|NM_001046600.2|, gi|402745748|ref|NM_001077973.2|, gi|300794520|ref|NM_001192716.1|, gi|31342075|ref|NM_174410.2|, gi|157265564|ref|NM_001104611.1|, gi|198282134|ref|NM_001101040.1|, gi|115432041|ref|NM_174071.2|, gi|118150855|ref|NM_001077870.1|, gi|31341709|ref|NM_174544.2|, gi…
GO:0046782	regulation of viral transcription	6	gi|62751635|ref|NM_001015527.1|, gi|114050908|ref|NM_001045988.1|, gi|155371844|ref|NM_001101057.1|, gi|155371934|ref|NM_001101102.1|, gi|156120408|ref|NM_001101880.1|, gi|195539546|ref|NM_001130765.1|
GO:0009154	purine ribonucleotide catabolic process	45	gi|31342046|ref|NM_174420.2|, gi|115496411|ref|NM_001075349.1|, gi|115497747|ref|NM_001075596.1|, gi|156120320|ref|NM_001101836.1|, gi|274323276|ref|NM_001040534.2|, gi|402691662|ref|NM_001046600.2|, gi|402692063|ref|NM_001045963.2|, gi|402745748|ref|NM_001077973.2|, gi|31342562|ref|NM_174221.2|, gi|77736114|ref|NM_001034584.1|, gi|114050908|ref|NM_001045988.1|, gi|300797673|ref|NM_001192103.1|, …
GO:0009991	response to extracellular stimulus	28	gi|70778916|ref|NM_177945.3|, gi|115432044|ref|NM_173888.3|, gi|166795312|ref|NM_001114189.1|, gi|31343103|ref|NM_173985.2|, gi|31342069|ref|NM_174412.2|, gi|59676567|ref|NM_001012282.1|, gi|60592797|ref|NM_001012673.1|, gi|57527813|ref|NM_174004.3|, gi|198282134|ref|NM_001101040.1|, gi|300796055|ref|NM_001192792.1|, gi|329664475|ref|NM_001205468.1|, gi|402747116|ref|NM_001098056.2|, gi|402691672…
GO:2000021	regulation of ion homeostasis	11	gi|31342479|ref|NM_174260.2|, gi|162287147|ref|NM_001111120.1|, gi|114052610|ref|NM_001046312.1|, gi|329664315|ref|NM_001205448.1|, gi|31342583|ref|NM_174213.2|, gi|114052473|ref|NM_001046333.1|, gi|402693480|ref|NM_001046249.2|, gi|31341945|ref|NM_174458.2|, gi|164450480|ref|NM_001113277.1|, gi|57527813|ref|NM_174004.3|, gi|157279832|ref|NM_001104960.1|
GO:0014075	response to amine stimulus	7	gi|300798172|ref|NM_001192895.1|, gi|77736482|ref|NM_001034769.1|, gi|115497869|ref|NM_001076456.1|, gi|262073078|ref|NM_001166511.1|, gi|300796779|ref|NM_001192828.1|, gi|219805075|ref|NM_001143877.1|, gi|77736114|ref|NM_001034584.1|
GO:0006575	cellular modified amino acid metabolic process	9	gi|60592797|ref|NM_001012673.1|, gi|402693043|ref|NM_174617.4|, gi|300794728|ref|NM_001192727.1|, gi|114052634|ref|NM_001046313.1|, gi|115496146|ref|NM_001075370.1|, gi|115496933|ref|NM_001075673.1|, gi|157427991|ref|NM_001105434.1|, gi|31340793|ref|NM_174662.2|, gi|329663654|ref|NM_001205876.1|
GO:0002250	adaptive immune response	9	gi|77736114|ref|NM_001034584.1|, gi|300793840|ref|NM_001192170.1|, gi|402745884|ref|NM_001010994.3|, gi|329664737|ref|NM_001205501.1|, gi|155372254|ref|NM_001101270.1|, gi|139948963|ref|NM_001083752.1|, gi|31343134|ref|NM_173973.2|, gi|31340793|ref|NM_174662.2|, gi|115496971|ref|NM_001075297.1|
GO:0045732	positive regulation of protein catabolic process	7	gi|300793840|ref|NM_001192170.1|, gi|329664407|ref|NM_001205971.1|, gi|402743746|ref|NM_001082428.2|, gi|402746887|ref|NM_001075824.2|, gi|31341051|ref|NM_174816.2|, gi|300794878|ref|NM_001193246.1|, gi|402743824|ref|NM_001101105.2|
GO:0048762	mesenchymal cell differentiation	11	gi|153792106|ref|NM_001099716.1|, gi|31342929|ref|NM_174059.2|, gi|115494903|ref|NM_001076209.1|, gi|149643020|ref|NM_001099078.1|, gi|329744554|ref|NM_001206326.1|, gi|255760025|ref|NM_001076916.2|, gi|117935054|ref|NM_174339.3|, gi|154707889|ref|NM_001099053.1|, gi|329664407|ref|NM_001205971.1|, gi|329663648|ref|NM_001205875.1|, gi|329664315|ref|NM_001205448.1|
GO:0071216	cellular response to biotic stimulus	8	gi|300793840|ref|NM_001192170.1|, gi|402743824|ref|NM_001101105.2|, gi|31343545|ref|NM_175793.2|, gi|114051298|ref|NM_001046038.1|, gi|114051703|ref|NM_001046517.1|, gi|162287147|ref|NM_001111120.1|, gi|41386759|ref|NM_174008.1|, gi|329664407|ref|NM_001205971.1|
GO:0061024	membrane organization	26	gi|57527813|ref|NM_174004.3|, gi|402692113|ref|NM_001034480.2|, gi|114053330|ref|NM_001046284.1|, gi|115496337|ref|NM_001075733.1|, gi|329663175|ref|NM_001205547.1|, gi|31343103|ref|NM_173985.2|, gi|156120602|ref|NM_001101977.1|, gi|402743580|ref|NM_001034214.2|, gi|125991941|ref|NM_001081604.1|, gi|62461595|ref|NM_174282.3|, gi|402693412|ref|NM_176653.4|, gi|31343014|ref|NM_174023.2|, gi|1154979…
GO:0045860	positive regulation of protein kinase activity	28	gi|402744448|ref|NM_001076363.2|, gi|329664407|ref|NM_001205971.1|, gi|149642810|ref|NM_001098898.1|, gi|402743596|ref|NM_173916.3|, gi|114052610|ref|NM_001046312.1|, gi|329744554|ref|NM_001206326.1|, gi|329663648|ref|NM_001205875.1|, gi|402746847|ref|NM_001079607.2|, gi|219805075|ref|NM_001143877.1|, gi|31340703|ref|NM_174700.2|, gi|77735490|ref|NM_001034268.1|, gi|282721145|ref|NM_001075896.2|,…
GO:0002275	myeloid cell activation involved in immune response	6	gi|300797688|ref|NM_001191336.1|, gi|157265564|ref|NM_001104611.1|, gi|402693263|ref|NM_001034589.2|, gi|134085889|ref|NM_001083415.1|, gi|115496503|ref|NM_001075827.1|, gi|162287147|ref|NM_001111120.1|
GO:0010675	regulation of cellular carbohydrate metabolic process	9	gi|156121248|ref|NM_001102302.1|, gi|31341051|ref|NM_174816.2|, gi|27807272|ref|NM_174705.1|, gi|70778916|ref|NM_177945.3|, gi|164448535|ref|NM_001113255.1|, gi|162287147|ref|NM_001111120.1|, gi|331284121|ref|NM_001206634.1|, gi|117935054|ref|NM_174339.3|, gi|31342075|ref|NM_174410.2|
GO:0001933	negative regulation of protein phosphorylation	13	gi|57527813|ref|NM_174004.3|, gi|116004030|ref|NM_001076907.1|, gi|402743824|ref|NM_001101105.2|, gi|300793840|ref|NM_001192170.1|, gi|300795640|ref|NM_001192516.1|, gi|115497747|ref|NM_001075596.1|, gi|125991875|ref|NM_001081602.1|, gi|170016222|ref|NM_001122728.1|, gi|402765938|ref|NM_001046172.2|, gi|118150959|ref|NM_001077930.1|, gi|300796328|ref|NM_001191282.1|, gi|402691662|ref|NM_001046600…
GO:0071826	ribonucleoprotein complex subunit organization	6	gi|115495038|ref|NM_001075395.1|, gi|118151447|ref|NM_001078165.1|, gi|300796836|ref|NM_001192319.1|, gi|329664269|ref|NM_001205698.1|, gi|402743513|ref|NM_001040543.2|, gi|155372080|ref|NM_001101177.1|
GO:0032940	secretion by cell	56	gi|329744554|ref|NM_001206326.1|, gi|170016222|ref|NM_001122728.1|, gi|329663588|ref|NM_001205866.1|, gi|329664909|ref|NM_001205778.1|, gi|31342069|ref|NM_174412.2|, gi|31342458|ref|NM_174270.2|, gi|116734842|ref|NM_001075129.1|, gi|157074091|ref|NM_001103288.1|, gi|300796497|ref|NM_001192046.1|, gi|329664407|ref|NM_001205971.1|, gi|56119113|ref|NM_001007818.1|, gi|59676567|ref|NM_001012282.1|, g…
GO:0044419	interspecies interaction between organisms	17	gi|402745884|ref|NM_001010994.3|, gi|329664569|ref|NM_001205480.1|, gi|402743869|ref|NM_001046300.2|, gi|402743746|ref|NM_001082428.2|, gi|31343545|ref|NM_175793.2|, gi|84000026|ref|NM_001038029.1|, gi|85662709|ref|NM_174310.3|, gi|114050908|ref|NM_001045988.1|, gi|122692576|ref|NM_001080280.1|, gi|155371934|ref|NM_001101102.1|, gi|195539546|ref|NM_001130765.1|, gi|221136845|ref|NM_001144081.1|, …
GO:0009966	regulation of signal transduction	124	gi|402744448|ref|NM_001076363.2|, gi|270483800|ref|NM_001045934.2|, gi|116004030|ref|NM_001076907.1|, gi|300793840|ref|NM_001192170.1|, gi|31342075|ref|NM_174410.2|, gi|114052610|ref|NM_001046312.1|, gi|282721145|ref|NM_001075896.2|, gi|329744554|ref|NM_001206326.1|, gi|402743596|ref|NM_173916.3|, gi|78369203|ref|NM_001035304.1|, gi|57527813|ref|NM_174004.3|, gi|329744602|ref|NM_001192563.2|, gi|…
GO:0048167	regulation of synaptic plasticity	6	gi|115495670|ref|NM_001076199.1|, gi|156523139|ref|NM_001102514.1|, gi|148226663|ref|NM_001097989.1|, gi|160333421|ref|NM_001081601.1|, gi|170016222|ref|NM_001122728.1|, gi|300794081|ref|NM_001192694.1|
GO:0030330	DNA damage response, signal transduction by p53 class mediator	6	gi|300795640|ref|NM_001192516.1|, gi|195539546|ref|NM_001130765.1|, gi|134085945|ref|NM_001083376.1|, gi|139948611|ref|NM_001083773.1|, gi|402744448|ref|NM_001076363.2|, gi|77736114|ref|NM_001034584.1|
GO:0072521	purine-containing compound metabolic process	69	gi|31343181|ref|NM_173957.2|, gi|329744554|ref|NM_001206326.1|, gi|402691674|ref|NM_001034666.2|, gi|31342046|ref|NM_174420.2|, gi|170016222|ref|NM_001122728.1|, gi|115496411|ref|NM_001075349.1|, gi|115497747|ref|NM_001075596.1|, gi|156120320|ref|NM_001101836.1|, gi|274323276|ref|NM_001040534.2|, gi|402691662|ref|NM_001046600.2|, gi|402692063|ref|NM_001045963.2|, gi|402745748|ref|NM_001077973.2|,…
GO:0006260	DNA replication	18	gi|115497065|ref|NM_001075289.1|, gi|329744554|ref|NM_001206326.1|, gi|255708459|ref|NM_001024542.2|, gi|329663148|ref|NM_001206311.1|, gi|153792204|ref|NM_001099704.1|, gi|402693196|ref|NM_001046301.2|, gi|94966951|ref|NM_001040580.1|, gi|118151079|ref|NM_001077991.1|, gi|148229120|ref|NM_001098014.1|, gi|148540199|ref|NM_001075385.2|, gi|155371928|ref|NM_001101099.1|, gi|156121160|ref|NM_001102…
GO:0045333	cellular respiration	6	gi|70778916|ref|NM_177945.3|, gi|331284214|ref|NM_001206669.1|, gi|402746592|ref|NM_001017948.3|, gi|291463260|ref|NM_174565.3|, gi|62460389|ref|NM_001014849.1|, gi|164420710|ref|NM_001113241.1|
GO:0048583	regulation of response to stimulus	163	gi|156523073|ref|NM_001102481.1|, gi|402744448|ref|NM_001076363.2|, gi|270483800|ref|NM_001045934.2|, gi|116004030|ref|NM_001076907.1|, gi|300793840|ref|NM_001192170.1|, gi|31342075|ref|NM_174410.2|, gi|114052610|ref|NM_001046312.1|, gi|282721145|ref|NM_001075896.2|, gi|329744554|ref|NM_001206326.1|, gi|402743596|ref|NM_173916.3|, gi|78369203|ref|NM_001035304.1|, gi|62460511|ref|NM_001014908.1|, …
GO:0042770	signal transduction in response to DNA damage	8	gi|114052363|ref|NM_001046345.1|, gi|402693302|ref|NM_001034567.2|, gi|300795640|ref|NM_001192516.1|, gi|195539546|ref|NM_001130765.1|, gi|134085945|ref|NM_001083376.1|, gi|139948611|ref|NM_001083773.1|, gi|402744448|ref|NM_001076363.2|, gi|77736114|ref|NM_001034584.1|
GO:2000112	regulation of cellular macromolecule biosynthetic process	182	gi|155372072|ref|NM_001101173.1|, gi|31342479|ref|NM_174260.2|, gi|31343545|ref|NM_175793.2|, gi|77736142|ref|NM_001034598.1|, gi|94966951|ref|NM_001040580.1|, gi|125630704|ref|NM_001081540.1|, gi|148540199|ref|NM_001075385.2|, gi|155371934|ref|NM_001101102.1|, gi|156120408|ref|NM_001101880.1|, gi|156120602|ref|NM_001101977.1|, gi|156151421|ref|NM_001034016.2|, gi|156718129|ref|NM_001103100.1|, g…
GO:0002793	positive regulation of peptide secretion	7	gi|156121248|ref|NM_001102302.1|, gi|162287147|ref|NM_001111120.1|, gi|317575688|ref|NM_178323.3|, gi|318043189|ref|NM_001201324.1|, gi|31341051|ref|NM_174816.2|, gi|117935054|ref|NM_174339.3|, gi|402743596|ref|NM_173916.3|
GO:0022411	cellular component disassembly	12	gi|402744448|ref|NM_001076363.2|, gi|402744627|ref|NM_001025340.2|, gi|402746536|ref|NM_001024469.3|, gi|330340437|ref|NM_001206444.1|, gi|77735936|ref|NM_001034493.1|, gi|328926593|ref|NM_001191121.2|, gi|359751364|ref|NM_001206588.2|, gi|402693256|ref|NM_001046494.2|, gi|402746847|ref|NM_001079607.2|, gi|77736190|ref|NM_001034622.1|, gi|274321993|ref|NM_001098881.2|, gi|300796660|ref|NM_0011928…
GO:0033500	carbohydrate homeostasis	10	gi|84000292|ref|NM_001038159.1|, gi|157074091|ref|NM_001103288.1|, gi|300796497|ref|NM_001192046.1|, gi|70778916|ref|NM_177945.3|, gi|156121248|ref|NM_001102302.1|, gi|346716282|ref|NM_001034398.2|, gi|31341051|ref|NM_174816.2|, gi|117935054|ref|NM_174339.3|, gi|402743596|ref|NM_173916.3|, gi|162287147|ref|NM_001111120.1|
GO:0030182	neuron differentiation	68	gi|31340895|ref|NM_174767.2|, gi|116004030|ref|NM_001076907.1|, gi|114051336|ref|NM_001046183.1|, gi|329664407|ref|NM_001205971.1|, gi|41386783|ref|NM_174238.1|, gi|115496411|ref|NM_001075349.1|, gi|164420765|ref|NM_001113247.1|, gi|346421442|ref|NM_001077524.2|, gi|116734842|ref|NM_001075129.1|, gi|300797271|ref|NM_001192852.1|, gi|164414729|ref|NM_001113233.1|, gi|77736190|ref|NM_001034622.1|, …
GO:0019226	transmission of nerve impulse	42	gi|170016222|ref|NM_001122728.1|, gi|329663588|ref|NM_001205866.1|, gi|329664909|ref|NM_001205778.1|, gi|116734842|ref|NM_001075129.1|, gi|115495670|ref|NM_001076199.1|, gi|160333421|ref|NM_001081601.1|, gi|300798172|ref|NM_001192895.1|, gi|156523139|ref|NM_001102514.1|, gi|148226663|ref|NM_001097989.1|, gi|300794081|ref|NM_001192694.1|, gi|300794785|ref|NM_001192474.1|, gi|300794520|ref|NM_00119…
GO:0003008	system process	95	gi|300794081|ref|NM_001192694.1|, gi|300794785|ref|NM_001192474.1|, gi|329755276|ref|NM_001206380.1|, gi|300794520|ref|NM_001192716.1|, gi|329663175|ref|NM_001205547.1|, gi|115494965|ref|NM_001075956.1|, gi|66792875|ref|NM_001024545.1|, gi|300793766|ref|NM_001192678.1|, gi|31340895|ref|NM_174767.2|, gi|31342046|ref|NM_174420.2|, gi|110347579|ref|NM_174451.3|, gi|114326273|ref|NM_174025.3|, gi|115…
GO:0002253	activation of immune response	21	gi|402744448|ref|NM_001076363.2|, gi|300793840|ref|NM_001192170.1|, gi|114051703|ref|NM_001046517.1|, gi|31343019|ref|NM_174021.2|, gi|31343545|ref|NM_175793.2|, gi|115497065|ref|NM_001075289.1|, gi|149642560|ref|NM_001099038.1|, gi|154707845|ref|NM_001098937.1|, gi|114052363|ref|NM_001046345.1|, gi|402745884|ref|NM_001010994.3|, gi|31341051|ref|NM_174816.2|, gi|139948963|ref|NM_001083752.1|, gi|…
GO:0008213	protein alkylation	6	gi|149642602|ref|NM_001099051.1|, gi|149642796|ref|NM_001099041.1|, gi|62751531|ref|NM_001015624.1|, gi|134085943|ref|NM_001083402.1|, gi|219804561|ref|NM_001143861.1|, gi|300798422|ref|NM_001192907.1|
GO:0050817	coagulation	26	gi|164450480|ref|NM_001113277.1|, gi|148226663|ref|NM_001097989.1|, gi|155372130|ref|NM_001101205.1|, gi|155372254|ref|NM_001101270.1|, gi|166706924|ref|NM_001114154.1|, gi|270483752|ref|NM_001076090.2|, gi|300796862|ref|NM_001192832.1|, gi|346644728|ref|NM_001244204.1|, gi|402745260|ref|NM_175774.3|, gi|57527813|ref|NM_174004.3|, gi|27807398|ref|NM_174796.1|, gi|31342075|ref|NM_174410.2|, gi|313…
GO:0043410	positive regulation of MAPK cascade	13	gi|31342075|ref|NM_174410.2|, gi|114052610|ref|NM_001046312.1|, gi|282721145|ref|NM_001075896.2|, gi|329744554|ref|NM_001206326.1|, gi|402743596|ref|NM_173916.3|, gi|77736482|ref|NM_001034769.1|, gi|114051615|ref|NM_001045985.1|, gi|160707930|ref|NM_001110785.1|, gi|162287147|ref|NM_001111120.1|, gi|274323276|ref|NM_001040534.2|, gi|300796660|ref|NM_001192822.1|, gi|156121248|ref|NM_001102302.1|,…
GO:0019216	regulation of lipid metabolic process	17	gi|156120408|ref|NM_001101880.1|, gi|282721145|ref|NM_001075896.2|, gi|27807398|ref|NM_174796.1|, gi|116004030|ref|NM_001076907.1|, gi|31341051|ref|NM_174816.2|, gi|77736482|ref|NM_001034769.1|, gi|59676567|ref|NM_001012282.1|, gi|402746770|ref|NM_001034303.2|, gi|31342941|ref|NM_174055.2|, gi|60592797|ref|NM_001012673.1|, gi|402693043|ref|NM_174617.4|, gi|57527813|ref|NM_174004.3|, gi|115494965|…
GO:2000241	regulation of reproductive process	11	gi|31343134|ref|NM_173973.2|, gi|31342075|ref|NM_174410.2|, gi|332205881|ref|NM_001206816.1|, gi|62751635|ref|NM_001015527.1|, gi|114050908|ref|NM_001045988.1|, gi|155371844|ref|NM_001101057.1|, gi|155371934|ref|NM_001101102.1|, gi|156120408|ref|NM_001101880.1|, gi|195539546|ref|NM_001130765.1|, gi|329664407|ref|NM_001205971.1|, gi|329744554|ref|NM_001206326.1|
GO:0006139	nucleobase-containing compound metabolic process	308	gi|155372072|ref|NM_001101173.1|, gi|31342479|ref|NM_174260.2|, gi|31343545|ref|NM_175793.2|, gi|77736142|ref|NM_001034598.1|, gi|94966951|ref|NM_001040580.1|, gi|125630704|ref|NM_001081540.1|, gi|148540199|ref|NM_001075385.2|, gi|155371934|ref|NM_001101102.1|, gi|156120408|ref|NM_001101880.1|, gi|156120602|ref|NM_001101977.1|, gi|156151421|ref|NM_001034016.2|, gi|156718129|ref|NM_001103100.1|, g…
GO:0071495	cellular response to endogenous stimulus	51	gi|329663654|ref|NM_001205876.1|, gi|329744554|ref|NM_001206326.1|, gi|31341051|ref|NM_174816.2|, gi|300797688|ref|NM_001191336.1|, gi|156120408|ref|NM_001101880.1|, gi|219805075|ref|NM_001143877.1|, gi|402743596|ref|NM_173916.3|, gi|402692635|ref|NM_001076439.2|, gi|114052610|ref|NM_001046312.1|, gi|115495670|ref|NM_001076199.1|, gi|90991697|ref|NM_001012285.2|, gi|31342941|ref|NM_174055.2|, gi|…
GO:0006473	protein acetylation	10	gi|226958399|ref|NM_001075780.2|, gi|156718129|ref|NM_001103100.1|, gi|329664313|ref|NM_001206215.1|, gi|94966951|ref|NM_001040580.1|, gi|114051613|ref|NM_001046519.1|, gi|330688405|ref|NM_001206533.1|, gi|402692087|ref|NM_001076150.2|, gi|402743350|ref|NM_001105608.2|, gi|70778916|ref|NM_177945.3|, gi|148356239|ref|NM_001098377.1|
GO:2000027	regulation of organ morphogenesis	9	gi|300794878|ref|NM_001193246.1|, gi|402747116|ref|NM_001098056.2|, gi|149643020|ref|NM_001099078.1|, gi|329664407|ref|NM_001205971.1|, gi|329663648|ref|NM_001205875.1|, gi|300793840|ref|NM_001192170.1|, gi|329663654|ref|NM_001205876.1|, gi|329744554|ref|NM_001206326.1|, gi|31342941|ref|NM_174055.2|
GO:0051174	regulation of phosphorus metabolic process	67	gi|402744448|ref|NM_001076363.2|, gi|329664407|ref|NM_001205971.1|, gi|149642810|ref|NM_001098898.1|, gi|402743596|ref|NM_173916.3|, gi|31340703|ref|NM_174700.2|, gi|157427869|ref|NM_001105372.1|, gi|57527813|ref|NM_174004.3|, gi|329744602|ref|NM_001192563.2|, gi|160707930|ref|NM_001110785.1|, gi|114052610|ref|NM_001046312.1|, gi|329744554|ref|NM_001206326.1|, gi|329663965|ref|NM_001205660.1|, gi…
GO:0043062	extracellular structure organization	8	gi|300797271|ref|NM_001192852.1|, gi|153792106|ref|NM_001099716.1|, gi|154707889|ref|NM_001099053.1|, gi|170016222|ref|NM_001122728.1|, gi|402744879|ref|NM_001038550.2|, gi|402747086|ref|NM_001102116.2|, gi|402747116|ref|NM_001098056.2|, gi|155372034|ref|NM_001101155.1|
GO:0001817	regulation of cytokine production	27	gi|41386759|ref|NM_174008.1|, gi|402743809|ref|NM_001046620.2|, gi|114052610|ref|NM_001046312.1|, gi|115496971|ref|NM_001075297.1|, gi|160707930|ref|NM_001110785.1|, gi|329664407|ref|NM_001205971.1|, gi|451958090|ref|NM_174645.3|, gi|84370054|ref|NM_001038511.1|, gi|31343319|ref|NM_173895.2|, gi|300793840|ref|NM_001192170.1|, gi|329664315|ref|NM_001205448.1|, gi|329664947|ref|NM_001205782.1|, gi|…
GO:0007169	transmembrane receptor protein tyrosine kinase signaling pathway	50	gi|282721145|ref|NM_001075896.2|, gi|329744554|ref|NM_001206326.1|, gi|329663965|ref|NM_001205660.1|, gi|300797688|ref|NM_001191336.1|, gi|114052610|ref|NM_001046312.1|, gi|115495670|ref|NM_001076199.1|, gi|90991697|ref|NM_001012285.2|, gi|31342941|ref|NM_174055.2|, gi|31343019|ref|NM_174021.2|, gi|31343545|ref|NM_175793.2|, gi|119331209|ref|NM_001079789.1|, gi|148226663|ref|NM_001097989.1|, gi|1…
GO:0000079	regulation of cyclin-dependent protein kinase activity	6	gi|114052610|ref|NM_001046312.1|, gi|329744554|ref|NM_001206326.1|, gi|300793840|ref|NM_001192170.1|, gi|60097920|ref|NM_174264.3|, gi|329663148|ref|NM_001206311.1|, gi|402692169|ref|NM_001040582.2|
GO:0048839	inner ear development	8	gi|329744554|ref|NM_001206326.1|, gi|110347593|ref|NM_001025328.2|, gi|157074091|ref|NM_001103288.1|, gi|402693412|ref|NM_176653.4|, gi|31342929|ref|NM_174059.2|, gi|329663648|ref|NM_001205875.1|, gi|329664407|ref|NM_001205971.1|, gi|66792875|ref|NM_001024545.1|
GO:0051341	regulation of oxidoreductase activity	6	gi|329664315|ref|NM_001205448.1|, gi|226246641|ref|NM_001146219.1|, gi|402693480|ref|NM_001046249.2|, gi|219804279|ref|NM_001143855.1|, gi|300797271|ref|NM_001192852.1|, gi|402745224|ref|NM_001046187.2|
GO:0048732	gland development	23	gi|117935054|ref|NM_174339.3|, gi|329744554|ref|NM_001206326.1|, gi|329664407|ref|NM_001205971.1|, gi|31343019|ref|NM_174021.2|, gi|57527813|ref|NM_174004.3|, gi|60592797|ref|NM_001012673.1|, gi|156523073|ref|NM_001102481.1|, gi|329663654|ref|NM_001205876.1|, gi|346716282|ref|NM_001034398.2|, gi|402693043|ref|NM_174617.4|, gi|402693321|ref|NM_174782.3|, gi|149642678|ref|NM_001098880.1|, gi|170016…
GO:0002791	regulation of peptide secretion	13	gi|31342069|ref|NM_174412.2|, gi|31342458|ref|NM_174270.2|, gi|116734842|ref|NM_001075129.1|, gi|157074091|ref|NM_001103288.1|, gi|300796497|ref|NM_001192046.1|, gi|156121248|ref|NM_001102302.1|, gi|162287147|ref|NM_001111120.1|, gi|317575688|ref|NM_178323.3|, gi|318043189|ref|NM_001201324.1|, gi|156120408|ref|NM_001101880.1|, gi|31341051|ref|NM_174816.2|, gi|117935054|ref|NM_174339.3|, gi|402743…
GO:0071843	cellular component biogenesis at cellular level	16	gi|156120408|ref|NM_001101880.1|, gi|115495038|ref|NM_001075395.1|, gi|118151447|ref|NM_001078165.1|, gi|300796836|ref|NM_001192319.1|, gi|115496807|ref|NM_001076039.1|, gi|154152196|ref|NM_001100302.1|, gi|167583545|ref|NM_001114521.1|, gi|402744559|ref|NM_001102103.2|, gi|329664269|ref|NM_001205698.1|, gi|402743513|ref|NM_001040543.2|, gi|154152064|ref|NM_001100292.1|, gi|122692440|ref|NM_00108…
GO:0019319	hexose biosynthetic process	6	gi|27807272|ref|NM_174705.1|, gi|70778916|ref|NM_177945.3|, gi|164448535|ref|NM_001113255.1|, gi|156121248|ref|NM_001102302.1|, gi|331284121|ref|NM_001206634.1|, gi|402745041|ref|NM_001080287.3|
GO:0048523	negative regulation of cellular process	178	gi|31340799|ref|NM_174732.2|, gi|31342479|ref|NM_174260.2|, gi|115494903|ref|NM_001076209.1|, gi|118150783|ref|NM_001077834.1|, gi|134085891|ref|NM_001083495.1|, gi|148228870|ref|NM_001098117.1|, gi|153792106|ref|NM_001099716.1|, gi|154707889|ref|NM_001099053.1|, gi|155371934|ref|NM_001101102.1|, gi|300794878|ref|NM_001193246.1|, gi|300795798|ref|NM_001191256.1|, gi|300798422|ref|NM_001192907.1|,…
GO:0090090	negative regulation of canonical Wnt receptor signaling pathway	7	gi|31340799|ref|NM_174732.2|, gi|31342929|ref|NM_174059.2|, gi|57527813|ref|NM_174004.3|, gi|129277551|ref|NM_001082615.1|, gi|300794878|ref|NM_001193246.1|, gi|329664407|ref|NM_001205971.1|, gi|402746847|ref|NM_001079607.2|
GO:0009893	positive regulation of metabolic process	122	gi|155372072|ref|NM_001101173.1|, gi|31342479|ref|NM_174260.2|, gi|31343545|ref|NM_175793.2|, gi|77736142|ref|NM_001034598.1|, gi|94966951|ref|NM_001040580.1|, gi|125630704|ref|NM_001081540.1|, gi|148540199|ref|NM_001075385.2|, gi|155371934|ref|NM_001101102.1|, gi|156120408|ref|NM_001101880.1|, gi|156120602|ref|NM_001101977.1|, gi|156151421|ref|NM_001034016.2|, gi|156718129|ref|NM_001103100.1|, g…
GO:0006916	anti-apoptosis	23	gi|60592797|ref|NM_001012673.1|, gi|402693043|ref|NM_174617.4|, gi|57527813|ref|NM_174004.3|, gi|115432044|ref|NM_173888.3|, gi|160707930|ref|NM_001110785.1|, gi|300795699|ref|NM_001192263.1|, gi|402745885|ref|NM_001102274.2|, gi|114050904|ref|NM_001046449.1|, gi|31340703|ref|NM_174700.2|, gi|31340793|ref|NM_174662.2|, gi|148540199|ref|NM_001075385.2|, gi|153792106|ref|NM_001099716.1|, gi|1561204…
GO:0033673	negative regulation of kinase activity	12	gi|116004030|ref|NM_001076907.1|, gi|402743824|ref|NM_001101105.2|, gi|300793840|ref|NM_001192170.1|, gi|115497747|ref|NM_001075596.1|, gi|125991875|ref|NM_001081602.1|, gi|170016222|ref|NM_001122728.1|, gi|402765938|ref|NM_001046172.2|, gi|57527813|ref|NM_174004.3|, gi|300795640|ref|NM_001192516.1|, gi|402691662|ref|NM_001046600.2|, gi|402745748|ref|NM_001077973.2|, gi|118150959|ref|NM_001077930…
GO:0051251	positive regulation of lymphocyte activation	14	gi|329744554|ref|NM_001206326.1|, gi|329664737|ref|NM_001205501.1|, gi|60592797|ref|NM_001012673.1|, gi|402693043|ref|NM_174617.4|, gi|56119113|ref|NM_001007818.1|, gi|300794785|ref|NM_001192474.1|, gi|27807398|ref|NM_174796.1|, gi|57527813|ref|NM_174004.3|, gi|402744524|ref|NM_001081603.2|, gi|59676567|ref|NM_001012282.1|, gi|31343103|ref|NM_173985.2|, gi|149642770|ref|NM_001099036.1|, gi|359751…
GO:0046395	carboxylic acid catabolic process	11	gi|149642724|ref|NM_001098949.1|, gi|402692727|ref|NM_001076212.2|, gi|114052634|ref|NM_001046313.1|, gi|115496933|ref|NM_001075673.1|, gi|157954072|ref|NM_001109797.1|, gi|114051336|ref|NM_001046183.1|, gi|226958399|ref|NM_001075780.2|, gi|402746609|ref|NM_001077035.2|, gi|115496146|ref|NM_001075370.1|, gi|62751686|ref|NM_001015587.1|, gi|402691845|ref|NM_001077964.2|
GO:0010468	regulation of gene expression	191	gi|155372072|ref|NM_001101173.1|, gi|31342479|ref|NM_174260.2|, gi|31343545|ref|NM_175793.2|, gi|77736142|ref|NM_001034598.1|, gi|94966951|ref|NM_001040580.1|, gi|125630704|ref|NM_001081540.1|, gi|148540199|ref|NM_001075385.2|, gi|155371934|ref|NM_001101102.1|, gi|156120408|ref|NM_001101880.1|, gi|156120602|ref|NM_001101977.1|, gi|156151421|ref|NM_001034016.2|, gi|156718129|ref|NM_001103100.1|, g…
GO:0042446	hormone biosynthetic process	8	gi|156120408|ref|NM_001101880.1|, gi|117935054|ref|NM_174339.3|, gi|402692635|ref|NM_001076439.2|, gi|331284121|ref|NM_001206634.1|, gi|116734842|ref|NM_001075129.1|, gi|329663654|ref|NM_001205876.1|, gi|402692350|ref|NM_001035395.2|, gi|115432044|ref|NM_173888.3|
GO:0051050	positive regulation of transport	42	gi|31342479|ref|NM_174260.2|, gi|41386759|ref|NM_174008.1|, gi|57527813|ref|NM_174004.3|, gi|329664879|ref|NM_001206030.1|, gi|329664407|ref|NM_001205971.1|, gi|402745884|ref|NM_001010994.3|, gi|329664315|ref|NM_001205448.1|, gi|329664947|ref|NM_001205782.1|, gi|31342069|ref|NM_174412.2|, gi|402693256|ref|NM_001046494.2|, gi|156523139|ref|NM_001102514.1|, gi|331284121|ref|NM_001206634.1|, gi|3296…
GO:0006367	transcription initiation from RNA polymerase II promoter	11	gi|155372072|ref|NM_001101173.1|, gi|62751635|ref|NM_001015527.1|, gi|70778916|ref|NM_177945.3|, gi|114050908|ref|NM_001045988.1|, gi|115497737|ref|NM_001075597.1|, gi|118150783|ref|NM_001077834.1|, gi|155371844|ref|NM_001101057.1|, gi|329663654|ref|NM_001205876.1|, gi|331284121|ref|NM_001206634.1|, gi|332205881|ref|NM_001206816.1|, gi|402692710|ref|NM_001100339.2|
GO:0016042	lipid catabolic process	18	gi|149642724|ref|NM_001098949.1|, gi|402692727|ref|NM_001076212.2|, gi|31341051|ref|NM_174816.2|, gi|78369273|ref|NM_001035410.1|, gi|402693303|ref|NM_001105355.2|, gi|124249265|ref|NM_001080910.1|, gi|262118285|ref|NM_001166568.1|, gi|402744549|ref|NM_001103304.2|, gi|402692350|ref|NM_001035395.2|, gi|62751422|ref|NM_001015638.1|, gi|116003838|ref|NM_001076810.1|, gi|62751495|ref|NM_001015680.1|…
GO:0048863	stem cell differentiation	6	gi|156120408|ref|NM_001101880.1|, gi|255760025|ref|NM_001076916.2|, gi|329663648|ref|NM_001205875.1|, gi|329744554|ref|NM_001206326.1|, gi|27805840|ref|NM_174295.1|, gi|402744312|ref|NM_001034237.2|
GO:0022008	neurogenesis	79	gi|31340895|ref|NM_174767.2|, gi|116004030|ref|NM_001076907.1|, gi|170016222|ref|NM_001122728.1|, gi|114051336|ref|NM_001046183.1|, gi|329664407|ref|NM_001205971.1|, gi|41386783|ref|NM_174238.1|, gi|115496411|ref|NM_001075349.1|, gi|164420765|ref|NM_001113247.1|, gi|346421442|ref|NM_001077524.2|, gi|116734842|ref|NM_001075129.1|, gi|118150783|ref|NM_001077834.1|, gi|402746887|ref|NM_001075824.2|,…
GO:0003007	heart morphogenesis	9	gi|329663654|ref|NM_001205876.1|, gi|117935054|ref|NM_174339.3|, gi|329663648|ref|NM_001205875.1|, gi|329664315|ref|NM_001205448.1|, gi|329664407|ref|NM_001205971.1|, gi|115494965|ref|NM_001075956.1|, gi|329664879|ref|NM_001206030.1|, gi|153792106|ref|NM_001099716.1|, gi|402744446|ref|NM_001035298.2|
GO:0032270	positive regulation of cellular protein metabolic process	55	gi|402744448|ref|NM_001076363.2|, gi|329664407|ref|NM_001205971.1|, gi|149642810|ref|NM_001098898.1|, gi|31342479|ref|NM_174260.2|, gi|402746887|ref|NM_001075824.2|, gi|402743596|ref|NM_173916.3|, gi|329744602|ref|NM_001192563.2|, gi|160707930|ref|NM_001110785.1|, gi|114052610|ref|NM_001046312.1|, gi|329744554|ref|NM_001206326.1|, gi|329663965|ref|NM_001205660.1|, gi|57527813|ref|NM_174004.3|, gi…
GO:0072594	establishment of protein localization to organelle	10	gi|114051336|ref|NM_001046183.1|, gi|149642692|ref|NM_001098987.1|, gi|402692113|ref|NM_001034480.2|, gi|402692727|ref|NM_001076212.2|, gi|402743852|ref|NM_001045973.2|, gi|300794846|ref|NM_001192221.1|, gi|402744061|ref|NM_001077044.2|, gi|402744448|ref|NM_001076363.2|, gi|402744627|ref|NM_001025340.2|, gi|402746536|ref|NM_001024469.3|
GO:0002263	cell activation involved in immune response	10	gi|77736114|ref|NM_001034584.1|, gi|300797688|ref|NM_001191336.1|, gi|157265564|ref|NM_001104611.1|, gi|402693263|ref|NM_001034589.2|, gi|329664737|ref|NM_001205501.1|, gi|155372254|ref|NM_001101270.1|, gi|134085889|ref|NM_001083415.1|, gi|115496503|ref|NM_001075827.1|, gi|300797271|ref|NM_001192852.1|, gi|162287147|ref|NM_001111120.1|
GO:0043009	chordate embryonic development	30	gi|134085891|ref|NM_001083495.1|, gi|153792106|ref|NM_001099716.1|, gi|115494903|ref|NM_001076209.1|, gi|329663648|ref|NM_001205875.1|, gi|117935054|ref|NM_174339.3|, gi|329664407|ref|NM_001205971.1|, gi|114052610|ref|NM_001046312.1|, gi|329663654|ref|NM_001205876.1|, gi|31343545|ref|NM_175793.2|, gi|115432044|ref|NM_173888.3|, gi|115494965|ref|NM_001075956.1|, gi|62460389|ref|NM_001014849.1|, gi…
GO:0050678	regulation of epithelial cell proliferation	17	gi|116004030|ref|NM_001076907.1|, gi|300793705|ref|NM_001192163.1|, gi|329664407|ref|NM_001205971.1|, gi|31341945|ref|NM_174458.2|, gi|31342941|ref|NM_174055.2|, gi|255760025|ref|NM_001076916.2|, gi|329744554|ref|NM_001206326.1|, gi|149642678|ref|NM_001098880.1|, gi|329663654|ref|NM_001205876.1|, gi|114052610|ref|NM_001046312.1|, gi|170016222|ref|NM_001122728.1|, gi|300793726|ref|NM_001192420.1|,…
GO:0009653	anatomical structure morphogenesis	99	gi|149643020|ref|NM_001099078.1|, gi|300797271|ref|NM_001192852.1|, gi|329744554|ref|NM_001206326.1|, gi|329663654|ref|NM_001205876.1|, gi|117935054|ref|NM_174339.3|, gi|329664407|ref|NM_001205971.1|, gi|31342479|ref|NM_174260.2|, gi|402692063|ref|NM_001045963.2|, gi|41386783|ref|NM_174238.1|, gi|115496411|ref|NM_001075349.1|, gi|164420765|ref|NM_001113247.1|, gi|346421442|ref|NM_001077524.2|, gi…
GO:0050905	neuromuscular process	8	gi|115432041|ref|NM_174071.2|, gi|300798172|ref|NM_001192895.1|, gi|402692712|ref|NM_001078162.2|, gi|114051336|ref|NM_001046183.1|, gi|402765938|ref|NM_001046172.2|, gi|116734842|ref|NM_001075129.1|, gi|153792106|ref|NM_001099716.1|, gi|329663175|ref|NM_001205547.1|
GO:0033121	regulation of purine nucleotide catabolic process	28	gi|31343181|ref|NM_173957.2|, gi|329744554|ref|NM_001206326.1|, gi|402691674|ref|NM_001034666.2|, gi|31342046|ref|NM_174420.2|, gi|115496411|ref|NM_001075349.1|, gi|115497747|ref|NM_001075596.1|, gi|156120320|ref|NM_001101836.1|, gi|274323276|ref|NM_001040534.2|, gi|402691662|ref|NM_001046600.2|, gi|402692063|ref|NM_001045963.2|, gi|402745748|ref|NM_001077973.2|, gi|156718125|ref|NM_001103098.1|,…
GO:0050663	cytokine secretion	7	gi|329664407|ref|NM_001205971.1|, gi|56119113|ref|NM_001007818.1|, gi|59676567|ref|NM_001012282.1|, gi|329664315|ref|NM_001205448.1|, gi|329664947|ref|NM_001205782.1|, gi|402766915|ref|NM_001076844.2|, gi|115496971|ref|NM_001075297.1|
GO:0006869	lipid transport	13	gi|78369273|ref|NM_001035410.1|, gi|329664325|ref|NM_001205705.1|, gi|77736482|ref|NM_001034769.1|, gi|164420705|ref|NM_174113.2|, gi|164420706|ref|NM_001113240.1|, gi|329663175|ref|NM_001205547.1|, gi|329664399|ref|NM_001205970.1|, gi|300796718|ref|NM_001192569.1|, gi|300798172|ref|NM_001192895.1|, gi|56797762|ref|NM_174838.2|, gi|31342562|ref|NM_174221.2|, gi|57527813|ref|NM_174004.3|, gi|31343…
GO:0050727	regulation of inflammatory response	7	gi|60592797|ref|NM_001012673.1|, gi|115496971|ref|NM_001075297.1|, gi|157265564|ref|NM_001104611.1|, gi|329664407|ref|NM_001205971.1|, gi|402693043|ref|NM_174617.4|, gi|300793840|ref|NM_001192170.1|, gi|402743687|ref|NM_001078096.2|
GO:0071103	DNA conformation change	11	gi|148229120|ref|NM_001098014.1|, gi|114052339|ref|NM_001045866.1|, gi|114052403|ref|NM_001046340.1|, gi|115497299|ref|NM_001076086.1|, gi|120474977|ref|NM_001037469.2|, gi|155371862|ref|NM_001101066.1|, gi|329663148|ref|NM_001206311.1|, gi|118151079|ref|NM_001077991.1|, gi|402743608|ref|NM_001077013.2|, gi|114050908|ref|NM_001045988.1|, gi|31342562|ref|NM_174221.2|
GO:0007179	transforming growth factor beta receptor signaling pathway	7	gi|300793891|ref|NM_001191161.1|, gi|331284121|ref|NM_001206634.1|, gi|115494903|ref|NM_001076209.1|, gi|300794461|ref|NM_001193225.1|, gi|31342147|ref|NM_174385.2|, gi|115495504|ref|NM_001075135.1|, gi|300795029|ref|NM_001193253.1|
GO:0048514	blood vessel morphogenesis	26	gi|31342941|ref|NM_174055.2|, gi|114051298|ref|NM_001046038.1|, gi|114052610|ref|NM_001046312.1|, gi|115432044|ref|NM_173888.3|, gi|139948963|ref|NM_001083752.1|, gi|300793726|ref|NM_001192420.1|, gi|329664407|ref|NM_001205971.1|, gi|31341051|ref|NM_174816.2|, gi|329664735|ref|NM_001206268.1|, gi|154707889|ref|NM_001099053.1|, gi|282721145|ref|NM_001075896.2|, gi|57527813|ref|NM_174004.3|, gi|153…
GO:0007178	transmembrane receptor protein serine/threonine kinase signaling pathway	12	gi|57527813|ref|NM_174004.3|, gi|329664407|ref|NM_001205971.1|, gi|115494903|ref|NM_001076209.1|, gi|300793726|ref|NM_001192420.1|, gi|300793891|ref|NM_001191161.1|, gi|331284121|ref|NM_001206634.1|, gi|300794461|ref|NM_001193225.1|, gi|115495504|ref|NM_001075135.1|, gi|31342147|ref|NM_174385.2|, gi|300795029|ref|NM_001193253.1|, gi|402766231|ref|NM_001099118.2|, gi|329744554|ref|NM_001206326.1|
GO:0019222	regulation of metabolic process	291	gi|155372072|ref|NM_001101173.1|, gi|31342479|ref|NM_174260.2|, gi|31343545|ref|NM_175793.2|, gi|77736142|ref|NM_001034598.1|, gi|94966951|ref|NM_001040580.1|, gi|125630704|ref|NM_001081540.1|, gi|148540199|ref|NM_001075385.2|, gi|155371934|ref|NM_001101102.1|, gi|156120408|ref|NM_001101880.1|, gi|156120602|ref|NM_001101977.1|, gi|156151421|ref|NM_001034016.2|, gi|156718129|ref|NM_001103100.1|, g…
GO:0008360	regulation of cell shape	6	gi|31342121|ref|NM_174394.2|, gi|110347587|ref|NM_001015640.2|, gi|341572598|ref|NM_001205869.2|, gi|359751364|ref|NM_001206588.2|, gi|402746468|ref|NM_001035079.2|, gi|47564097|ref|NM_001001168.1|
GO:0010639	negative regulation of organelle organization	10	gi|274315900|ref|NM_001045949.2|, gi|329663403|ref|NM_001205837.1|, gi|330340437|ref|NM_001206444.1|, gi|328926593|ref|NM_001191121.2|, gi|359751364|ref|NM_001206588.2|, gi|189491886|ref|NM_001128197.1|, gi|116003956|ref|NM_001076865.1|, gi|77736190|ref|NM_001034622.1|, gi|274321993|ref|NM_001098881.2|, gi|300796660|ref|NM_001192822.1|
GO:0043069	negative regulation of programmed cell death	48	gi|60592797|ref|NM_001012673.1|, gi|402693043|ref|NM_174617.4|, gi|57527813|ref|NM_174004.3|, gi|115432044|ref|NM_173888.3|, gi|160707930|ref|NM_001110785.1|, gi|300795699|ref|NM_001192263.1|, gi|402745885|ref|NM_001102274.2|, gi|114050904|ref|NM_001046449.1|, gi|70778916|ref|NM_177945.3|, gi|77736114|ref|NM_001034584.1|, gi|116734842|ref|NM_001075129.1|, gi|117935054|ref|NM_174339.3|, gi|1567181…
GO:0001837	epithelial to mesenchymal transition	6	gi|153792106|ref|NM_001099716.1|, gi|115494903|ref|NM_001076209.1|, gi|117935054|ref|NM_174339.3|, gi|154707889|ref|NM_001099053.1|, gi|329664407|ref|NM_001205971.1|, gi|329663648|ref|NM_001205875.1|
GO:0051099	positive regulation of binding	6	gi|329744536|ref|NM_001206321.1|, gi|402743596|ref|NM_173916.3|, gi|157074091|ref|NM_001103288.1|, gi|329663965|ref|NM_001205660.1|, gi|402693480|ref|NM_001046249.2|, gi|156718125|ref|NM_001103098.1|
GO:0030168	platelet activation	17	gi|27807398|ref|NM_174796.1|, gi|31342075|ref|NM_174410.2|, gi|31343545|ref|NM_175793.2|, gi|118150835|ref|NM_001077860.1|, gi|149944702|ref|NM_001099086.1|, gi|153791318|ref|NM_001099946.1|, gi|156523111|ref|NM_001102500.1|, gi|157279832|ref|NM_001104960.1|, gi|162287147|ref|NM_001111120.1|, gi|164450480|ref|NM_001113277.1|, gi|198282134|ref|NM_001101040.1|, gi|262118294|ref|NM_001166572.1|, gi|…
GO:0006464	cellular protein modification process	197	gi|402744448|ref|NM_001076363.2|, gi|31342479|ref|NM_174260.2|, gi|329664407|ref|NM_001205971.1|, gi|149642810|ref|NM_001098898.1|, gi|115495504|ref|NM_001075135.1|, gi|149642820|ref|NM_001099122.1|, gi|402693202|ref|NM_001076332.2|, gi|329664363|ref|NM_001205454.1|, gi|118151383|ref|NM_001077880.1|, gi|164420749|ref|NM_001077022.2|, gi|300797484|ref|NM_001192606.1|, gi|402691853|ref|NM_001077074…
GO:0006458	'de novo' protein folding	6	gi|31340799|ref|NM_174732.2|, gi|77735434|ref|NM_001034239.1|, gi|402692355|ref|NM_001075421.2|, gi|76253867|ref|NM_001033763.1|, gi|402691842|ref|NM_174345.4|, gi|300795251|ref|NM_001192752.1|
GO:0032103	positive regulation of response to external stimulus	12	gi|60592797|ref|NM_001012673.1|, gi|115496971|ref|NM_001075297.1|, gi|157265564|ref|NM_001104611.1|, gi|329664407|ref|NM_001205971.1|, gi|402693043|ref|NM_174617.4|, gi|160707930|ref|NM_001110785.1|, gi|31341832|ref|NM_174496.2|, gi|114052610|ref|NM_001046312.1|, gi|139948963|ref|NM_001083752.1|, gi|31343103|ref|NM_173985.2|, gi|329744554|ref|NM_001206326.1|, gi|282721145|ref|NM_001075896.2|
GO:0043029	T cell homeostasis	6	gi|59676567|ref|NM_001012282.1|, gi|31340793|ref|NM_174662.2|, gi|60097920|ref|NM_174264.3|, gi|60592797|ref|NM_001012673.1|, gi|329663485|ref|NM_001205595.1|, gi|402693043|ref|NM_174617.4|
GO:0031327	negative regulation of cellular biosynthetic process	53	gi|31340799|ref|NM_174732.2|, gi|31342479|ref|NM_174260.2|, gi|115494903|ref|NM_001076209.1|, gi|118150783|ref|NM_001077834.1|, gi|134085891|ref|NM_001083495.1|, gi|148228870|ref|NM_001098117.1|, gi|153792106|ref|NM_001099716.1|, gi|154707889|ref|NM_001099053.1|, gi|155371934|ref|NM_001101102.1|, gi|300794878|ref|NM_001193246.1|, gi|300795798|ref|NM_001191256.1|, gi|300798422|ref|NM_001192907.1|,…
GO:0016049	cell growth	26	gi|164414729|ref|NM_001113233.1|, gi|114052473|ref|NM_001046333.1|, gi|115495080|ref|NM_001075500.1|, gi|147906802|ref|NM_001098101.1|, gi|153791318|ref|NM_001099946.1|, gi|300795503|ref|NM_001193021.1|, gi|402743746|ref|NM_001082428.2|, gi|402745472|ref|NM_001099161.2|, gi|402745613|ref|NM_001097995.2|, gi|31342929|ref|NM_174059.2|, gi|115494903|ref|NM_001076209.1|, gi|300793726|ref|NM_001192420…
GO:0060537	muscle tissue development	16	gi|329663654|ref|NM_001205876.1|, gi|262073078|ref|NM_001166511.1|, gi|57527813|ref|NM_174004.3|, gi|156718139|ref|NM_001103105.1|, gi|170016222|ref|NM_001122728.1|, gi|31342479|ref|NM_174260.2|, gi|114052610|ref|NM_001046312.1|, gi|255760025|ref|NM_001076916.2|, gi|329664407|ref|NM_001205971.1|, gi|282721145|ref|NM_001075896.2|, gi|329665045|ref|NM_001206048.1|, gi|402693480|ref|NM_001046249.2|,…
GO:0006812	cation transport	59	gi|31342479|ref|NM_174260.2|, gi|162287147|ref|NM_001111120.1|, gi|27807092|ref|NM_174605.1|, gi|31341945|ref|NM_174458.2|, gi|114052610|ref|NM_001046312.1|, gi|329664315|ref|NM_001205448.1|, gi|114052473|ref|NM_001046333.1|, gi|402693480|ref|NM_001046249.2|, gi|402691797|ref|NM_001101098.2|, gi|329755276|ref|NM_001206380.1|, gi|300794111|ref|NM_001191172.1|, gi|402745224|ref|NM_001046187.2|, gi|…
GO:0006836	neurotransmitter transport	13	gi|402691797|ref|NM_001101098.2|, gi|170016222|ref|NM_001122728.1|, gi|329663588|ref|NM_001205866.1|, gi|329664909|ref|NM_001205778.1|, gi|116734842|ref|NM_001075129.1|, gi|156120710|ref|NM_001102032.1|, gi|300793766|ref|NM_001192678.1|, gi|300798172|ref|NM_001192895.1|, gi|402691696|ref|NM_001075431.2|, gi|402691842|ref|NM_174345.4|, gi|402691845|ref|NM_001077964.2|, gi|189491886|ref|NM_00112819…
GO:0009968	negative regulation of signal transduction	41	gi|116004030|ref|NM_001076907.1|, gi|270483800|ref|NM_001045934.2|, gi|300793840|ref|NM_001192170.1|, gi|78369203|ref|NM_001035304.1|, gi|57527813|ref|NM_174004.3|, gi|300798172|ref|NM_001192895.1|, gi|402743824|ref|NM_001101105.2|, gi|115497747|ref|NM_001075596.1|, gi|156120320|ref|NM_001101836.1|, gi|328887942|ref|NM_001192209.2|, gi|402691662|ref|NM_001046600.2|, gi|402745748|ref|NM_001077973.…
GO:0033993	response to lipid	6	gi|31341051|ref|NM_174816.2|, gi|115496213|ref|NM_001075367.1|, gi|219805075|ref|NM_001143877.1|, gi|31342069|ref|NM_174412.2|, gi|402692635|ref|NM_001076439.2|, gi|402693303|ref|NM_001105355.2|
GO:0051254	positive regulation of RNA metabolic process	66	gi|155372072|ref|NM_001101173.1|, gi|31342479|ref|NM_174260.2|, gi|31343545|ref|NM_175793.2|, gi|77736142|ref|NM_001034598.1|, gi|94966951|ref|NM_001040580.1|, gi|125630704|ref|NM_001081540.1|, gi|148540199|ref|NM_001075385.2|, gi|155371934|ref|NM_001101102.1|, gi|156120408|ref|NM_001101880.1|, gi|156120602|ref|NM_001101977.1|, gi|156151421|ref|NM_001034016.2|, gi|156718129|ref|NM_001103100.1|, g…
GO:0003231	cardiac ventricle development	7	gi|31341945|ref|NM_174458.2|, gi|329663654|ref|NM_001205876.1|, gi|117935054|ref|NM_174339.3|, gi|329663648|ref|NM_001205875.1|, gi|329664407|ref|NM_001205971.1|, gi|153792106|ref|NM_001099716.1|, gi|402744446|ref|NM_001035298.2|
GO:0046578	regulation of Ras protein signal transduction	22	gi|274321993|ref|NM_001098881.2|, gi|148226663|ref|NM_001097989.1|, gi|170016222|ref|NM_001122728.1|, gi|148230844|ref|NM_174676.3|, gi|27807272|ref|NM_174705.1|, gi|164448535|ref|NM_001113255.1|, gi|329744554|ref|NM_001206326.1|, gi|118150959|ref|NM_001077930.1|, gi|149642678|ref|NM_001098880.1|, gi|329664315|ref|NM_001205448.1|, gi|115496411|ref|NM_001075349.1|, gi|164420765|ref|NM_001113247.1|…
GO:0007600	sensory perception	22	gi|115494965|ref|NM_001075956.1|, gi|66792875|ref|NM_001024545.1|, gi|300793766|ref|NM_001192678.1|, gi|300794785|ref|NM_001192474.1|, gi|31340895|ref|NM_174767.2|, gi|31342046|ref|NM_174420.2|, gi|110347579|ref|NM_174451.3|, gi|114326273|ref|NM_174025.3|, gi|115432041|ref|NM_174071.2|, gi|160333421|ref|NM_001081601.1|, gi|402692289|ref|NM_174523.3|, gi|158341673|ref|NM_001109982.1|, gi|31342075|…
GO:0009164	nucleoside catabolic process	39	gi|31342046|ref|NM_174420.2|, gi|115496411|ref|NM_001075349.1|, gi|115497747|ref|NM_001075596.1|, gi|156120320|ref|NM_001101836.1|, gi|274323276|ref|NM_001040534.2|, gi|402691662|ref|NM_001046600.2|, gi|402692063|ref|NM_001045963.2|, gi|402745748|ref|NM_001077973.2|, gi|110347596|ref|NM_001034743.2|, gi|115497869|ref|NM_001076456.1|, gi|122692440|ref|NM_001080314.1|, gi|134085911|ref|NM_001083396…
GO:0000278	mitotic cell cycle	49	gi|300793869|ref|NM_001193195.1|, gi|116004030|ref|NM_001076907.1|, gi|274315900|ref|NM_001045949.2|, gi|116003956|ref|NM_001076865.1|, gi|282721145|ref|NM_001075896.2|, gi|300798172|ref|NM_001192895.1|, gi|31343103|ref|NM_173985.2|, gi|329663403|ref|NM_001205837.1|, gi|114052610|ref|NM_001046312.1|, gi|329744554|ref|NM_001206326.1|, gi|31343014|ref|NM_174023.2|, gi|402692240|ref|NM_001046270.2|,…
GO:0006914	autophagy	8	gi|402691672|ref|NM_001100367.2|, gi|122692398|ref|NM_001080338.1|, gi|139949143|ref|NM_001083743.1|, gi|270483800|ref|NM_001045934.2|, gi|114051298|ref|NM_001046038.1|, gi|300797588|ref|NM_001192099.1|, gi|329664315|ref|NM_001205448.1|, gi|219804279|ref|NM_001143855.1|
GO:0009207	purine ribonucleoside triphosphate catabolic process	45	gi|31342046|ref|NM_174420.2|, gi|115496411|ref|NM_001075349.1|, gi|115497747|ref|NM_001075596.1|, gi|156120320|ref|NM_001101836.1|, gi|274323276|ref|NM_001040534.2|, gi|402691662|ref|NM_001046600.2|, gi|402692063|ref|NM_001045963.2|, gi|402745748|ref|NM_001077973.2|, gi|31342562|ref|NM_174221.2|, gi|77736114|ref|NM_001034584.1|, gi|114050908|ref|NM_001045988.1|, gi|300797673|ref|NM_001192103.1|, …
GO:0048858	cell projection morphogenesis	44	gi|41386783|ref|NM_174238.1|, gi|115496411|ref|NM_001075349.1|, gi|164420765|ref|NM_001113247.1|, gi|346421442|ref|NM_001077524.2|, gi|116734842|ref|NM_001075129.1|, gi|164414729|ref|NM_001113233.1|, gi|329663485|ref|NM_001205595.1|, gi|329663965|ref|NM_001205660.1|, gi|402765938|ref|NM_001046172.2|, gi|31342121|ref|NM_174394.2|, gi|31343014|ref|NM_174023.2|, gi|31343545|ref|NM_175793.2|, gi|1143…
GO:0032271	regulation of protein polymerization	13	gi|330340437|ref|NM_001206444.1|, gi|328926593|ref|NM_001191121.2|, gi|359751364|ref|NM_001206588.2|, gi|149642770|ref|NM_001099036.1|, gi|162287147|ref|NM_001111120.1|, gi|189491886|ref|NM_001128197.1|, gi|300797688|ref|NM_001191336.1|, gi|329663764|ref|NM_001205635.1|, gi|402746494|ref|NM_001034713.2|, gi|329665041|ref|NM_001205536.1|, gi|57527813|ref|NM_174004.3|, gi|116003956|ref|NM_001076865…
GO:0032320	positive regulation of Ras GTPase activity	14	gi|118150959|ref|NM_001077930.1|, gi|148230844|ref|NM_174676.3|, gi|149642678|ref|NM_001098880.1|, gi|170016222|ref|NM_001122728.1|, gi|329664315|ref|NM_001205448.1|, gi|402691875|ref|NM_001101303.2|, gi|156121346|ref|NM_001102352.1|, gi|329663764|ref|NM_001205635.1|, gi|84000026|ref|NM_001038029.1|, gi|149642950|ref|NM_001099176.1|, gi|329663140|ref|NM_001206310.1|, gi|329663731|ref|NM_001206142…
GO:0048856	anatomical structure development	213	gi|134085891|ref|NM_001083495.1|, gi|31342929|ref|NM_174059.2|, gi|329744554|ref|NM_001206326.1|, gi|149643020|ref|NM_001099078.1|, gi|300797271|ref|NM_001192852.1|, gi|329664407|ref|NM_001205971.1|, gi|117935054|ref|NM_174339.3|, gi|300793840|ref|NM_001192170.1|, gi|31341945|ref|NM_174458.2|, gi|329663654|ref|NM_001205876.1|, gi|156121248|ref|NM_001102302.1|, gi|160707930|ref|NM_001110785.1|, gi…
GO:0006401	RNA catabolic process	11	gi|31341610|ref|NM_174582.2|, gi|329664919|ref|NM_001206035.1|, gi|85662709|ref|NM_174310.3|, gi|155372048|ref|NM_001101161.1|, gi|155372080|ref|NM_001101177.1|, gi|77736152|ref|NM_001034603.1|, gi|115495810|ref|NM_001076252.1|, gi|402744448|ref|NM_001076363.2|, gi|402744627|ref|NM_001025340.2|, gi|402745431|ref|NM_001034245.2|, gi|402746536|ref|NM_001024469.3|
GO:0044093	positive regulation of molecular function	87	gi|402744448|ref|NM_001076363.2|, gi|329664407|ref|NM_001205971.1|, gi|149642810|ref|NM_001098898.1|, gi|402743596|ref|NM_173916.3|, gi|114052610|ref|NM_001046312.1|, gi|31343181|ref|NM_173957.2|, gi|329744554|ref|NM_001206326.1|, gi|402691674|ref|NM_001034666.2|, gi|57527813|ref|NM_174004.3|, gi|115497327|ref|NM_001075629.1|, gi|329744536|ref|NM_001206321.1|, gi|329664761|ref|NM_001205504.1|, gi…
GO:0070302	regulation of stress-activated protein kinase signaling cascade	13	gi|329663648|ref|NM_001205875.1|, gi|116004072|ref|NM_001076925.1|, gi|155371934|ref|NM_001101102.1|, gi|156121248|ref|NM_001102302.1|, gi|221136845|ref|NM_001144081.1|, gi|329664407|ref|NM_001205971.1|, gi|300796660|ref|NM_001192822.1|, gi|157279884|ref|NM_001104988.1|, gi|336088648|ref|NM_001242584.1|, gi|31343545|ref|NM_175793.2|, gi|402691672|ref|NM_001100367.2|, gi|402743746|ref|NM_001082428…
GO:0051321	meiotic cell cycle	12	gi|329664407|ref|NM_001205971.1|, gi|274315900|ref|NM_001045949.2|, gi|77736114|ref|NM_001034584.1|, gi|300796908|ref|NM_001193090.1|, gi|41462306|ref|NM_201528.1|, gi|300794461|ref|NM_001193225.1|, gi|27805840|ref|NM_174295.1|, gi|115496513|ref|NM_001075489.1|, gi|156120876|ref|NM_001102115.1|, gi|280967446|ref|NM_001168704.1|, gi|300793869|ref|NM_001193195.1|, gi|402692240|ref|NM_001046270.2|
GO:0001558	regulation of cell growth	21	gi|164414729|ref|NM_001113233.1|, gi|114052473|ref|NM_001046333.1|, gi|115495080|ref|NM_001075500.1|, gi|147906802|ref|NM_001098101.1|, gi|153791318|ref|NM_001099946.1|, gi|300795503|ref|NM_001193021.1|, gi|402743746|ref|NM_001082428.2|, gi|402745472|ref|NM_001099161.2|, gi|402745613|ref|NM_001097995.2|, gi|31342929|ref|NM_174059.2|, gi|115494903|ref|NM_001076209.1|, gi|300793726|ref|NM_001192420…
GO:0008277	regulation of G-protein coupled receptor protein signaling pathway	14	gi|115497747|ref|NM_001075596.1|, gi|156120320|ref|NM_001101836.1|, gi|328887942|ref|NM_001192209.2|, gi|402691662|ref|NM_001046600.2|, gi|402745748|ref|NM_001077973.2|, gi|115432044|ref|NM_173888.3|, gi|115496503|ref|NM_001075827.1|, gi|300798172|ref|NM_001192895.1|, gi|329664315|ref|NM_001205448.1|, gi|300794520|ref|NM_001192716.1|, gi|154090954|ref|NM_177957.2|, gi|154090984|ref|NM_174046.3|, …
GO:0030073	insulin secretion	14	gi|31342069|ref|NM_174412.2|, gi|31342458|ref|NM_174270.2|, gi|116734842|ref|NM_001075129.1|, gi|157074091|ref|NM_001103288.1|, gi|300796497|ref|NM_001192046.1|, gi|156121248|ref|NM_001102302.1|, gi|162287147|ref|NM_001111120.1|, gi|317575688|ref|NM_178323.3|, gi|318043189|ref|NM_001201324.1|, gi|156120408|ref|NM_001101880.1|, gi|31341051|ref|NM_174816.2|, gi|117935054|ref|NM_174339.3|, gi|402743…
GO:0032970	regulation of actin filament-based process	16	gi|31341945|ref|NM_174458.2|, gi|330340437|ref|NM_001206444.1|, gi|328926593|ref|NM_001191121.2|, gi|359751364|ref|NM_001206588.2|, gi|149642770|ref|NM_001099036.1|, gi|162287147|ref|NM_001111120.1|, gi|189491886|ref|NM_001128197.1|, gi|300797688|ref|NM_001191336.1|, gi|329663764|ref|NM_001205635.1|, gi|402746494|ref|NM_001034713.2|, gi|329665041|ref|NM_001205536.1|, gi|114051615|ref|NM_001045985…
GO:0043279	response to alkaloid	6	gi|300794785|ref|NM_001192474.1|, gi|300798172|ref|NM_001192895.1|, gi|115496213|ref|NM_001075367.1|, gi|158341673|ref|NM_001109982.1|, gi|31342069|ref|NM_174412.2|, gi|162287147|ref|NM_001111120.1|
GO:0031663	lipopolysaccharide-mediated signaling pathway	6	gi|300793840|ref|NM_001192170.1|, gi|402743824|ref|NM_001101105.2|, gi|31343545|ref|NM_175793.2|, gi|114051298|ref|NM_001046038.1|, gi|114051703|ref|NM_001046517.1|, gi|162287147|ref|NM_001111120.1|
GO:0006520	cellular amino acid metabolic process	20	gi|402744311|ref|NM_001040474.2|, gi|402691845|ref|NM_001077964.2|, gi|60592797|ref|NM_001012673.1|, gi|402693043|ref|NM_174617.4|, gi|402744817|ref|NM_001101069.2|, gi|157074019|ref|NM_001103249.1|, gi|115495860|ref|NM_001075878.1|, gi|300794728|ref|NM_001192727.1|, gi|114052634|ref|NM_001046313.1|, gi|115496146|ref|NM_001075370.1|, gi|402745083|ref|NM_001098088.2|, gi|115496933|ref|NM_001075673…
GO:0012502	induction of programmed cell death	28	gi|221136845|ref|NM_001144081.1|, gi|402693149|ref|NM_001075720.2|, gi|402746847|ref|NM_001079607.2|, gi|114052363|ref|NM_001046345.1|, gi|402693302|ref|NM_001034567.2|, gi|329664761|ref|NM_001205504.1|, gi|31340793|ref|NM_174662.2|, gi|402743491|ref|NM_001163777.2|, gi|57527813|ref|NM_174004.3|, gi|402744448|ref|NM_001076363.2|, gi|31343545|ref|NM_175793.2|, gi|78369357|ref|NM_001035337.1|, gi|1…
GO:0051270	regulation of cellular component movement	34	gi|329663485|ref|NM_001205595.1|, gi|402693043|ref|NM_174617.4|, gi|195539546|ref|NM_001130765.1|, gi|114052610|ref|NM_001046312.1|, gi|170016222|ref|NM_001122728.1|, gi|160707930|ref|NM_001110785.1|, gi|31342642|ref|NM_174183.2|, gi|157265564|ref|NM_001104611.1|, gi|115496971|ref|NM_001075297.1|, gi|31341832|ref|NM_174496.2|, gi|329664407|ref|NM_001205971.1|, gi|300793922|ref|NM_001192942.1|, gi…
GO:0016197	endosomal transport	12	gi|31343545|ref|NM_175793.2|, gi|62751422|ref|NM_001015638.1|, gi|115497943|ref|NM_001076106.1|, gi|156120602|ref|NM_001101977.1|, gi|402744448|ref|NM_001076363.2|, gi|329744536|ref|NM_001206321.1|, gi|115495088|ref|NM_001075766.1|, gi|156120360|ref|NM_001101856.1|, gi|115495818|ref|NM_001075455.1|, gi|116004072|ref|NM_001076925.1|, gi|329664083|ref|NM_001205419.1|, gi|402692156|ref|NM_001034362.…
GO:0006355	regulation of transcription, DNA-dependent	162	gi|155372072|ref|NM_001101173.1|, gi|31342479|ref|NM_174260.2|, gi|31343545|ref|NM_175793.2|, gi|77736142|ref|NM_001034598.1|, gi|94966951|ref|NM_001040580.1|, gi|125630704|ref|NM_001081540.1|, gi|148540199|ref|NM_001075385.2|, gi|155371934|ref|NM_001101102.1|, gi|156120408|ref|NM_001101880.1|, gi|156120602|ref|NM_001101977.1|, gi|156151421|ref|NM_001034016.2|, gi|156718129|ref|NM_001103100.1|, g…
GO:0002755	MyD88-dependent toll-like receptor signaling pathway	7	gi|31343019|ref|NM_174021.2|, gi|31343545|ref|NM_175793.2|, gi|114051703|ref|NM_001046517.1|, gi|115497065|ref|NM_001075289.1|, gi|149642560|ref|NM_001099038.1|, gi|154707845|ref|NM_001098937.1|, gi|402744448|ref|NM_001076363.2|
GO:0030323	respiratory tube development	10	gi|329744554|ref|NM_001206326.1|, gi|329663648|ref|NM_001205875.1|, gi|118150959|ref|NM_001077930.1|, gi|300797271|ref|NM_001192852.1|, gi|329664407|ref|NM_001205971.1|, gi|31342941|ref|NM_174055.2|, gi|85662709|ref|NM_174310.3|, gi|156523085|ref|NM_001102487.1|, gi|300793705|ref|NM_001192163.1|, gi|331284121|ref|NM_001206634.1|
GO:0016043	cellular component organization	247	gi|155372072|ref|NM_001101173.1|, gi|114052610|ref|NM_001046312.1|, gi|115494965|ref|NM_001075956.1|, gi|157428065|ref|NM_001105471.1|, gi|78365274|ref|NM_001035339.1|, gi|47564097|ref|NM_001001168.1|, gi|115432041|ref|NM_174071.2|, gi|134085891|ref|NM_001083495.1|, gi|149773579|ref|NM_001099101.1|, gi|77735778|ref|NM_001034416.1|, gi|114326273|ref|NM_174025.3|, gi|160333421|ref|NM_001081601.1|, …
GO:0051048	negative regulation of secretion	8	gi|170016222|ref|NM_001122728.1|, gi|300798172|ref|NM_001192895.1|, gi|156718139|ref|NM_001103105.1|, gi|115496971|ref|NM_001075297.1|, gi|31342075|ref|NM_174410.2|, gi|156120408|ref|NM_001101880.1|, gi|134085889|ref|NM_001083415.1|, gi|156121248|ref|NM_001102302.1|
GO:0043507	positive regulation of JUN kinase activity	6	gi|329663648|ref|NM_001205875.1|, gi|116004072|ref|NM_001076925.1|, gi|155371934|ref|NM_001101102.1|, gi|156121248|ref|NM_001102302.1|, gi|221136845|ref|NM_001144081.1|, gi|329664407|ref|NM_001205971.1|
GO:0051338	regulation of transferase activity	46	gi|402744448|ref|NM_001076363.2|, gi|329664407|ref|NM_001205971.1|, gi|149642810|ref|NM_001098898.1|, gi|402743596|ref|NM_173916.3|, gi|114052610|ref|NM_001046312.1|, gi|329744554|ref|NM_001206326.1|, gi|116004030|ref|NM_001076907.1|, gi|402743824|ref|NM_001101105.2|, gi|300793840|ref|NM_001192170.1|, gi|282721145|ref|NM_001075896.2|, gi|27807398|ref|NM_174796.1|, gi|329663648|ref|NM_001205875.1|…
GO:0009888	tissue development	55	gi|149643020|ref|NM_001099078.1|, gi|300797271|ref|NM_001192852.1|, gi|329744554|ref|NM_001206326.1|, gi|31342929|ref|NM_174059.2|, gi|329664407|ref|NM_001205971.1|, gi|117935054|ref|NM_174339.3|, gi|329663654|ref|NM_001205876.1|, gi|402747086|ref|NM_001102116.2|, gi|31342479|ref|NM_174260.2|, gi|114052610|ref|NM_001046312.1|, gi|115494903|ref|NM_001076209.1|, gi|255760025|ref|NM_001076916.2|, gi…
GO:0010628	positive regulation of gene expression	65	gi|155372072|ref|NM_001101173.1|, gi|31342479|ref|NM_174260.2|, gi|31343545|ref|NM_175793.2|, gi|77736142|ref|NM_001034598.1|, gi|94966951|ref|NM_001040580.1|, gi|125630704|ref|NM_001081540.1|, gi|148540199|ref|NM_001075385.2|, gi|155371934|ref|NM_001101102.1|, gi|156120408|ref|NM_001101880.1|, gi|156120602|ref|NM_001101977.1|, gi|156151421|ref|NM_001034016.2|, gi|156718129|ref|NM_001103100.1|, g…
GO:0032479	regulation of type I interferon production	8	gi|84370054|ref|NM_001038511.1|, gi|402743809|ref|NM_001046620.2|, gi|300795131|ref|NM_001193258.1|, gi|31343019|ref|NM_174021.2|, gi|114052363|ref|NM_001046345.1|, gi|115495504|ref|NM_001075135.1|, gi|402743746|ref|NM_001082428.2|, gi|402744448|ref|NM_001076363.2|
GO:0006511	ubiquitin-dependent protein catabolic process	28	gi|115497033|ref|NM_001075189.1|, gi|156121184|ref|NM_001102270.1|, gi|224458399|ref|NM_001145509.1|, gi|291290971|ref|NM_001080230.2|, gi|402765887|ref|NM_001046376.2|, gi|402765938|ref|NM_001046172.2|, gi|329663403|ref|NM_001205837.1|, gi|31340703|ref|NM_174700.2|, gi|77735408|ref|NM_001034225.1|, gi|123858763|ref|NM_001080247.1|, gi|156120446|ref|NM_001101899.1|, gi|328887909|ref|NM_001191408.…
GO:0006917	induction of apoptosis	28	gi|221136845|ref|NM_001144081.1|, gi|402693149|ref|NM_001075720.2|, gi|402746847|ref|NM_001079607.2|, gi|114052363|ref|NM_001046345.1|, gi|402693302|ref|NM_001034567.2|, gi|329664761|ref|NM_001205504.1|, gi|31340793|ref|NM_174662.2|, gi|402743491|ref|NM_001163777.2|, gi|57527813|ref|NM_174004.3|, gi|402744448|ref|NM_001076363.2|, gi|31343545|ref|NM_175793.2|, gi|78369357|ref|NM_001035337.1|, gi|1…
GO:0048545	response to steroid hormone stimulus	29	gi|31343545|ref|NM_175793.2|, gi|57527813|ref|NM_174004.3|, gi|134085943|ref|NM_001083402.1|, gi|402692635|ref|NM_001076439.2|, gi|402747116|ref|NM_001098056.2|, gi|156120408|ref|NM_001101880.1|, gi|329663654|ref|NM_001205876.1|, gi|31341709|ref|NM_174544.2|, gi|115496213|ref|NM_001075367.1|, gi|329664313|ref|NM_001206215.1|, gi|331284121|ref|NM_001206634.1|, gi|149642894|ref|NM_001099060.1|, gi|…
GO:0030336	negative regulation of cell migration	7	gi|115496971|ref|NM_001075297.1|, gi|170016222|ref|NM_001122728.1|, gi|300793922|ref|NM_001192942.1|, gi|402746847|ref|NM_001079607.2|, gi|31343103|ref|NM_173985.2|, gi|300793726|ref|NM_001192420.1|, gi|402743824|ref|NM_001101105.2|
GO:0097202	activation of cysteine-type endopeptidase activity	9	gi|329664761|ref|NM_001205504.1|, gi|31340793|ref|NM_174662.2|, gi|31342251|ref|NM_174346.2|, gi|116003956|ref|NM_001076865.1|, gi|157427931|ref|NM_001105403.1|, gi|221136845|ref|NM_001144081.1|, gi|329664947|ref|NM_001205782.1|, gi|402693149|ref|NM_001075720.2|, gi|402743491|ref|NM_001163777.2|
GO:0061448	connective tissue development	9	gi|31342929|ref|NM_174059.2|, gi|329664407|ref|NM_001205971.1|, gi|117935054|ref|NM_174339.3|, gi|300797271|ref|NM_001192852.1|, gi|402747086|ref|NM_001102116.2|, gi|31341051|ref|NM_174816.2|, gi|255760025|ref|NM_001076916.2|, gi|282721145|ref|NM_001075896.2|, gi|154707889|ref|NM_001099053.1|
GO:0006281	DNA repair	24	gi|329744554|ref|NM_001206326.1|, gi|402745885|ref|NM_001102274.2|, gi|300796660|ref|NM_001192822.1|, gi|156121086|ref|NM_001102220.1|, gi|77736114|ref|NM_001034584.1|, gi|114050908|ref|NM_001045988.1|, gi|156121160|ref|NM_001102258.1|, gi|281485562|ref|NM_001046135.2|, gi|155371844|ref|NM_001101057.1|, gi|27805840|ref|NM_174295.1|, gi|77736376|ref|NM_001034717.1|, gi|115495504|ref|NM_001075135.1…
GO:0050896	response to stimulus	426	gi|115432041|ref|NM_174071.2|, gi|116734842|ref|NM_001075129.1|, gi|160333421|ref|NM_001081601.1|, gi|402765938|ref|NM_001046172.2|, gi|300794785|ref|NM_001192474.1|, gi|300797271|ref|NM_001192852.1|, gi|300798172|ref|NM_001192895.1|, gi|329663562|ref|NM_001205862.1|, gi|402692727|ref|NM_001076212.2|, gi|156523073|ref|NM_001102481.1|, gi|402744448|ref|NM_001076363.2|, gi|300794081|ref|NM_00119269…
GO:0051928	positive regulation of calcium ion transport	7	gi|31342479|ref|NM_174260.2|, gi|156523073|ref|NM_001102481.1|, gi|282721145|ref|NM_001075896.2|, gi|402743596|ref|NM_173916.3|, gi|57527813|ref|NM_174004.3|, gi|157279832|ref|NM_001104960.1|, gi|262118294|ref|NM_001166572.1|
GO:0002696	positive regulation of leukocyte activation	18	gi|329744554|ref|NM_001206326.1|, gi|329664737|ref|NM_001205501.1|, gi|60592797|ref|NM_001012673.1|, gi|402693043|ref|NM_174617.4|, gi|56119113|ref|NM_001007818.1|, gi|115496503|ref|NM_001075827.1|, gi|157265564|ref|NM_001104611.1|, gi|300794785|ref|NM_001192474.1|, gi|27807398|ref|NM_174796.1|, gi|57527813|ref|NM_174004.3|, gi|402744524|ref|NM_001081603.2|, gi|59676567|ref|NM_001012282.1|, gi|31…
GO:0002520	immune system development	32	gi|300793840|ref|NM_001192170.1|, gi|329664407|ref|NM_001205971.1|, gi|77736114|ref|NM_001034584.1|, gi|402743746|ref|NM_001082428.2|, gi|31340793|ref|NM_174662.2|, gi|300795465|ref|NM_001193019.1|, gi|60592797|ref|NM_001012673.1|, gi|402693043|ref|NM_174617.4|, gi|62751531|ref|NM_001015624.1|, gi|117935054|ref|NM_174339.3|, gi|329663654|ref|NM_001205876.1|, gi|329664737|ref|NM_001205501.1|, gi|3…
GO:0001938	positive regulation of endothelial cell proliferation	7	gi|114052610|ref|NM_001046312.1|, gi|170016222|ref|NM_001122728.1|, gi|300793726|ref|NM_001192420.1|, gi|329663764|ref|NM_001205635.1|, gi|329663965|ref|NM_001205660.1|, gi|329664315|ref|NM_001205448.1|, gi|329664407|ref|NM_001205971.1|
GO:0014823	response to activity	6	gi|31342479|ref|NM_174260.2|, gi|70778916|ref|NM_177945.3|, gi|117935054|ref|NM_174339.3|, gi|59676567|ref|NM_001012282.1|, gi|331284121|ref|NM_001206634.1|, gi|402692635|ref|NM_001076439.2|
GO:0032313	regulation of Rab GTPase activity	6	gi|84000026|ref|NM_001038029.1|, gi|149642950|ref|NM_001099176.1|, gi|329663140|ref|NM_001206310.1|, gi|329663731|ref|NM_001206142.1|, gi|402746626|ref|NM_001075248.2|, gi|402747016|ref|NM_001046073.2|
GO:0042221	response to chemical stimulus	195	gi|155372128|ref|NM_001101204.1|, gi|329663654|ref|NM_001205876.1|, gi|300793840|ref|NM_001192170.1|, gi|114052610|ref|NM_001046312.1|, gi|117935054|ref|NM_174339.3|, gi|162287147|ref|NM_001111120.1|, gi|300795105|ref|NM_001192745.1|, gi|300798340|ref|NM_001193159.1|, gi|329664001|ref|NM_001206176.1|, gi|346716282|ref|NM_001034398.2|, gi|31340793|ref|NM_174662.2|, gi|57527813|ref|NM_174004.3|, gi…
GO:0031331	positive regulation of cellular catabolic process	6	gi|156121248|ref|NM_001102302.1|, gi|31341051|ref|NM_174816.2|, gi|300794878|ref|NM_001193246.1|, gi|402743824|ref|NM_001101105.2|, gi|114051298|ref|NM_001046038.1|, gi|300797588|ref|NM_001192099.1|
GO:0001838	embryonic epithelial tube formation	11	gi|117935054|ref|NM_174339.3|, gi|255760025|ref|NM_001076916.2|, gi|329663648|ref|NM_001205875.1|, gi|329664407|ref|NM_001205971.1|, gi|115432044|ref|NM_173888.3|, gi|115494965|ref|NM_001075956.1|, gi|62460389|ref|NM_001014849.1|, gi|164420710|ref|NM_001113241.1|, gi|329664879|ref|NM_001206030.1|, gi|402746847|ref|NM_001079607.2|, gi|402746624|ref|NM_001104996.2|
GO:0031123	RNA 3'-end processing	7	gi|330340377|ref|NM_001206422.1|, gi|118151011|ref|NM_001077971.1|, gi|261490673|ref|NM_001101052.2|, gi|85662709|ref|NM_174310.3|, gi|155372048|ref|NM_001101161.1|, gi|115495810|ref|NM_001076252.1|, gi|402745431|ref|NM_001034245.2|
GO:0046907	intracellular transport	72	gi|114052532|ref|NM_001045899.1|, gi|115494965|ref|NM_001075956.1|, gi|329663654|ref|NM_001205876.1|, gi|402743809|ref|NM_001046620.2|, gi|85662709|ref|NM_174310.3|, gi|115495810|ref|NM_001076252.1|, gi|329664275|ref|NM_001205443.1|, gi|402745431|ref|NM_001034245.2|, gi|329664769|ref|NM_001205505.1|, gi|402692088|ref|NM_001076923.2|, gi|300795658|ref|NM_001192261.1|, gi|31343545|ref|NM_175793.2|,…
GO:0043405	regulation of MAP kinase activity	24	gi|402744448|ref|NM_001076363.2|, gi|329663648|ref|NM_001205875.1|, gi|115497747|ref|NM_001075596.1|, gi|125991875|ref|NM_001081602.1|, gi|170016222|ref|NM_001122728.1|, gi|402765938|ref|NM_001046172.2|, gi|282721145|ref|NM_001075896.2|, gi|329664315|ref|NM_001205448.1|, gi|402743824|ref|NM_001101105.2|, gi|116004072|ref|NM_001076925.1|, gi|155371934|ref|NM_001101102.1|, gi|156121248|ref|NM_00110…
GO:0000075	cell cycle checkpoint	16	gi|155372026|ref|NM_001101151.1|, gi|77736114|ref|NM_001034584.1|, gi|402692974|ref|NM_001076829.2|, gi|402745885|ref|NM_001102274.2|, gi|134085945|ref|NM_001083376.1|, gi|139948611|ref|NM_001083773.1|, gi|402744448|ref|NM_001076363.2|, gi|329663403|ref|NM_001205837.1|, gi|60097920|ref|NM_174264.3|, gi|114050908|ref|NM_001045988.1|, gi|153792204|ref|NM_001099704.1|, gi|155372130|ref|NM_001101205.…
GO:0022414	reproductive process	71	gi|329664407|ref|NM_001205971.1|, gi|300794461|ref|NM_001193225.1|, gi|402692063|ref|NM_001045963.2|, gi|157074069|ref|NM_001103276.1|, gi|402692635|ref|NM_001076439.2|, gi|329744554|ref|NM_001206326.1|, gi|31343019|ref|NM_174021.2|, gi|57527813|ref|NM_174004.3|, gi|60592797|ref|NM_001012673.1|, gi|117935054|ref|NM_174339.3|, gi|156523073|ref|NM_001102481.1|, gi|329663654|ref|NM_001205876.1|, gi|…
GO:2000117	negative regulation of cysteine-type endopeptidase activity	6	gi|154707845|ref|NM_001098937.1|, gi|157074069|ref|NM_001103276.1|, gi|157279884|ref|NM_001104988.1|, gi|300793840|ref|NM_001192170.1|, gi|329663467|ref|NM_001205592.1|, gi|336088648|ref|NM_001242584.1|
GO:0006334	nucleosome assembly	8	gi|148229120|ref|NM_001098014.1|, gi|114052339|ref|NM_001045866.1|, gi|114052403|ref|NM_001046340.1|, gi|115497299|ref|NM_001076086.1|, gi|120474977|ref|NM_001037469.2|, gi|155371862|ref|NM_001101066.1|, gi|329663148|ref|NM_001206311.1|, gi|402743608|ref|NM_001077013.2|
GO:0051052	regulation of DNA metabolic process	10	gi|77736114|ref|NM_001034584.1|, gi|115497065|ref|NM_001075289.1|, gi|329744554|ref|NM_001206326.1|, gi|402745885|ref|NM_001102274.2|, gi|114052610|ref|NM_001046312.1|, gi|282721145|ref|NM_001075896.2|, gi|329664737|ref|NM_001205501.1|, gi|116003956|ref|NM_001076865.1|, gi|27805840|ref|NM_174295.1|, gi|402693200|ref|NM_001025337.2|
GO:0031532	actin cytoskeleton reorganization	6	gi|300793922|ref|NM_001192942.1|, gi|300797688|ref|NM_001191336.1|, gi|329664415|ref|NM_001206228.1|, gi|329744554|ref|NM_001206326.1|, gi|402691875|ref|NM_001101303.2|, gi|219804279|ref|NM_001143855.1|
GO:0006366	transcription from RNA polymerase II promoter	78	gi|155372072|ref|NM_001101173.1|, gi|117935054|ref|NM_174339.3|, gi|115497949|ref|NM_001075156.1|, gi|157074049|ref|NM_001103266.1|, gi|115495360|ref|NM_001075800.1|, gi|329664313|ref|NM_001206215.1|, gi|116004030|ref|NM_001076907.1|, gi|115495810|ref|NM_001076252.1|, gi|402743513|ref|NM_001040543.2|, gi|402745431|ref|NM_001034245.2|, gi|62751635|ref|NM_001015527.1|, gi|114050908|ref|NM_001045988…
GO:0071704	organic substance metabolic process	81	gi|115495864|ref|NM_001075533.1|, gi|116003986|ref|NM_001076886.1|, gi|402692761|ref|NM_001043342.2|, gi|402745736|ref|NM_001043345.2|, gi|114051891|ref|NM_001046404.1|, gi|115495980|ref|NM_001076189.1|, gi|402693317|ref|NM_001075559.2|, gi|300795251|ref|NM_001192752.1|, gi|115495978|ref|NM_001076188.1|, gi|115496084|ref|NM_001076316.1|, gi|300796650|ref|NM_001191298.1|, gi|31342046|ref|NM_174420…
GO:0090092	regulation of transmembrane receptor protein serine/threonine kinase signaling pathway	8	gi|57527813|ref|NM_174004.3|, gi|329664407|ref|NM_001205971.1|, gi|115494903|ref|NM_001076209.1|, gi|300793726|ref|NM_001192420.1|, gi|300793891|ref|NM_001191161.1|, gi|331284121|ref|NM_001206634.1|, gi|300794461|ref|NM_001193225.1|, gi|329744554|ref|NM_001206326.1|
GO:0048232	male gamete generation	17	gi|402692063|ref|NM_001045963.2|, gi|300794461|ref|NM_001193225.1|, gi|115494965|ref|NM_001075956.1|, gi|300796908|ref|NM_001193090.1|, gi|77736114|ref|NM_001034584.1|, gi|78365274|ref|NM_001035339.1|, gi|115497747|ref|NM_001075596.1|, gi|116004072|ref|NM_001076925.1|, gi|134085966|ref|NM_001083458.1|, gi|156120876|ref|NM_001102115.1|, gi|164448605|ref|NM_001034496.2|, gi|219521834|ref|NM_0011049…
GO:0046425	regulation of JAK-STAT cascade	6	gi|57527813|ref|NM_174004.3|, gi|329744602|ref|NM_001192563.2|, gi|160707930|ref|NM_001110785.1|, gi|300795029|ref|NM_001193253.1|, gi|90991697|ref|NM_001012285.2|, gi|157074091|ref|NM_001103288.1|
GO:0034284	response to monosaccharide stimulus	13	gi|59676567|ref|NM_001012282.1|, gi|166795312|ref|NM_001114189.1|, gi|31342069|ref|NM_174412.2|, gi|157074091|ref|NM_001103288.1|, gi|317575688|ref|NM_178323.3|, gi|318043189|ref|NM_001201324.1|, gi|402744311|ref|NM_001040474.2|, gi|346716282|ref|NM_001034398.2|, gi|31341051|ref|NM_174816.2|, gi|117935054|ref|NM_174339.3|, gi|402743596|ref|NM_173916.3|, gi|156121248|ref|NM_001102302.1|, gi|162287…
GO:0001678	cellular glucose homeostasis	7	gi|70778916|ref|NM_177945.3|, gi|156121248|ref|NM_001102302.1|, gi|346716282|ref|NM_001034398.2|, gi|31341051|ref|NM_174816.2|, gi|117935054|ref|NM_174339.3|, gi|402743596|ref|NM_173916.3|, gi|162287147|ref|NM_001111120.1|
GO:0046486	glycerolipid metabolic process	22	gi|31341051|ref|NM_174816.2|, gi|329664363|ref|NM_001205454.1|, gi|402744879|ref|NM_001038550.2|, gi|118151383|ref|NM_001077880.1|, gi|164420749|ref|NM_001077022.2|, gi|300797484|ref|NM_001192606.1|, gi|402691853|ref|NM_001077074.2|, gi|149944690|ref|NM_001099032.1|, gi|300794354|ref|NM_001192196.1|, gi|78369273|ref|NM_001035410.1|, gi|31340793|ref|NM_174662.2|, gi|47564053|ref|NM_001001154.1|, g…
GO:0040018	positive regulation of multicellular organism growth	6	gi|59676567|ref|NM_001012282.1|, gi|60592797|ref|NM_001012673.1|, gi|114051336|ref|NM_001046183.1|, gi|115494965|ref|NM_001075956.1|, gi|153792106|ref|NM_001099716.1|, gi|402693043|ref|NM_174617.4|
GO:0009166	nucleotide catabolic process	52	gi|31343181|ref|NM_173957.2|, gi|329744554|ref|NM_001206326.1|, gi|402691674|ref|NM_001034666.2|, gi|402745471|ref|NM_001075923.2|, gi|31342046|ref|NM_174420.2|, gi|115496411|ref|NM_001075349.1|, gi|115497747|ref|NM_001075596.1|, gi|156120320|ref|NM_001101836.1|, gi|274323276|ref|NM_001040534.2|, gi|402691662|ref|NM_001046600.2|, gi|402692063|ref|NM_001045963.2|, gi|402745748|ref|NM_001077973.2|,…
GO:0009314	response to radiation	26	gi|31342562|ref|NM_174221.2|, gi|31342046|ref|NM_174420.2|, gi|118151179|ref|NM_001078046.1|, gi|157279832|ref|NM_001104960.1|, gi|57527813|ref|NM_174004.3|, gi|160707930|ref|NM_001110785.1|, gi|77736114|ref|NM_001034584.1|, gi|155372026|ref|NM_001101151.1|, gi|332164705|ref|NM_001206766.1|, gi|402745060|ref|NM_001078064.2|, gi|402745885|ref|NM_001102274.2|, gi|114050908|ref|NM_001045988.1|, gi|1…
GO:0045727	positive regulation of translation	7	gi|31343545|ref|NM_175793.2|, gi|62751649|ref|NM_001015565.1|, gi|300796328|ref|NM_001191282.1|, gi|332634815|ref|NM_001206909.1|, gi|402744049|ref|NM_001076454.2|, gi|156120876|ref|NM_001102115.1|, gi|280967446|ref|NM_001168704.1|
GO:0001570	vasculogenesis	7	gi|57527813|ref|NM_174004.3|, gi|153792106|ref|NM_001099716.1|, gi|300793726|ref|NM_001192420.1|, gi|329665045|ref|NM_001206048.1|, gi|31342941|ref|NM_174055.2|, gi|282721145|ref|NM_001075896.2|, gi|115432044|ref|NM_173888.3|
GO:0042311	vasodilation	6	gi|31342075|ref|NM_174410.2|, gi|95147667|ref|NM_001040482.1|, gi|164450480|ref|NM_001113277.1|, gi|402745260|ref|NM_175774.3|, gi|115497747|ref|NM_001075596.1|, gi|115432044|ref|NM_173888.3|
GO:0022402	cell cycle process	66	gi|114052610|ref|NM_001046312.1|, gi|274315900|ref|NM_001045949.2|, gi|300793869|ref|NM_001193195.1|, gi|115494965|ref|NM_001075956.1|, gi|116004030|ref|NM_001076907.1|, gi|116003956|ref|NM_001076865.1|, gi|282721145|ref|NM_001075896.2|, gi|300798172|ref|NM_001192895.1|, gi|329664407|ref|NM_001205971.1|, gi|157428065|ref|NM_001105471.1|, gi|402692240|ref|NM_001046270.2|, gi|31343103|ref|NM_173985…
GO:0033365	protein localization to organelle	34	gi|116004030|ref|NM_001076907.1|, gi|115496337|ref|NM_001075733.1|, gi|329663654|ref|NM_001205876.1|, gi|402743809|ref|NM_001046620.2|, gi|114051336|ref|NM_001046183.1|, gi|149642692|ref|NM_001098987.1|, gi|402692113|ref|NM_001034480.2|, gi|115494903|ref|NM_001076209.1|, gi|155371934|ref|NM_001101102.1|, gi|114052610|ref|NM_001046312.1|, gi|170016222|ref|NM_001122728.1|, gi|166157452|ref|NM_00102…
GO:0071496	cellular response to external stimulus	14	gi|31343103|ref|NM_173985.2|, gi|402691672|ref|NM_001100367.2|, gi|118150783|ref|NM_001077834.1|, gi|219804279|ref|NM_001143855.1|, gi|255760025|ref|NM_001076916.2|, gi|329664407|ref|NM_001205971.1|, gi|329664313|ref|NM_001206215.1|, gi|31340793|ref|NM_174662.2|, gi|139948611|ref|NM_001083773.1|, gi|149642560|ref|NM_001099038.1|, gi|156121248|ref|NM_001102302.1|, gi|329663654|ref|NM_001205876.1|,…
GO:0050890	cognition	10	gi|300794081|ref|NM_001192694.1|, gi|300794785|ref|NM_001192474.1|, gi|329755276|ref|NM_001206380.1|, gi|300794520|ref|NM_001192716.1|, gi|329663175|ref|NM_001205547.1|, gi|117935054|ref|NM_174339.3|, gi|148226663|ref|NM_001097989.1|, gi|170016222|ref|NM_001122728.1|, gi|300798172|ref|NM_001192895.1|, gi|115494965|ref|NM_001075956.1|
GO:0080090	regulation of primary metabolic process	256	gi|155372072|ref|NM_001101173.1|, gi|31342479|ref|NM_174260.2|, gi|31343545|ref|NM_175793.2|, gi|77736142|ref|NM_001034598.1|, gi|94966951|ref|NM_001040580.1|, gi|125630704|ref|NM_001081540.1|, gi|148540199|ref|NM_001075385.2|, gi|155371934|ref|NM_001101102.1|, gi|156120408|ref|NM_001101880.1|, gi|156120602|ref|NM_001101977.1|, gi|156151421|ref|NM_001034016.2|, gi|156718129|ref|NM_001103100.1|, g…
GO:0071453	cellular response to oxygen levels	8	gi|117935054|ref|NM_174339.3|, gi|162287147|ref|NM_001111120.1|, gi|300795105|ref|NM_001192745.1|, gi|300798340|ref|NM_001193159.1|, gi|329664001|ref|NM_001206176.1|, gi|346716282|ref|NM_001034398.2|, gi|31340793|ref|NM_174662.2|, gi|57527813|ref|NM_174004.3|
GO:0009607	response to biotic stimulus	39	gi|300793840|ref|NM_001192170.1|, gi|402743824|ref|NM_001101105.2|, gi|31343545|ref|NM_175793.2|, gi|114051298|ref|NM_001046038.1|, gi|114051703|ref|NM_001046517.1|, gi|162287147|ref|NM_001111120.1|, gi|300795131|ref|NM_001193258.1|, gi|402693412|ref|NM_176653.4|, gi|402743746|ref|NM_001082428.2|, gi|328927015|ref|NM_001191444.1|, gi|31343019|ref|NM_174021.2|, gi|62751635|ref|NM_001015527.1|, gi|…
GO:0007160	cell-matrix adhesion	9	gi|156523073|ref|NM_001102481.1|, gi|170016222|ref|NM_001122728.1|, gi|300793891|ref|NM_001191161.1|, gi|134085891|ref|NM_001083495.1|, gi|155372034|ref|NM_001101155.1|, gi|329663682|ref|NM_001205624.1|, gi|402744033|ref|NM_001102496.2|, gi|402746893|ref|NM_001083805.2|, gi|329663921|ref|NM_001206166.1|
GO:0031329	regulation of cellular catabolic process	40	gi|156121248|ref|NM_001102302.1|, gi|31343181|ref|NM_173957.2|, gi|329744554|ref|NM_001206326.1|, gi|402691674|ref|NM_001034666.2|, gi|329663403|ref|NM_001205837.1|, gi|31342046|ref|NM_174420.2|, gi|115496411|ref|NM_001075349.1|, gi|115497747|ref|NM_001075596.1|, gi|156120320|ref|NM_001101836.1|, gi|274323276|ref|NM_001040534.2|, gi|402691662|ref|NM_001046600.2|, gi|402692063|ref|NM_001045963.2|,…
GO:0009890	negative regulation of biosynthetic process	55	gi|31340799|ref|NM_174732.2|, gi|31342479|ref|NM_174260.2|, gi|115494903|ref|NM_001076209.1|, gi|118150783|ref|NM_001077834.1|, gi|134085891|ref|NM_001083495.1|, gi|148228870|ref|NM_001098117.1|, gi|153792106|ref|NM_001099716.1|, gi|154707889|ref|NM_001099053.1|, gi|155371934|ref|NM_001101102.1|, gi|300794878|ref|NM_001193246.1|, gi|300795798|ref|NM_001191256.1|, gi|300798422|ref|NM_001192907.1|,…
GO:0003205	cardiac chamber development	7	gi|31341945|ref|NM_174458.2|, gi|329663654|ref|NM_001205876.1|, gi|117935054|ref|NM_174339.3|, gi|329663648|ref|NM_001205875.1|, gi|329664407|ref|NM_001205971.1|, gi|153792106|ref|NM_001099716.1|, gi|402744446|ref|NM_001035298.2|
GO:0043066	negative regulation of apoptotic process	48	gi|60592797|ref|NM_001012673.1|, gi|402693043|ref|NM_174617.4|, gi|57527813|ref|NM_174004.3|, gi|115432044|ref|NM_173888.3|, gi|160707930|ref|NM_001110785.1|, gi|300795699|ref|NM_001192263.1|, gi|402745885|ref|NM_001102274.2|, gi|114050904|ref|NM_001046449.1|, gi|70778916|ref|NM_177945.3|, gi|77736114|ref|NM_001034584.1|, gi|116734842|ref|NM_001075129.1|, gi|117935054|ref|NM_174339.3|, gi|1567181…
GO:0030098	lymphocyte differentiation	13	gi|31340793|ref|NM_174662.2|, gi|300795465|ref|NM_001193019.1|, gi|60592797|ref|NM_001012673.1|, gi|402693043|ref|NM_174617.4|, gi|402692521|ref|NM_001081613.2|, gi|147899034|ref|NM_001098116.1|, gi|56119113|ref|NM_001007818.1|, gi|300794605|ref|NM_001191197.1|, gi|77736114|ref|NM_001034584.1|, gi|300793891|ref|NM_001191161.1|, gi|402767192|ref|NM_001046054.2|, gi|300797271|ref|NM_001192852.1|, g…
GO:0009119	ribonucleoside metabolic process	41	gi|31342046|ref|NM_174420.2|, gi|115496411|ref|NM_001075349.1|, gi|115497747|ref|NM_001075596.1|, gi|156120320|ref|NM_001101836.1|, gi|274323276|ref|NM_001040534.2|, gi|402691662|ref|NM_001046600.2|, gi|402692063|ref|NM_001045963.2|, gi|402745748|ref|NM_001077973.2|, gi|62751772|ref|NM_001015656.1|, gi|110347596|ref|NM_001034743.2|, gi|115497869|ref|NM_001076456.1|, gi|122692440|ref|NM_001080314.…
GO:0042330	taxis	32	gi|41386783|ref|NM_174238.1|, gi|115496411|ref|NM_001075349.1|, gi|164420765|ref|NM_001113247.1|, gi|160707930|ref|NM_001110785.1|, gi|31341832|ref|NM_174496.2|, gi|329664407|ref|NM_001205971.1|, gi|114052610|ref|NM_001046312.1|, gi|31342121|ref|NM_174394.2|, gi|31343014|ref|NM_174023.2|, gi|31343545|ref|NM_175793.2|, gi|114326296|ref|NM_001046591.2|, gi|148226663|ref|NM_001097989.1|, gi|14964277…
GO:0023057	negative regulation of signaling	43	gi|116004030|ref|NM_001076907.1|, gi|270483800|ref|NM_001045934.2|, gi|300793840|ref|NM_001192170.1|, gi|78369203|ref|NM_001035304.1|, gi|57527813|ref|NM_174004.3|, gi|300798172|ref|NM_001192895.1|, gi|402743824|ref|NM_001101105.2|, gi|115497747|ref|NM_001075596.1|, gi|156120320|ref|NM_001101836.1|, gi|328887942|ref|NM_001192209.2|, gi|402691662|ref|NM_001046600.2|, gi|402745748|ref|NM_001077973.…
GO:0071375	cellular response to peptide hormone stimulus	21	gi|31341051|ref|NM_174816.2|, gi|300797688|ref|NM_001191336.1|, gi|219805075|ref|NM_001143877.1|, gi|402743596|ref|NM_173916.3|, gi|90991697|ref|NM_001012285.2|, gi|31343545|ref|NM_175793.2|, gi|60592797|ref|NM_001012673.1|, gi|402693043|ref|NM_174617.4|, gi|27807398|ref|NM_174796.1|, gi|31342941|ref|NM_174055.2|, gi|41462306|ref|NM_201528.1|, gi|85662709|ref|NM_174310.3|, gi|134085413|ref|NM_176…
GO:0040012	regulation of locomotion	33	gi|114052610|ref|NM_001046312.1|, gi|170016222|ref|NM_001122728.1|, gi|160707930|ref|NM_001110785.1|, gi|31342642|ref|NM_174183.2|, gi|157265564|ref|NM_001104611.1|, gi|115496971|ref|NM_001075297.1|, gi|31341832|ref|NM_174496.2|, gi|329664407|ref|NM_001205971.1|, gi|300793922|ref|NM_001192942.1|, gi|402746847|ref|NM_001079607.2|, gi|31342941|ref|NM_174055.2|, gi|31343545|ref|NM_175793.2|, gi|1154…
GO:0008610	lipid biosynthetic process	39	gi|329664363|ref|NM_001205454.1|, gi|78369507|ref|NM_001035398.1|, gi|114050968|ref|NM_001046482.1|, gi|118151383|ref|NM_001077880.1|, gi|164420749|ref|NM_001077022.2|, gi|300797484|ref|NM_001192606.1|, gi|402691853|ref|NM_001077074.2|, gi|156120408|ref|NM_001101880.1|, gi|139948495|ref|NM_001083756.1|, gi|149642714|ref|NM_001098951.1|, gi|149944690|ref|NM_001099032.1|, gi|300796718|ref|NM_001192…
GO:0008285	negative regulation of cell proliferation	33	gi|116004030|ref|NM_001076907.1|, gi|300793705|ref|NM_001192163.1|, gi|329664407|ref|NM_001205971.1|, gi|156523073|ref|NM_001102481.1|, gi|329663654|ref|NM_001205876.1|, gi|170016222|ref|NM_001122728.1|, gi|402743746|ref|NM_001082428.2|, gi|402746887|ref|NM_001075824.2|, gi|57527813|ref|NM_174004.3|, gi|300793726|ref|NM_001192420.1|, gi|31341051|ref|NM_174816.2|, gi|31342583|ref|NM_174213.2|, gi|…
GO:0007010	cytoskeleton organization	54	gi|114052610|ref|NM_001046312.1|, gi|115494965|ref|NM_001075956.1|, gi|157428065|ref|NM_001105471.1|, gi|114052093|ref|NM_001046379.1|, gi|300796229|ref|NM_001191521.1|, gi|329663921|ref|NM_001206166.1|, gi|300793869|ref|NM_001193195.1|, gi|402692240|ref|NM_001046270.2|, gi|402744553|ref|NM_001101851.2|, gi|300793922|ref|NM_001192942.1|, gi|300797688|ref|NM_001191336.1|, gi|329664415|ref|NM_00120…
GO:0009056	catabolic process	147	gi|149642820|ref|NM_001099122.1|, gi|115497033|ref|NM_001075189.1|, gi|156121184|ref|NM_001102270.1|, gi|224458399|ref|NM_001145509.1|, gi|291290971|ref|NM_001080230.2|, gi|402765887|ref|NM_001046376.2|, gi|402765938|ref|NM_001046172.2|, gi|156121248|ref|NM_001102302.1|, gi|31343181|ref|NM_173957.2|, gi|329744554|ref|NM_001206326.1|, gi|402691674|ref|NM_001034666.2|, gi|329663403|ref|NM_001205837…
GO:0010605	negative regulation of macromolecule metabolic process	72	gi|31340799|ref|NM_174732.2|, gi|31342479|ref|NM_174260.2|, gi|115494903|ref|NM_001076209.1|, gi|118150783|ref|NM_001077834.1|, gi|134085891|ref|NM_001083495.1|, gi|148228870|ref|NM_001098117.1|, gi|153792106|ref|NM_001099716.1|, gi|154707889|ref|NM_001099053.1|, gi|155371934|ref|NM_001101102.1|, gi|300794878|ref|NM_001193246.1|, gi|300795798|ref|NM_001191256.1|, gi|300798422|ref|NM_001192907.1|,…
GO:0050801	ion homeostasis	51	gi|31342479|ref|NM_174260.2|, gi|162287147|ref|NM_001111120.1|, gi|114052610|ref|NM_001046312.1|, gi|329664315|ref|NM_001205448.1|, gi|31340703|ref|NM_174700.2|, gi|57527813|ref|NM_174004.3|, gi|116734842|ref|NM_001075129.1|, gi|300794785|ref|NM_001192474.1|, gi|31341945|ref|NM_174458.2|, gi|300794111|ref|NM_001191172.1|, gi|31342583|ref|NM_174213.2|, gi|114052473|ref|NM_001046333.1|, gi|40269348…
GO:0006613	cotranslational protein targeting to membrane	6	gi|300794846|ref|NM_001192221.1|, gi|402744061|ref|NM_001077044.2|, gi|402744448|ref|NM_001076363.2|, gi|402744627|ref|NM_001025340.2|, gi|402746536|ref|NM_001024469.3|, gi|329663545|ref|NM_001205604.1|
GO:0008406	gonad development	12	gi|300794461|ref|NM_001193225.1|, gi|60592797|ref|NM_001012673.1|, gi|402693043|ref|NM_174617.4|, gi|300796908|ref|NM_001193090.1|, gi|329665045|ref|NM_001206048.1|, gi|77736114|ref|NM_001034584.1|, gi|148227485|ref|NM_001098025.1|, gi|300794605|ref|NM_001191197.1|, gi|329664407|ref|NM_001205971.1|, gi|31342929|ref|NM_174059.2|, gi|255760025|ref|NM_001076916.2|, gi|402692635|ref|NM_001076439.2|
GO:0010638	positive regulation of organelle organization	17	gi|116004030|ref|NM_001076907.1|, gi|274315900|ref|NM_001045949.2|, gi|116003956|ref|NM_001076865.1|, gi|282721145|ref|NM_001075896.2|, gi|300798172|ref|NM_001192895.1|, gi|402693256|ref|NM_001046494.2|, gi|70778916|ref|NM_177945.3|, gi|149642770|ref|NM_001099036.1|, gi|162287147|ref|NM_001111120.1|, gi|189491886|ref|NM_001128197.1|, gi|300797688|ref|NM_001191336.1|, gi|329663764|ref|NM_001205635…
GO:0002376	immune system process	111	gi|402744448|ref|NM_001076363.2|, gi|300793840|ref|NM_001192170.1|, gi|62460511|ref|NM_001014908.1|, gi|300797688|ref|NM_001191336.1|, gi|329664407|ref|NM_001205971.1|, gi|402744033|ref|NM_001102496.2|, gi|114051703|ref|NM_001046517.1|, gi|31343019|ref|NM_174021.2|, gi|31343545|ref|NM_175793.2|, gi|115497065|ref|NM_001075289.1|, gi|149642560|ref|NM_001099038.1|, gi|154707845|ref|NM_001098937.1|, …
GO:0060341	regulation of cellular localization	48	gi|170016222|ref|NM_001122728.1|, gi|329663588|ref|NM_001205866.1|, gi|329664909|ref|NM_001205778.1|, gi|31342069|ref|NM_174412.2|, gi|31342458|ref|NM_174270.2|, gi|116734842|ref|NM_001075129.1|, gi|157074091|ref|NM_001103288.1|, gi|300796497|ref|NM_001192046.1|, gi|329664407|ref|NM_001205971.1|, gi|329664315|ref|NM_001205448.1|, gi|329664947|ref|NM_001205782.1|, gi|402693256|ref|NM_001046494.2|,…
GO:0051240	positive regulation of multicellular organismal process	37	gi|31343103|ref|NM_173985.2|, gi|41386759|ref|NM_174008.1|, gi|402743809|ref|NM_001046620.2|, gi|114052610|ref|NM_001046312.1|, gi|115496971|ref|NM_001075297.1|, gi|160707930|ref|NM_001110785.1|, gi|329664407|ref|NM_001205971.1|, gi|451958090|ref|NM_174645.3|, gi|84370054|ref|NM_001038511.1|, gi|255760025|ref|NM_001076916.2|, gi|31341051|ref|NM_174816.2|, gi|329663965|ref|NM_001205660.1|, gi|1572…
GO:0030814	regulation of cAMP metabolic process	10	gi|170016222|ref|NM_001122728.1|, gi|31342824|ref|NM_174109.2|, gi|115432044|ref|NM_173888.3|, gi|402691875|ref|NM_001101303.2|, gi|402743596|ref|NM_173916.3|, gi|114052610|ref|NM_001046312.1|, gi|198282134|ref|NM_001101040.1|, gi|300798172|ref|NM_001192895.1|, gi|329663588|ref|NM_001205866.1|, gi|157265564|ref|NM_001104611.1|
GO:0051056	regulation of small GTPase mediated signal transduction	27	gi|274323276|ref|NM_001040534.2|, gi|153791318|ref|NM_001099946.1|, gi|160425240|ref|NM_001110772.1|, gi|300794787|ref|NM_001192730.1|, gi|402692063|ref|NM_001045963.2|, gi|274321993|ref|NM_001098881.2|, gi|148226663|ref|NM_001097989.1|, gi|170016222|ref|NM_001122728.1|, gi|148230844|ref|NM_174676.3|, gi|27807272|ref|NM_174705.1|, gi|164448535|ref|NM_001113255.1|, gi|329744554|ref|NM_001206326.1|…
GO:0006605	protein targeting	30	gi|329663654|ref|NM_001205876.1|, gi|402743809|ref|NM_001046620.2|, gi|402692088|ref|NM_001076923.2|, gi|300795658|ref|NM_001192261.1|, gi|114051336|ref|NM_001046183.1|, gi|149642692|ref|NM_001098987.1|, gi|402692113|ref|NM_001034480.2|, gi|115494903|ref|NM_001076209.1|, gi|155371934|ref|NM_001101102.1|, gi|114052610|ref|NM_001046312.1|, gi|170016222|ref|NM_001122728.1|, gi|166157452|ref|NM_00102…
GO:0032872	regulation of stress-activated MAPK cascade	13	gi|329663648|ref|NM_001205875.1|, gi|116004072|ref|NM_001076925.1|, gi|155371934|ref|NM_001101102.1|, gi|156121248|ref|NM_001102302.1|, gi|221136845|ref|NM_001144081.1|, gi|329664407|ref|NM_001205971.1|, gi|300796660|ref|NM_001192822.1|, gi|157279884|ref|NM_001104988.1|, gi|336088648|ref|NM_001242584.1|, gi|31343545|ref|NM_175793.2|, gi|402691672|ref|NM_001100367.2|, gi|402743746|ref|NM_001082428…
GO:0007595	lactation	8	gi|31343019|ref|NM_174021.2|, gi|57527813|ref|NM_174004.3|, gi|60592797|ref|NM_001012673.1|, gi|117935054|ref|NM_174339.3|, gi|156523073|ref|NM_001102481.1|, gi|329663654|ref|NM_001205876.1|, gi|346716282|ref|NM_001034398.2|, gi|402693043|ref|NM_174617.4|
GO:0046460	neutral lipid biosynthetic process	9	gi|31340793|ref|NM_174662.2|, gi|47564053|ref|NM_001001154.1|, gi|149643092|ref|NM_001099136.1|, gi|300796579|ref|NM_001192306.1|, gi|329664475|ref|NM_001205468.1|, gi|31341051|ref|NM_174816.2|, gi|59676567|ref|NM_001012282.1|, gi|402746770|ref|NM_001034303.2|, gi|118151179|ref|NM_001078046.1|
GO:0048878	chemical homeostasis	61	gi|31342479|ref|NM_174260.2|, gi|162287147|ref|NM_001111120.1|, gi|84000292|ref|NM_001038159.1|, gi|157074091|ref|NM_001103288.1|, gi|300796497|ref|NM_001192046.1|, gi|114052610|ref|NM_001046312.1|, gi|329664315|ref|NM_001205448.1|, gi|31340703|ref|NM_174700.2|, gi|78369273|ref|NM_001035410.1|, gi|57527813|ref|NM_174004.3|, gi|116734842|ref|NM_001075129.1|, gi|300794785|ref|NM_001192474.1|, gi|70…
GO:0070085	glycosylation	18	gi|115495864|ref|NM_001075533.1|, gi|116003986|ref|NM_001076886.1|, gi|402692761|ref|NM_001043342.2|, gi|402745736|ref|NM_001043345.2|, gi|300795251|ref|NM_001192752.1|, gi|115495978|ref|NM_001076188.1|, gi|115496084|ref|NM_001076316.1|, gi|300796650|ref|NM_001191298.1|, gi|41386726|ref|NM_176662.1|, gi|114051891|ref|NM_001046404.1|, gi|115495980|ref|NM_001076189.1|, gi|125991941|ref|NM_001081604…
GO:0070372	regulation of ERK1 and ERK2 cascade	6	gi|31342075|ref|NM_174410.2|, gi|114052610|ref|NM_001046312.1|, gi|282721145|ref|NM_001075896.2|, gi|329744554|ref|NM_001206326.1|, gi|402743596|ref|NM_173916.3|, gi|78369203|ref|NM_001035304.1|
GO:0044265	cellular macromolecule catabolic process	42	gi|149642820|ref|NM_001099122.1|, gi|115497033|ref|NM_001075189.1|, gi|156121184|ref|NM_001102270.1|, gi|224458399|ref|NM_001145509.1|, gi|291290971|ref|NM_001080230.2|, gi|402765887|ref|NM_001046376.2|, gi|402765938|ref|NM_001046172.2|, gi|329663403|ref|NM_001205837.1|, gi|31341610|ref|NM_174582.2|, gi|31340703|ref|NM_174700.2|, gi|77735408|ref|NM_001034225.1|, gi|123858763|ref|NM_001080247.1|, …
GO:0043407	negative regulation of MAP kinase activity	8	gi|115497747|ref|NM_001075596.1|, gi|125991875|ref|NM_001081602.1|, gi|170016222|ref|NM_001122728.1|, gi|402765938|ref|NM_001046172.2|, gi|57527813|ref|NM_174004.3|, gi|300795640|ref|NM_001192516.1|, gi|402691662|ref|NM_001046600.2|, gi|402745748|ref|NM_001077973.2|
GO:0043543	protein acylation	11	gi|226958399|ref|NM_001075780.2|, gi|156718129|ref|NM_001103100.1|, gi|118150955|ref|NM_001077929.1|, gi|329664313|ref|NM_001206215.1|, gi|94966951|ref|NM_001040580.1|, gi|114051613|ref|NM_001046519.1|, gi|330688405|ref|NM_001206533.1|, gi|402692087|ref|NM_001076150.2|, gi|402743350|ref|NM_001105608.2|, gi|70778916|ref|NM_177945.3|, gi|148356239|ref|NM_001098377.1|
GO:0019725	cellular homeostasis	53	gi|31342479|ref|NM_174260.2|, gi|162287147|ref|NM_001111120.1|, gi|114052610|ref|NM_001046312.1|, gi|329664315|ref|NM_001205448.1|, gi|31340703|ref|NM_174700.2|, gi|57527813|ref|NM_174004.3|, gi|116734842|ref|NM_001075129.1|, gi|300794785|ref|NM_001192474.1|, gi|70778916|ref|NM_177945.3|, gi|156121248|ref|NM_001102302.1|, gi|31341945|ref|NM_174458.2|, gi|346716282|ref|NM_001034398.2|, gi|11405247…
GO:0007519	skeletal muscle tissue development	6	gi|262073078|ref|NM_001166511.1|, gi|57527813|ref|NM_174004.3|, gi|156718139|ref|NM_001103105.1|, gi|170016222|ref|NM_001122728.1|, gi|31342479|ref|NM_174260.2|, gi|402693480|ref|NM_001046249.2|
GO:0097285	cell-type specific apoptotic process	21	gi|300795465|ref|NM_001193019.1|, gi|329664407|ref|NM_001205971.1|, gi|115497217|ref|NM_001075834.1|, gi|157074069|ref|NM_001103276.1|, gi|300797271|ref|NM_001192852.1|, gi|170016222|ref|NM_001122728.1|, gi|329664761|ref|NM_001205504.1|, gi|331284121|ref|NM_001206634.1|, gi|70778916|ref|NM_177945.3|, gi|77736114|ref|NM_001034584.1|, gi|116734842|ref|NM_001075129.1|, gi|117935054|ref|NM_174339.3|,…
GO:0006006	glucose metabolic process	15	gi|156121248|ref|NM_001102302.1|, gi|31341051|ref|NM_174816.2|, gi|27807272|ref|NM_174705.1|, gi|70778916|ref|NM_177945.3|, gi|164448535|ref|NM_001113255.1|, gi|331284121|ref|NM_001206634.1|, gi|117935054|ref|NM_174339.3|, gi|164420773|ref|NM_001046422.2|, gi|300795251|ref|NM_001192752.1|, gi|110347575|ref|NM_174212.2|, gi|114052880|ref|NM_001045867.1|, gi|116734842|ref|NM_001075129.1|, gi|300793…
GO:0006638	neutral lipid metabolic process	11	gi|31341051|ref|NM_174816.2|, gi|78369273|ref|NM_001035410.1|, gi|31340793|ref|NM_174662.2|, gi|47564053|ref|NM_001001154.1|, gi|149643092|ref|NM_001099136.1|, gi|300796579|ref|NM_001192306.1|, gi|329664475|ref|NM_001205468.1|, gi|59676567|ref|NM_001012282.1|, gi|402746770|ref|NM_001034303.2|, gi|118151179|ref|NM_001078046.1|, gi|57527813|ref|NM_174004.3|
GO:0045785	positive regulation of cell adhesion	8	gi|329664407|ref|NM_001205971.1|, gi|31342941|ref|NM_174055.2|, gi|114052610|ref|NM_001046312.1|, gi|115496503|ref|NM_001075827.1|, gi|155372034|ref|NM_001101155.1|, gi|155372078|ref|NM_001101176.1|, gi|162287147|ref|NM_001111120.1|, gi|31342121|ref|NM_174394.2|
GO:0048870	cell motility	47	gi|329664407|ref|NM_001205971.1|, gi|31341051|ref|NM_174816.2|, gi|329664735|ref|NM_001206268.1|, gi|154707889|ref|NM_001099053.1|, gi|114052610|ref|NM_001046312.1|, gi|170016222|ref|NM_001122728.1|, gi|160707930|ref|NM_001110785.1|, gi|31342642|ref|NM_174183.2|, gi|157265564|ref|NM_001104611.1|, gi|115496971|ref|NM_001075297.1|, gi|114051336|ref|NM_001046183.1|, gi|402692727|ref|NM_001076212.2|,…
GO:0019538	protein metabolic process	282	gi|402744448|ref|NM_001076363.2|, gi|31342479|ref|NM_174260.2|, gi|329664407|ref|NM_001205971.1|, gi|149642810|ref|NM_001098898.1|, gi|149642820|ref|NM_001099122.1|, gi|115495504|ref|NM_001075135.1|, gi|402693202|ref|NM_001076332.2|, gi|115497033|ref|NM_001075189.1|, gi|156121184|ref|NM_001102270.1|, gi|224458399|ref|NM_001145509.1|, gi|291290971|ref|NM_001080230.2|, gi|402765887|ref|NM_001046376…
GO:0018212	peptidyl-tyrosine modification	16	gi|57527813|ref|NM_174004.3|, gi|329744602|ref|NM_001192563.2|, gi|160707930|ref|NM_001110785.1|, gi|300797688|ref|NM_001191336.1|, gi|329663965|ref|NM_001205660.1|, gi|329744554|ref|NM_001206326.1|, gi|162287147|ref|NM_001111120.1|, gi|282721145|ref|NM_001075896.2|, gi|60592797|ref|NM_001012673.1|, gi|155372130|ref|NM_001101205.1|, gi|219804279|ref|NM_001143855.1|, gi|330864673|ref|NM_001206534.…
GO:0032943	mononuclear cell proliferation	13	gi|402744033|ref|NM_001102496.2|, gi|329744554|ref|NM_001206326.1|, gi|77735778|ref|NM_001034416.1|, gi|402743746|ref|NM_001082428.2|, gi|300794785|ref|NM_001192474.1|, gi|402692521|ref|NM_001081613.2|, gi|59676567|ref|NM_001012282.1|, gi|60592797|ref|NM_001012673.1|, gi|402693043|ref|NM_174617.4|, gi|31343103|ref|NM_173985.2|, gi|56119113|ref|NM_001007818.1|, gi|149642770|ref|NM_001099036.1|, gi…
GO:0006939	smooth muscle contraction	8	gi|31342458|ref|NM_174270.2|, gi|57527813|ref|NM_174004.3|, gi|114052093|ref|NM_001046379.1|, gi|123959757|ref|NM_001080733.1|, gi|164450480|ref|NM_001113277.1|, gi|300794785|ref|NM_001192474.1|, gi|115497747|ref|NM_001075596.1|, gi|329664315|ref|NM_001205448.1|
GO:0034765	regulation of ion transmembrane transport	19	gi|114052610|ref|NM_001046312.1|, gi|31341945|ref|NM_174458.2|, gi|95147667|ref|NM_001040482.1|, gi|149642762|ref|NM_001099018.1|, gi|149773579|ref|NM_001099101.1|, gi|156523085|ref|NM_001102487.1|, gi|160333421|ref|NM_001081601.1|, gi|402693480|ref|NM_001046249.2|, gi|114052473|ref|NM_001046333.1|, gi|156523073|ref|NM_001102481.1|, gi|282721145|ref|NM_001075896.2|, gi|402743596|ref|NM_173916.3|,…
GO:0006790	sulfur compound metabolic process	7	gi|60592797|ref|NM_001012673.1|, gi|402693043|ref|NM_174617.4|, gi|402747086|ref|NM_001102116.2|, gi|329663485|ref|NM_001205595.1|, gi|300796010|ref|NM_001192022.1|, gi|157427991|ref|NM_001105434.1|, gi|116734842|ref|NM_001075129.1|
GO:0023061	signal release	29	gi|170016222|ref|NM_001122728.1|, gi|329663588|ref|NM_001205866.1|, gi|329664909|ref|NM_001205778.1|, gi|31342069|ref|NM_174412.2|, gi|31342458|ref|NM_174270.2|, gi|116734842|ref|NM_001075129.1|, gi|157074091|ref|NM_001103288.1|, gi|300796497|ref|NM_001192046.1|, gi|300798172|ref|NM_001192895.1|, gi|156523139|ref|NM_001102514.1|, gi|331284121|ref|NM_001206634.1|, gi|402691845|ref|NM_001077964.2|,…
GO:0060326	cell chemotaxis	8	gi|160707930|ref|NM_001110785.1|, gi|31341832|ref|NM_174496.2|, gi|329664407|ref|NM_001205971.1|, gi|114052610|ref|NM_001046312.1|, gi|139948963|ref|NM_001083752.1|, gi|329663965|ref|NM_001205660.1|, gi|31343103|ref|NM_173985.2|, gi|282721145|ref|NM_001075896.2|
GO:0006140	regulation of nucleotide metabolic process	37	gi|31343181|ref|NM_173957.2|, gi|329744554|ref|NM_001206326.1|, gi|402691674|ref|NM_001034666.2|, gi|31342046|ref|NM_174420.2|, gi|170016222|ref|NM_001122728.1|, gi|115496411|ref|NM_001075349.1|, gi|115497747|ref|NM_001075596.1|, gi|156120320|ref|NM_001101836.1|, gi|274323276|ref|NM_001040534.2|, gi|402691662|ref|NM_001046600.2|, gi|402692063|ref|NM_001045963.2|, gi|402745748|ref|NM_001077973.2|,…
GO:0051271	negative regulation of cellular component movement	8	gi|195539546|ref|NM_001130765.1|, gi|115496971|ref|NM_001075297.1|, gi|170016222|ref|NM_001122728.1|, gi|300793922|ref|NM_001192942.1|, gi|402746847|ref|NM_001079607.2|, gi|31343103|ref|NM_173985.2|, gi|300793726|ref|NM_001192420.1|, gi|402743824|ref|NM_001101105.2|
GO:0035148	tube formation	12	gi|329744554|ref|NM_001206326.1|, gi|117935054|ref|NM_174339.3|, gi|255760025|ref|NM_001076916.2|, gi|329663648|ref|NM_001205875.1|, gi|329664407|ref|NM_001205971.1|, gi|115432044|ref|NM_173888.3|, gi|115494965|ref|NM_001075956.1|, gi|62460389|ref|NM_001014849.1|, gi|164420710|ref|NM_001113241.1|, gi|329664879|ref|NM_001206030.1|, gi|402746847|ref|NM_001079607.2|, gi|402746624|ref|NM_001104996.2|
GO:0050794	regulation of cellular process	486	gi|155372072|ref|NM_001101173.1|, gi|31342479|ref|NM_174260.2|, gi|31343545|ref|NM_175793.2|, gi|77736142|ref|NM_001034598.1|, gi|94966951|ref|NM_001040580.1|, gi|125630704|ref|NM_001081540.1|, gi|148540199|ref|NM_001075385.2|, gi|155371934|ref|NM_001101102.1|, gi|156120408|ref|NM_001101880.1|, gi|156120602|ref|NM_001101977.1|, gi|156151421|ref|NM_001034016.2|, gi|156718129|ref|NM_001103100.1|, g…
GO:0043627	response to estrogen stimulus	11	gi|31343545|ref|NM_175793.2|, gi|57527813|ref|NM_174004.3|, gi|134085943|ref|NM_001083402.1|, gi|402692635|ref|NM_001076439.2|, gi|402747116|ref|NM_001098056.2|, gi|125630704|ref|NM_001081540.1|, gi|329664313|ref|NM_001206215.1|, gi|329664407|ref|NM_001205971.1|, gi|329744554|ref|NM_001206326.1|, gi|402693043|ref|NM_174617.4|, gi|402744848|ref|NM_001038050.2|
GO:0060402	calcium ion transport into cytosol	8	gi|31342479|ref|NM_174260.2|, gi|162287147|ref|NM_001111120.1|, gi|114052610|ref|NM_001046312.1|, gi|329664315|ref|NM_001205448.1|, gi|114052473|ref|NM_001046333.1|, gi|402693480|ref|NM_001046249.2|, gi|57527813|ref|NM_174004.3|, gi|157279832|ref|NM_001104960.1|
GO:0009108	coenzyme biosynthetic process	10	gi|31340793|ref|NM_174662.2|, gi|300796579|ref|NM_001192306.1|, gi|329664475|ref|NM_001205468.1|, gi|115497217|ref|NM_001075834.1|, gi|31342879|ref|NM_174081.2|, gi|62460389|ref|NM_001014849.1|, gi|164420710|ref|NM_001113241.1|, gi|115497955|ref|NM_001075616.1|, gi|402745208|ref|NM_001076018.2|, gi|56119113|ref|NM_001007818.1|
GO:0007346	regulation of mitotic cell cycle	18	gi|116004030|ref|NM_001076907.1|, gi|274315900|ref|NM_001045949.2|, gi|116003956|ref|NM_001076865.1|, gi|282721145|ref|NM_001075896.2|, gi|300798172|ref|NM_001192895.1|, gi|31343103|ref|NM_173985.2|, gi|329663403|ref|NM_001205837.1|, gi|134085945|ref|NM_001083376.1|, gi|139948611|ref|NM_001083773.1|, gi|402744448|ref|NM_001076363.2|, gi|402692240|ref|NM_001046270.2|, gi|149642810|ref|NM_001098898…
GO:0022415	viral reproductive process	14	gi|332205881|ref|NM_001206816.1|, gi|402744448|ref|NM_001076363.2|, gi|329664569|ref|NM_001205480.1|, gi|402743869|ref|NM_001046300.2|, gi|402745613|ref|NM_001097995.2|, gi|402743746|ref|NM_001082428.2|, gi|62751635|ref|NM_001015527.1|, gi|114050908|ref|NM_001045988.1|, gi|155371844|ref|NM_001101057.1|, gi|155371934|ref|NM_001101102.1|, gi|156120408|ref|NM_001101880.1|, gi|402744627|ref|NM_001025…
GO:0050670	regulation of lymphocyte proliferation	11	gi|329744554|ref|NM_001206326.1|, gi|402743746|ref|NM_001082428.2|, gi|300794785|ref|NM_001192474.1|, gi|402692521|ref|NM_001081613.2|, gi|59676567|ref|NM_001012282.1|, gi|60592797|ref|NM_001012673.1|, gi|402693043|ref|NM_174617.4|, gi|31343103|ref|NM_173985.2|, gi|56119113|ref|NM_001007818.1|, gi|149642770|ref|NM_001099036.1|, gi|359751364|ref|NM_001206588.2|
GO:0007259	JAK-STAT cascade	10	gi|57527813|ref|NM_174004.3|, gi|329744602|ref|NM_001192563.2|, gi|160707930|ref|NM_001110785.1|, gi|300797688|ref|NM_001191336.1|, gi|31343545|ref|NM_175793.2|, gi|60592797|ref|NM_001012673.1|, gi|402693043|ref|NM_174617.4|, gi|114052610|ref|NM_001046312.1|, gi|90991697|ref|NM_001012285.2|, gi|157074091|ref|NM_001103288.1|
GO:0046483	heterocycle metabolic process	86	gi|31343181|ref|NM_173957.2|, gi|329744554|ref|NM_001206326.1|, gi|402691674|ref|NM_001034666.2|, gi|253970395|ref|NM_001075162.2|, gi|31342046|ref|NM_174420.2|, gi|170016222|ref|NM_001122728.1|, gi|402745208|ref|NM_001076018.2|, gi|115496411|ref|NM_001075349.1|, gi|115497747|ref|NM_001075596.1|, gi|156120320|ref|NM_001101836.1|, gi|274323276|ref|NM_001040534.2|, gi|402691662|ref|NM_001046600.2|,…
GO:0009611	response to wounding	64	gi|156523073|ref|NM_001102481.1|, gi|31342479|ref|NM_174260.2|, gi|60592797|ref|NM_001012673.1|, gi|115496971|ref|NM_001075297.1|, gi|157265564|ref|NM_001104611.1|, gi|329664407|ref|NM_001205971.1|, gi|402693043|ref|NM_174617.4|, gi|300793840|ref|NM_001192170.1|, gi|402743687|ref|NM_001078096.2|, gi|164450480|ref|NM_001113277.1|, gi|148226663|ref|NM_001097989.1|, gi|155372130|ref|NM_001101205.1|,…
GO:0006805	xenobiotic metabolic process	9	gi|402692635|ref|NM_001076439.2|, gi|110347575|ref|NM_174212.2|, gi|115496213|ref|NM_001075367.1|, gi|116003838|ref|NM_001076810.1|, gi|253970395|ref|NM_001075162.2|, gi|300795043|ref|NM_001192230.1|, gi|402743569|ref|NM_001102059.2|, gi|114326273|ref|NM_174025.3|, gi|164420718|ref|NM_001075214.2|
GO:0010467	gene expression	263	gi|155372072|ref|NM_001101173.1|, gi|31342479|ref|NM_174260.2|, gi|31343545|ref|NM_175793.2|, gi|77736142|ref|NM_001034598.1|, gi|94966951|ref|NM_001040580.1|, gi|125630704|ref|NM_001081540.1|, gi|148540199|ref|NM_001075385.2|, gi|155371934|ref|NM_001101102.1|, gi|156120408|ref|NM_001101880.1|, gi|156120602|ref|NM_001101977.1|, gi|156151421|ref|NM_001034016.2|, gi|156718129|ref|NM_001103100.1|, g…
GO:0045937	positive regulation of phosphate metabolic process	45	gi|402744448|ref|NM_001076363.2|, gi|329664407|ref|NM_001205971.1|, gi|149642810|ref|NM_001098898.1|, gi|402743596|ref|NM_173916.3|, gi|329744602|ref|NM_001192563.2|, gi|160707930|ref|NM_001110785.1|, gi|114052610|ref|NM_001046312.1|, gi|329744554|ref|NM_001206326.1|, gi|329663965|ref|NM_001205660.1|, gi|57527813|ref|NM_174004.3|, gi|402746770|ref|NM_001034303.2|, gi|157279884|ref|NM_001104988.1|…
GO:0010466	negative regulation of peptidase activity	12	gi|115495080|ref|NM_001075500.1|, gi|115497033|ref|NM_001075189.1|, gi|402744592|ref|NM_001102054.2|, gi|154707845|ref|NM_001098937.1|, gi|157074069|ref|NM_001103276.1|, gi|157279884|ref|NM_001104988.1|, gi|300793840|ref|NM_001192170.1|, gi|329663467|ref|NM_001205592.1|, gi|336088648|ref|NM_001242584.1|, gi|164450480|ref|NM_001113277.1|, gi|346644728|ref|NM_001244204.1|, gi|402745260|ref|NM_17577…
GO:0060627	regulation of vesicle-mediated transport	19	gi|41386759|ref|NM_174008.1|, gi|57527813|ref|NM_174004.3|, gi|329664879|ref|NM_001206030.1|, gi|402745884|ref|NM_001010994.3|, gi|31343545|ref|NM_175793.2|, gi|329664475|ref|NM_001205468.1|, gi|156120602|ref|NM_001101977.1|, gi|115496503|ref|NM_001075827.1|, gi|116734842|ref|NM_001075129.1|, gi|157265564|ref|NM_001104611.1|, gi|189491886|ref|NM_001128197.1|, gi|62751422|ref|NM_001015638.1|, gi|1…
GO:0050680	negative regulation of epithelial cell proliferation	6	gi|116004030|ref|NM_001076907.1|, gi|300793705|ref|NM_001192163.1|, gi|329664407|ref|NM_001205971.1|, gi|57527813|ref|NM_174004.3|, gi|170016222|ref|NM_001122728.1|, gi|300793726|ref|NM_001192420.1|
GO:0035303	regulation of dephosphorylation	8	gi|31340703|ref|NM_174700.2|, gi|157427869|ref|NM_001105372.1|, gi|300795640|ref|NM_001192516.1|, gi|157279884|ref|NM_001104988.1|, gi|336088648|ref|NM_001242584.1|, gi|402746770|ref|NM_001034303.2|, gi|282721145|ref|NM_001075896.2|, gi|31341051|ref|NM_174816.2|
GO:0009967	positive regulation of signal transduction	51	gi|270483800|ref|NM_001045934.2|, gi|31342075|ref|NM_174410.2|, gi|114052610|ref|NM_001046312.1|, gi|282721145|ref|NM_001075896.2|, gi|329744554|ref|NM_001206326.1|, gi|402743596|ref|NM_173916.3|, gi|329744602|ref|NM_001192563.2|, gi|160707930|ref|NM_001110785.1|, gi|114051298|ref|NM_001046038.1|, gi|115494903|ref|NM_001076209.1|, gi|300793726|ref|NM_001192420.1|, gi|300794461|ref|NM_001193225.1|…
GO:0006979	response to oxidative stress	21	gi|115496503|ref|NM_001075827.1|, gi|117935054|ref|NM_174339.3|, gi|221136845|ref|NM_001144081.1|, gi|129277509|ref|NM_001082610.1|, gi|300797271|ref|NM_001192852.1|, gi|402745224|ref|NM_001046187.2|, gi|31342642|ref|NM_174183.2|, gi|77736016|ref|NM_001034535.1|, gi|114050908|ref|NM_001045988.1|, gi|157074069|ref|NM_001103276.1|, gi|253314497|ref|NM_001163142.1|, gi|255760025|ref|NM_001076916.2|,…
GO:0034641	cellular nitrogen compound metabolic process	327	gi|155372072|ref|NM_001101173.1|, gi|31342479|ref|NM_174260.2|, gi|31343545|ref|NM_175793.2|, gi|77736142|ref|NM_001034598.1|, gi|94966951|ref|NM_001040580.1|, gi|125630704|ref|NM_001081540.1|, gi|148540199|ref|NM_001075385.2|, gi|155371934|ref|NM_001101102.1|, gi|156120408|ref|NM_001101880.1|, gi|156120602|ref|NM_001101977.1|, gi|156151421|ref|NM_001034016.2|, gi|156718129|ref|NM_001103100.1|, g…
GO:0006109	regulation of carbohydrate metabolic process	9	gi|156121248|ref|NM_001102302.1|, gi|31341051|ref|NM_174816.2|, gi|27807272|ref|NM_174705.1|, gi|70778916|ref|NM_177945.3|, gi|164448535|ref|NM_001113255.1|, gi|162287147|ref|NM_001111120.1|, gi|331284121|ref|NM_001206634.1|, gi|117935054|ref|NM_174339.3|, gi|31342075|ref|NM_174410.2|
GO:0034762	regulation of transmembrane transport	26	gi|329663654|ref|NM_001205876.1|, gi|402743809|ref|NM_001046620.2|, gi|114052610|ref|NM_001046312.1|, gi|115494903|ref|NM_001076209.1|, gi|31341945|ref|NM_174458.2|, gi|95147667|ref|NM_001040482.1|, gi|149642762|ref|NM_001099018.1|, gi|149773579|ref|NM_001099101.1|, gi|156523085|ref|NM_001102487.1|, gi|160333421|ref|NM_001081601.1|, gi|155371934|ref|NM_001101102.1|, gi|170016222|ref|NM_001122728.…
GO:0016568	chromatin modification	29	gi|156718125|ref|NM_001103098.1|, gi|156120408|ref|NM_001101880.1|, gi|156120812|ref|NM_001102083.1|, gi|330688405|ref|NM_001206533.1|, gi|149642796|ref|NM_001099041.1|, gi|402743608|ref|NM_001077013.2|, gi|134085943|ref|NM_001083402.1|, gi|219804561|ref|NM_001143861.1|, gi|300798422|ref|NM_001192907.1|, gi|62751531|ref|NM_001015624.1|, gi|329664313|ref|NM_001206215.1|, gi|94966951|ref|NM_0010405…
GO:0009101	glycoprotein biosynthetic process	21	gi|115495864|ref|NM_001075533.1|, gi|116003986|ref|NM_001076886.1|, gi|402692761|ref|NM_001043342.2|, gi|402745736|ref|NM_001043345.2|, gi|300795251|ref|NM_001192752.1|, gi|115495978|ref|NM_001076188.1|, gi|115496084|ref|NM_001076316.1|, gi|300796650|ref|NM_001191298.1|, gi|402747086|ref|NM_001102116.2|, gi|402746732|ref|NM_001035093.2|, gi|41386726|ref|NM_176662.1|, gi|114051891|ref|NM_001046404…
GO:0001776	leukocyte homeostasis	10	gi|59676567|ref|NM_001012282.1|, gi|31340793|ref|NM_174662.2|, gi|117935054|ref|NM_174339.3|, gi|300793840|ref|NM_001192170.1|, gi|359751364|ref|NM_001206588.2|, gi|125991767|ref|NM_174354.3|, gi|60097920|ref|NM_174264.3|, gi|60592797|ref|NM_001012673.1|, gi|329663485|ref|NM_001205595.1|, gi|402693043|ref|NM_174617.4|
GO:0006406	mRNA export from nucleus	6	gi|85662709|ref|NM_174310.3|, gi|115495810|ref|NM_001076252.1|, gi|329664275|ref|NM_001205443.1|, gi|402745431|ref|NM_001034245.2|, gi|329664569|ref|NM_001205480.1|, gi|402743869|ref|NM_001046300.2|
GO:0001818	negative regulation of cytokine production	9	gi|31343319|ref|NM_173895.2|, gi|300793840|ref|NM_001192170.1|, gi|160707930|ref|NM_001110785.1|, gi|115496971|ref|NM_001075297.1|, gi|114052363|ref|NM_001046345.1|, gi|115495504|ref|NM_001075135.1|, gi|402743746|ref|NM_001082428.2|, gi|402744448|ref|NM_001076363.2|, gi|78369203|ref|NM_001035304.1|
GO:0032880	regulation of protein localization	26	gi|156120602|ref|NM_001101977.1|, gi|329664407|ref|NM_001205971.1|, gi|329664315|ref|NM_001205448.1|, gi|329664947|ref|NM_001205782.1|, gi|31342069|ref|NM_174412.2|, gi|402693256|ref|NM_001046494.2|, gi|300798172|ref|NM_001192895.1|, gi|402744553|ref|NM_001101851.2|, gi|59676567|ref|NM_001012282.1|, gi|329663654|ref|NM_001205876.1|, gi|402743809|ref|NM_001046620.2|, gi|90991697|ref|NM_001012285.2…
GO:0045913	positive regulation of carbohydrate metabolic process	7	gi|156121248|ref|NM_001102302.1|, gi|31341051|ref|NM_174816.2|, gi|27807272|ref|NM_174705.1|, gi|70778916|ref|NM_177945.3|, gi|164448535|ref|NM_001113255.1|, gi|162287147|ref|NM_001111120.1|, gi|31342075|ref|NM_174410.2|
GO:0009144	purine nucleoside triphosphate metabolic process	52	gi|31342046|ref|NM_174420.2|, gi|115496411|ref|NM_001075349.1|, gi|115497747|ref|NM_001075596.1|, gi|156120320|ref|NM_001101836.1|, gi|274323276|ref|NM_001040534.2|, gi|402691662|ref|NM_001046600.2|, gi|402692063|ref|NM_001045963.2|, gi|402745748|ref|NM_001077973.2|, gi|47564045|ref|NM_001001146.1|, gi|134085413|ref|NM_176671.3|, gi|300795251|ref|NM_001192752.1|, gi|31342562|ref|NM_174221.2|, gi|…
GO:0001889	liver development	11	gi|31342929|ref|NM_174059.2|, gi|300793840|ref|NM_001192170.1|, gi|329663654|ref|NM_001205876.1|, gi|114052610|ref|NM_001046312.1|, gi|115496213|ref|NM_001075367.1|, gi|170016222|ref|NM_001122728.1|, gi|300793705|ref|NM_001192163.1|, gi|300793891|ref|NM_001191161.1|, gi|402693043|ref|NM_174617.4|, gi|402693317|ref|NM_001075559.2|, gi|402744446|ref|NM_001035298.2|
GO:0035051	cardiac cell differentiation	7	gi|156120408|ref|NM_001101880.1|, gi|329663648|ref|NM_001205875.1|, gi|154090954|ref|NM_177957.2|, gi|154090984|ref|NM_174046.3|, gi|154090992|ref|NM_177958.2|, gi|154091021|ref|NM_177956.2|, gi|282721145|ref|NM_001075896.2|
GO:0070663	regulation of leukocyte proliferation	11	gi|329744554|ref|NM_001206326.1|, gi|402743746|ref|NM_001082428.2|, gi|60592797|ref|NM_001012673.1|, gi|300794785|ref|NM_001192474.1|, gi|402692521|ref|NM_001081613.2|, gi|59676567|ref|NM_001012282.1|, gi|402693043|ref|NM_174617.4|, gi|31343103|ref|NM_173985.2|, gi|56119113|ref|NM_001007818.1|, gi|149642770|ref|NM_001099036.1|, gi|359751364|ref|NM_001206588.2|
GO:0006796	phosphate-containing compound metabolic process	130	gi|402744448|ref|NM_001076363.2|, gi|329664407|ref|NM_001205971.1|, gi|149642810|ref|NM_001098898.1|, gi|402743596|ref|NM_173916.3|, gi|27806928|ref|NM_173889.1|, gi|31340703|ref|NM_174700.2|, gi|157427869|ref|NM_001105372.1|, gi|57527813|ref|NM_174004.3|, gi|329744602|ref|NM_001192563.2|, gi|160707930|ref|NM_001110785.1|, gi|300797688|ref|NM_001191336.1|, gi|114052610|ref|NM_001046312.1|, gi|329…
GO:0006643	membrane lipid metabolic process	8	gi|402693303|ref|NM_001105355.2|, gi|156121214|ref|NM_001102285.1|, gi|114052279|ref|NM_001045919.1|, gi|115496337|ref|NM_001075733.1|, gi|150247117|ref|NM_001099389.1|, gi|402766231|ref|NM_001099118.2|, gi|329663175|ref|NM_001205547.1|, gi|402744148|ref|NM_001075459.2|
GO:0009581	detection of external stimulus	9	gi|31342562|ref|NM_174221.2|, gi|31342046|ref|NM_174420.2|, gi|118151179|ref|NM_001078046.1|, gi|157279832|ref|NM_001104960.1|, gi|31342947|ref|NM_174054.2|, gi|158341673|ref|NM_001109982.1|, gi|114052610|ref|NM_001046312.1|, gi|402693321|ref|NM_174782.3|, gi|329663989|ref|NM_001205663.1|
GO:0007611	learning or memory	9	gi|300794081|ref|NM_001192694.1|, gi|300794785|ref|NM_001192474.1|, gi|329755276|ref|NM_001206380.1|, gi|300794520|ref|NM_001192716.1|, gi|329663175|ref|NM_001205547.1|, gi|117935054|ref|NM_174339.3|, gi|148226663|ref|NM_001097989.1|, gi|170016222|ref|NM_001122728.1|, gi|300798172|ref|NM_001192895.1|
GO:0016052	carbohydrate catabolic process	9	gi|156121248|ref|NM_001102302.1|, gi|115497679|ref|NM_001075236.1|, gi|164420739|ref|NM_001035473.2|, gi|114052880|ref|NM_001045867.1|, gi|402693480|ref|NM_001046249.2|, gi|117935054|ref|NM_174339.3|, gi|164420773|ref|NM_001046422.2|, gi|300795251|ref|NM_001192752.1|, gi|329663175|ref|NM_001205547.1|
GO:0044085	cellular component biogenesis	103	gi|155372072|ref|NM_001101173.1|, gi|47564097|ref|NM_001001168.1|, gi|115432041|ref|NM_174071.2|, gi|134085891|ref|NM_001083495.1|, gi|149773579|ref|NM_001099101.1|, gi|78365274|ref|NM_001035339.1|, gi|77735778|ref|NM_001034416.1|, gi|114326273|ref|NM_174025.3|, gi|160333421|ref|NM_001081601.1|, gi|332688259|ref|NM_001206962.1|, gi|402691845|ref|NM_001077964.2|, gi|402693256|ref|NM_001046494.2|, …
GO:0051146	striated muscle cell differentiation	7	gi|262073078|ref|NM_001166511.1|, gi|116004030|ref|NM_001076907.1|, gi|148226663|ref|NM_001097989.1|, gi|31342479|ref|NM_174260.2|, gi|402744446|ref|NM_001035298.2|, gi|402693480|ref|NM_001046249.2|, gi|282721145|ref|NM_001075896.2|
GO:0009259	ribonucleotide metabolic process	53	gi|31342046|ref|NM_174420.2|, gi|115496411|ref|NM_001075349.1|, gi|115497747|ref|NM_001075596.1|, gi|156120320|ref|NM_001101836.1|, gi|274323276|ref|NM_001040534.2|, gi|402691662|ref|NM_001046600.2|, gi|402692063|ref|NM_001045963.2|, gi|402745748|ref|NM_001077973.2|, gi|47564045|ref|NM_001001146.1|, gi|134085413|ref|NM_176671.3|, gi|300795251|ref|NM_001192752.1|, gi|62751772|ref|NM_001015656.1|, …
GO:0002697	regulation of immune effector process	13	gi|329664407|ref|NM_001205971.1|, gi|300795131|ref|NM_001193258.1|, gi|402693412|ref|NM_176653.4|, gi|402743746|ref|NM_001082428.2|, gi|300797688|ref|NM_001191336.1|, gi|115496971|ref|NM_001075297.1|, gi|329664737|ref|NM_001205501.1|, gi|115496503|ref|NM_001075827.1|, gi|157265564|ref|NM_001104611.1|, gi|60592797|ref|NM_001012673.1|, gi|350538266|ref|NM_001245949.1|, gi|402693043|ref|NM_174617.4|…
GO:0043623	cellular protein complex assembly	26	gi|300793869|ref|NM_001193195.1|, gi|115497065|ref|NM_001075289.1|, gi|156151421|ref|NM_001034016.2|, gi|329663154|ref|NM_001206056.1|, gi|77735434|ref|NM_001034239.1|, gi|402692355|ref|NM_001075421.2|, gi|330340437|ref|NM_001206444.1|, gi|328926593|ref|NM_001191121.2|, gi|359751364|ref|NM_001206588.2|, gi|156120602|ref|NM_001101977.1|, gi|149642770|ref|NM_001099036.1|, gi|162287147|ref|NM_001111…
GO:0032886	regulation of microtubule-based process	11	gi|300795658|ref|NM_001192261.1|, gi|402692240|ref|NM_001046270.2|, gi|115494965|ref|NM_001075956.1|, gi|149642810|ref|NM_001098898.1|, gi|77736190|ref|NM_001034622.1|, gi|57527813|ref|NM_174004.3|, gi|116003956|ref|NM_001076865.1|, gi|157279884|ref|NM_001104988.1|, gi|336088648|ref|NM_001242584.1|, gi|274321993|ref|NM_001098881.2|, gi|300796660|ref|NM_001192822.1|
GO:0043413	macromolecule glycosylation	17	gi|115495864|ref|NM_001075533.1|, gi|116003986|ref|NM_001076886.1|, gi|402692761|ref|NM_001043342.2|, gi|402745736|ref|NM_001043345.2|, gi|300795251|ref|NM_001192752.1|, gi|115495978|ref|NM_001076188.1|, gi|115496084|ref|NM_001076316.1|, gi|300796650|ref|NM_001191298.1|, gi|41386726|ref|NM_176662.1|, gi|114051891|ref|NM_001046404.1|, gi|115495980|ref|NM_001076189.1|, gi|125991941|ref|NM_001081604…
GO:0015031	protein transport	87	gi|114052532|ref|NM_001045899.1|, gi|156120602|ref|NM_001101977.1|, gi|329664407|ref|NM_001205971.1|, gi|56119113|ref|NM_001007818.1|, gi|59676567|ref|NM_001012282.1|, gi|329664315|ref|NM_001205448.1|, gi|329664947|ref|NM_001205782.1|, gi|31342069|ref|NM_174412.2|, gi|402693256|ref|NM_001046494.2|, gi|300798172|ref|NM_001192895.1|, gi|402744553|ref|NM_001101851.2|, gi|329663654|ref|NM_001205876.1…
GO:0032507	maintenance of protein location in cell	9	gi|300793869|ref|NM_001193195.1|, gi|114052610|ref|NM_001046312.1|, gi|57527813|ref|NM_174004.3|, gi|341572598|ref|NM_001205869.2|, gi|115494965|ref|NM_001075956.1|, gi|402692087|ref|NM_001076150.2|, gi|77735408|ref|NM_001034225.1|, gi|116004030|ref|NM_001076907.1|, gi|402692240|ref|NM_001046270.2|
GO:1900371	regulation of purine nucleotide biosynthetic process	9	gi|170016222|ref|NM_001122728.1|, gi|31342824|ref|NM_174109.2|, gi|115432044|ref|NM_173888.3|, gi|402691875|ref|NM_001101303.2|, gi|402743596|ref|NM_173916.3|, gi|198282134|ref|NM_001101040.1|, gi|300798172|ref|NM_001192895.1|, gi|329663588|ref|NM_001205866.1|, gi|157265564|ref|NM_001104611.1|
GO:0006397	mRNA processing	38	gi|402744446|ref|NM_001035298.2|, gi|31341610|ref|NM_174582.2|, gi|62460485|ref|NM_001014897.1|, gi|62751568|ref|NM_001015669.1|, gi|70778916|ref|NM_177945.3|, gi|78369357|ref|NM_001035337.1|, gi|115496857|ref|NM_001075307.1|, gi|155371928|ref|NM_001101099.1|, gi|157427817|ref|NM_001105346.1|, gi|329663694|ref|NM_001206137.1|, gi|329664569|ref|NM_001205480.1|, gi|330340377|ref|NM_001206422.1|, gi…
GO:0044238	primary metabolic process	553	gi|402744311|ref|NM_001040474.2|, gi|402691845|ref|NM_001077964.2|, gi|155372072|ref|NM_001101173.1|, gi|31342479|ref|NM_174260.2|, gi|31343545|ref|NM_175793.2|, gi|77736142|ref|NM_001034598.1|, gi|94966951|ref|NM_001040580.1|, gi|125630704|ref|NM_001081540.1|, gi|148540199|ref|NM_001075385.2|, gi|155371934|ref|NM_001101102.1|, gi|156120408|ref|NM_001101880.1|, gi|156120602|ref|NM_001101977.1|, g…
GO:0016125	sterol metabolic process	7	gi|31342941|ref|NM_174055.2|, gi|62751422|ref|NM_001015638.1|, gi|116003838|ref|NM_001076810.1|, gi|31342947|ref|NM_174054.2|, gi|78369273|ref|NM_001035410.1|, gi|90991697|ref|NM_001012285.2|, gi|157074069|ref|NM_001103276.1|
GO:0002218	activation of innate immune response	13	gi|402744448|ref|NM_001076363.2|, gi|300793840|ref|NM_001192170.1|, gi|114051703|ref|NM_001046517.1|, gi|31343019|ref|NM_174021.2|, gi|31343545|ref|NM_175793.2|, gi|115497065|ref|NM_001075289.1|, gi|149642560|ref|NM_001099038.1|, gi|154707845|ref|NM_001098937.1|, gi|114052363|ref|NM_001046345.1|, gi|162287147|ref|NM_001111120.1|, gi|156120334|ref|NM_001101843.1|, gi|402743809|ref|NM_001046620.2|,…
GO:0010243	response to organic nitrogen	7	gi|300798172|ref|NM_001192895.1|, gi|77736482|ref|NM_001034769.1|, gi|115497869|ref|NM_001076456.1|, gi|262073078|ref|NM_001166511.1|, gi|300796779|ref|NM_001192828.1|, gi|219805075|ref|NM_001143877.1|, gi|77736114|ref|NM_001034584.1|
GO:0071900	regulation of protein serine/threonine kinase activity	32	gi|402744448|ref|NM_001076363.2|, gi|114052610|ref|NM_001046312.1|, gi|329744554|ref|NM_001206326.1|, gi|300793840|ref|NM_001192170.1|, gi|329663648|ref|NM_001205875.1|, gi|402746847|ref|NM_001079607.2|, gi|115497747|ref|NM_001075596.1|, gi|125991875|ref|NM_001081602.1|, gi|170016222|ref|NM_001122728.1|, gi|402765938|ref|NM_001046172.2|, gi|282721145|ref|NM_001075896.2|, gi|329664315|ref|NM_00120…
GO:0010740	positive regulation of intracellular protein kinase cascade	24	gi|31342075|ref|NM_174410.2|, gi|114052610|ref|NM_001046312.1|, gi|282721145|ref|NM_001075896.2|, gi|329744554|ref|NM_001206326.1|, gi|402743596|ref|NM_173916.3|, gi|329744602|ref|NM_001192563.2|, gi|160707930|ref|NM_001110785.1|, gi|114051298|ref|NM_001046038.1|, gi|77736482|ref|NM_001034769.1|, gi|114051615|ref|NM_001045985.1|, gi|162287147|ref|NM_001111120.1|, gi|274323276|ref|NM_001040534.2|,…
GO:0071902	positive regulation of protein serine/threonine kinase activity	19	gi|402744448|ref|NM_001076363.2|, gi|114052610|ref|NM_001046312.1|, gi|329744554|ref|NM_001206326.1|, gi|329663648|ref|NM_001205875.1|, gi|402746847|ref|NM_001079607.2|, gi|282721145|ref|NM_001075896.2|, gi|329664315|ref|NM_001205448.1|, gi|116004072|ref|NM_001076925.1|, gi|155371934|ref|NM_001101102.1|, gi|156121248|ref|NM_001102302.1|, gi|221136845|ref|NM_001144081.1|, gi|329664407|ref|NM_00120…
GO:0007596	blood coagulation	26	gi|164450480|ref|NM_001113277.1|, gi|148226663|ref|NM_001097989.1|, gi|155372130|ref|NM_001101205.1|, gi|155372254|ref|NM_001101270.1|, gi|166706924|ref|NM_001114154.1|, gi|270483752|ref|NM_001076090.2|, gi|300796862|ref|NM_001192832.1|, gi|346644728|ref|NM_001244204.1|, gi|402745260|ref|NM_175774.3|, gi|57527813|ref|NM_174004.3|, gi|27807398|ref|NM_174796.1|, gi|31342075|ref|NM_174410.2|, gi|313…
GO:1900544	positive regulation of purine nucleotide metabolic process	7	gi|170016222|ref|NM_001122728.1|, gi|329664407|ref|NM_001205971.1|, gi|31342824|ref|NM_174109.2|, gi|115432044|ref|NM_173888.3|, gi|402691875|ref|NM_001101303.2|, gi|402743596|ref|NM_173916.3|, gi|157265564|ref|NM_001104611.1|
GO:0042593	glucose homeostasis	10	gi|84000292|ref|NM_001038159.1|, gi|157074091|ref|NM_001103288.1|, gi|300796497|ref|NM_001192046.1|, gi|70778916|ref|NM_177945.3|, gi|156121248|ref|NM_001102302.1|, gi|346716282|ref|NM_001034398.2|, gi|31341051|ref|NM_174816.2|, gi|117935054|ref|NM_174339.3|, gi|402743596|ref|NM_173916.3|, gi|162287147|ref|NM_001111120.1|
GO:0023056	positive regulation of signaling	54	gi|270483800|ref|NM_001045934.2|, gi|31342075|ref|NM_174410.2|, gi|114052610|ref|NM_001046312.1|, gi|282721145|ref|NM_001075896.2|, gi|329744554|ref|NM_001206326.1|, gi|402743596|ref|NM_173916.3|, gi|329744602|ref|NM_001192563.2|, gi|160707930|ref|NM_001110785.1|, gi|114051298|ref|NM_001046038.1|, gi|115494903|ref|NM_001076209.1|, gi|300793726|ref|NM_001192420.1|, gi|300794461|ref|NM_001193225.1|…
GO:0007265	Ras protein signal transduction	15	gi|300793922|ref|NM_001192942.1|, gi|31343103|ref|NM_173985.2|, gi|300798023|ref|NM_001192376.1|, gi|329663648|ref|NM_001205875.1|, gi|31343545|ref|NM_175793.2|, gi|116004030|ref|NM_001076907.1|, gi|153791318|ref|NM_001099946.1|, gi|157074069|ref|NM_001103276.1|, gi|274321993|ref|NM_001098881.2|, gi|148226663|ref|NM_001097989.1|, gi|170016222|ref|NM_001122728.1|, gi|148230844|ref|NM_174676.3|, gi…
GO:0051301	cell division	31	gi|115494965|ref|NM_001075956.1|, gi|31342941|ref|NM_174055.2|, gi|329664315|ref|NM_001205448.1|, gi|47564097|ref|NM_001001168.1|, gi|274315900|ref|NM_001045949.2|, gi|329664771|ref|NM_001205761.1|, gi|402693480|ref|NM_001046249.2|, gi|162287147|ref|NM_001111120.1|, gi|300793869|ref|NM_001193195.1|, gi|300794461|ref|NM_001193225.1|, gi|329663648|ref|NM_001205875.1|, gi|27805840|ref|NM_174295.1|, …
GO:0006112	energy reserve metabolic process	10	gi|156121248|ref|NM_001102302.1|, gi|114052880|ref|NM_001045867.1|, gi|402693480|ref|NM_001046249.2|, gi|110347575|ref|NM_174212.2|, gi|31340793|ref|NM_174662.2|, gi|31342069|ref|NM_174412.2|, gi|31342458|ref|NM_174270.2|, gi|116734842|ref|NM_001075129.1|, gi|219805075|ref|NM_001143877.1|, gi|402743596|ref|NM_173916.3|
GO:2000146	negative regulation of cell motility	7	gi|115496971|ref|NM_001075297.1|, gi|170016222|ref|NM_001122728.1|, gi|300793922|ref|NM_001192942.1|, gi|402746847|ref|NM_001079607.2|, gi|31343103|ref|NM_173985.2|, gi|300793726|ref|NM_001192420.1|, gi|402743824|ref|NM_001101105.2|
GO:0071346	cellular response to interferon-gamma	6	gi|31343103|ref|NM_173985.2|, gi|329664407|ref|NM_001205971.1|, gi|329663654|ref|NM_001205876.1|, gi|330864673|ref|NM_001206534.1|, gi|114052473|ref|NM_001046333.1|, gi|195539546|ref|NM_001130765.1|
GO:0010556	regulation of macromolecule biosynthetic process	183	gi|155372072|ref|NM_001101173.1|, gi|31342479|ref|NM_174260.2|, gi|31343545|ref|NM_175793.2|, gi|77736142|ref|NM_001034598.1|, gi|94966951|ref|NM_001040580.1|, gi|125630704|ref|NM_001081540.1|, gi|148540199|ref|NM_001075385.2|, gi|155371934|ref|NM_001101102.1|, gi|156120408|ref|NM_001101880.1|, gi|156120602|ref|NM_001101977.1|, gi|156151421|ref|NM_001034016.2|, gi|156718129|ref|NM_001103100.1|, g…
GO:0021953	central nervous system neuron differentiation	6	gi|114051336|ref|NM_001046183.1|, gi|300797271|ref|NM_001192852.1|, gi|116734842|ref|NM_001075129.1|, gi|31341709|ref|NM_174544.2|, gi|115495080|ref|NM_001075500.1|, gi|300794785|ref|NM_001192474.1|
GO:0065008	regulation of biological quality	164	gi|31342479|ref|NM_174260.2|, gi|162287147|ref|NM_001111120.1|, gi|84000292|ref|NM_001038159.1|, gi|157074091|ref|NM_001103288.1|, gi|300796497|ref|NM_001192046.1|, gi|329744602|ref|NM_001192563.2|, gi|402743569|ref|NM_001102059.2|, gi|170016222|ref|NM_001122728.1|, gi|329663588|ref|NM_001205866.1|, gi|329664909|ref|NM_001205778.1|, gi|114052610|ref|NM_001046312.1|, gi|329664315|ref|NM_001205448.…
GO:0048584	positive regulation of response to stimulus	75	gi|402744448|ref|NM_001076363.2|, gi|270483800|ref|NM_001045934.2|, gi|300793840|ref|NM_001192170.1|, gi|31342075|ref|NM_174410.2|, gi|114052610|ref|NM_001046312.1|, gi|282721145|ref|NM_001075896.2|, gi|329744554|ref|NM_001206326.1|, gi|402743596|ref|NM_173916.3|, gi|329744602|ref|NM_001192563.2|, gi|160707930|ref|NM_001110785.1|, gi|114051298|ref|NM_001046038.1|, gi|114051703|ref|NM_001046517.1|…
GO:0051716	cellular response to stimulus	325	gi|402744448|ref|NM_001076363.2|, gi|270483800|ref|NM_001045934.2|, gi|155372128|ref|NM_001101204.1|, gi|31342562|ref|NM_174221.2|, gi|31342046|ref|NM_174420.2|, gi|118151179|ref|NM_001078046.1|, gi|157279832|ref|NM_001104960.1|, gi|116004030|ref|NM_001076907.1|, gi|114052610|ref|NM_001046312.1|, gi|329663654|ref|NM_001205876.1|, gi|300793840|ref|NM_001192170.1|, gi|77735782|ref|NM_001034418.1|, …
GO:0042180	cellular ketone metabolic process	58	gi|402744311|ref|NM_001040474.2|, gi|402691845|ref|NM_001077964.2|, gi|156120524|ref|NM_001101938.1|, gi|60592797|ref|NM_001012673.1|, gi|402693043|ref|NM_174617.4|, gi|164420773|ref|NM_001046422.2|, gi|402744817|ref|NM_001101069.2|, gi|157074019|ref|NM_001103249.1|, gi|115495860|ref|NM_001075878.1|, gi|27807272|ref|NM_174705.1|, gi|70778916|ref|NM_177945.3|, gi|164448535|ref|NM_001113255.1|, gi|…
GO:1901136	carbohydrate derivative catabolic process	51	gi|31342046|ref|NM_174420.2|, gi|115496411|ref|NM_001075349.1|, gi|115497747|ref|NM_001075596.1|, gi|156120320|ref|NM_001101836.1|, gi|274323276|ref|NM_001040534.2|, gi|402691662|ref|NM_001046600.2|, gi|402692063|ref|NM_001045963.2|, gi|402745748|ref|NM_001077973.2|, gi|300796660|ref|NM_001192822.1|, gi|157074069|ref|NM_001103276.1|, gi|402693303|ref|NM_001105355.2|, gi|31342562|ref|NM_174221.2|,…
GO:0009057	macromolecule catabolic process	51	gi|149642820|ref|NM_001099122.1|, gi|115497033|ref|NM_001075189.1|, gi|156121184|ref|NM_001102270.1|, gi|224458399|ref|NM_001145509.1|, gi|291290971|ref|NM_001080230.2|, gi|402765887|ref|NM_001046376.2|, gi|402765938|ref|NM_001046172.2|, gi|329663403|ref|NM_001205837.1|, gi|31341610|ref|NM_174582.2|, gi|300793840|ref|NM_001192170.1|, gi|329664407|ref|NM_001205971.1|, gi|402743746|ref|NM_001082428…
GO:0032101	regulation of response to external stimulus	29	gi|156523073|ref|NM_001102481.1|, gi|31342479|ref|NM_174260.2|, gi|60592797|ref|NM_001012673.1|, gi|115496971|ref|NM_001075297.1|, gi|157265564|ref|NM_001104611.1|, gi|329664407|ref|NM_001205971.1|, gi|402693043|ref|NM_174617.4|, gi|300793840|ref|NM_001192170.1|, gi|402743687|ref|NM_001078096.2|, gi|402743596|ref|NM_173916.3|, gi|160707930|ref|NM_001110785.1|, gi|31341832|ref|NM_174496.2|, gi|114…
GO:0010604	positive regulation of macromolecule metabolic process	110	gi|155372072|ref|NM_001101173.1|, gi|31342479|ref|NM_174260.2|, gi|31343545|ref|NM_175793.2|, gi|77736142|ref|NM_001034598.1|, gi|94966951|ref|NM_001040580.1|, gi|125630704|ref|NM_001081540.1|, gi|148540199|ref|NM_001075385.2|, gi|155371934|ref|NM_001101102.1|, gi|156120408|ref|NM_001101880.1|, gi|156120602|ref|NM_001101977.1|, gi|156151421|ref|NM_001034016.2|, gi|156718129|ref|NM_001103100.1|, g…
GO:0048598	embryonic morphogenesis	21	gi|329744554|ref|NM_001206326.1|, gi|255760025|ref|NM_001076916.2|, gi|153792106|ref|NM_001099716.1|, gi|329663654|ref|NM_001205876.1|, gi|329663648|ref|NM_001205875.1|, gi|329664407|ref|NM_001205971.1|, gi|117935054|ref|NM_174339.3|, gi|115494965|ref|NM_001075956.1|, gi|329664879|ref|NM_001206030.1|, gi|31342929|ref|NM_174059.2|, gi|329664791|ref|NM_001206019.1|, gi|115432044|ref|NM_173888.3|, g…
GO:0042278	purine nucleoside metabolic process	41	gi|31342046|ref|NM_174420.2|, gi|115496411|ref|NM_001075349.1|, gi|115497747|ref|NM_001075596.1|, gi|156120320|ref|NM_001101836.1|, gi|274323276|ref|NM_001040534.2|, gi|402691662|ref|NM_001046600.2|, gi|402692063|ref|NM_001045963.2|, gi|402745748|ref|NM_001077973.2|, gi|110347596|ref|NM_001034743.2|, gi|115497869|ref|NM_001076456.1|, gi|122692440|ref|NM_001080314.1|, gi|134085911|ref|NM_001083396…
GO:0001822	kidney development	15	gi|153792106|ref|NM_001099716.1|, gi|170016222|ref|NM_001122728.1|, gi|402746624|ref|NM_001104996.2|, gi|114052610|ref|NM_001046312.1|, gi|282721145|ref|NM_001075896.2|, gi|255760025|ref|NM_001076916.2|, gi|329663648|ref|NM_001205875.1|, gi|31342583|ref|NM_174213.2|, gi|31342941|ref|NM_174055.2|, gi|115494903|ref|NM_001076209.1|, gi|329744554|ref|NM_001206326.1|, gi|95147667|ref|NM_001040482.1|, …
GO:0030810	positive regulation of nucleotide biosynthetic process	6	gi|170016222|ref|NM_001122728.1|, gi|31342824|ref|NM_174109.2|, gi|115432044|ref|NM_173888.3|, gi|402691875|ref|NM_001101303.2|, gi|402743596|ref|NM_173916.3|, gi|157265564|ref|NM_001104611.1|
GO:0019941	modification-dependent protein catabolic process	28	gi|115497033|ref|NM_001075189.1|, gi|156121184|ref|NM_001102270.1|, gi|224458399|ref|NM_001145509.1|, gi|291290971|ref|NM_001080230.2|, gi|402765887|ref|NM_001046376.2|, gi|402765938|ref|NM_001046172.2|, gi|329663403|ref|NM_001205837.1|, gi|31340703|ref|NM_174700.2|, gi|77735408|ref|NM_001034225.1|, gi|123858763|ref|NM_001080247.1|, gi|156120446|ref|NM_001101899.1|, gi|328887909|ref|NM_001191408.…
GO:0000184	nuclear-transcribed mRNA catabolic process, nonsense-mediated decay	6	gi|77736152|ref|NM_001034603.1|, gi|115495810|ref|NM_001076252.1|, gi|402744448|ref|NM_001076363.2|, gi|402744627|ref|NM_001025340.2|, gi|402745431|ref|NM_001034245.2|, gi|402746536|ref|NM_001024469.3|
GO:0008016	regulation of heart contraction	9	gi|31341945|ref|NM_174458.2|, gi|149773579|ref|NM_001099101.1|, gi|118151447|ref|NM_001078165.1|, gi|123959757|ref|NM_001080733.1|, gi|157265564|ref|NM_001104611.1|, gi|198282134|ref|NM_001101040.1|, gi|115432044|ref|NM_173888.3|, gi|115497747|ref|NM_001075596.1|, gi|114052473|ref|NM_001046333.1|
GO:0046474	glycerophospholipid biosynthetic process	9	gi|329664363|ref|NM_001205454.1|, gi|118151383|ref|NM_001077880.1|, gi|164420749|ref|NM_001077022.2|, gi|300797484|ref|NM_001192606.1|, gi|402691853|ref|NM_001077074.2|, gi|59676567|ref|NM_001012282.1|, gi|118151179|ref|NM_001078046.1|, gi|27807398|ref|NM_174796.1|, gi|329664315|ref|NM_001205448.1|
GO:0007270	neuron-neuron synaptic transmission	11	gi|116734842|ref|NM_001075129.1|, gi|300798172|ref|NM_001192895.1|, gi|300794520|ref|NM_001192716.1|, gi|156523139|ref|NM_001102514.1|, gi|162287147|ref|NM_001111120.1|, gi|148226663|ref|NM_001097989.1|, gi|170016222|ref|NM_001122728.1|, gi|300794785|ref|NM_001192474.1|, gi|115432041|ref|NM_174071.2|, gi|329663588|ref|NM_001205866.1|, gi|221136859|ref|NM_001144085.1|
GO:0005996	monosaccharide metabolic process	19	gi|156121248|ref|NM_001102302.1|, gi|31341051|ref|NM_174816.2|, gi|332688259|ref|NM_001206962.1|, gi|27807272|ref|NM_174705.1|, gi|70778916|ref|NM_177945.3|, gi|164448535|ref|NM_001113255.1|, gi|162287147|ref|NM_001111120.1|, gi|331284121|ref|NM_001206634.1|, gi|117935054|ref|NM_174339.3|, gi|164420773|ref|NM_001046422.2|, gi|300795251|ref|NM_001192752.1|, gi|110347575|ref|NM_174212.2|, gi|114052…
GO:0021543	pallium development	7	gi|114051336|ref|NM_001046183.1|, gi|402692727|ref|NM_001076212.2|, gi|115494965|ref|NM_001075956.1|, gi|402692635|ref|NM_001076439.2|, gi|157074091|ref|NM_001103288.1|, gi|117935054|ref|NM_174339.3|, gi|170016222|ref|NM_001122728.1|
GO:0001756	somitogenesis	6	gi|115494903|ref|NM_001076209.1|, gi|153792106|ref|NM_001099716.1|, gi|329664407|ref|NM_001205971.1|, gi|329664879|ref|NM_001206030.1|, gi|402692761|ref|NM_001043342.2|, gi|402745736|ref|NM_001043345.2|
GO:2000243	positive regulation of reproductive process	6	gi|31342075|ref|NM_174410.2|, gi|332205881|ref|NM_001206816.1|, gi|62751635|ref|NM_001015527.1|, gi|114050908|ref|NM_001045988.1|, gi|155371844|ref|NM_001101057.1|, gi|155371934|ref|NM_001101102.1|
GO:0043068	positive regulation of programmed cell death	40	gi|31340793|ref|NM_174662.2|, gi|221136845|ref|NM_001144081.1|, gi|402693149|ref|NM_001075720.2|, gi|402746847|ref|NM_001079607.2|, gi|114052363|ref|NM_001046345.1|, gi|402693302|ref|NM_001034567.2|, gi|329664761|ref|NM_001205504.1|, gi|402743491|ref|NM_001163777.2|, gi|57527813|ref|NM_174004.3|, gi|402744448|ref|NM_001076363.2|, gi|300795465|ref|NM_001193019.1|, gi|329664407|ref|NM_001205971.1|,…
GO:0008063	Toll signaling pathway	8	gi|31343019|ref|NM_174021.2|, gi|31343545|ref|NM_175793.2|, gi|114051703|ref|NM_001046517.1|, gi|114052363|ref|NM_001046345.1|, gi|115497065|ref|NM_001075289.1|, gi|149642560|ref|NM_001099038.1|, gi|154707845|ref|NM_001098937.1|, gi|402744448|ref|NM_001076363.2|
GO:0043542	endothelial cell migration	8	gi|31341051|ref|NM_174816.2|, gi|329664735|ref|NM_001206268.1|, gi|154707889|ref|NM_001099053.1|, gi|114052610|ref|NM_001046312.1|, gi|170016222|ref|NM_001122728.1|, gi|329663965|ref|NM_001205660.1|, gi|300793726|ref|NM_001192420.1|, gi|329664407|ref|NM_001205971.1|
GO:0050921	positive regulation of chemotaxis	8	gi|160707930|ref|NM_001110785.1|, gi|31341832|ref|NM_174496.2|, gi|329664407|ref|NM_001205971.1|, gi|114052610|ref|NM_001046312.1|, gi|139948963|ref|NM_001083752.1|, gi|31343103|ref|NM_173985.2|, gi|329744554|ref|NM_001206326.1|, gi|282721145|ref|NM_001075896.2|
GO:0048872	homeostasis of number of cells	15	gi|59676567|ref|NM_001012282.1|, gi|60592797|ref|NM_001012673.1|, gi|117935054|ref|NM_174339.3|, gi|402693043|ref|NM_174617.4|, gi|31340793|ref|NM_174662.2|, gi|329299070|ref|NM_001205372.1|, gi|329663654|ref|NM_001205876.1|, gi|31342947|ref|NM_174054.2|, gi|156120418|ref|NM_001101885.1|, gi|329664791|ref|NM_001206019.1|, gi|300793840|ref|NM_001192170.1|, gi|359751364|ref|NM_001206588.2|, gi|1259…
GO:1901184	regulation of ERBB signaling pathway	6	gi|149642770|ref|NM_001099036.1|, gi|118150959|ref|NM_001077930.1|, gi|31343014|ref|NM_174023.2|, gi|115497943|ref|NM_001076106.1|, gi|402744448|ref|NM_001076363.2|, gi|300797688|ref|NM_001191336.1|
GO:0009987	cellular process	793	gi|402744311|ref|NM_001040474.2|, gi|114052532|ref|NM_001045899.1|, gi|300797688|ref|NM_001191336.1|, gi|402691845|ref|NM_001077964.2|, gi|155372072|ref|NM_001101173.1|, gi|114052610|ref|NM_001046312.1|, gi|115494965|ref|NM_001075956.1|, gi|157428065|ref|NM_001105471.1|, gi|78365274|ref|NM_001035339.1|, gi|31342479|ref|NM_174260.2|, gi|31343545|ref|NM_175793.2|, gi|77736142|ref|NM_001034598.1|, g…
GO:0007268	synaptic transmission	42	gi|170016222|ref|NM_001122728.1|, gi|329663588|ref|NM_001205866.1|, gi|329664909|ref|NM_001205778.1|, gi|116734842|ref|NM_001075129.1|, gi|115495670|ref|NM_001076199.1|, gi|300798172|ref|NM_001192895.1|, gi|156523139|ref|NM_001102514.1|, gi|148226663|ref|NM_001097989.1|, gi|160333421|ref|NM_001081601.1|, gi|300794081|ref|NM_001192694.1|, gi|300794785|ref|NM_001192474.1|, gi|300794520|ref|NM_00119…
GO:0007586	digestion	9	gi|300798071|ref|NM_001193146.1|, gi|31342458|ref|NM_174270.2|, gi|70778916|ref|NM_177945.3|, gi|402693303|ref|NM_001105355.2|, gi|329744554|ref|NM_001206326.1|, gi|157074091|ref|NM_001103288.1|, gi|166795312|ref|NM_001114189.1|, gi|47564053|ref|NM_001001154.1|, gi|149643092|ref|NM_001099136.1|
GO:0006725	cellular aromatic compound metabolic process	15	gi|402745208|ref|NM_001076018.2|, gi|300797271|ref|NM_001192852.1|, gi|66792875|ref|NM_001024545.1|, gi|300798172|ref|NM_001192895.1|, gi|329664909|ref|NM_001205778.1|, gi|300794728|ref|NM_001192727.1|, gi|114052634|ref|NM_001046313.1|, gi|402692635|ref|NM_001076439.2|, gi|115497955|ref|NM_001075616.1|, gi|31343545|ref|NM_175793.2|, gi|31342879|ref|NM_174081.2|, gi|31342947|ref|NM_174054.2|, gi|3…
GO:0003001	generation of a signal involved in cell-cell signaling	29	gi|170016222|ref|NM_001122728.1|, gi|329663588|ref|NM_001205866.1|, gi|329664909|ref|NM_001205778.1|, gi|31342069|ref|NM_174412.2|, gi|31342458|ref|NM_174270.2|, gi|116734842|ref|NM_001075129.1|, gi|157074091|ref|NM_001103288.1|, gi|300796497|ref|NM_001192046.1|, gi|300798172|ref|NM_001192895.1|, gi|156523139|ref|NM_001102514.1|, gi|331284121|ref|NM_001206634.1|, gi|402691845|ref|NM_001077964.2|,…
GO:0010564	regulation of cell cycle process	33	gi|274315900|ref|NM_001045949.2|, gi|116004030|ref|NM_001076907.1|, gi|116003956|ref|NM_001076865.1|, gi|282721145|ref|NM_001075896.2|, gi|300798172|ref|NM_001192895.1|, gi|329664407|ref|NM_001205971.1|, gi|31343103|ref|NM_173985.2|, gi|329663403|ref|NM_001205837.1|, gi|329663654|ref|NM_001205876.1|, gi|77736114|ref|NM_001034584.1|, gi|155372026|ref|NM_001101151.1|, gi|402692974|ref|NM_001076829.…
GO:0009308	amine metabolic process	13	gi|300797271|ref|NM_001192852.1|, gi|66792875|ref|NM_001024545.1|, gi|300798172|ref|NM_001192895.1|, gi|329664909|ref|NM_001205778.1|, gi|114052634|ref|NM_001046313.1|, gi|78369273|ref|NM_001035410.1|, gi|329663485|ref|NM_001205595.1|, gi|402747086|ref|NM_001102116.2|, gi|300796010|ref|NM_001192022.1|, gi|156121214|ref|NM_001102285.1|, gi|31341051|ref|NM_174816.2|, gi|300794785|ref|NM_001192474.1…
GO:0010033	response to organic substance	128	gi|155372128|ref|NM_001101204.1|, gi|329663654|ref|NM_001205876.1|, gi|300793840|ref|NM_001192170.1|, gi|282721145|ref|NM_001075896.2|, gi|329744554|ref|NM_001206326.1|, gi|329663965|ref|NM_001205660.1|, gi|31341051|ref|NM_174816.2|, gi|31343545|ref|NM_175793.2|, gi|57527813|ref|NM_174004.3|, gi|134085943|ref|NM_001083402.1|, gi|402692635|ref|NM_001076439.2|, gi|402747116|ref|NM_001098056.2|, gi|…
GO:0071322	cellular response to carbohydrate stimulus	6	gi|156120334|ref|NM_001101843.1|, gi|346716282|ref|NM_001034398.2|, gi|31341051|ref|NM_174816.2|, gi|117935054|ref|NM_174339.3|, gi|402743596|ref|NM_173916.3|, gi|162287147|ref|NM_001111120.1|
GO:0040008	regulation of growth	39	gi|31342479|ref|NM_174260.2|, gi|164414729|ref|NM_001113233.1|, gi|114052473|ref|NM_001046333.1|, gi|115495080|ref|NM_001075500.1|, gi|147906802|ref|NM_001098101.1|, gi|153791318|ref|NM_001099946.1|, gi|300795503|ref|NM_001193021.1|, gi|402743746|ref|NM_001082428.2|, gi|402745472|ref|NM_001099161.2|, gi|402745613|ref|NM_001097995.2|, gi|31342929|ref|NM_174059.2|, gi|115494903|ref|NM_001076209.1|,…
GO:0048015	phosphatidylinositol-mediated signaling	11	gi|31342642|ref|NM_174183.2|, gi|115496503|ref|NM_001075827.1|, gi|156718139|ref|NM_001103105.1|, gi|157265564|ref|NM_001104611.1|, gi|282721145|ref|NM_001075896.2|, gi|300795251|ref|NM_001192752.1|, gi|170016222|ref|NM_001122728.1|, gi|329664315|ref|NM_001205448.1|, gi|31343019|ref|NM_174021.2|, gi|329664761|ref|NM_001205504.1|, gi|402744524|ref|NM_001081603.2|
GO:0006935	chemotaxis	32	gi|41386783|ref|NM_174238.1|, gi|115496411|ref|NM_001075349.1|, gi|164420765|ref|NM_001113247.1|, gi|160707930|ref|NM_001110785.1|, gi|31341832|ref|NM_174496.2|, gi|329664407|ref|NM_001205971.1|, gi|114052610|ref|NM_001046312.1|, gi|31342121|ref|NM_174394.2|, gi|31343014|ref|NM_174023.2|, gi|31343545|ref|NM_175793.2|, gi|114326296|ref|NM_001046591.2|, gi|148226663|ref|NM_001097989.1|, gi|14964277…
GO:0009615	response to virus	12	gi|300795131|ref|NM_001193258.1|, gi|402693412|ref|NM_176653.4|, gi|402743746|ref|NM_001082428.2|, gi|31343019|ref|NM_174021.2|, gi|62751635|ref|NM_001015527.1|, gi|84370054|ref|NM_001038511.1|, gi|118150855|ref|NM_001077870.1|, gi|123959757|ref|NM_001080733.1|, gi|149642820|ref|NM_001099122.1|, gi|59676567|ref|NM_001012282.1|, gi|95147667|ref|NM_001040482.1|, gi|402743809|ref|NM_001046620.2|
GO:0032409	regulation of transporter activity	10	gi|114052610|ref|NM_001046312.1|, gi|402693480|ref|NM_001046249.2|, gi|114052473|ref|NM_001046333.1|, gi|300798172|ref|NM_001192895.1|, gi|261490673|ref|NM_001101052.2|, gi|262118294|ref|NM_001166572.1|, gi|198282134|ref|NM_001101040.1|, gi|116734842|ref|NM_001075129.1|, gi|329663989|ref|NM_001205663.1|, gi|332164671|ref|NM_001206751.1|
GO:0003015	heart process	9	gi|31341945|ref|NM_174458.2|, gi|149773579|ref|NM_001099101.1|, gi|118151447|ref|NM_001078165.1|, gi|123959757|ref|NM_001080733.1|, gi|157265564|ref|NM_001104611.1|, gi|198282134|ref|NM_001101040.1|, gi|115432044|ref|NM_173888.3|, gi|115497747|ref|NM_001075596.1|, gi|114052473|ref|NM_001046333.1|
GO:0009889	regulation of biosynthetic process	199	gi|155372072|ref|NM_001101173.1|, gi|31342479|ref|NM_174260.2|, gi|31343545|ref|NM_175793.2|, gi|77736142|ref|NM_001034598.1|, gi|94966951|ref|NM_001040580.1|, gi|125630704|ref|NM_001081540.1|, gi|148540199|ref|NM_001075385.2|, gi|155371934|ref|NM_001101102.1|, gi|156120408|ref|NM_001101880.1|, gi|156120602|ref|NM_001101977.1|, gi|156151421|ref|NM_001034016.2|, gi|156718129|ref|NM_001103100.1|, g…
GO:0006954	inflammatory response	29	gi|60592797|ref|NM_001012673.1|, gi|115496971|ref|NM_001075297.1|, gi|157265564|ref|NM_001104611.1|, gi|329664407|ref|NM_001205971.1|, gi|402693043|ref|NM_174617.4|, gi|300793840|ref|NM_001192170.1|, gi|402743687|ref|NM_001078096.2|, gi|31342642|ref|NM_174183.2|, gi|31343019|ref|NM_174021.2|, gi|31343103|ref|NM_173985.2|, gi|41386759|ref|NM_174008.1|, gi|114051703|ref|NM_001046517.1|, gi|11549559…
GO:0000087	M phase of mitotic cell cycle	26	gi|300793869|ref|NM_001193195.1|, gi|116004030|ref|NM_001076907.1|, gi|274315900|ref|NM_001045949.2|, gi|116003956|ref|NM_001076865.1|, gi|282721145|ref|NM_001075896.2|, gi|300798172|ref|NM_001192895.1|, gi|329663403|ref|NM_001205837.1|, gi|31343014|ref|NM_174023.2|, gi|402692240|ref|NM_001046270.2|, gi|27805840|ref|NM_174295.1|, gi|115496513|ref|NM_001075489.1|, gi|139947519|ref|NM_001083652.1|,…
GO:0045765	regulation of angiogenesis	8	gi|31342941|ref|NM_174055.2|, gi|114051298|ref|NM_001046038.1|, gi|114052610|ref|NM_001046312.1|, gi|115432044|ref|NM_173888.3|, gi|139948963|ref|NM_001083752.1|, gi|300793726|ref|NM_001192420.1|, gi|329664407|ref|NM_001205971.1|, gi|170016222|ref|NM_001122728.1|
GO:0019318	hexose metabolic process	17	gi|156121248|ref|NM_001102302.1|, gi|31341051|ref|NM_174816.2|, gi|27807272|ref|NM_174705.1|, gi|70778916|ref|NM_177945.3|, gi|164448535|ref|NM_001113255.1|, gi|331284121|ref|NM_001206634.1|, gi|117935054|ref|NM_174339.3|, gi|164420773|ref|NM_001046422.2|, gi|300795251|ref|NM_001192752.1|, gi|110347575|ref|NM_174212.2|, gi|114052880|ref|NM_001045867.1|, gi|116734842|ref|NM_001075129.1|, gi|300793…
GO:0000279	M phase	33	gi|300793869|ref|NM_001193195.1|, gi|116004030|ref|NM_001076907.1|, gi|274315900|ref|NM_001045949.2|, gi|116003956|ref|NM_001076865.1|, gi|282721145|ref|NM_001075896.2|, gi|300798172|ref|NM_001192895.1|, gi|329664407|ref|NM_001205971.1|, gi|157428065|ref|NM_001105471.1|, gi|402692240|ref|NM_001046270.2|, gi|329663403|ref|NM_001205837.1|, gi|77736114|ref|NM_001034584.1|, gi|31343014|ref|NM_174023.…
GO:0022403	cell cycle phase	49	gi|300793869|ref|NM_001193195.1|, gi|116004030|ref|NM_001076907.1|, gi|274315900|ref|NM_001045949.2|, gi|116003956|ref|NM_001076865.1|, gi|282721145|ref|NM_001075896.2|, gi|300798172|ref|NM_001192895.1|, gi|329664407|ref|NM_001205971.1|, gi|157428065|ref|NM_001105471.1|, gi|402692240|ref|NM_001046270.2|, gi|31343103|ref|NM_173985.2|, gi|329663403|ref|NM_001205837.1|, gi|114052610|ref|NM_001046312…
GO:0019233	sensory perception of pain	6	gi|31342075|ref|NM_174410.2|, gi|31343545|ref|NM_175793.2|, gi|300794785|ref|NM_001192474.1|, gi|300796055|ref|NM_001192792.1|, gi|402765938|ref|NM_001046172.2|, gi|160333421|ref|NM_001081601.1|
GO:0051327	M phase of meiotic cell cycle	12	gi|329664407|ref|NM_001205971.1|, gi|274315900|ref|NM_001045949.2|, gi|77736114|ref|NM_001034584.1|, gi|300796908|ref|NM_001193090.1|, gi|41462306|ref|NM_201528.1|, gi|300794461|ref|NM_001193225.1|, gi|27805840|ref|NM_174295.1|, gi|115496513|ref|NM_001075489.1|, gi|156120876|ref|NM_001102115.1|, gi|280967446|ref|NM_001168704.1|, gi|300793869|ref|NM_001193195.1|, gi|402692240|ref|NM_001046270.2|
GO:0030334	regulation of cell migration	29	gi|114052610|ref|NM_001046312.1|, gi|170016222|ref|NM_001122728.1|, gi|160707930|ref|NM_001110785.1|, gi|31342642|ref|NM_174183.2|, gi|157265564|ref|NM_001104611.1|, gi|115496971|ref|NM_001075297.1|, gi|31341832|ref|NM_174496.2|, gi|329664407|ref|NM_001205971.1|, gi|300793922|ref|NM_001192942.1|, gi|402746847|ref|NM_001079607.2|, gi|31342941|ref|NM_174055.2|, gi|31343545|ref|NM_175793.2|, gi|1154…
GO:0050790	regulation of catalytic activity	112	gi|402744448|ref|NM_001076363.2|, gi|329664407|ref|NM_001205971.1|, gi|149642810|ref|NM_001098898.1|, gi|402743596|ref|NM_173916.3|, gi|31340703|ref|NM_174700.2|, gi|157427869|ref|NM_001105372.1|, gi|31343181|ref|NM_173957.2|, gi|329744554|ref|NM_001206326.1|, gi|402691674|ref|NM_001034666.2|, gi|329663403|ref|NM_001205837.1|, gi|114052610|ref|NM_001046312.1|, gi|31342479|ref|NM_174260.2|, gi|117…
GO:0009143	nucleoside triphosphate catabolic process	46	gi|402745471|ref|NM_001075923.2|, gi|31342046|ref|NM_174420.2|, gi|115496411|ref|NM_001075349.1|, gi|115497747|ref|NM_001075596.1|, gi|156120320|ref|NM_001101836.1|, gi|274323276|ref|NM_001040534.2|, gi|402691662|ref|NM_001046600.2|, gi|402692063|ref|NM_001045963.2|, gi|402745748|ref|NM_001077973.2|, gi|31342562|ref|NM_174221.2|, gi|77736114|ref|NM_001034584.1|, gi|114050908|ref|NM_001045988.1|, …
GO:0042113	B cell activation	11	gi|77736114|ref|NM_001034584.1|, gi|329664737|ref|NM_001205501.1|, gi|60592797|ref|NM_001012673.1|, gi|402693043|ref|NM_174617.4|, gi|402692521|ref|NM_001081613.2|, gi|300794785|ref|NM_001192474.1|, gi|402744534|ref|NM_001099397.2|, gi|300793891|ref|NM_001191161.1|, gi|402767192|ref|NM_001046054.2|, gi|31340793|ref|NM_174662.2|, gi|300793840|ref|NM_001192170.1|
GO:0051047	positive regulation of secretion	21	gi|329664407|ref|NM_001205971.1|, gi|329664315|ref|NM_001205448.1|, gi|329664947|ref|NM_001205782.1|, gi|31342069|ref|NM_174412.2|, gi|402693256|ref|NM_001046494.2|, gi|156523139|ref|NM_001102514.1|, gi|331284121|ref|NM_001206634.1|, gi|31342075|ref|NM_174410.2|, gi|156121248|ref|NM_001102302.1|, gi|162287147|ref|NM_001111120.1|, gi|317575688|ref|NM_178323.3|, gi|318043189|ref|NM_001201324.1|, gi…
GO:0031344	regulation of cell projection organization	19	gi|346421442|ref|NM_001077524.2|, gi|115496411|ref|NM_001075349.1|, gi|116734842|ref|NM_001075129.1|, gi|164420765|ref|NM_001113247.1|, gi|164414729|ref|NM_001113233.1|, gi|77736190|ref|NM_001034622.1|, gi|115495080|ref|NM_001075500.1|, gi|300797673|ref|NM_001192103.1|, gi|115495670|ref|NM_001076199.1|, gi|115497065|ref|NM_001075289.1|, gi|219804279|ref|NM_001143855.1|, gi|329664407|ref|NM_001205…
GO:0010927	cellular component assembly involved in morphogenesis	7	gi|402692063|ref|NM_001045963.2|, gi|155371886|ref|NM_001101078.1|, gi|300793891|ref|NM_001191161.1|, gi|115494965|ref|NM_001075956.1|, gi|329663648|ref|NM_001205875.1|, gi|282721145|ref|NM_001075896.2|, gi|31342479|ref|NM_174260.2|
GO:0048522	positive regulation of cellular process	204	gi|155372072|ref|NM_001101173.1|, gi|31342479|ref|NM_174260.2|, gi|31343545|ref|NM_175793.2|, gi|77736142|ref|NM_001034598.1|, gi|94966951|ref|NM_001040580.1|, gi|125630704|ref|NM_001081540.1|, gi|148540199|ref|NM_001075385.2|, gi|155371934|ref|NM_001101102.1|, gi|156120408|ref|NM_001101880.1|, gi|156120602|ref|NM_001101977.1|, gi|156151421|ref|NM_001034016.2|, gi|156718129|ref|NM_001103100.1|, g…
GO:0001501	skeletal system development	16	gi|31342929|ref|NM_174059.2|, gi|329664407|ref|NM_001205971.1|, gi|117935054|ref|NM_174339.3|, gi|300797271|ref|NM_001192852.1|, gi|402747086|ref|NM_001102116.2|, gi|31341051|ref|NM_174816.2|, gi|255760025|ref|NM_001076916.2|, gi|27807138|ref|NM_174634.1|, gi|77736569|ref|NM_001034796.1|, gi|154707845|ref|NM_001098937.1|, gi|300796729|ref|NM_001191546.1|, gi|402747116|ref|NM_001098056.2|, gi|2827…
GO:0032273	positive regulation of protein polymerization	8	gi|149642770|ref|NM_001099036.1|, gi|162287147|ref|NM_001111120.1|, gi|189491886|ref|NM_001128197.1|, gi|300797688|ref|NM_001191336.1|, gi|329663764|ref|NM_001205635.1|, gi|402746494|ref|NM_001034713.2|, gi|57527813|ref|NM_174004.3|, gi|116003956|ref|NM_001076865.1|
GO:0035295	tube development	27	gi|329744554|ref|NM_001206326.1|, gi|329664407|ref|NM_001205971.1|, gi|114052610|ref|NM_001046312.1|, gi|115494903|ref|NM_001076209.1|, gi|153792106|ref|NM_001099716.1|, gi|255760025|ref|NM_001076916.2|, gi|329663648|ref|NM_001205875.1|, gi|402693321|ref|NM_174782.3|, gi|300793726|ref|NM_001192420.1|, gi|329663965|ref|NM_001205660.1|, gi|118150959|ref|NM_001077930.1|, gi|300797271|ref|NM_00119285…
GO:0042476	odontogenesis	8	gi|402747116|ref|NM_001098056.2|, gi|149643020|ref|NM_001099078.1|, gi|156718139|ref|NM_001103105.1|, gi|255760025|ref|NM_001076916.2|, gi|402745311|ref|NM_001102506.2|, gi|31343019|ref|NM_174021.2|, gi|115432044|ref|NM_173888.3|, gi|329744554|ref|NM_001206326.1|
GO:0007050	cell cycle arrest	25	gi|31342479|ref|NM_174260.2|, gi|155372026|ref|NM_001101151.1|, gi|77736114|ref|NM_001034584.1|, gi|402692974|ref|NM_001076829.2|, gi|402745885|ref|NM_001102274.2|, gi|134085945|ref|NM_001083376.1|, gi|139948611|ref|NM_001083773.1|, gi|402744448|ref|NM_001076363.2|, gi|114052610|ref|NM_001046312.1|, gi|156121184|ref|NM_001102270.1|, gi|329744554|ref|NM_001206326.1|, gi|157074091|ref|NM_001103288.…
GO:0002221	pattern recognition receptor signaling pathway	12	gi|300793840|ref|NM_001192170.1|, gi|114051703|ref|NM_001046517.1|, gi|31343019|ref|NM_174021.2|, gi|31343545|ref|NM_175793.2|, gi|115497065|ref|NM_001075289.1|, gi|149642560|ref|NM_001099038.1|, gi|154707845|ref|NM_001098937.1|, gi|402744448|ref|NM_001076363.2|, gi|114052363|ref|NM_001046345.1|, gi|162287147|ref|NM_001111120.1|, gi|156120334|ref|NM_001101843.1|, gi|402743746|ref|NM_001082428.2|
GO:0048610	cellular process involved in reproduction	31	gi|329664407|ref|NM_001205971.1|, gi|402692063|ref|NM_001045963.2|, gi|274315900|ref|NM_001045949.2|, gi|77736114|ref|NM_001034584.1|, gi|31343134|ref|NM_173973.2|, gi|328887940|ref|NM_001008413.3|, gi|115432041|ref|NM_174071.2|, gi|118150855|ref|NM_001077870.1|, gi|402745041|ref|NM_001080287.3|, gi|300796908|ref|NM_001193090.1|, gi|62751635|ref|NM_001015527.1|, gi|114050908|ref|NM_001045988.1|, …
GO:0051209	release of sequestered calcium ion into cytosol	6	gi|31342479|ref|NM_174260.2|, gi|162287147|ref|NM_001111120.1|, gi|114052610|ref|NM_001046312.1|, gi|329664315|ref|NM_001205448.1|, gi|114052473|ref|NM_001046333.1|, gi|402693480|ref|NM_001046249.2|
GO:0002757	immune response-activating signal transduction	19	gi|402744448|ref|NM_001076363.2|, gi|300793840|ref|NM_001192170.1|, gi|114051703|ref|NM_001046517.1|, gi|31343019|ref|NM_174021.2|, gi|31343545|ref|NM_175793.2|, gi|115497065|ref|NM_001075289.1|, gi|149642560|ref|NM_001099038.1|, gi|154707845|ref|NM_001098937.1|, gi|114052363|ref|NM_001046345.1|, gi|31341051|ref|NM_174816.2|, gi|139948963|ref|NM_001083752.1|, gi|162287147|ref|NM_001111120.1|, gi|…
GO:0006637	acyl-CoA metabolic process	6	gi|31340793|ref|NM_174662.2|, gi|300796579|ref|NM_001192306.1|, gi|329664475|ref|NM_001205468.1|, gi|59676567|ref|NM_001012282.1|, gi|77736066|ref|NM_001034560.1|, gi|156120524|ref|NM_001101938.1|
GO:0006820	anion transport	21	gi|149642824|ref|NM_001099090.1|, gi|300793766|ref|NM_001192678.1|, gi|402745471|ref|NM_001075923.2|, gi|156523085|ref|NM_001102487.1|, gi|261490673|ref|NM_001101052.2|, gi|300798071|ref|NM_001193146.1|, gi|114052423|ref|NM_001046339.1|, gi|114326275|ref|NM_174843.2|, gi|27807092|ref|NM_174605.1|, gi|402693321|ref|NM_174782.3|, gi|31341709|ref|NM_174544.2|, gi|62751969|ref|NM_001015608.1|, gi|115…
GO:0009190	cyclic nucleotide biosynthetic process	11	gi|170016222|ref|NM_001122728.1|, gi|329664315|ref|NM_001205448.1|, gi|219805075|ref|NM_001143877.1|, gi|31342824|ref|NM_174109.2|, gi|115432044|ref|NM_173888.3|, gi|402691875|ref|NM_001101303.2|, gi|402743596|ref|NM_173916.3|, gi|198282134|ref|NM_001101040.1|, gi|300798172|ref|NM_001192895.1|, gi|329663588|ref|NM_001205866.1|, gi|157265564|ref|NM_001104611.1|
GO:0048699	generation of neurons	73	gi|31340895|ref|NM_174767.2|, gi|116004030|ref|NM_001076907.1|, gi|114051336|ref|NM_001046183.1|, gi|329664407|ref|NM_001205971.1|, gi|41386783|ref|NM_174238.1|, gi|115496411|ref|NM_001075349.1|, gi|164420765|ref|NM_001113247.1|, gi|346421442|ref|NM_001077524.2|, gi|116734842|ref|NM_001075129.1|, gi|118150783|ref|NM_001077834.1|, gi|402746887|ref|NM_001075824.2|, gi|156120408|ref|NM_001101880.1|,…
GO:0001525	angiogenesis	24	gi|31342941|ref|NM_174055.2|, gi|114051298|ref|NM_001046038.1|, gi|114052610|ref|NM_001046312.1|, gi|115432044|ref|NM_173888.3|, gi|139948963|ref|NM_001083752.1|, gi|300793726|ref|NM_001192420.1|, gi|329664407|ref|NM_001205971.1|, gi|31341051|ref|NM_174816.2|, gi|329664735|ref|NM_001206268.1|, gi|154707889|ref|NM_001099053.1|, gi|153792106|ref|NM_001099716.1|, gi|329663648|ref|NM_001205875.1|, gi…
GO:0018108	peptidyl-tyrosine phosphorylation	16	gi|57527813|ref|NM_174004.3|, gi|329744602|ref|NM_001192563.2|, gi|160707930|ref|NM_001110785.1|, gi|300797688|ref|NM_001191336.1|, gi|329663965|ref|NM_001205660.1|, gi|329744554|ref|NM_001206326.1|, gi|162287147|ref|NM_001111120.1|, gi|282721145|ref|NM_001075896.2|, gi|60592797|ref|NM_001012673.1|, gi|155372130|ref|NM_001101205.1|, gi|219804279|ref|NM_001143855.1|, gi|330864673|ref|NM_001206534.…
GO:0071844	cellular component assembly at cellular level	68	gi|155372072|ref|NM_001101173.1|, gi|78365274|ref|NM_001035339.1|, gi|134085891|ref|NM_001083495.1|, gi|300793869|ref|NM_001193195.1|, gi|157428065|ref|NM_001105471.1|, gi|402692240|ref|NM_001046270.2|, gi|115497065|ref|NM_001075289.1|, gi|402692063|ref|NM_001045963.2|, gi|402692921|ref|NM_001038683.2|, gi|115496138|ref|NM_001076318.1|, gi|156151421|ref|NM_001034016.2|, gi|329663154|ref|NM_001206…
GO:0042089	cytokine biosynthetic process	6	gi|60592797|ref|NM_001012673.1|, gi|402693043|ref|NM_174617.4|, gi|350538266|ref|NM_001245949.1|, gi|300794480|ref|NM_001192970.1|, gi|329664407|ref|NM_001205971.1|, gi|115495596|ref|NM_001076155.1|
GO:0030819	positive regulation of cAMP biosynthetic process	6	gi|170016222|ref|NM_001122728.1|, gi|31342824|ref|NM_174109.2|, gi|115432044|ref|NM_173888.3|, gi|402691875|ref|NM_001101303.2|, gi|402743596|ref|NM_173916.3|, gi|157265564|ref|NM_001104611.1|
GO:0008154	actin polymerization or depolymerization	12	gi|330340437|ref|NM_001206444.1|, gi|328926593|ref|NM_001191121.2|, gi|359751364|ref|NM_001206588.2|, gi|149642770|ref|NM_001099036.1|, gi|162287147|ref|NM_001111120.1|, gi|189491886|ref|NM_001128197.1|, gi|300797688|ref|NM_001191336.1|, gi|329663764|ref|NM_001205635.1|, gi|402746494|ref|NM_001034713.2|, gi|329665041|ref|NM_001205536.1|, gi|31343103|ref|NM_173985.2|, gi|402692088|ref|NM_001076923…
GO:0010629	negative regulation of gene expression	48	gi|31340799|ref|NM_174732.2|, gi|31342479|ref|NM_174260.2|, gi|115494903|ref|NM_001076209.1|, gi|118150783|ref|NM_001077834.1|, gi|134085891|ref|NM_001083495.1|, gi|148228870|ref|NM_001098117.1|, gi|153792106|ref|NM_001099716.1|, gi|154707889|ref|NM_001099053.1|, gi|155371934|ref|NM_001101102.1|, gi|300794878|ref|NM_001193246.1|, gi|300795798|ref|NM_001191256.1|, gi|300798422|ref|NM_001192907.1|,…
GO:0015758	glucose transport	6	gi|41462306|ref|NM_201528.1|, gi|156121248|ref|NM_001102302.1|, gi|329664275|ref|NM_001205443.1|, gi|27807272|ref|NM_174705.1|, gi|156718139|ref|NM_001103105.1|, gi|164448535|ref|NM_001113255.1|
GO:0008104	protein localization	118	gi|114052532|ref|NM_001045899.1|, gi|116004030|ref|NM_001076907.1|, gi|156120602|ref|NM_001101977.1|, gi|329664407|ref|NM_001205971.1|, gi|115496337|ref|NM_001075733.1|, gi|56119113|ref|NM_001007818.1|, gi|59676567|ref|NM_001012282.1|, gi|75832127|ref|NM_001025326.2|, gi|300793922|ref|NM_001192942.1|, gi|329663648|ref|NM_001205875.1|, gi|329664315|ref|NM_001205448.1|, gi|329664947|ref|NM_00120578…
GO:2000116	regulation of cysteine-type endopeptidase activity	16	gi|329664761|ref|NM_001205504.1|, gi|31340793|ref|NM_174662.2|, gi|31342251|ref|NM_174346.2|, gi|116003956|ref|NM_001076865.1|, gi|157427931|ref|NM_001105403.1|, gi|221136845|ref|NM_001144081.1|, gi|329664947|ref|NM_001205782.1|, gi|402693149|ref|NM_001075720.2|, gi|402743491|ref|NM_001163777.2|, gi|156120408|ref|NM_001101880.1|, gi|154707845|ref|NM_001098937.1|, gi|157074069|ref|NM_001103276.1|,…
GO:0042116	macrophage activation	6	gi|162287147|ref|NM_001111120.1|, gi|31343103|ref|NM_173985.2|, gi|115496971|ref|NM_001075297.1|, gi|329664407|ref|NM_001205971.1|, gi|31343319|ref|NM_173895.2|, gi|329744602|ref|NM_001192563.2|
GO:0050793	regulation of developmental process	77	gi|31342929|ref|NM_174059.2|, gi|329664407|ref|NM_001205971.1|, gi|156120408|ref|NM_001101880.1|, gi|31342479|ref|NM_174260.2|, gi|346421442|ref|NM_001077524.2|, gi|115496411|ref|NM_001075349.1|, gi|116734842|ref|NM_001075129.1|, gi|164420765|ref|NM_001113247.1|, gi|118150783|ref|NM_001077834.1|, gi|402746887|ref|NM_001075824.2|, gi|274321993|ref|NM_001098881.2|, gi|164414729|ref|NM_001113233.1|,…
GO:0032851	positive regulation of Rab GTPase activity	6	gi|84000026|ref|NM_001038029.1|, gi|149642950|ref|NM_001099176.1|, gi|329663140|ref|NM_001206310.1|, gi|329663731|ref|NM_001206142.1|, gi|402746626|ref|NM_001075248.2|, gi|402747016|ref|NM_001046073.2|
GO:0051588	regulation of neurotransmitter transport	6	gi|170016222|ref|NM_001122728.1|, gi|329663588|ref|NM_001205866.1|, gi|329664909|ref|NM_001205778.1|, gi|116734842|ref|NM_001075129.1|, gi|300798172|ref|NM_001192895.1|, gi|189491886|ref|NM_001128197.1|
GO:0055082	cellular chemical homeostasis	49	gi|31342479|ref|NM_174260.2|, gi|162287147|ref|NM_001111120.1|, gi|114052610|ref|NM_001046312.1|, gi|329664315|ref|NM_001205448.1|, gi|31340703|ref|NM_174700.2|, gi|57527813|ref|NM_174004.3|, gi|116734842|ref|NM_001075129.1|, gi|300794785|ref|NM_001192474.1|, gi|70778916|ref|NM_177945.3|, gi|156121248|ref|NM_001102302.1|, gi|31341945|ref|NM_174458.2|, gi|346716282|ref|NM_001034398.2|, gi|11405247…
GO:0014031	mesenchymal cell development	7	gi|153792106|ref|NM_001099716.1|, gi|115494903|ref|NM_001076209.1|, gi|117935054|ref|NM_174339.3|, gi|154707889|ref|NM_001099053.1|, gi|329664407|ref|NM_001205971.1|, gi|329663648|ref|NM_001205875.1|, gi|329664315|ref|NM_001205448.1|
GO:0006163	purine nucleotide metabolic process	68	gi|31343181|ref|NM_173957.2|, gi|329744554|ref|NM_001206326.1|, gi|402691674|ref|NM_001034666.2|, gi|31342046|ref|NM_174420.2|, gi|170016222|ref|NM_001122728.1|, gi|115496411|ref|NM_001075349.1|, gi|115497747|ref|NM_001075596.1|, gi|156120320|ref|NM_001101836.1|, gi|274323276|ref|NM_001040534.2|, gi|402691662|ref|NM_001046600.2|, gi|402692063|ref|NM_001045963.2|, gi|402745748|ref|NM_001077973.2|,…
GO:0010810	regulation of cell-substrate adhesion	7	gi|115495080|ref|NM_001075500.1|, gi|155372034|ref|NM_001101155.1|, gi|155372078|ref|NM_001101176.1|, gi|162287147|ref|NM_001111120.1|, gi|156523073|ref|NM_001102481.1|, gi|170016222|ref|NM_001122728.1|, gi|300793891|ref|NM_001191161.1|
GO:0044255	cellular lipid metabolic process	59	gi|31341051|ref|NM_174816.2|, gi|329664363|ref|NM_001205454.1|, gi|402744879|ref|NM_001038550.2|, gi|402743569|ref|NM_001102059.2|, gi|156120524|ref|NM_001101938.1|, gi|78369507|ref|NM_001035398.1|, gi|114050968|ref|NM_001046482.1|, gi|118151383|ref|NM_001077880.1|, gi|164420749|ref|NM_001077022.2|, gi|300797484|ref|NM_001192606.1|, gi|402691853|ref|NM_001077074.2|, gi|139948495|ref|NM_001083756.…
GO:0043254	regulation of protein complex assembly	18	gi|155372072|ref|NM_001101173.1|, gi|114051336|ref|NM_001046183.1|, gi|330340437|ref|NM_001206444.1|, gi|328926593|ref|NM_001191121.2|, gi|359751364|ref|NM_001206588.2|, gi|31342642|ref|NM_174183.2|, gi|31340793|ref|NM_174662.2|, gi|149642770|ref|NM_001099036.1|, gi|162287147|ref|NM_001111120.1|, gi|189491886|ref|NM_001128197.1|, gi|300797688|ref|NM_001191336.1|, gi|329663764|ref|NM_001205635.1|,…
GO:0031399	regulation of protein modification process	70	gi|402744448|ref|NM_001076363.2|, gi|31342479|ref|NM_174260.2|, gi|329664407|ref|NM_001205971.1|, gi|149642810|ref|NM_001098898.1|, gi|402743596|ref|NM_173916.3|, gi|57527813|ref|NM_174004.3|, gi|329744602|ref|NM_001192563.2|, gi|160707930|ref|NM_001110785.1|, gi|329663403|ref|NM_001205837.1|, gi|114052610|ref|NM_001046312.1|, gi|329744554|ref|NM_001206326.1|, gi|329663965|ref|NM_001205660.1|, gi…
GO:0051726	regulation of cell cycle	48	gi|274315900|ref|NM_001045949.2|, gi|116004030|ref|NM_001076907.1|, gi|116003956|ref|NM_001076865.1|, gi|282721145|ref|NM_001075896.2|, gi|300798172|ref|NM_001192895.1|, gi|329664407|ref|NM_001205971.1|, gi|31343103|ref|NM_173985.2|, gi|329663403|ref|NM_001205837.1|, gi|329663654|ref|NM_001205876.1|, gi|31342479|ref|NM_174260.2|, gi|114052610|ref|NM_001046312.1|, gi|329744554|ref|NM_001206326.1|,…
GO:0016331	morphogenesis of embryonic epithelium	13	gi|329663648|ref|NM_001205875.1|, gi|117935054|ref|NM_174339.3|, gi|255760025|ref|NM_001076916.2|, gi|329664407|ref|NM_001205971.1|, gi|115432044|ref|NM_173888.3|, gi|115494965|ref|NM_001075956.1|, gi|62460389|ref|NM_001014849.1|, gi|164420710|ref|NM_001113241.1|, gi|329664879|ref|NM_001206030.1|, gi|402746847|ref|NM_001079607.2|, gi|402746624|ref|NM_001104996.2|, gi|329744554|ref|NM_001206326.1|…
GO:0048754	branching morphogenesis of a tube	11	gi|329664407|ref|NM_001205971.1|, gi|114052610|ref|NM_001046312.1|, gi|115494903|ref|NM_001076209.1|, gi|329663648|ref|NM_001205875.1|, gi|329744554|ref|NM_001206326.1|, gi|402693321|ref|NM_174782.3|, gi|153792106|ref|NM_001099716.1|, gi|300793726|ref|NM_001192420.1|, gi|329663965|ref|NM_001205660.1|, gi|329663654|ref|NM_001205876.1|, gi|31342941|ref|NM_174055.2|
GO:0031324	negative regulation of cellular metabolic process	72	gi|31340799|ref|NM_174732.2|, gi|31342479|ref|NM_174260.2|, gi|115494903|ref|NM_001076209.1|, gi|118150783|ref|NM_001077834.1|, gi|134085891|ref|NM_001083495.1|, gi|148228870|ref|NM_001098117.1|, gi|153792106|ref|NM_001099716.1|, gi|154707889|ref|NM_001099053.1|, gi|155371934|ref|NM_001101102.1|, gi|300794878|ref|NM_001193246.1|, gi|300795798|ref|NM_001191256.1|, gi|300798422|ref|NM_001192907.1|,…
GO:0043406	positive regulation of MAP kinase activity	15	gi|402744448|ref|NM_001076363.2|, gi|329663648|ref|NM_001205875.1|, gi|282721145|ref|NM_001075896.2|, gi|329664315|ref|NM_001205448.1|, gi|116004072|ref|NM_001076925.1|, gi|155371934|ref|NM_001101102.1|, gi|156121248|ref|NM_001102302.1|, gi|221136845|ref|NM_001144081.1|, gi|329664407|ref|NM_001205971.1|, gi|31343545|ref|NM_175793.2|, gi|125630714|ref|NM_001081541.1|, gi|149642678|ref|NM_001098880…
GO:0007269	neurotransmitter secretion	8	gi|170016222|ref|NM_001122728.1|, gi|329663588|ref|NM_001205866.1|, gi|329664909|ref|NM_001205778.1|, gi|116734842|ref|NM_001075129.1|, gi|402691696|ref|NM_001075431.2|, gi|402691842|ref|NM_174345.4|, gi|402691845|ref|NM_001077964.2|, gi|189491886|ref|NM_001128197.1|
GO:0006402	mRNA catabolic process	10	gi|85662709|ref|NM_174310.3|, gi|155372048|ref|NM_001101161.1|, gi|155372080|ref|NM_001101177.1|, gi|329664919|ref|NM_001206035.1|, gi|77736152|ref|NM_001034603.1|, gi|115495810|ref|NM_001076252.1|, gi|402744448|ref|NM_001076363.2|, gi|402744627|ref|NM_001025340.2|, gi|402745431|ref|NM_001034245.2|, gi|402746536|ref|NM_001024469.3|
GO:0034220	ion transmembrane transport	42	gi|27807092|ref|NM_174605.1|, gi|31341945|ref|NM_174458.2|, gi|31341709|ref|NM_174544.2|, gi|56797762|ref|NM_174838.2|, gi|115432041|ref|NM_174071.2|, gi|166706924|ref|NM_001114154.1|, gi|221136859|ref|NM_001144085.1|, gi|300794728|ref|NM_001192727.1|, gi|300794785|ref|NM_001192474.1|, gi|329755276|ref|NM_001206380.1|, gi|114052610|ref|NM_001046312.1|, gi|402691797|ref|NM_001101098.2|, gi|3007972…
GO:0040014	regulation of multicellular organism growth	7	gi|59676567|ref|NM_001012282.1|, gi|60592797|ref|NM_001012673.1|, gi|114051336|ref|NM_001046183.1|, gi|115494965|ref|NM_001075956.1|, gi|153792106|ref|NM_001099716.1|, gi|402693043|ref|NM_174617.4|, gi|300798172|ref|NM_001192895.1|
GO:0010975	regulation of neuron projection development	16	gi|346421442|ref|NM_001077524.2|, gi|115496411|ref|NM_001075349.1|, gi|116734842|ref|NM_001075129.1|, gi|164420765|ref|NM_001113247.1|, gi|164414729|ref|NM_001113233.1|, gi|77736190|ref|NM_001034622.1|, gi|115495080|ref|NM_001075500.1|, gi|300797673|ref|NM_001192103.1|, gi|115495670|ref|NM_001076199.1|, gi|115497065|ref|NM_001075289.1|, gi|219804279|ref|NM_001143855.1|, gi|329664407|ref|NM_001205…
GO:0002756	MyD88-independent toll-like receptor signaling pathway	9	gi|114051703|ref|NM_001046517.1|, gi|162287147|ref|NM_001111120.1|, gi|31343019|ref|NM_174021.2|, gi|31343545|ref|NM_175793.2|, gi|114052363|ref|NM_001046345.1|, gi|115497065|ref|NM_001075289.1|, gi|149642560|ref|NM_001099038.1|, gi|154707845|ref|NM_001098937.1|, gi|402744448|ref|NM_001076363.2|
GO:0034613	cellular protein localization	68	gi|114052532|ref|NM_001045899.1|, gi|116004030|ref|NM_001076907.1|, gi|115496337|ref|NM_001075733.1|, gi|329663654|ref|NM_001205876.1|, gi|402743809|ref|NM_001046620.2|, gi|90991697|ref|NM_001012285.2|, gi|300793869|ref|NM_001193195.1|, gi|402692088|ref|NM_001076923.2|, gi|300795658|ref|NM_001192261.1|, gi|114051336|ref|NM_001046183.1|, gi|149642692|ref|NM_001098987.1|, gi|402692113|ref|NM_001034…
GO:0031669	cellular response to nutrient levels	10	gi|402691672|ref|NM_001100367.2|, gi|118150783|ref|NM_001077834.1|, gi|219804279|ref|NM_001143855.1|, gi|255760025|ref|NM_001076916.2|, gi|329664407|ref|NM_001205971.1|, gi|329664313|ref|NM_001206215.1|, gi|156121248|ref|NM_001102302.1|, gi|329663654|ref|NM_001205876.1|, gi|300797588|ref|NM_001192099.1|, gi|57527813|ref|NM_174004.3|
GO:0035050	embryonic heart tube development	7	gi|153792106|ref|NM_001099716.1|, gi|329663654|ref|NM_001205876.1|, gi|115494965|ref|NM_001075956.1|, gi|117935054|ref|NM_174339.3|, gi|329663648|ref|NM_001205875.1|, gi|329664407|ref|NM_001205971.1|, gi|329664879|ref|NM_001206030.1|
GO:0030804	positive regulation of cyclic nucleotide biosynthetic process	6	gi|170016222|ref|NM_001122728.1|, gi|31342824|ref|NM_174109.2|, gi|115432044|ref|NM_173888.3|, gi|402691875|ref|NM_001101303.2|, gi|402743596|ref|NM_173916.3|, gi|157265564|ref|NM_001104611.1|
GO:0043900	regulation of multi-organism process	8	gi|300793840|ref|NM_001192170.1|, gi|402743824|ref|NM_001101105.2|, gi|300795131|ref|NM_001193258.1|, gi|402693412|ref|NM_176653.4|, gi|402743746|ref|NM_001082428.2|, gi|31342075|ref|NM_174410.2|, gi|402743809|ref|NM_001046620.2|, gi|402745884|ref|NM_001010994.3|
GO:0060249	anatomical structure homeostasis	8	gi|170016222|ref|NM_001122728.1|, gi|402747116|ref|NM_001098056.2|, gi|117935054|ref|NM_174339.3|, gi|116003956|ref|NM_001076865.1|, gi|115494965|ref|NM_001075956.1|, gi|282721145|ref|NM_001075896.2|, gi|157074091|ref|NM_001103288.1|, gi|255708459|ref|NM_001024542.2|
GO:0002237	response to molecule of bacterial origin	19	gi|300793840|ref|NM_001192170.1|, gi|402743824|ref|NM_001101105.2|, gi|31343545|ref|NM_175793.2|, gi|114051298|ref|NM_001046038.1|, gi|114051703|ref|NM_001046517.1|, gi|162287147|ref|NM_001111120.1|, gi|41386759|ref|NM_174008.1|, gi|329664407|ref|NM_001205971.1|, gi|31342069|ref|NM_174412.2|, gi|31342642|ref|NM_174183.2|, gi|95147667|ref|NM_001040482.1|, gi|115432044|ref|NM_173888.3|, gi|11549621…
GO:0044092	negative regulation of molecular function	48	gi|329663403|ref|NM_001205837.1|, gi|115495080|ref|NM_001075500.1|, gi|115497033|ref|NM_001075189.1|, gi|402744592|ref|NM_001102054.2|, gi|57527813|ref|NM_174004.3|, gi|300794878|ref|NM_001193246.1|, gi|300795640|ref|NM_001192516.1|, gi|116004030|ref|NM_001076907.1|, gi|402743824|ref|NM_001101105.2|, gi|300793840|ref|NM_001192170.1|, gi|300795465|ref|NM_001193019.1|, gi|402743746|ref|NM_001082428…
GO:0031497	chromatin assembly	8	gi|148229120|ref|NM_001098014.1|, gi|114052339|ref|NM_001045866.1|, gi|114052403|ref|NM_001046340.1|, gi|115497299|ref|NM_001076086.1|, gi|120474977|ref|NM_001037469.2|, gi|155371862|ref|NM_001101066.1|, gi|329663148|ref|NM_001206311.1|, gi|402743608|ref|NM_001077013.2|
GO:0030099	myeloid cell differentiation	12	gi|62751531|ref|NM_001015624.1|, gi|117935054|ref|NM_174339.3|, gi|60592797|ref|NM_001012673.1|, gi|402693043|ref|NM_174617.4|, gi|31340793|ref|NM_174662.2|, gi|329663654|ref|NM_001205876.1|, gi|31343019|ref|NM_174021.2|, gi|329299070|ref|NM_001205372.1|, gi|329744602|ref|NM_001192563.2|, gi|31342947|ref|NM_174054.2|, gi|156120418|ref|NM_001101885.1|, gi|329664791|ref|NM_001206019.1|
GO:0006486	protein glycosylation	17	gi|115495864|ref|NM_001075533.1|, gi|116003986|ref|NM_001076886.1|, gi|402692761|ref|NM_001043342.2|, gi|402745736|ref|NM_001043345.2|, gi|300795251|ref|NM_001192752.1|, gi|115495978|ref|NM_001076188.1|, gi|115496084|ref|NM_001076316.1|, gi|300796650|ref|NM_001191298.1|, gi|41386726|ref|NM_176662.1|, gi|114051891|ref|NM_001046404.1|, gi|115495980|ref|NM_001076189.1|, gi|125991941|ref|NM_001081604…
GO:0043255	regulation of carbohydrate biosynthetic process	6	gi|156121248|ref|NM_001102302.1|, gi|27807272|ref|NM_174705.1|, gi|70778916|ref|NM_177945.3|, gi|164448535|ref|NM_001113255.1|, gi|331284121|ref|NM_001206634.1|, gi|31342075|ref|NM_174410.2|
GO:0051707	response to other organism	37	gi|300793840|ref|NM_001192170.1|, gi|402743824|ref|NM_001101105.2|, gi|31343545|ref|NM_175793.2|, gi|114051298|ref|NM_001046038.1|, gi|114051703|ref|NM_001046517.1|, gi|162287147|ref|NM_001111120.1|, gi|300795131|ref|NM_001193258.1|, gi|402693412|ref|NM_176653.4|, gi|402743746|ref|NM_001082428.2|, gi|328927015|ref|NM_001191444.1|, gi|31343019|ref|NM_174021.2|, gi|62751635|ref|NM_001015527.1|, gi|…
GO:0003006	developmental process involved in reproduction	19	gi|300794461|ref|NM_001193225.1|, gi|402692063|ref|NM_001045963.2|, gi|157074069|ref|NM_001103276.1|, gi|402692635|ref|NM_001076439.2|, gi|329744554|ref|NM_001206326.1|, gi|60592797|ref|NM_001012673.1|, gi|402693043|ref|NM_174617.4|, gi|300796908|ref|NM_001193090.1|, gi|329665045|ref|NM_001206048.1|, gi|77736114|ref|NM_001034584.1|, gi|148227485|ref|NM_001098025.1|, gi|300794605|ref|NM_001191197.…
GO:0019882	antigen processing and presentation	7	gi|61098060|ref|NM_001012680.2|, gi|402693167|ref|NM_001040481.3|, gi|402744448|ref|NM_001076363.2|, gi|125991941|ref|NM_001081604.1|, gi|300798340|ref|NM_001193159.1|, gi|41386730|ref|NM_176657.1|, gi|274321349|ref|NM_001168604.1|
GO:0050789	regulation of biological process	522	gi|155372072|ref|NM_001101173.1|, gi|31342479|ref|NM_174260.2|, gi|31343545|ref|NM_175793.2|, gi|77736142|ref|NM_001034598.1|, gi|94966951|ref|NM_001040580.1|, gi|125630704|ref|NM_001081540.1|, gi|148540199|ref|NM_001075385.2|, gi|155371934|ref|NM_001101102.1|, gi|156120408|ref|NM_001101880.1|, gi|156120602|ref|NM_001101977.1|, gi|156151421|ref|NM_001034016.2|, gi|156718129|ref|NM_001103100.1|, g…
GO:0022612	gland morphogenesis	10	gi|329664407|ref|NM_001205971.1|, gi|329744554|ref|NM_001206326.1|, gi|402693321|ref|NM_174782.3|, gi|329663654|ref|NM_001205876.1|, gi|60592797|ref|NM_001012673.1|, gi|31342929|ref|NM_174059.2|, gi|57527813|ref|NM_174004.3|, gi|156718139|ref|NM_001103105.1|, gi|329663965|ref|NM_001205660.1|, gi|331284121|ref|NM_001206634.1|
GO:0032412	regulation of ion transmembrane transporter activity	10	gi|114052610|ref|NM_001046312.1|, gi|402693480|ref|NM_001046249.2|, gi|114052473|ref|NM_001046333.1|, gi|300798172|ref|NM_001192895.1|, gi|261490673|ref|NM_001101052.2|, gi|262118294|ref|NM_001166572.1|, gi|198282134|ref|NM_001101040.1|, gi|116734842|ref|NM_001075129.1|, gi|329663989|ref|NM_001205663.1|, gi|332164671|ref|NM_001206751.1|
GO:0050851	antigen receptor-mediated signaling pathway	8	gi|114052610|ref|NM_001046312.1|, gi|31343545|ref|NM_175793.2|, gi|31343019|ref|NM_174021.2|, gi|147899034|ref|NM_001098116.1|, gi|157427953|ref|NM_001105414.1|, gi|402744448|ref|NM_001076363.2|, gi|402766915|ref|NM_001076844.2|, gi|45429968|ref|NM_205772.1|
GO:0006928	cellular component movement	59	gi|329663485|ref|NM_001205595.1|, gi|402693043|ref|NM_174617.4|, gi|195539546|ref|NM_001130765.1|, gi|329664407|ref|NM_001205971.1|, gi|31341051|ref|NM_174816.2|, gi|329664735|ref|NM_001206268.1|, gi|154707889|ref|NM_001099053.1|, gi|114052610|ref|NM_001046312.1|, gi|170016222|ref|NM_001122728.1|, gi|160707930|ref|NM_001110785.1|, gi|31342642|ref|NM_174183.2|, gi|157265564|ref|NM_001104611.1|, gi…
GO:0045596	negative regulation of cell differentiation	23	gi|156120408|ref|NM_001101880.1|, gi|31342929|ref|NM_174059.2|, gi|346421442|ref|NM_001077524.2|, gi|274321993|ref|NM_001098881.2|, gi|300795465|ref|NM_001193019.1|, gi|170016222|ref|NM_001122728.1|, gi|402691672|ref|NM_001100367.2|, gi|329663654|ref|NM_001205876.1|, gi|329664879|ref|NM_001206030.1|, gi|402746624|ref|NM_001104996.2|, gi|62751531|ref|NM_001015624.1|, gi|60592797|ref|NM_001012673.1…
GO:0042325	regulation of phosphorylation	62	gi|402744448|ref|NM_001076363.2|, gi|329664407|ref|NM_001205971.1|, gi|149642810|ref|NM_001098898.1|, gi|402743596|ref|NM_173916.3|, gi|57527813|ref|NM_174004.3|, gi|329744602|ref|NM_001192563.2|, gi|160707930|ref|NM_001110785.1|, gi|114052610|ref|NM_001046312.1|, gi|329744554|ref|NM_001206326.1|, gi|329663965|ref|NM_001205660.1|, gi|162287147|ref|NM_001111120.1|, gi|282721145|ref|NM_001075896.2|…
GO:0007276	gamete generation	21	gi|402692063|ref|NM_001045963.2|, gi|300794461|ref|NM_001193225.1|, gi|115495810|ref|NM_001076252.1|, gi|300796908|ref|NM_001193090.1|, gi|402745431|ref|NM_001034245.2|, gi|115494965|ref|NM_001075956.1|, gi|77736114|ref|NM_001034584.1|, gi|78365274|ref|NM_001035339.1|, gi|115497747|ref|NM_001075596.1|, gi|116004072|ref|NM_001076925.1|, gi|134085966|ref|NM_001083458.1|, gi|156120876|ref|NM_0011021…
GO:0045935	positive regulation of nucleobase-containing compound metabolic process	74	gi|155372072|ref|NM_001101173.1|, gi|31342479|ref|NM_174260.2|, gi|31343545|ref|NM_175793.2|, gi|77736142|ref|NM_001034598.1|, gi|94966951|ref|NM_001040580.1|, gi|125630704|ref|NM_001081540.1|, gi|148540199|ref|NM_001075385.2|, gi|155371934|ref|NM_001101102.1|, gi|156120408|ref|NM_001101880.1|, gi|156120602|ref|NM_001101977.1|, gi|156151421|ref|NM_001034016.2|, gi|156718129|ref|NM_001103100.1|, g…
GO:0006811	ion transport	75	gi|31342479|ref|NM_174260.2|, gi|162287147|ref|NM_001111120.1|, gi|27807092|ref|NM_174605.1|, gi|31341945|ref|NM_174458.2|, gi|114052610|ref|NM_001046312.1|, gi|329664315|ref|NM_001205448.1|, gi|149642824|ref|NM_001099090.1|, gi|300793766|ref|NM_001192678.1|, gi|402745471|ref|NM_001075923.2|, gi|156523085|ref|NM_001102487.1|, gi|261490673|ref|NM_001101052.2|, gi|300798071|ref|NM_001193146.1|, gi|…
GO:0050770	regulation of axonogenesis	8	gi|346421442|ref|NM_001077524.2|, gi|115496411|ref|NM_001075349.1|, gi|116734842|ref|NM_001075129.1|, gi|164420765|ref|NM_001113247.1|, gi|164414729|ref|NM_001113233.1|, gi|329663965|ref|NM_001205660.1|, gi|329664407|ref|NM_001205971.1|, gi|402746847|ref|NM_001079607.2|
GO:0071845	cellular component disassembly at cellular level	12	gi|402744448|ref|NM_001076363.2|, gi|402744627|ref|NM_001025340.2|, gi|402746536|ref|NM_001024469.3|, gi|330340437|ref|NM_001206444.1|, gi|77735936|ref|NM_001034493.1|, gi|328926593|ref|NM_001191121.2|, gi|359751364|ref|NM_001206588.2|, gi|402693256|ref|NM_001046494.2|, gi|402746847|ref|NM_001079607.2|, gi|77736190|ref|NM_001034622.1|, gi|274321993|ref|NM_001098881.2|, gi|300796660|ref|NM_0011928…
GO:0006259	DNA metabolic process	49	gi|156121086|ref|NM_001102220.1|, gi|77736114|ref|NM_001034584.1|, gi|115497065|ref|NM_001075289.1|, gi|329744554|ref|NM_001206326.1|, gi|402745885|ref|NM_001102274.2|, gi|300796660|ref|NM_001192822.1|, gi|148229120|ref|NM_001098014.1|, gi|114052339|ref|NM_001045866.1|, gi|114052403|ref|NM_001046340.1|, gi|115497299|ref|NM_001076086.1|, gi|120474977|ref|NM_001037469.2|, gi|155371862|ref|NM_001101…
GO:0009914	hormone transport	20	gi|300794728|ref|NM_001192727.1|, gi|31342069|ref|NM_174412.2|, gi|31342458|ref|NM_174270.2|, gi|116734842|ref|NM_001075129.1|, gi|157074091|ref|NM_001103288.1|, gi|300796497|ref|NM_001192046.1|, gi|31342075|ref|NM_174410.2|, gi|115432044|ref|NM_173888.3|, gi|156121248|ref|NM_001102302.1|, gi|162287147|ref|NM_001111120.1|, gi|317575688|ref|NM_178323.3|, gi|318043189|ref|NM_001201324.1|, gi|157265…
GO:0001819	positive regulation of cytokine production	12	gi|41386759|ref|NM_174008.1|, gi|402743809|ref|NM_001046620.2|, gi|114052610|ref|NM_001046312.1|, gi|115496971|ref|NM_001075297.1|, gi|160707930|ref|NM_001110785.1|, gi|329664407|ref|NM_001205971.1|, gi|451958090|ref|NM_174645.3|, gi|84370054|ref|NM_001038511.1|, gi|31343019|ref|NM_174021.2|, gi|117935054|ref|NM_174339.3|, gi|139948963|ref|NM_001083752.1|, gi|329664315|ref|NM_001205448.1|
GO:0051239	regulation of multicellular organismal process	114	gi|31342929|ref|NM_174059.2|, gi|329664407|ref|NM_001205971.1|, gi|170016222|ref|NM_001122728.1|, gi|329663588|ref|NM_001205866.1|, gi|329664909|ref|NM_001205778.1|, gi|75832127|ref|NM_001025326.2|, gi|31343103|ref|NM_173985.2|, gi|31341945|ref|NM_174458.2|, gi|149773579|ref|NM_001099101.1|, gi|31342479|ref|NM_174260.2|, gi|41386759|ref|NM_174008.1|, gi|402743809|ref|NM_001046620.2|, gi|114052610…
GO:0008654	phospholipid biosynthetic process	11	gi|329664363|ref|NM_001205454.1|, gi|118151383|ref|NM_001077880.1|, gi|164420749|ref|NM_001077022.2|, gi|300797484|ref|NM_001192606.1|, gi|402691853|ref|NM_001077074.2|, gi|139948495|ref|NM_001083756.1|, gi|149642714|ref|NM_001098951.1|, gi|59676567|ref|NM_001012282.1|, gi|118151179|ref|NM_001078046.1|, gi|27807398|ref|NM_174796.1|, gi|329664315|ref|NM_001205448.1|
GO:0048608	reproductive structure development	13	gi|300794461|ref|NM_001193225.1|, gi|60592797|ref|NM_001012673.1|, gi|402693043|ref|NM_174617.4|, gi|300796908|ref|NM_001193090.1|, gi|329665045|ref|NM_001206048.1|, gi|77736114|ref|NM_001034584.1|, gi|148227485|ref|NM_001098025.1|, gi|300794605|ref|NM_001191197.1|, gi|329664407|ref|NM_001205971.1|, gi|31342929|ref|NM_174059.2|, gi|255760025|ref|NM_001076916.2|, gi|402692635|ref|NM_001076439.2|, …
GO:0045926	negative regulation of growth	10	gi|31342929|ref|NM_174059.2|, gi|115494903|ref|NM_001076209.1|, gi|300793726|ref|NM_001192420.1|, gi|402692319|ref|NM_001076198.2|, gi|329663965|ref|NM_001205660.1|, gi|329664407|ref|NM_001205971.1|, gi|402746847|ref|NM_001079607.2|, gi|94966951|ref|NM_001040580.1|, gi|117935054|ref|NM_174339.3|, gi|402745884|ref|NM_001010994.3|
GO:0072593	reactive oxygen species metabolic process	6	gi|129277509|ref|NM_001082610.1|, gi|300797271|ref|NM_001192852.1|, gi|402745224|ref|NM_001046187.2|, gi|84000292|ref|NM_001038159.1|, gi|282721145|ref|NM_001075896.2|, gi|169881269|ref|NM_174625.3|
GO:0032504	multicellular organism reproduction	34	gi|402692063|ref|NM_001045963.2|, gi|31343019|ref|NM_174021.2|, gi|57527813|ref|NM_174004.3|, gi|60592797|ref|NM_001012673.1|, gi|117935054|ref|NM_174339.3|, gi|156523073|ref|NM_001102481.1|, gi|329663654|ref|NM_001205876.1|, gi|346716282|ref|NM_001034398.2|, gi|402693043|ref|NM_174617.4|, gi|300796908|ref|NM_001193090.1|, gi|31342075|ref|NM_174410.2|, gi|329664407|ref|NM_001205971.1|, gi|3296643…
GO:0080135	regulation of cellular response to stress	20	gi|31342947|ref|NM_174054.2|, gi|329744554|ref|NM_001206326.1|, gi|402745885|ref|NM_001102274.2|, gi|300795640|ref|NM_001192516.1|, gi|329663648|ref|NM_001205875.1|, gi|148228870|ref|NM_001098117.1|, gi|116004072|ref|NM_001076925.1|, gi|155371934|ref|NM_001101102.1|, gi|156121248|ref|NM_001102302.1|, gi|221136845|ref|NM_001144081.1|, gi|329664407|ref|NM_001205971.1|, gi|346421442|ref|NM_001077524…
GO:0048813	dendrite morphogenesis	7	gi|329665041|ref|NM_001205536.1|, gi|300793922|ref|NM_001192942.1|, gi|300794785|ref|NM_001192474.1|, gi|116734842|ref|NM_001075129.1|, gi|156120602|ref|NM_001101977.1|, gi|300797271|ref|NM_001192852.1|, gi|329663989|ref|NM_001205663.1|
GO:0006641	triglyceride metabolic process	10	gi|31341051|ref|NM_174816.2|, gi|78369273|ref|NM_001035410.1|, gi|31340793|ref|NM_174662.2|, gi|47564053|ref|NM_001001154.1|, gi|149643092|ref|NM_001099136.1|, gi|300796579|ref|NM_001192306.1|, gi|329664475|ref|NM_001205468.1|, gi|59676567|ref|NM_001012282.1|, gi|402746770|ref|NM_001034303.2|, gi|57527813|ref|NM_174004.3|
GO:0070271	protein complex biogenesis	54	gi|155372072|ref|NM_001101173.1|, gi|47564097|ref|NM_001001168.1|, gi|115432041|ref|NM_174071.2|, gi|134085891|ref|NM_001083495.1|, gi|149773579|ref|NM_001099101.1|, gi|77735778|ref|NM_001034416.1|, gi|114326273|ref|NM_174025.3|, gi|160333421|ref|NM_001081601.1|, gi|332688259|ref|NM_001206962.1|, gi|402691845|ref|NM_001077964.2|, gi|402693256|ref|NM_001046494.2|, gi|57527813|ref|NM_174004.3|, gi|…
GO:2000145	regulation of cell motility	31	gi|114052610|ref|NM_001046312.1|, gi|170016222|ref|NM_001122728.1|, gi|160707930|ref|NM_001110785.1|, gi|31342642|ref|NM_174183.2|, gi|157265564|ref|NM_001104611.1|, gi|115496971|ref|NM_001075297.1|, gi|31341832|ref|NM_174496.2|, gi|329664407|ref|NM_001205971.1|, gi|300793922|ref|NM_001192942.1|, gi|402746847|ref|NM_001079607.2|, gi|31342941|ref|NM_174055.2|, gi|31343545|ref|NM_175793.2|, gi|1154…
GO:0031124	mRNA 3'-end processing	6	gi|118151011|ref|NM_001077971.1|, gi|261490673|ref|NM_001101052.2|, gi|85662709|ref|NM_174310.3|, gi|155372048|ref|NM_001101161.1|, gi|115495810|ref|NM_001076252.1|, gi|402745431|ref|NM_001034245.2|
GO:0048285	organelle fission	29	gi|300793869|ref|NM_001193195.1|, gi|116004030|ref|NM_001076907.1|, gi|274315900|ref|NM_001045949.2|, gi|116003956|ref|NM_001076865.1|, gi|282721145|ref|NM_001075896.2|, gi|300798172|ref|NM_001192895.1|, gi|402693256|ref|NM_001046494.2|, gi|329663403|ref|NM_001205837.1|, gi|31343014|ref|NM_174023.2|, gi|402692240|ref|NM_001046270.2|, gi|402746592|ref|NM_001017948.3|, gi|27805840|ref|NM_174295.1|,…
GO:0006082	organic acid metabolic process	54	gi|402744311|ref|NM_001040474.2|, gi|402691845|ref|NM_001077964.2|, gi|156120524|ref|NM_001101938.1|, gi|60592797|ref|NM_001012673.1|, gi|402693043|ref|NM_174617.4|, gi|164420773|ref|NM_001046422.2|, gi|402744817|ref|NM_001101069.2|, gi|157074019|ref|NM_001103249.1|, gi|115495860|ref|NM_001075878.1|, gi|300794728|ref|NM_001192727.1|, gi|149642724|ref|NM_001098949.1|, gi|402692727|ref|NM_001076212…
GO:0007018	microtubule-based movement	10	gi|115494965|ref|NM_001075956.1|, gi|329663154|ref|NM_001206056.1|, gi|117935054|ref|NM_174339.3|, gi|402765938|ref|NM_001046172.2|, gi|402693159|ref|NM_001075745.2|, gi|157279884|ref|NM_001104988.1|, gi|336088648|ref|NM_001242584.1|, gi|156121056|ref|NM_001102205.1|, gi|300796862|ref|NM_001192832.1|, gi|402744640|ref|NM_001046427.2|
GO:0032623	interleukin-2 production	8	gi|114052610|ref|NM_001046312.1|, gi|300793840|ref|NM_001192170.1|, gi|56119113|ref|NM_001007818.1|, gi|59676567|ref|NM_001012282.1|, gi|60592797|ref|NM_001012673.1|, gi|402693043|ref|NM_174617.4|, gi|350538266|ref|NM_001245949.1|, gi|115495596|ref|NM_001076155.1|
GO:0048738	cardiac muscle tissue development	7	gi|329663654|ref|NM_001205876.1|, gi|329664407|ref|NM_001205971.1|, gi|291463260|ref|NM_174565.3|, gi|31342941|ref|NM_174055.2|, gi|153792106|ref|NM_001099716.1|, gi|402744446|ref|NM_001035298.2|, gi|282721145|ref|NM_001075896.2|
GO:0043161	proteasomal ubiquitin-dependent protein catabolic process	17	gi|329663403|ref|NM_001205837.1|, gi|31340703|ref|NM_174700.2|, gi|77735408|ref|NM_001034225.1|, gi|123858763|ref|NM_001080247.1|, gi|156120446|ref|NM_001101899.1|, gi|328887909|ref|NM_001191408.1|, gi|300794878|ref|NM_001193246.1|, gi|402743824|ref|NM_001101105.2|, gi|402743350|ref|NM_001105608.2|, gi|115495504|ref|NM_001075135.1|, gi|116003892|ref|NM_001076835.1|, gi|134085945|ref|NM_001083376.…
GO:0034660	ncRNA metabolic process	13	gi|155372128|ref|NM_001101204.1|, gi|300794022|ref|NM_001192691.1|, gi|402744817|ref|NM_001101069.2|, gi|157074019|ref|NM_001103249.1|, gi|115495860|ref|NM_001075878.1|, gi|115496807|ref|NM_001076039.1|, gi|154152196|ref|NM_001100302.1|, gi|167583545|ref|NM_001114521.1|, gi|402744559|ref|NM_001102103.2|, gi|402745083|ref|NM_001098088.2|, gi|329664919|ref|NM_001206035.1|, gi|329664269|ref|NM_00120…
GO:0090304	nucleic acid metabolic process	239	gi|155372072|ref|NM_001101173.1|, gi|31342479|ref|NM_174260.2|, gi|31343545|ref|NM_175793.2|, gi|77736142|ref|NM_001034598.1|, gi|94966951|ref|NM_001040580.1|, gi|125630704|ref|NM_001081540.1|, gi|148540199|ref|NM_001075385.2|, gi|155371934|ref|NM_001101102.1|, gi|156120408|ref|NM_001101880.1|, gi|156120602|ref|NM_001101977.1|, gi|156151421|ref|NM_001034016.2|, gi|156718129|ref|NM_001103100.1|, g…
GO:0007588	excretion	6	gi|31342583|ref|NM_174213.2|, gi|300794878|ref|NM_001193246.1|, gi|300796312|ref|NM_001192037.1|, gi|300797952|ref|NM_001191349.1|, gi|164450480|ref|NM_001113277.1|, gi|300794785|ref|NM_001192474.1|
GO:0032501	multicellular organismal process	310	gi|134085891|ref|NM_001083495.1|, gi|31342929|ref|NM_174059.2|, gi|329744554|ref|NM_001206326.1|, gi|115432041|ref|NM_174071.2|, gi|116734842|ref|NM_001075129.1|, gi|160333421|ref|NM_001081601.1|, gi|402765938|ref|NM_001046172.2|, gi|149643020|ref|NM_001099078.1|, gi|300797271|ref|NM_001192852.1|, gi|300794081|ref|NM_001192694.1|, gi|300794785|ref|NM_001192474.1|, gi|329755276|ref|NM_001206380.1|…
GO:0051236	establishment of RNA localization	9	gi|85662709|ref|NM_174310.3|, gi|115495810|ref|NM_001076252.1|, gi|329664275|ref|NM_001205443.1|, gi|402745431|ref|NM_001034245.2|, gi|329664569|ref|NM_001205480.1|, gi|402743869|ref|NM_001046300.2|, gi|154152160|ref|NM_001100353.1|, gi|300795658|ref|NM_001192261.1|, gi|402691897|ref|NM_001102542.2|
GO:0010563	negative regulation of phosphorus metabolic process	15	gi|57527813|ref|NM_174004.3|, gi|116004030|ref|NM_001076907.1|, gi|402743824|ref|NM_001101105.2|, gi|157279884|ref|NM_001104988.1|, gi|336088648|ref|NM_001242584.1|, gi|300793840|ref|NM_001192170.1|, gi|300795640|ref|NM_001192516.1|, gi|115497747|ref|NM_001075596.1|, gi|125991875|ref|NM_001081602.1|, gi|170016222|ref|NM_001122728.1|, gi|402765938|ref|NM_001046172.2|, gi|118150959|ref|NM_001077930…
GO:0034637	cellular carbohydrate biosynthetic process	6	gi|78369507|ref|NM_001035398.1|, gi|114050968|ref|NM_001046482.1|, gi|156121248|ref|NM_001102302.1|, gi|110347575|ref|NM_174212.2|, gi|114052880|ref|NM_001045867.1|, gi|402747086|ref|NM_001102116.2|
GO:0060548	negative regulation of cell death	49	gi|60592797|ref|NM_001012673.1|, gi|402693043|ref|NM_174617.4|, gi|115494903|ref|NM_001076209.1|, gi|57527813|ref|NM_174004.3|, gi|115432044|ref|NM_173888.3|, gi|160707930|ref|NM_001110785.1|, gi|300795699|ref|NM_001192263.1|, gi|402745885|ref|NM_001102274.2|, gi|114050904|ref|NM_001046449.1|, gi|70778916|ref|NM_177945.3|, gi|77736114|ref|NM_001034584.1|, gi|116734842|ref|NM_001075129.1|, gi|1179…
GO:0044267	cellular protein metabolic process	250	gi|402744448|ref|NM_001076363.2|, gi|31342479|ref|NM_174260.2|, gi|329664407|ref|NM_001205971.1|, gi|149642810|ref|NM_001098898.1|, gi|149642820|ref|NM_001099122.1|, gi|115495504|ref|NM_001075135.1|, gi|402693202|ref|NM_001076332.2|, gi|115497033|ref|NM_001075189.1|, gi|156121184|ref|NM_001102270.1|, gi|224458399|ref|NM_001145509.1|, gi|291290971|ref|NM_001080230.2|, gi|402765887|ref|NM_001046376…
GO:0090066	regulation of anatomical structure size	30	gi|164414729|ref|NM_001113233.1|, gi|31342458|ref|NM_174270.2|, gi|330340437|ref|NM_001206444.1|, gi|31342075|ref|NM_174410.2|, gi|95147667|ref|NM_001040482.1|, gi|164450480|ref|NM_001113277.1|, gi|402745260|ref|NM_175774.3|, gi|154090954|ref|NM_177957.2|, gi|154090984|ref|NM_174046.3|, gi|154090992|ref|NM_177958.2|, gi|154091021|ref|NM_177956.2|, gi|329664315|ref|NM_001205448.1|, gi|328926593|re…
GO:0007612	learning	7	gi|329755276|ref|NM_001206380.1|, gi|300794785|ref|NM_001192474.1|, gi|117935054|ref|NM_174339.3|, gi|148226663|ref|NM_001097989.1|, gi|170016222|ref|NM_001122728.1|, gi|300794081|ref|NM_001192694.1|, gi|300798172|ref|NM_001192895.1|
GO:0046039	GTP metabolic process	39	gi|31342046|ref|NM_174420.2|, gi|115496411|ref|NM_001075349.1|, gi|115497747|ref|NM_001075596.1|, gi|156120320|ref|NM_001101836.1|, gi|274323276|ref|NM_001040534.2|, gi|402691662|ref|NM_001046600.2|, gi|402692063|ref|NM_001045963.2|, gi|402745748|ref|NM_001077973.2|, gi|110347596|ref|NM_001034743.2|, gi|115497869|ref|NM_001076456.1|, gi|122692440|ref|NM_001080314.1|, gi|134085911|ref|NM_001083396…
GO:0010721	negative regulation of cell development	8	gi|346421442|ref|NM_001077524.2|, gi|156120408|ref|NM_001101880.1|, gi|274321993|ref|NM_001098881.2|, gi|170016222|ref|NM_001122728.1|, gi|31342929|ref|NM_174059.2|, gi|329663965|ref|NM_001205660.1|, gi|329664407|ref|NM_001205971.1|, gi|300798172|ref|NM_001192895.1|
GO:0055074	calcium ion homeostasis	21	gi|31342479|ref|NM_174260.2|, gi|162287147|ref|NM_001111120.1|, gi|114052610|ref|NM_001046312.1|, gi|329664315|ref|NM_001205448.1|, gi|31340703|ref|NM_174700.2|, gi|114052473|ref|NM_001046333.1|, gi|402693480|ref|NM_001046249.2|, gi|31343181|ref|NM_173957.2|, gi|300798172|ref|NM_001192895.1|, gi|329663989|ref|NM_001205663.1|, gi|115432044|ref|NM_173888.3|, gi|115495670|ref|NM_001076199.1|, gi|116…
GO:0061180	mammary gland epithelium development	10	gi|117935054|ref|NM_174339.3|, gi|329664407|ref|NM_001205971.1|, gi|402693321|ref|NM_174782.3|, gi|149642678|ref|NM_001098880.1|, gi|329663654|ref|NM_001205876.1|, gi|31343019|ref|NM_174021.2|, gi|31343545|ref|NM_175793.2|, gi|60592797|ref|NM_001012673.1|, gi|329744554|ref|NM_001206326.1|, gi|331284121|ref|NM_001206634.1|
GO:0003206	cardiac chamber morphogenesis	6	gi|329663654|ref|NM_001205876.1|, gi|117935054|ref|NM_174339.3|, gi|329663648|ref|NM_001205875.1|, gi|329664407|ref|NM_001205971.1|, gi|153792106|ref|NM_001099716.1|, gi|402744446|ref|NM_001035298.2|
GO:0051260	protein homooligomerization	13	gi|77735778|ref|NM_001034416.1|, gi|114326273|ref|NM_174025.3|, gi|160333421|ref|NM_001081601.1|, gi|332688259|ref|NM_001206962.1|, gi|402691845|ref|NM_001077964.2|, gi|402693256|ref|NM_001046494.2|, gi|57527813|ref|NM_174004.3|, gi|116003956|ref|NM_001076865.1|, gi|116004072|ref|NM_001076925.1|, gi|156120334|ref|NM_001101843.1|, gi|433660821|ref|NM_001192612.2|, gi|114051336|ref|NM_001046183.1|,…
GO:0002460	adaptive immune response based on somatic recombination of immune receptors built from immunoglobulin superfamily domains	9	gi|77736114|ref|NM_001034584.1|, gi|300793840|ref|NM_001192170.1|, gi|402745884|ref|NM_001010994.3|, gi|329664737|ref|NM_001205501.1|, gi|155372254|ref|NM_001101270.1|, gi|139948963|ref|NM_001083752.1|, gi|31343134|ref|NM_173973.2|, gi|31340793|ref|NM_174662.2|, gi|115496971|ref|NM_001075297.1|
GO:0001763	morphogenesis of a branching structure	12	gi|329664407|ref|NM_001205971.1|, gi|114052610|ref|NM_001046312.1|, gi|115494903|ref|NM_001076209.1|, gi|329663648|ref|NM_001205875.1|, gi|329744554|ref|NM_001206326.1|, gi|402693321|ref|NM_174782.3|, gi|153792106|ref|NM_001099716.1|, gi|300793726|ref|NM_001192420.1|, gi|329663965|ref|NM_001205660.1|, gi|329663654|ref|NM_001205876.1|, gi|31342941|ref|NM_174055.2|, gi|115432044|ref|NM_173888.3|
GO:0071222	cellular response to lipopolysaccharide	8	gi|300793840|ref|NM_001192170.1|, gi|402743824|ref|NM_001101105.2|, gi|31343545|ref|NM_175793.2|, gi|114051298|ref|NM_001046038.1|, gi|114051703|ref|NM_001046517.1|, gi|162287147|ref|NM_001111120.1|, gi|41386759|ref|NM_174008.1|, gi|329664407|ref|NM_001205971.1|
GO:0042592	homeostatic process	82	gi|31342479|ref|NM_174260.2|, gi|162287147|ref|NM_001111120.1|, gi|84000292|ref|NM_001038159.1|, gi|157074091|ref|NM_001103288.1|, gi|300796497|ref|NM_001192046.1|, gi|329744602|ref|NM_001192563.2|, gi|114052610|ref|NM_001046312.1|, gi|329664315|ref|NM_001205448.1|, gi|31340703|ref|NM_174700.2|, gi|78369273|ref|NM_001035410.1|, gi|57527813|ref|NM_174004.3|, gi|116734842|ref|NM_001075129.1|, gi|30…
GO:0030178	negative regulation of Wnt receptor signaling pathway	9	gi|156120360|ref|NM_001101856.1|, gi|300795029|ref|NM_001193253.1|, gi|31340799|ref|NM_174732.2|, gi|31342929|ref|NM_174059.2|, gi|57527813|ref|NM_174004.3|, gi|129277551|ref|NM_001082615.1|, gi|300794878|ref|NM_001193246.1|, gi|329664407|ref|NM_001205971.1|, gi|402746847|ref|NM_001079607.2|
GO:0016310	phosphorylation	113	gi|402744448|ref|NM_001076363.2|, gi|329664407|ref|NM_001205971.1|, gi|149642810|ref|NM_001098898.1|, gi|402743596|ref|NM_173916.3|, gi|27806928|ref|NM_173889.1|, gi|57527813|ref|NM_174004.3|, gi|329744602|ref|NM_001192563.2|, gi|160707930|ref|NM_001110785.1|, gi|300797688|ref|NM_001191336.1|, gi|114052610|ref|NM_001046312.1|, gi|329744554|ref|NM_001206326.1|, gi|329663965|ref|NM_001205660.1|, gi…
GO:0070887	cellular response to chemical stimulus	104	gi|155372128|ref|NM_001101204.1|, gi|329663654|ref|NM_001205876.1|, gi|114052610|ref|NM_001046312.1|, gi|117935054|ref|NM_174339.3|, gi|162287147|ref|NM_001111120.1|, gi|300795105|ref|NM_001192745.1|, gi|300798340|ref|NM_001193159.1|, gi|329664001|ref|NM_001206176.1|, gi|346716282|ref|NM_001034398.2|, gi|31340793|ref|NM_174662.2|, gi|57527813|ref|NM_174004.3|, gi|282721145|ref|NM_001075896.2|, gi…
GO:0051028	mRNA transport	9	gi|85662709|ref|NM_174310.3|, gi|115495810|ref|NM_001076252.1|, gi|329664275|ref|NM_001205443.1|, gi|402745431|ref|NM_001034245.2|, gi|329664569|ref|NM_001205480.1|, gi|402743869|ref|NM_001046300.2|, gi|154152160|ref|NM_001100353.1|, gi|300795658|ref|NM_001192261.1|, gi|402691897|ref|NM_001102542.2|
GO:0016032	viral reproduction	21	gi|332205881|ref|NM_001206816.1|, gi|402744448|ref|NM_001076363.2|, gi|329664569|ref|NM_001205480.1|, gi|402743869|ref|NM_001046300.2|, gi|402745613|ref|NM_001097995.2|, gi|402743746|ref|NM_001082428.2|, gi|77735776|ref|NM_001034411.1|, gi|78042559|ref|NM_001035106.1|, gi|115497737|ref|NM_001075597.1|, gi|154152090|ref|NM_001100344.1|, gi|329664275|ref|NM_001205443.1|, gi|402692094|ref|NM_0010347…
GO:0031570	DNA integrity checkpoint	6	gi|77736114|ref|NM_001034584.1|, gi|402692974|ref|NM_001076829.2|, gi|402745885|ref|NM_001102274.2|, gi|134085945|ref|NM_001083376.1|, gi|139948611|ref|NM_001083773.1|, gi|402744448|ref|NM_001076363.2|
GO:0007626	locomotory behavior	10	gi|115432041|ref|NM_174071.2|, gi|116734842|ref|NM_001075129.1|, gi|160333421|ref|NM_001081601.1|, gi|402765938|ref|NM_001046172.2|, gi|300794785|ref|NM_001192474.1|, gi|300797271|ref|NM_001192852.1|, gi|300798172|ref|NM_001192895.1|, gi|329663562|ref|NM_001205862.1|, gi|402692727|ref|NM_001076212.2|, gi|162287147|ref|NM_001111120.1|
GO:0050792	regulation of viral reproduction	7	gi|332205881|ref|NM_001206816.1|, gi|62751635|ref|NM_001015527.1|, gi|114050908|ref|NM_001045988.1|, gi|155371844|ref|NM_001101057.1|, gi|155371934|ref|NM_001101102.1|, gi|156120408|ref|NM_001101880.1|, gi|195539546|ref|NM_001130765.1|
GO:0009203	ribonucleoside triphosphate catabolic process	45	gi|31342046|ref|NM_174420.2|, gi|115496411|ref|NM_001075349.1|, gi|115497747|ref|NM_001075596.1|, gi|156120320|ref|NM_001101836.1|, gi|274323276|ref|NM_001040534.2|, gi|402691662|ref|NM_001046600.2|, gi|402692063|ref|NM_001045963.2|, gi|402745748|ref|NM_001077973.2|, gi|31342562|ref|NM_174221.2|, gi|77736114|ref|NM_001034584.1|, gi|114050908|ref|NM_001045988.1|, gi|300797673|ref|NM_001192103.1|, …
GO:0051252	regulation of RNA metabolic process	165	gi|155372072|ref|NM_001101173.1|, gi|31342479|ref|NM_174260.2|, gi|31343545|ref|NM_175793.2|, gi|77736142|ref|NM_001034598.1|, gi|94966951|ref|NM_001040580.1|, gi|125630704|ref|NM_001081540.1|, gi|148540199|ref|NM_001075385.2|, gi|155371934|ref|NM_001101102.1|, gi|156120408|ref|NM_001101880.1|, gi|156120602|ref|NM_001101977.1|, gi|156151421|ref|NM_001034016.2|, gi|156718129|ref|NM_001103100.1|, g…
GO:0043523	regulation of neuron apoptotic process	12	gi|115497217|ref|NM_001075834.1|, gi|157074069|ref|NM_001103276.1|, gi|300797271|ref|NM_001192852.1|, gi|170016222|ref|NM_001122728.1|, gi|329664761|ref|NM_001205504.1|, gi|331284121|ref|NM_001206634.1|, gi|70778916|ref|NM_177945.3|, gi|77736114|ref|NM_001034584.1|, gi|116734842|ref|NM_001075129.1|, gi|117935054|ref|NM_174339.3|, gi|156718139|ref|NM_001103105.1|, gi|329663467|ref|NM_001205592.1|
GO:0002429	immune response-activating cell surface receptor signaling pathway	10	gi|31341051|ref|NM_174816.2|, gi|139948963|ref|NM_001083752.1|, gi|114052610|ref|NM_001046312.1|, gi|31343545|ref|NM_175793.2|, gi|31343019|ref|NM_174021.2|, gi|147899034|ref|NM_001098116.1|, gi|157427953|ref|NM_001105414.1|, gi|402744448|ref|NM_001076363.2|, gi|402766915|ref|NM_001076844.2|, gi|45429968|ref|NM_205772.1|
GO:0045859	regulation of protein kinase activity	44	gi|402744448|ref|NM_001076363.2|, gi|329664407|ref|NM_001205971.1|, gi|149642810|ref|NM_001098898.1|, gi|402743596|ref|NM_173916.3|, gi|114052610|ref|NM_001046312.1|, gi|329744554|ref|NM_001206326.1|, gi|116004030|ref|NM_001076907.1|, gi|402743824|ref|NM_001101105.2|, gi|300793840|ref|NM_001192170.1|, gi|329663648|ref|NM_001205875.1|, gi|402746847|ref|NM_001079607.2|, gi|219805075|ref|NM_00114387…
GO:0043087	regulation of GTPase activity	23	gi|115496411|ref|NM_001075349.1|, gi|115497747|ref|NM_001075596.1|, gi|156120320|ref|NM_001101836.1|, gi|274323276|ref|NM_001040534.2|, gi|402691662|ref|NM_001046600.2|, gi|402692063|ref|NM_001045963.2|, gi|402745748|ref|NM_001077973.2|, gi|118150959|ref|NM_001077930.1|, gi|148230844|ref|NM_174676.3|, gi|149642678|ref|NM_001098880.1|, gi|170016222|ref|NM_001122728.1|, gi|329664315|ref|NM_00120544…
GO:0051641	cellular localization	141	gi|114052532|ref|NM_001045899.1|, gi|329744554|ref|NM_001206326.1|, gi|170016222|ref|NM_001122728.1|, gi|329663588|ref|NM_001205866.1|, gi|329664909|ref|NM_001205778.1|, gi|116004030|ref|NM_001076907.1|, gi|115494965|ref|NM_001075956.1|, gi|31342069|ref|NM_174412.2|, gi|31342458|ref|NM_174270.2|, gi|116734842|ref|NM_001075129.1|, gi|157074091|ref|NM_001103288.1|, gi|300796497|ref|NM_001192046.1|,…
GO:0000122	negative regulation of transcription from RNA polymerase II promoter	25	gi|116004030|ref|NM_001076907.1|, gi|57527813|ref|NM_174004.3|, gi|62460611|ref|NM_001014959.1|, gi|78042559|ref|NM_001035106.1|, gi|114051298|ref|NM_001046038.1|, gi|114051613|ref|NM_001046519.1|, gi|114051615|ref|NM_001045985.1|, gi|148356239|ref|NM_001098377.1|, gi|149642796|ref|NM_001099041.1|, gi|156120408|ref|NM_001101880.1|, gi|156120870|ref|NM_001102112.1|, gi|156523211|ref|NM_001102550.1…
GO:0051320	S phase	8	gi|153792204|ref|NM_001099704.1|, gi|155372130|ref|NM_001101205.1|, gi|255708459|ref|NM_001024542.2|, gi|329663148|ref|NM_001206311.1|, gi|402692094|ref|NM_001034781.2|, gi|402693196|ref|NM_001046301.2|, gi|402744448|ref|NM_001076363.2|, gi|116004030|ref|NM_001076907.1|
GO:0010558	negative regulation of macromolecule biosynthetic process	50	gi|31340799|ref|NM_174732.2|, gi|31342479|ref|NM_174260.2|, gi|115494903|ref|NM_001076209.1|, gi|118150783|ref|NM_001077834.1|, gi|134085891|ref|NM_001083495.1|, gi|148228870|ref|NM_001098117.1|, gi|153792106|ref|NM_001099716.1|, gi|154707889|ref|NM_001099053.1|, gi|155371934|ref|NM_001101102.1|, gi|300794878|ref|NM_001193246.1|, gi|300795798|ref|NM_001191256.1|, gi|300798422|ref|NM_001192907.1|,…
GO:0042327	positive regulation of phosphorylation	42	gi|402744448|ref|NM_001076363.2|, gi|329664407|ref|NM_001205971.1|, gi|149642810|ref|NM_001098898.1|, gi|402743596|ref|NM_173916.3|, gi|329744602|ref|NM_001192563.2|, gi|160707930|ref|NM_001110785.1|, gi|114052610|ref|NM_001046312.1|, gi|329744554|ref|NM_001206326.1|, gi|329663965|ref|NM_001205660.1|, gi|57527813|ref|NM_174004.3|, gi|329663648|ref|NM_001205875.1|, gi|115494903|ref|NM_001076209.1|…
GO:0030335	positive regulation of cell migration	22	gi|114052610|ref|NM_001046312.1|, gi|160707930|ref|NM_001110785.1|, gi|31342642|ref|NM_174183.2|, gi|157265564|ref|NM_001104611.1|, gi|31341832|ref|NM_174496.2|, gi|329664407|ref|NM_001205971.1|, gi|31342941|ref|NM_174055.2|, gi|31343545|ref|NM_175793.2|, gi|115496503|ref|NM_001075827.1|, gi|116004072|ref|NM_001076925.1|, gi|300793891|ref|NM_001191161.1|, gi|300797688|ref|NM_001191336.1|, gi|3296…
GO:0009892	negative regulation of metabolic process	78	gi|31340799|ref|NM_174732.2|, gi|31342479|ref|NM_174260.2|, gi|115494903|ref|NM_001076209.1|, gi|118150783|ref|NM_001077834.1|, gi|134085891|ref|NM_001083495.1|, gi|148228870|ref|NM_001098117.1|, gi|153792106|ref|NM_001099716.1|, gi|154707889|ref|NM_001099053.1|, gi|155371934|ref|NM_001101102.1|, gi|300794878|ref|NM_001193246.1|, gi|300795798|ref|NM_001191256.1|, gi|300798422|ref|NM_001192907.1|,…
GO:0043269	regulation of ion transport	27	gi|31342479|ref|NM_174260.2|, gi|162287147|ref|NM_001111120.1|, gi|156523085|ref|NM_001102487.1|, gi|261490673|ref|NM_001101052.2|, gi|114052610|ref|NM_001046312.1|, gi|114052473|ref|NM_001046333.1|, gi|402693480|ref|NM_001046249.2|, gi|31341945|ref|NM_174458.2|, gi|95147667|ref|NM_001040482.1|, gi|149642762|ref|NM_001099018.1|, gi|149773579|ref|NM_001099101.1|, gi|160333421|ref|NM_001081601.1|, …
GO:0030324	lung development	10	gi|329744554|ref|NM_001206326.1|, gi|329663648|ref|NM_001205875.1|, gi|118150959|ref|NM_001077930.1|, gi|300797271|ref|NM_001192852.1|, gi|329664407|ref|NM_001205971.1|, gi|31342941|ref|NM_174055.2|, gi|85662709|ref|NM_174310.3|, gi|156523085|ref|NM_001102487.1|, gi|300793705|ref|NM_001192163.1|, gi|331284121|ref|NM_001206634.1|
GO:0000041	transition metal ion transport	14	gi|402745224|ref|NM_001046187.2|, gi|300797271|ref|NM_001192852.1|, gi|31343014|ref|NM_174023.2|, gi|134085413|ref|NM_176671.3|, gi|139949040|ref|NM_001083653.1|, gi|260763970|ref|NM_001166132.1|, gi|402692599|ref|NM_001075222.2|, gi|402745961|ref|NM_001079613.2|, gi|115495088|ref|NM_001075766.1|, gi|31343134|ref|NM_173973.2|, gi|114326281|ref|NM_177484.3|, gi|99028972|ref|NM_174195.3|, gi|300793…
GO:0033273	response to vitamin	11	gi|402692635|ref|NM_001076439.2|, gi|166795312|ref|NM_001114189.1|, gi|118150783|ref|NM_001077834.1|, gi|219804279|ref|NM_001143855.1|, gi|255760025|ref|NM_001076916.2|, gi|329664407|ref|NM_001205971.1|, gi|195539546|ref|NM_001130765.1|, gi|329664313|ref|NM_001206215.1|, gi|402692105|ref|NM_001046013.2|, gi|329663654|ref|NM_001205876.1|, gi|300795105|ref|NM_001192745.1|
GO:0007166	cell surface receptor signaling pathway	158	gi|270483800|ref|NM_001045934.2|, gi|116004030|ref|NM_001076907.1|, gi|300793840|ref|NM_001192170.1|, gi|300797688|ref|NM_001191336.1|, gi|282721145|ref|NM_001075896.2|, gi|329744554|ref|NM_001206326.1|, gi|329663965|ref|NM_001205660.1|, gi|402743824|ref|NM_001101105.2|, gi|31343545|ref|NM_175793.2|, gi|114051298|ref|NM_001046038.1|, gi|114051703|ref|NM_001046517.1|, gi|162287147|ref|NM_001111120…
GO:0019637	organophosphate metabolic process	28	gi|31341051|ref|NM_174816.2|, gi|329664363|ref|NM_001205454.1|, gi|402744879|ref|NM_001038550.2|, gi|118151383|ref|NM_001077880.1|, gi|164420749|ref|NM_001077022.2|, gi|300797484|ref|NM_001192606.1|, gi|402691853|ref|NM_001077074.2|, gi|139948495|ref|NM_001083756.1|, gi|149642714|ref|NM_001098951.1|, gi|300794354|ref|NM_001192196.1|, gi|156121248|ref|NM_001102302.1|, gi|59676567|ref|NM_001012282.…
GO:0070371	ERK1 and ERK2 cascade	10	gi|31342075|ref|NM_174410.2|, gi|114052610|ref|NM_001046312.1|, gi|282721145|ref|NM_001075896.2|, gi|329744554|ref|NM_001206326.1|, gi|402743596|ref|NM_173916.3|, gi|78369203|ref|NM_001035304.1|, gi|31343545|ref|NM_175793.2|, gi|149642678|ref|NM_001098880.1|, gi|329663654|ref|NM_001205876.1|, gi|329664315|ref|NM_001205448.1|
GO:0030278	regulation of ossification	6	gi|117935054|ref|NM_174339.3|, gi|255760025|ref|NM_001076916.2|, gi|402691672|ref|NM_001100367.2|, gi|329663965|ref|NM_001205660.1|, gi|329664407|ref|NM_001205971.1|, gi|160707930|ref|NM_001110785.1|
GO:0050900	leukocyte migration	10	gi|160707930|ref|NM_001110785.1|, gi|31342642|ref|NM_174183.2|, gi|157265564|ref|NM_001104611.1|, gi|115496971|ref|NM_001075297.1|, gi|31341832|ref|NM_174496.2|, gi|329664407|ref|NM_001205971.1|, gi|139948963|ref|NM_001083752.1|, gi|31343103|ref|NM_173985.2|, gi|300797688|ref|NM_001191336.1|, gi|148226663|ref|NM_001097989.1|
GO:0051302	regulation of cell division	6	gi|31342941|ref|NM_174055.2|, gi|329664315|ref|NM_001205448.1|, gi|115494965|ref|NM_001075956.1|, gi|402693480|ref|NM_001046249.2|, gi|162287147|ref|NM_001111120.1|, gi|300793869|ref|NM_001193195.1|
GO:0050796	regulation of insulin secretion	13	gi|31342069|ref|NM_174412.2|, gi|31342458|ref|NM_174270.2|, gi|116734842|ref|NM_001075129.1|, gi|157074091|ref|NM_001103288.1|, gi|300796497|ref|NM_001192046.1|, gi|156121248|ref|NM_001102302.1|, gi|162287147|ref|NM_001111120.1|, gi|317575688|ref|NM_178323.3|, gi|318043189|ref|NM_001201324.1|, gi|156120408|ref|NM_001101880.1|, gi|31341051|ref|NM_174816.2|, gi|117935054|ref|NM_174339.3|, gi|402743…
GO:0006767	water-soluble vitamin metabolic process	7	gi|31343181|ref|NM_173957.2|, gi|164420718|ref|NM_001075214.2|, gi|115497217|ref|NM_001075834.1|, gi|31340793|ref|NM_174662.2|, gi|77736028|ref|NM_001034541.1|, gi|99028972|ref|NM_174195.3|, gi|329664503|ref|NM_001206239.1|
GO:0015749	monosaccharide transport	6	gi|41462306|ref|NM_201528.1|, gi|156121248|ref|NM_001102302.1|, gi|329664275|ref|NM_001205443.1|, gi|27807272|ref|NM_174705.1|, gi|156718139|ref|NM_001103105.1|, gi|164448535|ref|NM_001113255.1|
GO:0006810	transport	236	gi|114052532|ref|NM_001045899.1|, gi|31342479|ref|NM_174260.2|, gi|162287147|ref|NM_001111120.1|, gi|329744554|ref|NM_001206326.1|, gi|31343545|ref|NM_175793.2|, gi|57527813|ref|NM_174004.3|, gi|78369273|ref|NM_001035410.1|, gi|99028972|ref|NM_174195.3|, gi|329664503|ref|NM_001206239.1|, gi|300795872|ref|NM_001192783.1|, gi|402691797|ref|NM_001101098.2|, gi|346716282|ref|NM_001034398.2|, gi|17001…
GO:0019218	regulation of steroid metabolic process	6	gi|156120408|ref|NM_001101880.1|, gi|77736482|ref|NM_001034769.1|, gi|31342941|ref|NM_174055.2|, gi|60592797|ref|NM_001012673.1|, gi|402693043|ref|NM_174617.4|, gi|331284121|ref|NM_001206634.1|
GO:0007399	nervous system development	110	gi|31340895|ref|NM_174767.2|, gi|116004030|ref|NM_001076907.1|, gi|170016222|ref|NM_001122728.1|, gi|114051336|ref|NM_001046183.1|, gi|329664407|ref|NM_001205971.1|, gi|41386783|ref|NM_174238.1|, gi|115496411|ref|NM_001075349.1|, gi|164420765|ref|NM_001113247.1|, gi|346421442|ref|NM_001077524.2|, gi|116734842|ref|NM_001075129.1|, gi|118150783|ref|NM_001077834.1|, gi|402746887|ref|NM_001075824.2|,…
GO:0007017	microtubule-based process	31	gi|114052610|ref|NM_001046312.1|, gi|115494965|ref|NM_001075956.1|, gi|157428065|ref|NM_001105471.1|, gi|300793869|ref|NM_001193195.1|, gi|402692240|ref|NM_001046270.2|, gi|300795658|ref|NM_001192261.1|, gi|300797673|ref|NM_001192103.1|, gi|31343014|ref|NM_174023.2|, gi|329663154|ref|NM_001206056.1|, gi|149642810|ref|NM_001098898.1|, gi|274315900|ref|NM_001045949.2|, gi|155372130|ref|NM_001101205…
GO:0009628	response to abiotic stimulus	45	gi|31342562|ref|NM_174221.2|, gi|31342046|ref|NM_174420.2|, gi|118151179|ref|NM_001078046.1|, gi|157279832|ref|NM_001104960.1|, gi|77735782|ref|NM_001034418.1|, gi|31342479|ref|NM_174260.2|, gi|114052610|ref|NM_001046312.1|, gi|31341051|ref|NM_174816.2|, gi|57527813|ref|NM_174004.3|, gi|160707930|ref|NM_001110785.1|, gi|77736114|ref|NM_001034584.1|, gi|155372026|ref|NM_001101151.1|, gi|332164705|…
GO:0008064	regulation of actin polymerization or depolymerization	10	gi|330340437|ref|NM_001206444.1|, gi|328926593|ref|NM_001191121.2|, gi|359751364|ref|NM_001206588.2|, gi|149642770|ref|NM_001099036.1|, gi|162287147|ref|NM_001111120.1|, gi|189491886|ref|NM_001128197.1|, gi|300797688|ref|NM_001191336.1|, gi|329663764|ref|NM_001205635.1|, gi|402746494|ref|NM_001034713.2|, gi|329665041|ref|NM_001205536.1|
GO:0006468	protein phosphorylation	94	gi|402744448|ref|NM_001076363.2|, gi|329664407|ref|NM_001205971.1|, gi|149642810|ref|NM_001098898.1|, gi|402743596|ref|NM_173916.3|, gi|57527813|ref|NM_174004.3|, gi|329744602|ref|NM_001192563.2|, gi|160707930|ref|NM_001110785.1|, gi|300797688|ref|NM_001191336.1|, gi|114052610|ref|NM_001046312.1|, gi|329744554|ref|NM_001206326.1|, gi|329663965|ref|NM_001205660.1|, gi|162287147|ref|NM_001111120.1|…
GO:0006974	response to DNA damage stimulus	39	gi|114052363|ref|NM_001046345.1|, gi|402693302|ref|NM_001034567.2|, gi|329744554|ref|NM_001206326.1|, gi|402745885|ref|NM_001102274.2|, gi|300795640|ref|NM_001192516.1|, gi|77736114|ref|NM_001034584.1|, gi|402692974|ref|NM_001076829.2|, gi|300796660|ref|NM_001192822.1|, gi|148228870|ref|NM_001098117.1|, gi|156121086|ref|NM_001102220.1|, gi|195539546|ref|NM_001130765.1|, gi|134085945|ref|NM_001083…
GO:0017156	calcium ion-dependent exocytosis	6	gi|116734842|ref|NM_001075129.1|, gi|115432041|ref|NM_174071.2|, gi|118150855|ref|NM_001077870.1|, gi|402745041|ref|NM_001080287.3|, gi|134085889|ref|NM_001083415.1|, gi|156120408|ref|NM_001101880.1|
GO:0032879	regulation of localization	105	gi|31342479|ref|NM_174260.2|, gi|162287147|ref|NM_001111120.1|, gi|329663485|ref|NM_001205595.1|, gi|402693043|ref|NM_174617.4|, gi|195539546|ref|NM_001130765.1|, gi|170016222|ref|NM_001122728.1|, gi|329663588|ref|NM_001205866.1|, gi|329664909|ref|NM_001205778.1|, gi|156120602|ref|NM_001101977.1|, gi|114052610|ref|NM_001046312.1|, gi|329664315|ref|NM_001205448.1|, gi|41386759|ref|NM_174008.1|, gi…
GO:0016477	cell migration	41	gi|329664407|ref|NM_001205971.1|, gi|31341051|ref|NM_174816.2|, gi|329664735|ref|NM_001206268.1|, gi|154707889|ref|NM_001099053.1|, gi|114052610|ref|NM_001046312.1|, gi|170016222|ref|NM_001122728.1|, gi|160707930|ref|NM_001110785.1|, gi|31342642|ref|NM_174183.2|, gi|157265564|ref|NM_001104611.1|, gi|115496971|ref|NM_001075297.1|, gi|114051336|ref|NM_001046183.1|, gi|402692727|ref|NM_001076212.2|,…
GO:0001701	in utero embryonic development	20	gi|114052610|ref|NM_001046312.1|, gi|117935054|ref|NM_174339.3|, gi|329663654|ref|NM_001205876.1|, gi|31343545|ref|NM_175793.2|, gi|115432044|ref|NM_173888.3|, gi|402746847|ref|NM_001079607.2|, gi|31341832|ref|NM_174496.2|, gi|60097920|ref|NM_174264.3|, gi|62460389|ref|NM_001014849.1|, gi|62751531|ref|NM_001015624.1|, gi|77736114|ref|NM_001034584.1|, gi|115494903|ref|NM_001076209.1|, gi|156120446…
GO:0060443	mammary gland morphogenesis	9	gi|329664407|ref|NM_001205971.1|, gi|329744554|ref|NM_001206326.1|, gi|402693321|ref|NM_174782.3|, gi|329663654|ref|NM_001205876.1|, gi|31342929|ref|NM_174059.2|, gi|57527813|ref|NM_174004.3|, gi|60592797|ref|NM_001012673.1|, gi|156718139|ref|NM_001103105.1|, gi|331284121|ref|NM_001206634.1|
GO:0051924	regulation of calcium ion transport	16	gi|31342479|ref|NM_174260.2|, gi|162287147|ref|NM_001111120.1|, gi|114052610|ref|NM_001046312.1|, gi|114052473|ref|NM_001046333.1|, gi|402693480|ref|NM_001046249.2|, gi|156523073|ref|NM_001102481.1|, gi|282721145|ref|NM_001075896.2|, gi|402743596|ref|NM_173916.3|, gi|57527813|ref|NM_174004.3|, gi|157279832|ref|NM_001104960.1|, gi|262118294|ref|NM_001166572.1|, gi|198282134|ref|NM_001101040.1|, gi…
GO:0048011	nerve growth factor receptor signaling pathway	14	gi|31343014|ref|NM_174023.2|, gi|31343019|ref|NM_174021.2|, gi|31343545|ref|NM_175793.2|, gi|115497065|ref|NM_001075289.1|, gi|148226663|ref|NM_001097989.1|, gi|154707845|ref|NM_001098937.1|, gi|162287147|ref|NM_001111120.1|, gi|219805075|ref|NM_001143877.1|, gi|329664761|ref|NM_001205504.1|, gi|346421442|ref|NM_001077524.2|, gi|402693480|ref|NM_001046249.2|, gi|402743491|ref|NM_001163777.2|, gi|…
GO:0065004	protein-DNA complex assembly	9	gi|155372072|ref|NM_001101173.1|, gi|148229120|ref|NM_001098014.1|, gi|114052339|ref|NM_001045866.1|, gi|114052403|ref|NM_001046340.1|, gi|115497299|ref|NM_001076086.1|, gi|120474977|ref|NM_001037469.2|, gi|155371862|ref|NM_001101066.1|, gi|329663148|ref|NM_001206311.1|, gi|402743608|ref|NM_001077013.2|
GO:2000026	regulation of multicellular organismal development	64	gi|31342929|ref|NM_174059.2|, gi|329664407|ref|NM_001205971.1|, gi|31342479|ref|NM_174260.2|, gi|346421442|ref|NM_001077524.2|, gi|115496411|ref|NM_001075349.1|, gi|116734842|ref|NM_001075129.1|, gi|164420765|ref|NM_001113247.1|, gi|118150783|ref|NM_001077834.1|, gi|402746887|ref|NM_001075824.2|, gi|156120408|ref|NM_001101880.1|, gi|274321993|ref|NM_001098881.2|, gi|164414729|ref|NM_001113233.1|,…
GO:0065003	macromolecular complex assembly	68	gi|155372072|ref|NM_001101173.1|, gi|47564097|ref|NM_001001168.1|, gi|115432041|ref|NM_174071.2|, gi|134085891|ref|NM_001083495.1|, gi|149773579|ref|NM_001099101.1|, gi|77735778|ref|NM_001034416.1|, gi|114326273|ref|NM_174025.3|, gi|160333421|ref|NM_001081601.1|, gi|332688259|ref|NM_001206962.1|, gi|402691845|ref|NM_001077964.2|, gi|402693256|ref|NM_001046494.2|, gi|57527813|ref|NM_174004.3|, gi|…
GO:0006753	nucleoside phosphate metabolic process	79	gi|27806928|ref|NM_173889.1|, gi|31343181|ref|NM_173957.2|, gi|329744554|ref|NM_001206326.1|, gi|402691674|ref|NM_001034666.2|, gi|402745471|ref|NM_001075923.2|, gi|253970395|ref|NM_001075162.2|, gi|31342046|ref|NM_174420.2|, gi|170016222|ref|NM_001122728.1|, gi|115496411|ref|NM_001075349.1|, gi|115497747|ref|NM_001075596.1|, gi|156120320|ref|NM_001101836.1|, gi|274323276|ref|NM_001040534.2|, gi|…
GO:0061053	somite development	7	gi|31342929|ref|NM_174059.2|, gi|115494903|ref|NM_001076209.1|, gi|153792106|ref|NM_001099716.1|, gi|329664407|ref|NM_001205971.1|, gi|329664879|ref|NM_001206030.1|, gi|402692761|ref|NM_001043342.2|, gi|402745736|ref|NM_001043345.2|
GO:0007417	central nervous system development	41	gi|170016222|ref|NM_001122728.1|, gi|114051336|ref|NM_001046183.1|, gi|329664407|ref|NM_001205971.1|, gi|300797271|ref|NM_001192852.1|, gi|402692712|ref|NM_001078162.2|, gi|402692727|ref|NM_001076212.2|, gi|300794785|ref|NM_001192474.1|, gi|115494965|ref|NM_001075956.1|, gi|402692635|ref|NM_001076439.2|, gi|116734842|ref|NM_001075129.1|, gi|31342075|ref|NM_174410.2|, gi|31342929|ref|NM_174059.2|,…
GO:0051216	cartilage development	8	gi|31342929|ref|NM_174059.2|, gi|329664407|ref|NM_001205971.1|, gi|117935054|ref|NM_174339.3|, gi|300797271|ref|NM_001192852.1|, gi|402747086|ref|NM_001102116.2|, gi|31341051|ref|NM_174816.2|, gi|255760025|ref|NM_001076916.2|, gi|154707889|ref|NM_001099053.1|
GO:0007005	mitochondrion organization	15	gi|402693256|ref|NM_001046494.2|, gi|402693149|ref|NM_001075720.2|, gi|156151421|ref|NM_001034016.2|, gi|402692113|ref|NM_001034480.2|, gi|115495232|ref|NM_001075948.1|, gi|402745083|ref|NM_001098088.2|, gi|77735936|ref|NM_001034493.1|, gi|402746592|ref|NM_001017948.3|, gi|62460389|ref|NM_001014849.1|, gi|164420710|ref|NM_001113241.1|, gi|134085731|ref|NM_001083516.1|, gi|300797271|ref|NM_0011928…
GO:0045892	negative regulation of transcription, DNA-dependent	43	gi|31340799|ref|NM_174732.2|, gi|31342479|ref|NM_174260.2|, gi|115494903|ref|NM_001076209.1|, gi|118150783|ref|NM_001077834.1|, gi|134085891|ref|NM_001083495.1|, gi|148228870|ref|NM_001098117.1|, gi|153792106|ref|NM_001099716.1|, gi|154707889|ref|NM_001099053.1|, gi|155371934|ref|NM_001101102.1|, gi|300794878|ref|NM_001193246.1|, gi|300795798|ref|NM_001191256.1|, gi|300798422|ref|NM_001192907.1|,…
GO:0060562	epithelial tube morphogenesis	18	gi|329664407|ref|NM_001205971.1|, gi|114052610|ref|NM_001046312.1|, gi|115494903|ref|NM_001076209.1|, gi|329663648|ref|NM_001205875.1|, gi|329744554|ref|NM_001206326.1|, gi|402693321|ref|NM_174782.3|, gi|117935054|ref|NM_174339.3|, gi|115494965|ref|NM_001075956.1|, gi|329664879|ref|NM_001206030.1|, gi|255760025|ref|NM_001076916.2|, gi|329663654|ref|NM_001205876.1|, gi|115432044|ref|NM_173888.3|, …
GO:0006066	alcohol metabolic process	21	gi|115497679|ref|NM_001075236.1|, gi|164420739|ref|NM_001035473.2|, gi|66792875|ref|NM_001024545.1|, gi|300797271|ref|NM_001192852.1|, gi|300798172|ref|NM_001192895.1|, gi|329664909|ref|NM_001205778.1|, gi|402743569|ref|NM_001102059.2|, gi|31342941|ref|NM_174055.2|, gi|78369273|ref|NM_001035410.1|, gi|156121214|ref|NM_001102285.1|, gi|62751422|ref|NM_001015638.1|, gi|116003838|ref|NM_001076810.1|…
GO:0045088	regulation of innate immune response	21	gi|402744448|ref|NM_001076363.2|, gi|300793840|ref|NM_001192170.1|, gi|62460511|ref|NM_001014908.1|, gi|114051703|ref|NM_001046517.1|, gi|31343019|ref|NM_174021.2|, gi|31343545|ref|NM_175793.2|, gi|115497065|ref|NM_001075289.1|, gi|149642560|ref|NM_001099038.1|, gi|154707845|ref|NM_001098937.1|, gi|84370054|ref|NM_001038511.1|, gi|114052363|ref|NM_001046345.1|, gi|329664407|ref|NM_001205971.1|, g…
GO:0008542	visual learning	6	gi|117935054|ref|NM_174339.3|, gi|148226663|ref|NM_001097989.1|, gi|170016222|ref|NM_001122728.1|, gi|300794081|ref|NM_001192694.1|, gi|300794785|ref|NM_001192474.1|, gi|300798172|ref|NM_001192895.1|
GO:0000003	reproduction	71	gi|329664407|ref|NM_001205971.1|, gi|300794461|ref|NM_001193225.1|, gi|402692063|ref|NM_001045963.2|, gi|157074069|ref|NM_001103276.1|, gi|402692635|ref|NM_001076439.2|, gi|329744554|ref|NM_001206326.1|, gi|31343019|ref|NM_174021.2|, gi|57527813|ref|NM_174004.3|, gi|60592797|ref|NM_001012673.1|, gi|117935054|ref|NM_174339.3|, gi|156523073|ref|NM_001102481.1|, gi|329663654|ref|NM_001205876.1|, gi|…
GO:0010562	positive regulation of phosphorus metabolic process	45	gi|402744448|ref|NM_001076363.2|, gi|329664407|ref|NM_001205971.1|, gi|149642810|ref|NM_001098898.1|, gi|402743596|ref|NM_173916.3|, gi|329744602|ref|NM_001192563.2|, gi|160707930|ref|NM_001110785.1|, gi|114052610|ref|NM_001046312.1|, gi|329744554|ref|NM_001206326.1|, gi|329663965|ref|NM_001205660.1|, gi|57527813|ref|NM_174004.3|, gi|402746770|ref|NM_001034303.2|, gi|157279884|ref|NM_001104988.1|…
GO:0042058	regulation of epidermal growth factor receptor signaling pathway	6	gi|149642770|ref|NM_001099036.1|, gi|118150959|ref|NM_001077930.1|, gi|31343014|ref|NM_174023.2|, gi|115497943|ref|NM_001076106.1|, gi|402744448|ref|NM_001076363.2|, gi|300797688|ref|NM_001191336.1|
GO:0030801	positive regulation of cyclic nucleotide metabolic process	7	gi|170016222|ref|NM_001122728.1|, gi|329664407|ref|NM_001205971.1|, gi|31342824|ref|NM_174109.2|, gi|115432044|ref|NM_173888.3|, gi|402691875|ref|NM_001101303.2|, gi|402743596|ref|NM_173916.3|, gi|157265564|ref|NM_001104611.1|
GO:0034623	cellular macromolecular complex disassembly	10	gi|402744448|ref|NM_001076363.2|, gi|402744627|ref|NM_001025340.2|, gi|402746536|ref|NM_001024469.3|, gi|330340437|ref|NM_001206444.1|, gi|77735936|ref|NM_001034493.1|, gi|328926593|ref|NM_001191121.2|, gi|359751364|ref|NM_001206588.2|, gi|77736190|ref|NM_001034622.1|, gi|274321993|ref|NM_001098881.2|, gi|300796660|ref|NM_001192822.1|
GO:0051129	negative regulation of cellular component organization	17	gi|274315900|ref|NM_001045949.2|, gi|329663403|ref|NM_001205837.1|, gi|346421442|ref|NM_001077524.2|, gi|77736190|ref|NM_001034622.1|, gi|115495080|ref|NM_001075500.1|, gi|300797673|ref|NM_001192103.1|, gi|114051336|ref|NM_001046183.1|, gi|330340437|ref|NM_001206444.1|, gi|328926593|ref|NM_001191121.2|, gi|359751364|ref|NM_001206588.2|, gi|156120602|ref|NM_001101977.1|, gi|329663965|ref|NM_001205…
GO:0048513	organ development	122	gi|329744554|ref|NM_001206326.1|, gi|149643020|ref|NM_001099078.1|, gi|300797271|ref|NM_001192852.1|, gi|31342929|ref|NM_174059.2|, gi|329664407|ref|NM_001205971.1|, gi|117935054|ref|NM_174339.3|, gi|31341945|ref|NM_174458.2|, gi|329663654|ref|NM_001205876.1|, gi|156121248|ref|NM_001102302.1|, gi|160707930|ref|NM_001110785.1|, gi|300793891|ref|NM_001191161.1|, gi|31342069|ref|NM_174412.2|, gi|402…
GO:0072523	purine-containing compound catabolic process	52	gi|31343181|ref|NM_173957.2|, gi|329744554|ref|NM_001206326.1|, gi|402691674|ref|NM_001034666.2|, gi|31342046|ref|NM_174420.2|, gi|115496411|ref|NM_001075349.1|, gi|115497747|ref|NM_001075596.1|, gi|156120320|ref|NM_001101836.1|, gi|274323276|ref|NM_001040534.2|, gi|402691662|ref|NM_001046600.2|, gi|402692063|ref|NM_001045963.2|, gi|402745748|ref|NM_001077973.2|, gi|300796660|ref|NM_001192822.1|,…
GO:0008629	induction of apoptosis by intracellular signals	8	gi|221136845|ref|NM_001144081.1|, gi|402693149|ref|NM_001075720.2|, gi|402746847|ref|NM_001079607.2|, gi|114052363|ref|NM_001046345.1|, gi|402693302|ref|NM_001034567.2|, gi|329664761|ref|NM_001205504.1|, gi|77736114|ref|NM_001034584.1|, gi|134085945|ref|NM_001083376.1|
GO:0015711	organic anion transport	9	gi|149642824|ref|NM_001099090.1|, gi|300793766|ref|NM_001192678.1|, gi|300798071|ref|NM_001193146.1|, gi|114052423|ref|NM_001046339.1|, gi|114326275|ref|NM_174843.2|, gi|27807092|ref|NM_174605.1|, gi|300794728|ref|NM_001192727.1|, gi|402767113|ref|NM_205804.2|, gi|160333421|ref|NM_001081601.1|
GO:0006639	acylglycerol metabolic process	11	gi|31341051|ref|NM_174816.2|, gi|78369273|ref|NM_001035410.1|, gi|31340793|ref|NM_174662.2|, gi|47564053|ref|NM_001001154.1|, gi|149643092|ref|NM_001099136.1|, gi|300796579|ref|NM_001192306.1|, gi|329664475|ref|NM_001205468.1|, gi|59676567|ref|NM_001012282.1|, gi|402746770|ref|NM_001034303.2|, gi|118151179|ref|NM_001078046.1|, gi|57527813|ref|NM_174004.3|
GO:0051347	positive regulation of transferase activity	28	gi|402744448|ref|NM_001076363.2|, gi|329664407|ref|NM_001205971.1|, gi|149642810|ref|NM_001098898.1|, gi|402743596|ref|NM_173916.3|, gi|114052610|ref|NM_001046312.1|, gi|329744554|ref|NM_001206326.1|, gi|282721145|ref|NM_001075896.2|, gi|329663648|ref|NM_001205875.1|, gi|402746847|ref|NM_001079607.2|, gi|219805075|ref|NM_001143877.1|, gi|31340703|ref|NM_174700.2|, gi|77735490|ref|NM_001034268.1|,…
GO:0032844	regulation of homeostatic process	22	gi|31342479|ref|NM_174260.2|, gi|162287147|ref|NM_001111120.1|, gi|114052610|ref|NM_001046312.1|, gi|329664315|ref|NM_001205448.1|, gi|170016222|ref|NM_001122728.1|, gi|31342583|ref|NM_174213.2|, gi|402747116|ref|NM_001098056.2|, gi|59676567|ref|NM_001012282.1|, gi|114052473|ref|NM_001046333.1|, gi|402693480|ref|NM_001046249.2|, gi|60592797|ref|NM_001012673.1|, gi|117935054|ref|NM_174339.3|, gi|4…
GO:0090068	positive regulation of cell cycle process	15	gi|116004030|ref|NM_001076907.1|, gi|274315900|ref|NM_001045949.2|, gi|116003956|ref|NM_001076865.1|, gi|282721145|ref|NM_001075896.2|, gi|300798172|ref|NM_001192895.1|, gi|329664407|ref|NM_001205971.1|, gi|31343103|ref|NM_173985.2|, gi|329663654|ref|NM_001205876.1|, gi|134085945|ref|NM_001083376.1|, gi|139948611|ref|NM_001083773.1|, gi|402744448|ref|NM_001076363.2|, gi|114052610|ref|NM_001046312…
GO:0044262	cellular carbohydrate metabolic process	39	gi|156121248|ref|NM_001102302.1|, gi|78369507|ref|NM_001035398.1|, gi|114050968|ref|NM_001046482.1|, gi|115497679|ref|NM_001075236.1|, gi|164420739|ref|NM_001035473.2|, gi|115495864|ref|NM_001075533.1|, gi|116003986|ref|NM_001076886.1|, gi|402692761|ref|NM_001043342.2|, gi|402745736|ref|NM_001043345.2|, gi|300795251|ref|NM_001192752.1|, gi|115495978|ref|NM_001076188.1|, gi|115496084|ref|NM_001076…
GO:0030003	cellular cation homeostasis	37	gi|31342479|ref|NM_174260.2|, gi|162287147|ref|NM_001111120.1|, gi|114052610|ref|NM_001046312.1|, gi|329664315|ref|NM_001205448.1|, gi|31340703|ref|NM_174700.2|, gi|114052473|ref|NM_001046333.1|, gi|402693480|ref|NM_001046249.2|, gi|300797952|ref|NM_001191349.1|, gi|300793918|ref|NM_001192174.1|, gi|114326281|ref|NM_177484.3|, gi|117935054|ref|NM_174339.3|, gi|134085413|ref|NM_176671.3|, gi|13994…
GO:0006412	translation	56	gi|115495864|ref|NM_001075533.1|, gi|116003986|ref|NM_001076886.1|, gi|402692761|ref|NM_001043342.2|, gi|402745736|ref|NM_001043345.2|, gi|300795251|ref|NM_001192752.1|, gi|115495978|ref|NM_001076188.1|, gi|115496084|ref|NM_001076316.1|, gi|300796650|ref|NM_001191298.1|, gi|402744817|ref|NM_001101069.2|, gi|402743768|ref|NM_001025322.2|, gi|157074019|ref|NM_001103249.1|, gi|115495860|ref|NM_00107…
GO:0044237	cellular metabolic process	554	gi|402744311|ref|NM_001040474.2|, gi|402691845|ref|NM_001077964.2|, gi|155372072|ref|NM_001101173.1|, gi|31342479|ref|NM_174260.2|, gi|31343545|ref|NM_175793.2|, gi|77736142|ref|NM_001034598.1|, gi|94966951|ref|NM_001040580.1|, gi|125630704|ref|NM_001081540.1|, gi|148540199|ref|NM_001075385.2|, gi|155371934|ref|NM_001101102.1|, gi|156120408|ref|NM_001101880.1|, gi|156120602|ref|NM_001101977.1|, g…
GO:0007088	regulation of mitosis	7	gi|116004030|ref|NM_001076907.1|, gi|274315900|ref|NM_001045949.2|, gi|116003956|ref|NM_001076865.1|, gi|282721145|ref|NM_001075896.2|, gi|300798172|ref|NM_001192895.1|, gi|329663403|ref|NM_001205837.1|, gi|402692240|ref|NM_001046270.2|
GO:0043123	positive regulation of I-kappaB kinase/NF-kappaB cascade	10	gi|31343019|ref|NM_174021.2|, gi|114051298|ref|NM_001046038.1|, gi|114052363|ref|NM_001046345.1|, gi|115496337|ref|NM_001075733.1|, gi|116004042|ref|NM_001076913.1|, gi|162287147|ref|NM_001111120.1|, gi|300794480|ref|NM_001192970.1|, gi|329664315|ref|NM_001205448.1|, gi|402743809|ref|NM_001046620.2|, gi|402744448|ref|NM_001076363.2|
GO:0030258	lipid modification	7	gi|300794354|ref|NM_001192196.1|, gi|149642724|ref|NM_001098949.1|, gi|402692727|ref|NM_001076212.2|, gi|77736482|ref|NM_001034769.1|, gi|114051336|ref|NM_001046183.1|, gi|226958399|ref|NM_001075780.2|, gi|70778916|ref|NM_177945.3|
GO:0009124	nucleoside monophosphate biosynthetic process	12	gi|170016222|ref|NM_001122728.1|, gi|329664315|ref|NM_001205448.1|, gi|77735778|ref|NM_001034416.1|, gi|219805075|ref|NM_001143877.1|, gi|31342824|ref|NM_174109.2|, gi|115432044|ref|NM_173888.3|, gi|402691875|ref|NM_001101303.2|, gi|402743596|ref|NM_173916.3|, gi|198282134|ref|NM_001101040.1|, gi|300798172|ref|NM_001192895.1|, gi|329663588|ref|NM_001205866.1|, gi|157265564|ref|NM_001104611.1|
GO:0007420	brain development	27	gi|170016222|ref|NM_001122728.1|, gi|114051336|ref|NM_001046183.1|, gi|329664407|ref|NM_001205971.1|, gi|300797271|ref|NM_001192852.1|, gi|402692712|ref|NM_001078162.2|, gi|402692727|ref|NM_001076212.2|, gi|300794785|ref|NM_001192474.1|, gi|115494965|ref|NM_001075956.1|, gi|402692635|ref|NM_001076439.2|, gi|116734842|ref|NM_001075129.1|, gi|31342075|ref|NM_174410.2|, gi|31342929|ref|NM_174059.2|,…
GO:0014070	response to organic cyclic compound	15	gi|62751639|ref|NM_001015585.1|, gi|300796718|ref|NM_001192569.1|, gi|77736114|ref|NM_001034584.1|, gi|115496503|ref|NM_001075827.1|, gi|115497065|ref|NM_001075289.1|, gi|329664407|ref|NM_001205971.1|, gi|329664475|ref|NM_001205468.1|, gi|329744554|ref|NM_001206326.1|, gi|402692635|ref|NM_001076439.2|, gi|300794785|ref|NM_001192474.1|, gi|300798172|ref|NM_001192895.1|, gi|115496213|ref|NM_0010753…
GO:0045137	development of primary sexual characteristics	14	gi|300794461|ref|NM_001193225.1|, gi|157074069|ref|NM_001103276.1|, gi|402692635|ref|NM_001076439.2|, gi|60592797|ref|NM_001012673.1|, gi|402693043|ref|NM_174617.4|, gi|300796908|ref|NM_001193090.1|, gi|329665045|ref|NM_001206048.1|, gi|77736114|ref|NM_001034584.1|, gi|148227485|ref|NM_001098025.1|, gi|300794605|ref|NM_001191197.1|, gi|329664407|ref|NM_001205971.1|, gi|31342929|ref|NM_174059.2|, …
GO:0006470	protein dephosphorylation	14	gi|115497949|ref|NM_001075156.1|, gi|157074049|ref|NM_001103266.1|, gi|195539534|ref|NM_001130750.1|, gi|402691903|ref|NM_001076946.2|, gi|402693480|ref|NM_001046249.2|, gi|402766231|ref|NM_001099118.2|, gi|139949067|ref|NM_001083766.1|, gi|157428011|ref|NM_001105444.1|, gi|331028546|ref|NM_001206596.1|, gi|402692169|ref|NM_001040582.2|, gi|157279884|ref|NM_001104988.1|, gi|336088648|ref|NM_00124…
GO:0007126	meiosis	12	gi|329664407|ref|NM_001205971.1|, gi|274315900|ref|NM_001045949.2|, gi|77736114|ref|NM_001034584.1|, gi|300796908|ref|NM_001193090.1|, gi|41462306|ref|NM_201528.1|, gi|300794461|ref|NM_001193225.1|, gi|27805840|ref|NM_174295.1|, gi|115496513|ref|NM_001075489.1|, gi|156120876|ref|NM_001102115.1|, gi|280967446|ref|NM_001168704.1|, gi|300793869|ref|NM_001193195.1|, gi|402692240|ref|NM_001046270.2|
GO:0045664	regulation of neuron differentiation	26	gi|346421442|ref|NM_001077524.2|, gi|115496411|ref|NM_001075349.1|, gi|116734842|ref|NM_001075129.1|, gi|164420765|ref|NM_001113247.1|, gi|164414729|ref|NM_001113233.1|, gi|77736190|ref|NM_001034622.1|, gi|115495080|ref|NM_001075500.1|, gi|300797673|ref|NM_001192103.1|, gi|115495670|ref|NM_001076199.1|, gi|115497065|ref|NM_001075289.1|, gi|219804279|ref|NM_001143855.1|, gi|329664407|ref|NM_001205…
GO:0072175	epithelial tube formation	11	gi|117935054|ref|NM_174339.3|, gi|255760025|ref|NM_001076916.2|, gi|329663648|ref|NM_001205875.1|, gi|329664407|ref|NM_001205971.1|, gi|115432044|ref|NM_173888.3|, gi|115494965|ref|NM_001075956.1|, gi|62460389|ref|NM_001014849.1|, gi|164420710|ref|NM_001113241.1|, gi|329664879|ref|NM_001206030.1|, gi|402746847|ref|NM_001079607.2|, gi|402746624|ref|NM_001104996.2|
GO:0051170	nuclear import	13	gi|329663654|ref|NM_001205876.1|, gi|402743809|ref|NM_001046620.2|, gi|115494903|ref|NM_001076209.1|, gi|155371934|ref|NM_001101102.1|, gi|114052610|ref|NM_001046312.1|, gi|170016222|ref|NM_001122728.1|, gi|166157452|ref|NM_001025330.2|, gi|329664269|ref|NM_001205698.1|, gi|31343545|ref|NM_175793.2|, gi|157427953|ref|NM_001105414.1|, gi|329664275|ref|NM_001205443.1|, gi|402693480|ref|NM_001046249…
GO:0007368	determination of left/right symmetry	8	gi|114052610|ref|NM_001046312.1|, gi|329744554|ref|NM_001206326.1|, gi|329663154|ref|NM_001206056.1|, gi|115494965|ref|NM_001075956.1|, gi|117935054|ref|NM_174339.3|, gi|329663648|ref|NM_001205875.1|, gi|329664407|ref|NM_001205971.1|, gi|329664879|ref|NM_001206030.1|
GO:0051100	negative regulation of binding	6	gi|57527813|ref|NM_174004.3|, gi|300794878|ref|NM_001193246.1|, gi|31342075|ref|NM_174410.2|, gi|195539546|ref|NM_001130765.1|, gi|402692240|ref|NM_001046270.2|, gi|116004072|ref|NM_001076925.1|
GO:0034655	nucleobase-containing compound catabolic process	53	gi|31343181|ref|NM_173957.2|, gi|329744554|ref|NM_001206326.1|, gi|402691674|ref|NM_001034666.2|, gi|402745471|ref|NM_001075923.2|, gi|31342046|ref|NM_174420.2|, gi|115496411|ref|NM_001075349.1|, gi|115497747|ref|NM_001075596.1|, gi|156120320|ref|NM_001101836.1|, gi|274323276|ref|NM_001040534.2|, gi|402691662|ref|NM_001046600.2|, gi|402692063|ref|NM_001045963.2|, gi|402745748|ref|NM_001077973.2|,…
GO:0006807	nitrogen compound metabolic process	334	gi|155372072|ref|NM_001101173.1|, gi|31342479|ref|NM_174260.2|, gi|31343545|ref|NM_175793.2|, gi|77736142|ref|NM_001034598.1|, gi|94966951|ref|NM_001040580.1|, gi|125630704|ref|NM_001081540.1|, gi|148540199|ref|NM_001075385.2|, gi|155371934|ref|NM_001101102.1|, gi|156120408|ref|NM_001101880.1|, gi|156120602|ref|NM_001101977.1|, gi|156151421|ref|NM_001034016.2|, gi|156718129|ref|NM_001103100.1|, g…
GO:0060485	mesenchyme development	13	gi|156718139|ref|NM_001103105.1|, gi|153792106|ref|NM_001099716.1|, gi|31342929|ref|NM_174059.2|, gi|115494903|ref|NM_001076209.1|, gi|149643020|ref|NM_001099078.1|, gi|329744554|ref|NM_001206326.1|, gi|255760025|ref|NM_001076916.2|, gi|117935054|ref|NM_174339.3|, gi|154707889|ref|NM_001099053.1|, gi|329664407|ref|NM_001205971.1|, gi|114052610|ref|NM_001046312.1|, gi|329663648|ref|NM_001205875.1|…
GO:0051648	vesicle localization	7	gi|115494965|ref|NM_001075956.1|, gi|156121248|ref|NM_001102302.1|, gi|125991941|ref|NM_001081604.1|, gi|62461595|ref|NM_174282.3|, gi|402693412|ref|NM_176653.4|, gi|155372254|ref|NM_001101270.1|, gi|114053330|ref|NM_001046284.1|
GO:0006417	regulation of translation	17	gi|31342947|ref|NM_174054.2|, gi|402744817|ref|NM_001101069.2|, gi|402743768|ref|NM_001025322.2|, gi|85662709|ref|NM_174310.3|, gi|115495810|ref|NM_001076252.1|, gi|115497747|ref|NM_001075596.1|, gi|149642770|ref|NM_001099036.1|, gi|402745431|ref|NM_001034245.2|, gi|154707845|ref|NM_001098937.1|, gi|31343545|ref|NM_175793.2|, gi|62751649|ref|NM_001015565.1|, gi|300796328|ref|NM_001191282.1|, gi|3…
GO:0043583	ear development	9	gi|255760025|ref|NM_001076916.2|, gi|329744554|ref|NM_001206326.1|, gi|110347593|ref|NM_001025328.2|, gi|157074091|ref|NM_001103288.1|, gi|402693412|ref|NM_176653.4|, gi|31342929|ref|NM_174059.2|, gi|329663648|ref|NM_001205875.1|, gi|329664407|ref|NM_001205971.1|, gi|66792875|ref|NM_001024545.1|
GO:0009306	protein secretion	13	gi|329664407|ref|NM_001205971.1|, gi|56119113|ref|NM_001007818.1|, gi|59676567|ref|NM_001012282.1|, gi|329664315|ref|NM_001205448.1|, gi|329664947|ref|NM_001205782.1|, gi|31342069|ref|NM_174412.2|, gi|402693256|ref|NM_001046494.2|, gi|300798172|ref|NM_001192895.1|, gi|402744553|ref|NM_001101851.2|, gi|402766915|ref|NM_001076844.2|, gi|115496971|ref|NM_001075297.1|, gi|31342147|ref|NM_174385.2|, g…
GO:0007589	body fluid secretion	11	gi|31343019|ref|NM_174021.2|, gi|57527813|ref|NM_174004.3|, gi|60592797|ref|NM_001012673.1|, gi|117935054|ref|NM_174339.3|, gi|156523073|ref|NM_001102481.1|, gi|329663654|ref|NM_001205876.1|, gi|346716282|ref|NM_001034398.2|, gi|402693043|ref|NM_174617.4|, gi|329744554|ref|NM_001206326.1|, gi|157265564|ref|NM_001104611.1|, gi|162287147|ref|NM_001111120.1|
GO:0046034	ATP metabolic process	13	gi|47564045|ref|NM_001001146.1|, gi|134085413|ref|NM_176671.3|, gi|300795251|ref|NM_001192752.1|, gi|31342562|ref|NM_174221.2|, gi|77736114|ref|NM_001034584.1|, gi|114050908|ref|NM_001045988.1|, gi|300797673|ref|NM_001192103.1|, gi|329664325|ref|NM_001205705.1|, gi|332634815|ref|NM_001206909.1|, gi|402691842|ref|NM_174345.4|, gi|164420773|ref|NM_001046422.2|, gi|166706924|ref|NM_001114154.1|, gi|…
GO:0044264	cellular polysaccharide metabolic process	8	gi|78369507|ref|NM_001035398.1|, gi|114050968|ref|NM_001046482.1|, gi|402743687|ref|NM_001078096.2|, gi|156121248|ref|NM_001102302.1|, gi|114052880|ref|NM_001045867.1|, gi|402693480|ref|NM_001046249.2|, gi|110347575|ref|NM_174212.2|, gi|402747086|ref|NM_001102116.2|
GO:0043085	positive regulation of catalytic activity	72	gi|402744448|ref|NM_001076363.2|, gi|329664407|ref|NM_001205971.1|, gi|149642810|ref|NM_001098898.1|, gi|402743596|ref|NM_173916.3|, gi|31343181|ref|NM_173957.2|, gi|329744554|ref|NM_001206326.1|, gi|402691674|ref|NM_001034666.2|, gi|114052610|ref|NM_001046312.1|, gi|57527813|ref|NM_174004.3|, gi|115497327|ref|NM_001075629.1|, gi|329664761|ref|NM_001205504.1|, gi|170016222|ref|NM_001122728.1|, gi…
GO:0032956	regulation of actin cytoskeleton organization	15	gi|330340437|ref|NM_001206444.1|, gi|328926593|ref|NM_001191121.2|, gi|359751364|ref|NM_001206588.2|, gi|149642770|ref|NM_001099036.1|, gi|162287147|ref|NM_001111120.1|, gi|189491886|ref|NM_001128197.1|, gi|300797688|ref|NM_001191336.1|, gi|329663764|ref|NM_001205635.1|, gi|402746494|ref|NM_001034713.2|, gi|329665041|ref|NM_001205536.1|, gi|114051615|ref|NM_001045985.1|, gi|402691875|ref|NM_00110…
GO:0043412	macromolecule modification	203	gi|402744448|ref|NM_001076363.2|, gi|31342479|ref|NM_174260.2|, gi|329664407|ref|NM_001205971.1|, gi|149642810|ref|NM_001098898.1|, gi|115495504|ref|NM_001075135.1|, gi|149642820|ref|NM_001099122.1|, gi|402693202|ref|NM_001076332.2|, gi|329664363|ref|NM_001205454.1|, gi|118151383|ref|NM_001077880.1|, gi|164420749|ref|NM_001077022.2|, gi|300797484|ref|NM_001192606.1|, gi|402691853|ref|NM_001077074…
GO:0009896	positive regulation of catabolic process	11	gi|156121248|ref|NM_001102302.1|, gi|300793840|ref|NM_001192170.1|, gi|329664407|ref|NM_001205971.1|, gi|402743746|ref|NM_001082428.2|, gi|402746887|ref|NM_001075824.2|, gi|31341051|ref|NM_174816.2|, gi|300794878|ref|NM_001193246.1|, gi|402743824|ref|NM_001101105.2|, gi|162287147|ref|NM_001111120.1|, gi|114051298|ref|NM_001046038.1|, gi|300797588|ref|NM_001192099.1|
GO:0010741	negative regulation of intracellular protein kinase cascade	15	gi|78369203|ref|NM_001035304.1|, gi|57527813|ref|NM_174004.3|, gi|300798172|ref|NM_001192895.1|, gi|170016222|ref|NM_001122728.1|, gi|300795640|ref|NM_001192516.1|, gi|402691662|ref|NM_001046600.2|, gi|402745748|ref|NM_001077973.2|, gi|90991697|ref|NM_001012285.2|, gi|157074091|ref|NM_001103288.1|, gi|77736450|ref|NM_001034753.1|, gi|300793840|ref|NM_001192170.1|, gi|300795465|ref|NM_001193019.1|…
GO:0006887	exocytosis	22	gi|118150809|ref|NM_001077847.1|, gi|31342642|ref|NM_174183.2|, gi|156523111|ref|NM_001102500.1|, gi|164450480|ref|NM_001113277.1|, gi|268607678|ref|NM_001167894.1|, gi|402693480|ref|NM_001046249.2|, gi|157265564|ref|NM_001104611.1|, gi|402693263|ref|NM_001034589.2|, gi|114053330|ref|NM_001046284.1|, gi|134085889|ref|NM_001083415.1|, gi|156120418|ref|NM_001101885.1|, gi|300798286|ref|NM_001191365…
GO:0010942	positive regulation of cell death	40	gi|31340793|ref|NM_174662.2|, gi|221136845|ref|NM_001144081.1|, gi|402693149|ref|NM_001075720.2|, gi|402746847|ref|NM_001079607.2|, gi|114052363|ref|NM_001046345.1|, gi|402693302|ref|NM_001034567.2|, gi|329664761|ref|NM_001205504.1|, gi|402743491|ref|NM_001163777.2|, gi|57527813|ref|NM_174004.3|, gi|402744448|ref|NM_001076363.2|, gi|300795465|ref|NM_001193019.1|, gi|329664407|ref|NM_001205971.1|,…
GO:0051249	regulation of lymphocyte activation	21	gi|329744554|ref|NM_001206326.1|, gi|300795465|ref|NM_001193019.1|, gi|31340793|ref|NM_174662.2|, gi|329664737|ref|NM_001205501.1|, gi|60592797|ref|NM_001012673.1|, gi|402693043|ref|NM_174617.4|, gi|402692521|ref|NM_001081613.2|, gi|402743746|ref|NM_001082428.2|, gi|56119113|ref|NM_001007818.1|, gi|300794785|ref|NM_001192474.1|, gi|27807398|ref|NM_174796.1|, gi|57527813|ref|NM_174004.3|, gi|40274…
GO:0034622	cellular macromolecular complex assembly	41	gi|155372072|ref|NM_001101173.1|, gi|300793869|ref|NM_001193195.1|, gi|115497065|ref|NM_001075289.1|, gi|156151421|ref|NM_001034016.2|, gi|329663154|ref|NM_001206056.1|, gi|77735434|ref|NM_001034239.1|, gi|402692355|ref|NM_001075421.2|, gi|115495038|ref|NM_001075395.1|, gi|118151447|ref|NM_001078165.1|, gi|300796836|ref|NM_001192319.1|, gi|148229120|ref|NM_001098014.1|, gi|114052339|ref|NM_001045…
GO:0071841	cellular component organization or biogenesis at cellular level	203	gi|155372072|ref|NM_001101173.1|, gi|114052610|ref|NM_001046312.1|, gi|115494965|ref|NM_001075956.1|, gi|157428065|ref|NM_001105471.1|, gi|78365274|ref|NM_001035339.1|, gi|134085891|ref|NM_001083495.1|, gi|139947519|ref|NM_001083652.1|, gi|329755338|ref|NM_001206400.1|, gi|274315900|ref|NM_001045949.2|, gi|114052093|ref|NM_001046379.1|, gi|300796229|ref|NM_001191521.1|, gi|329663921|ref|NM_001206…
GO:0001906	cell killing	6	gi|402745884|ref|NM_001010994.3|, gi|300798139|ref|NM_001191358.1|, gi|155372254|ref|NM_001101270.1|, gi|60592797|ref|NM_001012673.1|, gi|350538266|ref|NM_001245949.1|, gi|402693043|ref|NM_174617.4|
GO:0008543	fibroblast growth factor receptor signaling pathway	16	gi|329744554|ref|NM_001206326.1|, gi|114052610|ref|NM_001046312.1|, gi|115495670|ref|NM_001076199.1|, gi|31342941|ref|NM_174055.2|, gi|31343019|ref|NM_174021.2|, gi|31343545|ref|NM_175793.2|, gi|119331209|ref|NM_001079789.1|, gi|148226663|ref|NM_001097989.1|, gi|162287147|ref|NM_001111120.1|, gi|219805075|ref|NM_001143877.1|, gi|329664761|ref|NM_001205504.1|, gi|402693480|ref|NM_001046249.2|, gi|…
GO:0006996	organelle organization	134	gi|114052610|ref|NM_001046312.1|, gi|115494965|ref|NM_001075956.1|, gi|157428065|ref|NM_001105471.1|, gi|139947519|ref|NM_001083652.1|, gi|329755338|ref|NM_001206400.1|, gi|274315900|ref|NM_001045949.2|, gi|114052093|ref|NM_001046379.1|, gi|300796229|ref|NM_001191521.1|, gi|329663921|ref|NM_001206166.1|, gi|300793869|ref|NM_001193195.1|, gi|116004030|ref|NM_001076907.1|, gi|116003956|ref|NM_00107…
GO:0051241	negative regulation of multicellular organismal process	19	gi|31342929|ref|NM_174059.2|, gi|31343319|ref|NM_173895.2|, gi|300793840|ref|NM_001192170.1|, gi|160707930|ref|NM_001110785.1|, gi|117935054|ref|NM_174339.3|, gi|402747116|ref|NM_001098056.2|, gi|115496971|ref|NM_001075297.1|, gi|114052363|ref|NM_001046345.1|, gi|115495504|ref|NM_001075135.1|, gi|402743746|ref|NM_001082428.2|, gi|402744448|ref|NM_001076363.2|, gi|115497747|ref|NM_001075596.1|, gi…
GO:0008286	insulin receptor signaling pathway	13	gi|300797688|ref|NM_001191336.1|, gi|27807398|ref|NM_174796.1|, gi|31341051|ref|NM_174816.2|, gi|31342941|ref|NM_174055.2|, gi|31343545|ref|NM_175793.2|, gi|41462306|ref|NM_201528.1|, gi|85662709|ref|NM_174310.3|, gi|134085413|ref|NM_176671.3|, gi|139949040|ref|NM_001083653.1|, gi|148226663|ref|NM_001097989.1|, gi|153792106|ref|NM_001099716.1|, gi|329744554|ref|NM_001206326.1|, gi|402745961|ref|N…
GO:0016570	histone modification	19	gi|156718125|ref|NM_001103098.1|, gi|156120408|ref|NM_001101880.1|, gi|149642796|ref|NM_001099041.1|, gi|134085943|ref|NM_001083402.1|, gi|219804561|ref|NM_001143861.1|, gi|300798422|ref|NM_001192907.1|, gi|62751531|ref|NM_001015624.1|, gi|329664313|ref|NM_001206215.1|, gi|94966951|ref|NM_001040580.1|, gi|114051613|ref|NM_001046519.1|, gi|330688405|ref|NM_001206533.1|, gi|402692087|ref|NM_0010761…
GO:0051607	defense response to virus	6	gi|300795131|ref|NM_001193258.1|, gi|402693412|ref|NM_176653.4|, gi|402743746|ref|NM_001082428.2|, gi|59676567|ref|NM_001012282.1|, gi|95147667|ref|NM_001040482.1|, gi|402743809|ref|NM_001046620.2|
GO:0022603	regulation of anatomical structure morphogenesis	34	gi|31342479|ref|NM_174260.2|, gi|346421442|ref|NM_001077524.2|, gi|115496411|ref|NM_001075349.1|, gi|116734842|ref|NM_001075129.1|, gi|164420765|ref|NM_001113247.1|, gi|164414729|ref|NM_001113233.1|, gi|300794878|ref|NM_001193246.1|, gi|31342941|ref|NM_174055.2|, gi|114051298|ref|NM_001046038.1|, gi|114052610|ref|NM_001046312.1|, gi|115432044|ref|NM_173888.3|, gi|139948963|ref|NM_001083752.1|, gi…
GO:0048468	cell development	93	gi|31340895|ref|NM_174767.2|, gi|116004030|ref|NM_001076907.1|, gi|117935054|ref|NM_174339.3|, gi|402692063|ref|NM_001045963.2|, gi|170016222|ref|NM_001122728.1|, gi|329664407|ref|NM_001205971.1|, gi|41386783|ref|NM_174238.1|, gi|115496411|ref|NM_001075349.1|, gi|164420765|ref|NM_001113247.1|, gi|346421442|ref|NM_001077524.2|, gi|116734842|ref|NM_001075129.1|, gi|118150783|ref|NM_001077834.1|, gi…
GO:0033554	cellular response to stress	88	gi|114052610|ref|NM_001046312.1|, gi|77735782|ref|NM_001034418.1|, gi|31342479|ref|NM_174260.2|, gi|117935054|ref|NM_174339.3|, gi|162287147|ref|NM_001111120.1|, gi|300795105|ref|NM_001192745.1|, gi|300798340|ref|NM_001193159.1|, gi|329664001|ref|NM_001206176.1|, gi|346716282|ref|NM_001034398.2|, gi|31340793|ref|NM_174662.2|, gi|57527813|ref|NM_174004.3|, gi|77735408|ref|NM_001034225.1|, gi|30079…
GO:0006873	cellular ion homeostasis	46	gi|31342479|ref|NM_174260.2|, gi|162287147|ref|NM_001111120.1|, gi|114052610|ref|NM_001046312.1|, gi|329664315|ref|NM_001205448.1|, gi|31340703|ref|NM_174700.2|, gi|57527813|ref|NM_174004.3|, gi|116734842|ref|NM_001075129.1|, gi|300794785|ref|NM_001192474.1|, gi|31341945|ref|NM_174458.2|, gi|114052473|ref|NM_001046333.1|, gi|402693480|ref|NM_001046249.2|, gi|115432041|ref|NM_174071.2|, gi|1496428…
GO:0007409	axonogenesis	33	gi|41386783|ref|NM_174238.1|, gi|115496411|ref|NM_001075349.1|, gi|164420765|ref|NM_001113247.1|, gi|346421442|ref|NM_001077524.2|, gi|116734842|ref|NM_001075129.1|, gi|164414729|ref|NM_001113233.1|, gi|329663485|ref|NM_001205595.1|, gi|329663965|ref|NM_001205660.1|, gi|402765938|ref|NM_001046172.2|, gi|31342121|ref|NM_174394.2|, gi|31343014|ref|NM_174023.2|, gi|31343545|ref|NM_175793.2|, gi|1143…
GO:0071705	nitrogen compound transport	11	gi|402691797|ref|NM_001101098.2|, gi|346716282|ref|NM_001034398.2|, gi|300798172|ref|NM_001192895.1|, gi|116734842|ref|NM_001075129.1|, gi|156523139|ref|NM_001102514.1|, gi|300793901|ref|NM_001192941.1|, gi|157265564|ref|NM_001104611.1|, gi|402693263|ref|NM_001034589.2|, gi|300794785|ref|NM_001192474.1|, gi|31342075|ref|NM_174410.2|, gi|156121248|ref|NM_001102302.1|
GO:0050953	sensory perception of light stimulus	12	gi|31340895|ref|NM_174767.2|, gi|31342046|ref|NM_174420.2|, gi|110347579|ref|NM_174451.3|, gi|114326273|ref|NM_174025.3|, gi|115432041|ref|NM_174071.2|, gi|160333421|ref|NM_001081601.1|, gi|300794785|ref|NM_001192474.1|, gi|402692289|ref|NM_174523.3|, gi|158341673|ref|NM_001109982.1|, gi|31342562|ref|NM_174221.2|, gi|115494965|ref|NM_001075956.1|, gi|329663989|ref|NM_001205663.1|
GO:0007610	behavior	35	gi|115432041|ref|NM_174071.2|, gi|116734842|ref|NM_001075129.1|, gi|160333421|ref|NM_001081601.1|, gi|402765938|ref|NM_001046172.2|, gi|300794785|ref|NM_001192474.1|, gi|300797271|ref|NM_001192852.1|, gi|300798172|ref|NM_001192895.1|, gi|329663562|ref|NM_001205862.1|, gi|402692727|ref|NM_001076212.2|, gi|300794081|ref|NM_001192694.1|, gi|329755276|ref|NM_001206380.1|, gi|300794520|ref|NM_00119271…
GO:0008219	cell death	105	gi|60592797|ref|NM_001012673.1|, gi|402693043|ref|NM_174617.4|, gi|402693256|ref|NM_001046494.2|, gi|115494903|ref|NM_001076209.1|, gi|31340793|ref|NM_174662.2|, gi|402693149|ref|NM_001075720.2|, gi|329664761|ref|NM_001205504.1|, gi|221136845|ref|NM_001144081.1|, gi|402746847|ref|NM_001079607.2|, gi|114052363|ref|NM_001046345.1|, gi|402693302|ref|NM_001034567.2|, gi|402743491|ref|NM_001163777.2|,…
GO:0009894	regulation of catabolic process	47	gi|156121248|ref|NM_001102302.1|, gi|31343181|ref|NM_173957.2|, gi|329744554|ref|NM_001206326.1|, gi|402691674|ref|NM_001034666.2|, gi|329663403|ref|NM_001205837.1|, gi|31342046|ref|NM_174420.2|, gi|300793840|ref|NM_001192170.1|, gi|329664407|ref|NM_001205971.1|, gi|402743746|ref|NM_001082428.2|, gi|402746887|ref|NM_001075824.2|, gi|115496411|ref|NM_001075349.1|, gi|115497747|ref|NM_001075596.1|,…
GO:0009058	biosynthetic process	305	gi|402744311|ref|NM_001040474.2|, gi|402691845|ref|NM_001077964.2|, gi|155372072|ref|NM_001101173.1|, gi|31342479|ref|NM_174260.2|, gi|31343545|ref|NM_175793.2|, gi|77736142|ref|NM_001034598.1|, gi|94966951|ref|NM_001040580.1|, gi|125630704|ref|NM_001081540.1|, gi|148540199|ref|NM_001075385.2|, gi|155371934|ref|NM_001101102.1|, gi|156120408|ref|NM_001101880.1|, gi|156120602|ref|NM_001101977.1|, g…
GO:0001568	blood vessel development	30	gi|31342941|ref|NM_174055.2|, gi|114051298|ref|NM_001046038.1|, gi|114052610|ref|NM_001046312.1|, gi|115432044|ref|NM_173888.3|, gi|139948963|ref|NM_001083752.1|, gi|300793726|ref|NM_001192420.1|, gi|329664407|ref|NM_001205971.1|, gi|31341051|ref|NM_174816.2|, gi|329664735|ref|NM_001206268.1|, gi|154707889|ref|NM_001099053.1|, gi|282721145|ref|NM_001075896.2|, gi|57527813|ref|NM_174004.3|, gi|153…
GO:0007219	Notch signaling pathway	11	gi|329744554|ref|NM_001206326.1|, gi|31341832|ref|NM_174496.2|, gi|62988307|ref|NM_001017945.1|, gi|118150783|ref|NM_001077834.1|, gi|153792106|ref|NM_001099716.1|, gi|329664879|ref|NM_001206030.1|, gi|402692094|ref|NM_001034781.2|, gi|402692761|ref|NM_001043342.2|, gi|402743746|ref|NM_001082428.2|, gi|402744448|ref|NM_001076363.2|, gi|402745736|ref|NM_001043345.2|
GO:0060070	canonical Wnt receptor signaling pathway	10	gi|57527813|ref|NM_174004.3|, gi|116004180|ref|NM_001076980.1|, gi|129277551|ref|NM_001082615.1|, gi|329663467|ref|NM_001205592.1|, gi|329744554|ref|NM_001206326.1|, gi|31340799|ref|NM_174732.2|, gi|31342929|ref|NM_174059.2|, gi|300794878|ref|NM_001193246.1|, gi|329664407|ref|NM_001205971.1|, gi|402746847|ref|NM_001079607.2|
GO:0045893	positive regulation of transcription, DNA-dependent	63	gi|155372072|ref|NM_001101173.1|, gi|31342479|ref|NM_174260.2|, gi|31343545|ref|NM_175793.2|, gi|77736142|ref|NM_001034598.1|, gi|94966951|ref|NM_001040580.1|, gi|125630704|ref|NM_001081540.1|, gi|148540199|ref|NM_001075385.2|, gi|155371934|ref|NM_001101102.1|, gi|156120408|ref|NM_001101880.1|, gi|156120602|ref|NM_001101977.1|, gi|156151421|ref|NM_001034016.2|, gi|156718129|ref|NM_001103100.1|, g…
[truncated: 541 more rows]

## Sheet: C
Table S6C Biological process of GO enrichment analysis involved in lipid metabolism and adipogenesis
GO ID	Term	#Seqs	Sequences
[truncated: 28 more rows]
