# Supplementary material for: Comparative Transcriptome Analysis Reveals Significant Differences in MicroRNA Expression and Their Target Genes between Adipose and Muscular Tissues in Cattle
Source: PLoS One. 2014 Jul 9;9(7):e102142. doi: 10.1371/journal.pone.0102142 (PMC4090223; doi:10.1371/journal.pone.0102142)
Supplement: Table S7 — Predicted targets for bta-miR-199a-3p. (XLSX) [file pone.0102142.s007.xlsx]

## Sheet: A
Table S7A Predicted targets for bta-miR-199a-3p
miRNA_name	Target_name	Target_len	Match_pos	MFE
bta-miR-199a-3p	NM_001192454	2085	993	-16.7
miRNA 3' AUUGGUUACACGUC-UGAUGACA 5'
:||| | || |||:|||
target 5' -CGCCAUCG---AGAACUGCUGC 3'
>bta-miR-199a-3p	NM_001193235	846	295	-24.1
miRNA 3' AUUGGUUACACGUCUGAUGACA 5'
|: ::||||| |||:|||
target 5' GAGAAGGUGUGCCCACUGCUGC 3'
>bta-miR-199a-3p	NM_001192912	1572	422	-25.4
miRNA 3' AUUGGUUACACGUCUGAUGACA- 5'
|:||:| || || |||:||||
target 5' CAGCCGAAGUCCAAACUGCUGUA 3'
>bta-miR-199a-3p	NM_174372	3486	831	-13.3
miRNA 3' AUUGGUUACACGUCUGAUGACA 5'
|||||||
target 5' -------------CACUACUGC 3'
>bta-miR-199a-3p	NM_001075954	2156	1103	-14.2
miRNA 3' AUUGGUUACACGUCUGAUGACA 5'
|||:|||
target 5' -------------CACUGCUGG 3'
>bta-miR-199a-3p	NM_174179	1317	1002	-14
miRNA 3' AUUGGUUACAC-GUCUGAUGACA 5'
:|::|| | || |:|||||
target 5' -UGCUGAUAUUUCACAUUACUGA 3'
>bta-miR-199a-3p	NM_174020	12120	877	-26.2
miRNA 3' -AUUGGUUAC-ACGUCUGAUGACA- 5'
||:| ::| || :||||:||||
target 5' CUAGCGGGUUUUGGGGACUGCUGUA 3'
>bta-miR-199a-3p	NM_001077993	1699	949	-22.2
miRNA 3' AUUGGUUACACGUCUGAUGACA- 5'
||||||:||||
target 5' ----------CCAGACUGCUGUG 3'
>bta-miR-199a-3p	NM_174077	1585	263	-20
miRNA 3' AUUGGUUACA-CGUCUGAUGACA 5'
:||| || || :||||||
target 5' --GUCAACGUGGCCAGCUACUGA 3'
>bta-miR-199a-3p	NM_001076524	4072	3457	-17.7
miRNA 3' AUUGGUUACACGUC--UGAUGACA 5'
|| || || |||:|||
target 5' ---ACAGGGUUCACUCACUGCUGG 3'
>bta-miR-199a-3p	NM_001167900	1493	869	-20.4
miRNA 3' AUUGGUUACACGUCUGAUGACA 5'
|||| ||| |||:|||
target 5' ---ACAAU-UGCCCACUGCUGG 3'
>bta-miR-199a-3p	NM_173993	2373	1132	-25.6
miRNA 3' AUUGGUUACACGUCUGAUGACA- 5'
|:|: ||||: |:|||||||
target 5' -CAUCGCUGUGU-GGCUACUGUU 3'
>bta-miR-199a-3p	NM_001015639	1440	1225	-15.7
miRNA 3' AUUGGUUACACG--UC--UGAUGACA 5'
:| || | | | :||||||
target 5' CGAGCACGGCGAAAAAUUGCUACUGA 3'
>bta-miR-199a-3p	NM_001127243	1203	227	-19.1
miRNA 3' AUUGGUUACAC--GUC--UGAUGACA- 5'
||| || || |||:||||
target 5' --UCCAGGGUCUCCAUCAACUGCUGUA 3'
>bta-miR-199a-3p	NM_001191359	4795	1019	-25.3
miRNA 3' AUUGGUUAC--ACGUC--UGAUGACA 5'
||:|| ||||| :||||||
target 5' --CCCGAUAUCUGCAGGAGCUACUGG 3'
>bta-miR-199a-3p	NM_001098046	2843	1672	-22
miRNA 3' AUUGGUU-ACACG-UCUGAUGACA 5'
||| ||| :||||||||
target 5' -CACCCCCUGUCCGGGACUACUGA 3'
>bta-miR-199a-3p	NM_001162534	2237	2026	-18.1
miRNA 3' AUUGGUUACACGUCUGAUGACA 5'
|| |||:|||
target 5' ---------CGCCUACUGCUGG 3'
>bta-miR-199a-3p	NM_001143857	4996	2502	-26
miRNA 3' AUUGGUUACAC-GUC-UGAUGACA- 5'
:||:|||| || :|||||||
target 5' --UUCAGUGUGUCAUAGCUACUGUA 3'
>bta-miR-199a-3p	NM_001078063	785	336	-23.2
miRNA 3' AUUGGUUACACGUC--UGAUGACA 5'
:|| : ||||: |||:|||
target 5' AGACGGCCGUGCGCCUACUGCUGC 3'
>bta-miR-199a-3p	NM_001192540	3415	2841	-14.4
miRNA 3' AUUGGUUACACGUCUGAUGACA 5'
:||||||
target 5' -------------UGCUACUGG 3'
>bta-miR-199a-3p	NM_001014872	2656	2530	-17.1
miRNA 3' AUUGGUUACACGUCUGAUGACA- 5'
||||:| :| |:||||||
target 5' -UACCAGUUU-UA-AUUACUGUA 3'
>bta-miR-199a-3p	NM_001101208	1875	1176	-26.6
miRNA 3' AUUGGUUAC-ACGUC-UGAUGACA- 5'
||| | ||||| |||:||||
target 5' -CACCUG-GCUGCAGUACUGCUGUC 3'
>bta-miR-199a-3p	NM_001034753	928	650	-13.2
miRNA 3' AUUGGUUACACGUCUGAUGACA 5'
|||:|||
target 5' -------------UACUGCUGC 3'
>bta-miR-199a-3p	NM_001046239	1758	725	-16.3
miRNA 3' AUUGGUUACACGUC-UGAUGACA- 5'
|||: || || ||||:|||
target 5' GAACUC-UGAA-AGAACUAUUGUG 3'
>bta-miR-199a-3p	NM_001101231	2406	1695	-16
miRNA 3' AUUGGUUACACGUCUGAUGACA- 5'
|: ||||||||
target 5' ---------CGUC-ACUACUGUA 3'
>bta-miR-199a-3p	NM_001143772	3067	342	-24.7
miRNA 3' AUUGGUUACACGUC--UGAUGACA 5'
|:|| |||| || |||:|||
target 5' CAGCCC-UGUGGAGAAACUGCUGA 3'
>bta-miR-199a-3p	NM_174192	2622	1267	-19.2
miRNA 3' AUUGGUUACACGUCUGAUGACA 5'
:|: |||| | |||:|||
target 5' -CGCU-AUGUACCUACUGCUGG 3'
>bta-miR-199a-3p	NM_001075987	4151	1540	-27
miRNA 3' AUUGGUUACACGUC-UGAUGACA- 5'
:|::|||| ||| |||:||||
target 5' -UGCUGAUGU-CAGAACUGCUGUC 3'
>bta-miR-199a-3p	NM_001024559	2130	1480	-17.4
miRNA 3' AUUGGUUACACGUC-UGAUGACA 5'
| || |||:|||
target 5' ---------AGGAGCACUGCUGG 3'
>bta-miR-199a-3p	NM_001035359	1947	812	-24
miRNA 3' AUUGGUU-ACACGUCUGAUGACA- 5'
|:|:: ||||| ||||||||
target 5' -UAUCGGCUGUGC--ACUACUGUC 3'
>bta-miR-199a-3p	NM_174316	3795	106	-21.2
miRNA 3' AUUGGUUACACGUCUGAUGACA 5'
:||| || || |||:|||
target 5' -CGCCACUGCCCAAACUGCUGA 3'
>bta-miR-199a-3p	NM_001193168	3320	2164	-16.6
miRNA 3' AUUGGUUACACGUCUGAUGACA 5'
|| |||:|||
target 5' ---------AGCU-ACUGCUGG 3'
>bta-miR-199a-3p	NM_001076225	2733	2206	-18.7
miRNA 3' AUUGGUUACACGUC--UGAUGACA- 5'
: | |||| | |||:||||
target 5' CGUGC-AUGUUAAUCAACUGCUGUU 3'
>bta-miR-199a-3p	NM_001193238	1754	454	-17.7
miRNA 3' AUUGGUUAC---ACGUC--UGAUGACA 5'
||||| | ||| |||:|||
target 5' ---GCAAUGGUUUACAGAUACUGCUGC 3'
>bta-miR-199a-3p	NM_001192261	5120	2905	-19.6
miRNA 3' AUUGGUUACACGUCUGAUGACA 5'
||| |||:|||
target 5' ---------CGCAUACUGCUGG 3'
>bta-miR-199a-3p	NM_174278	2682	866	-19.3
miRNA 3' AUUGGUUACACGUCUGAUGACA 5'
:||||||||
target 5' -----------AGGACUACUGG 3'
>bta-miR-199a-3p	NM_001099385	1923	1469	-17.4
miRNA 3' AUUGGUUACACGUC--UGAUGACA 5'
|||| |||:|||
target 5' --------CUGCAUCAACUGCUGC 3'
>bta-miR-199a-3p	NM_001099700	2736	1270	-17.6
miRNA 3' AUUGGUUACACGUC-UGAUGACA- 5'
||: ||| || |:||||||
target 5' -CACUCAUGG--AGUAUUACUGUA 3'
>bta-miR-199a-3p	NM_001110181	1280	1035	-24.9
miRNA 3' AUUGGUUACACGUCUGAUGACA- 5'
|||: ||||:||||
target 5' -------AGUGUUGACUGCUGUG 3'
>bta-miR-199a-3p	NM_001168426	4815	844	-21.6
miRNA 3' AUUGGUUACACGUCUGAUGACA- 5'
|:|||| || | |||:||||
target 5' CAGCCAAAGU-C--ACUGCUGUU 3'
>bta-miR-199a-3p	NM_001100348	1488	982	-15
miRNA 3' AUUGGUUACACGUCUGAUGACA 5'
||: |||||||
target 5' --------UUGUU-ACUACUGC 3'
>bta-miR-199a-3p	NM_001191438	2751	498	-15.4
miRNA 3' AUUGGUUACACGUC---UGAUGACA- 5'
| : |||| ::| ||||:|||
target 5' GAUGUCAUGU-UGGAAAACUAUUGUC 3'
>bta-miR-199a-3p	NM_001075748	3653	2965	-18.5
miRNA 3' AUUGGUUACACGUCUGAUGACA 5'
|||||:|||
target 5' -----------GAGACUGCUGC 3'
>bta-miR-199a-3p	NM_001076537	3152	57	-21.7
miRNA 3' AUUGGUUACA-CGUCUGAUGACA 5'
||||| | || |||:|||
target 5' AAACCACCGCCGCC-ACUGCUGG 3'
>bta-miR-199a-3p	NM_001080218	1620	777	-15.1
miRNA 3' AUUGGUUACACGUC--UGAUGACA 5'
|||: | || |||:|||
target 5' --CCCAGAAU-CAAAUACUGCUGG 3'
>bta-miR-199a-3p	NM_001101110	1993	353	-19.2
miRNA 3' AUUGGUUACACGUCUGAUGACA 5'
:||||||||
target 5' -----------UGGACUACUGG 3'
>bta-miR-199a-3p	NM_001015662	2732	1293	-19.5
miRNA 3' AUUGGUUACACG---UCUGAUGACA 5'
|||| |||: | |:|||||
target 5' --CCCAACGUGUGAAACAUUACUGG 3'
>bta-miR-199a-3p	NM_001014847	1326	86	-17.6
miRNA 3' AUUGGUU--ACACGUC-UGAUGACA 5'
::|::| | || :||||||
target 5' CGGCUGAGCUCAGCCUUGCUACUGG 3'
>bta-miR-199a-3p	NM_001192762	6101	6064	-23.1
miRNA 3' AUUGGUUACACGUCUGAUGACA- 5'
|| :||||:||||
target 5' --------CUGGGGACUGCUGUG 3'
>bta-miR-199a-3p	NM_001191268	5319	3596	-17.8
miRNA 3' AUUGGUU--ACAC--GUC-UGAUGACA- 5'
| ||: ||| || |||:||||
target 5' GAUGCAGGUUGUCAUCACCACUGCUGUC 3'
>bta-miR-199a-3p	NM_001205178	2626	2509	-17.9
miRNA 3' AUUGGUUACACGUCUGAUGACA- 5'
|:|||||||
target 5' ------------UGGCUACUGUA 3'
>bta-miR-199a-3p	NM_001205189	1891	1013	-25.1
miRNA 3' -AUUGGUUACACGUC-UGAUGACA 5'
|:|| :|||| ||| :||||||
target 5' CUGACAGAUGUCCAGAGCUACUGG 3'
>bta-miR-199a-3p	NM_001145793	1431	1158	-20.7
miRNA 3' AUUGGUUAC-ACGUCUGAUGACA 5'
:| : | ||| |||:|||
target 5' -UGCGGCGGCUGCCCACUGCUGA 3'
>bta-miR-199a-3p	NM_001191424	7106	985	-19.1
miRNA 3' -AUUGGUUACA-CGUCUGAUGACA 5'
||||:|:| | |||:|||
target 5' AUAACUAGUUACGAC-ACUGCUGG 3'
>bta-miR-199a-3p	NM_001193109	2300	1719	-19.9
miRNA 3' AUUGG--UUACAC-GUC-UGAUGACA 5'
:|| || || ||| |||:|||
target 5' -UGCCUGAAACUGACAGAACUGCUGG 3'
>bta-miR-199a-3p	NM_001191545	4253	3709	-21.3
miRNA 3' AUUGGUUACACGUC--UGAUGACA 5'
:|| ||||| |||:|||
target 5' --CUCAUU-UGCAGGAACUGCUGC 3'
>bta-miR-199a-3p	NM_001191409	4407	1894	-20.1
miRNA 3' AUUGGUUACACGUC-UGAUGACA- 5'
||| ||| | || |||:||||
target 5' AAAC--AUGGGGAGAACUGCUGUC 3'
>bta-miR-199a-3p	NM_001191543	8307	8192	-18
miRNA 3' AUUGGUUACACGUC-UGAUGACA- 5'
||| |||:||||
target 5' ----------ACAGAACUGCUGUU 3'
>bta-miR-199a-3p	NM_001205360	6529	3435	-19.1
miRNA 3' AUUGGUUACAC-GUCUGAUGACA 5'
|:|: ||| | | :||||||
target 5' AAGCUCAUGGGACUUGCUACUGC 3'
>bta-miR-199a-3p	NM_001205378	2513	1976	-20.3
miRNA 3' AUUGGUUACACGUC-UGAUGACA 5'
|||| || || |||:|||
target 5' -CACCAUUCUG-AGAACUGCUGA 3'
>bta-miR-199a-3p	NM_001205393	7683	4240	-21.7
miRNA 3' AUUGGUUAC--ACGUCUGAUGACA 5'
:|:|| |||| |||:|||
target 5' ---AUAGUGGUUGCA-ACUGCUGA 3'
>bta-miR-199a-3p	NM_001205398	3179	1894	-19.5
miRNA 3' AUUGGUUACACGUCUGAUGACA- 5'
||||:| | :|||||||
target 5' -UACCAGUUC-C--GCUACUGUG 3'
>bta-miR-199a-3p	NM_001206353	4175	2616	-28.4
miRNA 3' -AUUGGUUACACGUCUGAUGACA 5'
|: ::||| |:|||||:|||
target 5' GUGUGUGAUGGGUAGACUGCUGC 3'
>bta-miR-199a-3p	NM_001206365	695	320	-14.7
miRNA 3' AUUGGUUACACGUCUGAUGACA- 5'
|||:||||
target 5' -------------CACUGCUGUC 3'
>bta-miR-199a-3p	NM_001206395	1096	692	-14.7
miRNA 3' AUUGGUUACACGUCUGAUGACA- 5'
|||:||||
target 5' -------------CACUGCUGUC 3'
>bta-miR-199a-3p	NM_001205803	2874	590	-25
miRNA 3' AUUGGU--UAC-ACGUC-UGAUGACA 5'
:|||: | ||||| |||||||
target 5' AGACCGUGACACUGCAGAACUACUGG 3'
>bta-miR-199a-3p	NM_001205865	3461	2168	-24.3
miRNA 3' AUUGGUUACACGUCUGAUGACA- 5'
:| || | :|||||||||
target 5' GGAGCACGGA--GGACUACUGUG 3'
>bta-miR-199a-3p	NM_001205884	1590	402	-28.6
miRNA 3' AUUGGUUACACGUCUGAUGACA 5'
::|||: || ||||||||
target 5' CGGCCAGGAGGCCGACUACUGG 3'
>bta-miR-199a-3p	NM_001205892	2253	771	-16.1
miRNA 3' AUUGGUU--ACACGUCUGAUGACA- 5'
||| | || :|||||||
target 5' --UCCAUAUUACCCAAGCUACUGUC 3'
>bta-miR-199a-3p	NM_001206153	6164	5237	-20.3
miRNA 3' AUUGGU--UA-CAC-GUC---UGAUGACA- 5'
|||:: || ||| :|| |||:||||
target 5' AAACUGGCAUAGUGAUAGAGAACUGCUGUG 3'
>bta-miR-199a-3p	NM_001205435	1966	1418	-11.6
miRNA 3' AUUGGUUACACGUCUGAUGACA 5'
|| |:|||||
target 5' --------AUGA--AUUACUGC 3'
>bta-miR-199a-3p	NM_001205474	3014	1788	-26.5
miRNA 3' AUUGGUU--ACACGUCUGAUGACA- 5'
|||: ||||| |||:||||
target 5' -CACCGUGCUGUGCU-ACUGCUGUG 3'
>bta-miR-199a-3p	NM_001206420	2904	2807	-23.1
miRNA 3' AUUGGUUACACGUCUGAUGACA- 5'
|:|:| |||:| |:||||||
target 5' AAGCUA--GUGUACAUUACUGUG 3'
>bta-miR-199a-3p	NM_001206422	4325	1035	-21.3
miRNA 3' -AUUGGUUACACGUC-UGAUGACA 5'
|::||:| | ||| :||||||
target 5' AUGGCCGAA-UCCAGUGCUACUGA 3'
>bta-miR-199a-3p	NM_001206263	3980	175	-22
miRNA 3' AUUGGUUACACGUCUGAUGACA 5'
|| |||||:|||
target 5' --------CUGGAGACUGCUGG 3'
>bta-miR-199a-3p	NM_001205496	2260	1540	-30.7
miRNA 3' AUUGGUUACAC-GUCUGAUGACA- 5'
:||: |||| |:||||:||||
target 5' GGACU--UGUGCCGGACUGCUGUG 3'
>bta-miR-199a-3p	NM_001206014	5091	4653	-19
miRNA 3' AUUGGUUACACGUC--UGAUGACA- 5'
|:|| |||:||||
target 5' ---------AGUAGUUACUGCUGUU 3'
>bta-miR-199a-3p	NM_001205539	4717	198	-28.7
miRNA 3' AUUGGU-UA-CACGUC--UGAUGACA 5'
||||| :| |||||| |||:|||
target 5' CAACCACGUGGUGCAGGCACUGCUGA 3'
>bta-miR-199a-3p	NM_001191290	5958	5632	-17.6
miRNA 3' AUUGGUUACACGUCUGAUGACA 5'
|| |||:|||||
target 5' --------AUGAAGAUUACUGA 3'
>bta-miR-199a-3p	NM_001195062	2129	1934	-16.8
miRNA 3' AUUGGUUA-C-ACGUC--UGAUGACA 5'
|:|:| | ||:| |:|||||
target 5' GAGCUAUCAGCUGUAAACAUUACUGA 3'
>bta-miR-199a-3p	NM_001083500	2557	456	-23.7
miRNA 3' AUUGGUUACACGUC-UGAUGACA- 5'
|:|||| | :| ||||||||
target 5' AAGCCAACUAGGGGAACUACUGUC 3'
>bta-miR-199a-3p	NM_001193081	854	741	-17.7
miRNA 3' AUUGG--UUACAC-GUC-UGAUGACA 5'
:|| | | |:| |||:|||
target 5' CGACAUGACGGACACGGAACUGCUGG 3'
>bta-miR-199a-3p	NM_001191542	4057	3327	-18.1
miRNA 3' AUUGGUUACACGUCUGAUGACA 5'
|| ||: || || :||||||
target 5' AAAGCAGAGU-CA-GCUACUGA 3'
>bta-miR-199a-3p	NM_174061	2375	881	-17.5
miRNA 3' AUUGGUUACACGUCUGAUGACA- 5'
|| |||:||||
target 5' ---------AGCC-ACUGCUGUG 3'
>bta-miR-199a-3p	NM_001206563	9906	8203	-21.5
miRNA 3' AUUGGUUACACGUC--UGAUGACA 5'
||:| || ||| :||||||
target 5' --CCCGAGGUACAGCUGCUACUGC 3'
>bta-miR-199a-3p	NM_001206636	582	450	-23.2
miRNA 3' AUUGGUUACACGUCUGAUGACA- 5'
:|:|| | |||||:||||
target 5' -UGCUAAAGA--AGACUGCUGUG 3'
>bta-miR-199a-3p	NM_001206576	7451	3029	-21.4
miRNA 3' AUUGGUUACACGUCUGAUGACA- 5'
:|| || ||: :|||||||
target 5' -UGCCCAUCUGU--GCUACUGUA 3'
>bta-miR-199a-3p	NM_001206655	10326	9319	-25.1
miRNA 3' -AUUGGUUACACGUCUGAUGACA- 5'
|:: ||:||| |:|||||||
target 5' GUGGGCAGUGUUU-GGCUACUGUU 3'
>bta-miR-199a-3p	NM_001206579	2380	134	-23.3
miRNA 3' AUUGGUUACACGUC-UGAUGACA- 5'
|||:: || |:| :|||||||
target 5' -CACCGGAGU-CGGCGCUACUGUC 3'
>bta-miR-199a-3p	NM_001206595	3741	3252	-19.2
miRNA 3' AUUGGUUACA-CGUC-UGAUGACA- 5'
|| ||| || | ||||||||
target 5' GAAAGUAUGAGGCUGCACUACUGUC 3'
>bta-miR-199a-3p	NM_001206608	2765	2373	-13.4
miRNA 3' AUUGGUUACACGUC--UGAUGACA 5'
|||| :| |||:|||
target 5' ----AAAUGCCUACUCACUGCUGC 3'
>bta-miR-199a-3p	NM_001206737	5461	2050	-18.3
miRNA 3' AUUGGUUACACGUCUGAUGACA 5'
|:|| || || |||:|||
target 5' AAGCCCAU-UGA--ACUGCUGA 3'
>bta-miR-199a-3p	NM_001206726	3914	516	-21
miRNA 3' AUUGGUUACACGUCUGAUGACA 5'
:||:: | ||| :||||||
target 5' GGACUGCAGCGCAAGCUACUGC 3'
>bta-miR-199a-3p	NM_001206776	4948	4359	-21
miRNA 3' -AUUGGUU-ACACGUCUGAUGACA 5'
|||:|| |||| |:|||||
target 5' AUAAUCAUCUGUGAAUAUUACUGG 3'
>bta-miR-199a-3p	NM_001206782	2467	471	-16.5
miRNA 3' AUUGGUUACACGUCUGAUGACA 5'
||| | ||| ||||:||
target 5' ---ACAAAGCGCA-ACUAUUGC 3'
>bta-miR-199a-3p	NM_001206809	2982	2446	-21
miRNA 3' AUUGGUUACACGUCUGAUGACA 5'
|| |:||||||
target 5' ---------AGCUGGCUACUGA 3'
>bta-miR-199a-3p	NM_001206824	1125	571	-13.2
miRNA 3' AUUGGUUACACGUCUGAUGACA 5'
|||||||
target 5' -------------UACUACUGC 3'
>bta-miR-199a-3p	NM_001145202	1342	1040	-14
miRNA 3' AUUGGUUACACGUCUGAUGACA 5'
|||:|||
target 5' -------------AACUGCUGA 3'
>bta-miR-199a-3p	NM_001206870	3010	2618	-18.8
miRNA 3' -AUUGGUUACACGUCUGAUGACA- 5'
|| |||| | | ||||||||
target 5' AUAUGCAAU-UUAAAACUACUGUU 3'
>bta-miR-199a-3p	NM_001206871	2065	693	-22
miRNA 3' AUUGGUUACAC-GUC-UGAUGACA- 5'
|| |||| | ||| ||||||||
target 5' AAAAGAAUG-GCCAGCACUACUGUG 3'
>bta-miR-199a-3p	NM_001206892	1895	1428	-16.8
miRNA 3' AUUGGUUACACGUCUGAUGACA 5'
||| ||| | |:|||||
target 5' ---ACAA-GUGGA-AUUACUGA 3'
>bta-miR-199a-3p	NM_001079777	1773	1508	-24
miRNA 3' -AUUGGUUACACGUC---UGAUGACA- 5'
|:|:|||| || || |||:||||
target 5' CUGAUCAAUUUGGAGAGCACUGCUGUC 3'
>bta-miR-199a-3p	NM_001206980	3786	607	-28.8
miRNA 3' AUUGGUUACACGUCUGAUGACA- 5'
:|:|:||| ::||||:||||
target 5' -UGCUAGUGU-UGGACUGCUGUG 3'
>bta-miR-199a-3p	NM_001207031	6705	573	-30.6
miRNA 3' AUUGGUUACACGUCUGAUGACA 5'
|:::|||||| ||||||||
target 5' -UAUUGAUGUGCUGACUACUGG 3'
>bta-miR-199a-3p	NM_001100373	753	281	-18
miRNA 3' AUUGGUUACACGUC-UGAUGACA 5'
:||:| | || |||:|||
target 5' -CGCCGACCUCAAGUACUGCUGC 3'
>bta-miR-199a-3p	NM_001075135	1538	751	-12.4
miRNA 3' AUUGGUUACACGUCUGAUGACA- 5'
|:||||||
target 5' -------------AAUUACUGUU 3'
>bta-miR-199a-3p	NM_001113231	642	345	-19.8
miRNA 3' AUUGGUUAC--ACGUC-UGAUGACA 5'
|:||| | || || |||||||
target 5' -CAUCAAAGAAUGGAGAACUACUGA 3'
>bta-miR-199a-3p	NM_001128497	1405	194	-15.4
miRNA 3' AUUGGUUACACGUCUGAUGACA 5'
:|: |:| || |||:|||
target 5' AGAUGAGUUU-CA-ACUGCUGC 3'
>bta-miR-199a-3p	NM_001099720	1464	594	-16.3
miRNA 3' AUUGGUUACACGUC--UGAUGACA 5'
| ||: | || |||:|||
target 5' GAUGCAG-GACCACUAACUGCUGG 3'
>bta-miR-199a-3p	NM_001243311	7080	4916	-21.3
miRNA 3' AUUGGUUACACGUCUGAUGACA 5'
||||:| |||:|||
target 5' ------CUGUGUA-ACUGCUGA 3'
>bta-miR-199a-3p	NM_174657	1332	1254	-13
miRNA 3' AUUGGUUACACGUCUGAUGACA- 5'
|:||| :| |:||||||
target 5' --CCUAAUA--UA-AUUACUGUA 3'
>bta-miR-199a-3p	NM_181011	1527	836	-15.3
miRNA 3' AUUGGUUACAC-GUCUGAUGACA 5'
:|| || :| |||:|||
target 5' --UUCAUC-UGAUACACUGCUGA 3'
>bta-miR-199a-3p	NM_001105326	4510	2900	-19.1
miRNA 3' AUUGGUUACACGUCUGAUGACA 5'
|||||:|||
target 5' -----------AAGACUGCUGA 3'
>bta-miR-199a-3p	NM_001105614	5479	3179	-24.8
miRNA 3' AUUGGUUACACGUC-UGAUGACA 5'
::|||| | :| |||:|||
target 5' AGGCCAAG--GGGGUACUGCUGA 3'
>bta-miR-199a-3p	NM_001103223	2489	719	-25.5
miRNA 3' AUUGGUUACACGUCUGAUGACA- 5'
::|| | | :|:|||||||
target 5' GGGCCUUCGCGGGGGCUACUGUA 3'
>bta-miR-199a-3p	NM_001034043	2127	1230	-24
miRNA 3' AUUGGUUACACGUCUGAUGACA 5'
|||: | :||||||||
target 5' -UACCGCGGCU-GGACUACUGG 3'
>bta-miR-199a-3p	NM_174304	1725	12	-22.2
miRNA 3' AUUGGUU-ACACGUCUGAUGACA 5'
|:|: ||| | ||||:|||
target 5' CAGCUCUUUGUCCUGACUGCUGC 3'
>bta-miR-199a-3p	NM_174504	4184	2154	-23.6
miRNA 3' AUUG-GUUACACGUC-UGAUGACA- 5'
|| |:||| || ||||||||
target 5' -UACACGAUG-GCUACACUACUGUA 3'
>bta-miR-199a-3p	NM_001102218	3789	2308	-24.8
miRNA 3' AUUGGUUACACGUCUGAUGACA- 5'
|||:||| || :|||||||
target 5' --UCCAGUGUUCA-GCUACUGUU 3'
>bta-miR-199a-3p	NM_001105446	1207	158	-25.6
miRNA 3' AUUGGUU-ACACG--UC-UGAUGACA- 5'
::|||: || || :| |||:||||
target 5' GGGCCAGCUGCGCUGGGAACUGCUGUG 3'
>bta-miR-199a-3p	NM_001046577	1081	902	-21.8
miRNA 3' AUUGGUUACACGUCUGAUGACA- 5'
||| ||| |||:||||
target 5' --CCCA---UGCCUACUGCUGUC 3'
>bta-miR-199a-3p	NM_001098059	1348	742	-17.8
miRNA 3' -AUUGGUUAC--ACGUC--UGAUGACA- 5'
|| ||:|| | || |:||||||
target 5' CUAUGCAGUGAAUACAAAUAUUACUGUG 3'
>bta-miR-199a-3p	NM_001081604	4702	3373	-18.1
miRNA 3' AUUGGUUACACGUCUGAUGACA- 5'
||||||:|||
target 5' -----------AAGACUAUUGUA 3'
>bta-miR-199a-3p	NM_001034412	2219	1629	-19.5
miRNA 3' AUUGG-UUACACGU-C--UGAUGACA- 5'
:|| :|||| || | |||:||||
target 5' CGACAAGAUGUACACGCCACUGCUGUU 3'
>bta-miR-199a-3p	NM_001075149	857	210	-14
miRNA 3' AUUGGUUACACGUCUGAUGACA 5'
|||:|||
target 5' -------------CACUGCUGA 3'
>bta-miR-199a-3p	NM_001046235	1475	554	-16.9
miRNA 3' -AUUGGUUACACGUCUGAUGACA- 5'
|:||||| | :| ||||:|||
target 5' UUGACCAAA-UAUACACUAUUGUU 3'
>bta-miR-199a-3p	NM_001083414	4428	3751	-20.8
miRNA 3' AUUGG-UUACAC--GUCUGAUGACA- 5'
||: |:|||| | :|||||||
target 5' GAAUGAAGUGUGUUCCUGCUACUGUA 3'
>bta-miR-199a-3p	NM_001046433	2943	2794	-23.4
miRNA 3' AUUGGUUACACGUCUGAUGACA 5'
::|::||| |: |||:|||
target 5' GGGCUGAUG-GU--ACUGCUGG 3'
>bta-miR-199a-3p	NM_001046121	2226	886	-16.5
miRNA 3' AUUGGUUACACGUCUGAUGACA 5'
||||:|||
target 5' ------------UGACUGCUGC 3'
>bta-miR-199a-3p	NM_001046353	1329	200	-19
miRNA 3' AUUGG--UUACACGUCUGAUGACA 5'
:|: :|||| | |||:|||
target 5' AGAUGAAGAUGU-CUUACUGCUGA 3'
>bta-miR-199a-3p	NM_001077011	2039	1026	-25.6
miRNA 3' AUUGGUUACACGUCUGAUGACA- 5'
||::| |||:| |||:||||
target 5' -CACUGAAGUGUAAACUGCUGUA 3'
>bta-miR-199a-3p	NM_001101983	2964	1423	-23.2
miRNA 3' AUUGGUUAC-ACGUC---UGAUGACA 5'
:|||| | || | |||:|||
target 5' -UGCCAAAGAUGGUGAAUACUGCUGG 3'
>bta-miR-199a-3p	NM_001034627	2666	2293	-16.7
miRNA 3' AUUGGUUACAC-GUCUGAUGACA 5'
::|::: || || ||||:||
target 5' CGGCUGGGAUGACA-ACUAUUGG 3'
>bta-miR-199a-3p	NM_001038140	4928	1065	-25.4
miRNA 3' AUUGGUUACACGUCUGAUGACA 5'
:||| ||||| |||:|||
target 5' --CUCAA-GUGCACACUGCUGG 3'
>bta-miR-199a-3p	NM_001206321	2170	1532	-24.6
miRNA 3' AUUGGUUACACGUCUGAUGACA- 5'
||::|||| || |||:||||
target 5' -UACUGAUGUACAAACUGCUGUC 3'
>bta-miR-199a-3p	NM_001075679	2207	1576	-20.2
miRNA 3' AUUGGUUACACGUCUGAUGACA 5'
|| || | ||||:|||
target 5' --UCCUAGGU-CUGACUGCUGC 3'
>bta-miR-199a-3p	NM_001076198	2533	497	-14.7
miRNA 3' AUUGGUUACACGUC--UGAUGACA 5'
:|| |||:|||
target 5' ----------CUAGAUACUGCUGG 3'
>bta-miR-199a-3p	NM_001075431	3844	247	-24.3
miRNA 3' AUUGGUUACACG--UCUGAUGACA- 5'
| ||| ||| ||:|||||||
target 5' AAUGCAAC-UGCAAAGGCUACUGUU 3'
>bta-miR-199a-3p	NM_001031764	1030	517	-21.4
miRNA 3' AUUGGUUACACGUCUGAUGACA- 5'
||||||:||||
target 5' ----------UCAGACUGCUGUU 3'
>bta-miR-199a-3p	NM_001035049	2183	1228	-22
miRNA 3' AUUGGUUACACGUCUGAUGACA- 5'
|||||||||||
target 5' ----------UCAGACUACUGUG 3'
>bta-miR-199a-3p	NM_001040522	1648	1316	-14.4
miRNA 3' AUUGGUUACACGUCUGAUGACA 5'
::|::|| : |:|||||
target 5' GGGCUGAUU--UUUAUUACUGG 3'
>bta-miR-199a-3p	NM_001046613	2487	861	-17.7
miRNA 3' AUUGGUUACACGUCUGAUGACA 5'
||||||||
target 5' ------------CGACUACUGG 3'
>bta-miR-199a-3p	NM_001034651	1466	595	-22.2
miRNA 3' AUUGGUUACACGUCUGAUGACA 5'
|| |||| |||:|||
target 5' ---ACAGGGUGC--ACUGCUGC 3'
>bta-miR-199a-3p	NM_001035275	1334	1109	-16.1
miRNA 3' AUUGGUUACACGUC-UGAUGACA 5'
|::| |:|||||
target 5' ---------AGUGGUAUUACUGA 3'
>bta-miR-199a-3p	NM_001046305	1882	102	-15.9
miRNA 3' AUUGGUUACACGUCUGAUGACA 5'
|:||||||
target 5' ------------UGGCUACUGC 3'
>bta-miR-199a-3p	NM_001098121	3534	3166	-20.5
miRNA 3' AUUGGUUACACGUCUGAUGACA- 5'
:|| || ||||||||||
target 5' ---AUAAAUUG-AGACUACUGUU 3'
>bta-miR-199a-3p	NM_001102012	2546	2254	-26.6
miRNA 3' AUUGGUUACACGUCUGAUGACA- 5'
:|:|||| | ||||:||||
target 5' --GUCGAUGU-CUGACUGCUGUG 3'
>bta-miR-199a-3p	NM_001103092	3655	1026	-21
miRNA 3' AUUGGUUACACGUCUGAUGACA 5'
|| ||||:|||
target 5' ---------AGCCGACUGCUGG 3'
>bta-miR-199a-3p	NM_001045900	2148	283	-25.4
miRNA 3' AUUGGUUACACGUCUGAUGACA 5'
||||:: | |||||:|||
target 5' CAACCGGG--G-AGACUGCUGG 3'
>bta-miR-199a-3p	NM_001076473	1589	766	-24.9
miRNA 3' -AUUGGUUACACGUCUGAUGACA- 5'
|:|| ||||| |||:||||
target 5' AUGACGC-UGUGCUCACUGCUGUG 3'
>bta-miR-199a-3p	NM_001045880	1710	1189	-21.2
miRNA 3' AUUGGUUACACGUCUGAUGACA 5'
:| ::|||| |||:|||
target 5' -UGCAGGUGUGAA-ACUGCUGC 3'
>bta-miR-199a-3p	NM_001083455	2782	119	-16.2
miRNA 3' AUUGGUUACACGUCUGAUGACA 5'
:||: |: |||:|||
target 5' --CUCAGGCCGUC-ACUGCUGG 3'
>bta-miR-199a-3p	NM_001075196	2121	1952	-18.5
miRNA 3' AUUGGUUACACGUC-UGAUGACA 5'
|:| ||| | :||||||
target 5' --UCUAUCUUGCUGUGCUACUGA 3'
>bta-miR-199a-3p	NM_001080230	1324	2	-25.5
miRNA 3' AUUGGUUACACGUCUGAUGACA 5'
||:||:| |||| :||||||
target 5' AAAUCAGUUUGCA-GCUACUGA 3'
>bta-miR-199a-3p	NM_001102027	2924	1439	-25.4
miRNA 3' AUUGGUUACAC-GUCUGAUGACA- 5'
: || ||| || |||:||||
target 5' GGUGCAGGGUGUCAAACUGCUGUU 3'
>bta-miR-199a-3p	NM_001077059	2259	392	-19.2
miRNA 3' AUUGGUUACACGUCUGAUGACA 5'
||:|| || |||:|||
target 5' --CCCGAUC--CAAACUGCUGG 3'
>bta-miR-199a-3p	NM_001102029	3630	1634	-24
miRNA 3' AUUGGUUACACGUCUGAUGACA- 5'
|||||: |:| :|||||||
target 5' GAACCAG---GUAUGCUACUGUG 3'
>bta-miR-199a-3p	NM_001078161	3759	205	-23
miRNA 3' AUUGGUUA-CA-CGUCUGAUGACA 5'
:| ||:| | || ||||:|||
target 5' AGAGCAGUCGCCGCUGACUGCUGC 3'
>bta-miR-199a-3p	NM_001078125	1931	445	-24.1
miRNA 3' AUUGGUUACACGUCUGAUGACA 5'
::|: |||| :||||||
target 5' GGGCUG--GUGCCUGCUACUGC 3'
>bta-miR-199a-3p	NM_001046410	1530	506	-14
miRNA 3' AUUGGUUACACGUCUGAUGACA 5'
|||:|||
target 5' -------------CACUGCUGA 3'
>bta-miR-199a-3p	NM_001078128	1896	1704	-21.3
miRNA 3' AUUGGUUACAC--GUCUGAUGACA 5'
:|:| || |:||||||||
target 5' --UUCGA-GUUCCCGGACUACUGC 3'
>bta-miR-199a-3p	NM_001102037	2701	487	-26.9
miRNA 3' AUUGGUUACACGUCUGAUGACA 5'
|||||: |||:| |||||||
target 5' AAACCAG-GUGUA-ACUACUGA 3'
>bta-miR-199a-3p	NM_001076240	1227	801	-22.2
miRNA 3' AUUGGUUACAC---GUCUGAUGACA- 5'
||| ::|||||||||
target 5' -------CGUGGGAUGGACUACUGUG 3'
>bta-miR-199a-3p	NM_001243290	5881	4355	-19
miRNA 3' -AUUGGUUA--CACGUC-UGAUGACA- 5'
|||::|: || || :|||||||
target 5' UUAAUUAGACGGUUCACUGCUACUGUG 3'
>bta-miR-199a-3p	NM_001045924	2455	1296	-18.6
miRNA 3' AUUGGUUAC--ACGUC---UGAUGACA 5'
:| ||:| || || |||:|||
target 5' AGAGCAGUUUCUGGAGACCACUGCUGC 3'
>bta-miR-199a-3p	NM_001101854	1352	1174	-14.1
miRNA 3' AUUGGUUACACGUCUGAUGACA 5'
|||:|||
target 5' -------------UACUGCUGG 3'
>bta-miR-199a-3p	NM_001046419	2903	2238	-20.7
miRNA 3' AUUGG--UUACA-CGUC-UGAUGACA- 5'
:|: ||||| || ||||||||
target 5' GGAUGAAAAUGUAGCCCCACUACUGUC 3'
>bta-miR-199a-3p	NM_001075219	1868	179	-21.3
miRNA 3' -AUUGGUUACACGUCUGAUGACA 5'
|::|| | | |||||:|||
target 5' CUGGCCCCCGAG-AGACUGCUGA 3'
>bta-miR-199a-3p	NM_001075480	573	345	-28.3
miRNA 3' AUUGGUU-ACACGUC---UGAUGACA 5'
:||||: |||| || |||:|||
target 5' GGACCAGCUGUGGAGGGAACUGCUGG 3'
>bta-miR-199a-3p	NM_001099107	2683	1235	-19.5
miRNA 3' AUUGGUUACACGUCUGAUGACA 5'
|| |||||:||
target 5' ---------AGCUGACUAUUGG 3'
>bta-miR-199a-3p	NM_001035099	1477	678	-19.1
miRNA 3' AUUGGUUACACGUC-UGAUGACA- 5'
|:| || |||:||||
target 5' ---ACGAGACGCUUAACUGCUGUG 3'
>bta-miR-199a-3p	NM_001076832	3281	590	-24.3
miRNA 3' AUUGGUUACACGU--CUGAUGACA- 5'
||| || || |||||||||
target 5' -UACCC-UGGGCUGUGACUACUGUG 3'
>bta-miR-199a-3p	NM_001083495	2164	584	-21.6
miRNA 3' AUUGGUUACACGUCUGAUGACA 5'
|| ||||:|||
target 5' ---------AGCUGACUGCUGA 3'
>bta-miR-199a-3p	NM_001038207	1044	82	-18.1
miRNA 3' AUUGGUUACACGUCUGAUGACA 5'
||| | | ||||:|||
target 5' --UCCA---UUCUGACUGCUGA 3'
>bta-miR-199a-3p	NM_001046201	1232	434	-15.3
miRNA 3' AUUGGUUACACGUC-UGAUGACA 5'
::||: | || |||:|||
target 5' AGGCCGCUCUUCACCACUGCUGC 3'
>bta-miR-199a-3p	NM_001075763	1951	528	-20.5
miRNA 3' AUUGGUUACACGUCUGAUGACA- 5'
||:||||| | |||:||||
target 5' AAAUCAAUGA--A-ACUGCUGUU 3'
>bta-miR-199a-3p	NM_001046205	1321	132	-22.9
miRNA 3' AUUGGUUACACGUCUGAUGACA 5'
:| | ||| | ||:||||||
target 5' GGAGC-AUG-GGAGGCUACUGA 3'
>bta-miR-199a-3p	NM_001024566	2162	1338	-16.3
miRNA 3' AUUGGUUACACGUC-UGAUGACA 5'
|: ||| :| |||||||
target 5' --UCUCAUGAUAGGAACUACUGC 3'
>bta-miR-199a-3p	NM_001076023	1624	415	-24.4
miRNA 3' -AUUG-GUUACACGUC-UGAUGACA- 5'
|::| |:| |||| |||:||||
target 5' CUGGCACGAA--GCAGUACUGCUGUG 3'
>bta-miR-199a-3p	NM_001205305	2630	1255	-28.2
miRNA 3' -AUUGGUUACACGUC-UGAUGACA 5'
|:|| :||||||| :||||||
target 5' CUGACAGAUGUGCAACGCUACUGG 3'
>bta-miR-199a-3p	NM_001077895	2422	1494	-19.3
miRNA 3' AUUGGUUACAC-GUC-UGAUGACA- 5'
|| |:| |||:||||
target 5' --------CUGACGGCACUGCUGUG 3'
>bta-miR-199a-3p	NM_001040563	1645	770	-15.7
miRNA 3' AUUGGUUA--CACGUC-UGAUGACA 5'
||| | :| |||:|||
target 5' ---ACAAGAAGAA-GGAACUGCUGG 3'
>bta-miR-199a-3p	NM_001076405	1662	978	-21.7
miRNA 3' AUUGGUUAC--ACGU-CUGAUGACA 5'
|| | ||:| ||||:|||
target 5' ---ACAGGGAUUGUAGGACUGCUGG 3'
>bta-miR-199a-3p	NM_001076287	2861	1963	-11.7
miRNA 3' AUUGGUUACACGUCUGAUGACA 5'
||||:||
target 5' -------------CACUAUUGA 3'
>bta-miR-199a-3p	NM_001034727	1777	1365	-13
miRNA 3' AUUGGUUACACGUCUGAUGACA- 5'
|:||||||
target 5' -------------CAUUACUGUG 3'
>bta-miR-199a-3p	NM_001076541	3028	629	-18.6
miRNA 3' AUUGGUUACACGUCUGAUGACA 5'
:||: ||| |||:|||
target 5' --UUCAGAA-GCA-ACUGCUGG 3'
>bta-miR-199a-3p	NM_001077117	1852	1111	-14.7
miRNA 3' AUUGGUUAC---ACGUCUGAUGACA 5'
:|:|| | | :||||||
target 5' ---AUAGUGAUUUACCUGCUACUGA 3'
>bta-miR-199a-3p	NM_001083523	5034	3807	-22.5
miRNA 3' AUUGGUUACACGUC-UGAUGACA- 5'
|||| |||:||||
target 5' ---------CGCAGAACUGCUGUU 3'
>bta-miR-199a-3p	NM_001097573	4036	3142	-18.4
miRNA 3' -AUUGGUUACACGUC--UGAUGACA- 5'
|:: :||| || |||:||||
target 5' UUGGUUGAUGC-CAAAUACUGCUGUA 3'
>bta-miR-199a-3p	NM_001038221	2473	1049	-15.1
miRNA 3' -AUUGGUUACACGUC-UGAUGACA 5'
|:| || ||| | |||:|||
target 5' UUGAAAAAAGUGAAUUACUGCUGA 3'
>bta-miR-199a-3p	NM_001105615	1158	417	-13.3
miRNA 3' AUUGGUUACACGUCUGAUGACA 5'
||: |:|||||
target 5' --------CUGUU-AUUACUGA 3'
>bta-miR-199a-3p	NM_001038224	1525	951	-16
miRNA 3' AUUGGUUACACGUCUGAUGACA 5'
||| |:|||||
target 5' -------AGUGAA-AUUACUGG 3'
>bta-miR-199a-3p	NM_001075268	2830	1769	-26
miRNA 3' AUUGGUUACACGUCUGAUGACA- 5'
|:||| || |:|||||||
target 5' ---ACGAUGGGC-GGCUACUGUG 3'
>bta-miR-199a-3p	NM_001104986	1966	653	-16
miRNA 3' AUUGGUUACAC-GUC--UGAUGACA 5'
|| | ||| |||:|||
target 5' --UCCUGGGACACAGCCACUGCUGC 3'
>bta-miR-199a-3p	NM_001076300	1612	1	-13.5
miRNA 3' AUUGGUUACACGUCUGAUGACA 5'
:||||||
target 5' -------------UGCUACUGC 3'
>bta-miR-199a-3p	NM_001102489	3024	2519	-16.2
miRNA 3' AUUGGUUACAC--GUCUGAUGACA- 5'
|||| :| |||:||||
target 5' -----UAUGUAUUUACACUGCUGUA 3'
>bta-miR-199a-3p	NM_001077134	1198	204	-25.2
miRNA 3' AUUGGUUAC-ACGUCUGAUGACA 5'
::|||:| ||| |||:|||
target 5' CGGCCAGUUCUGCUCACUGCUGG 3'
>bta-miR-199a-3p	NM_001046234	2852	1916	-20.7
miRNA 3' -AUUGGUUAC-ACGUCUGAUGACA- 5'
|::|: | ||| |||:||||
target 5' AUGGCUCG-GAUGC--ACUGCUGUG 3'
>bta-miR-199a-3p	NM_001046472	1519	8	-19.7
miRNA 3' AUUGGUUACACGUCUGAUGACA 5'
::| ||| | ||||:|||
target 5' GGGCGAAUA--CUGACUGCUGC 3'
>bta-miR-199a-3p	NM_001103238	2320	1117	-18.6
miRNA 3' AUUGGUUACACGUCUGAUGACA- 5'
||:||| | |:||||||
target 5' ---ACAGUGU-C--AUUACUGUA 3'
>bta-miR-199a-3p	NM_001040536	632	59	-18.6
miRNA 3' AUUGGUUACAC-GUC--UGAUGACA- 5'
| ||: || ||| ||||:|||
target 5' AAUGCAG-GUCUCAGGCACUAUUGUG 3'
>bta-miR-199a-3p	NM_001102498	3340	1304	-21
miRNA 3' AUUGGU-UACACGUCUGAUGACA- 5'
::|: ||| |: :|||||||
target 5' AGGCUUUAUG-GU--GCUACUGUA 3'
>bta-miR-199a-3p	NM_001101859	4044	2456	-23.1
miRNA 3' AUUGGUUACACG-UC--UGAUGACA- 5'
:|::||||| || |:||||||
target 5' -UGCUGAUGUGAGAGAAAUUACUGUU 3'
>bta-miR-199a-3p	NM_001102504	4955	4711	-18.6
miRNA 3' -AUU-GGUUACACGUCUGAUGACA- 5'
|:| || | ||| |||:||||
target 5' CUGAUCCUACUUGC--ACUGCUGUG 3'
>bta-miR-199a-3p	NM_001035383	1573	1372	-22.4
miRNA 3' AUUGGUUACACGUCUGAUGACA 5'
|||:| | |||||:|||
target 5' -CACCGAAG---AGACUGCUGA 3'
>bta-miR-199a-3p	NM_001040539	1479	1148	-21.3
miRNA 3' AUUGGUUACAC--GUCUGAUGACA 5'
|||: ||| :| |||||||
target 5' AAACUGGUGUCUUUAAACUACUGA 3'
>bta-miR-199a-3p	NM_001206397	6110	4417	-21.5
miRNA 3' AUUGGUUACACGUCUGAUGACA 5'
||| | ||||||:|||
target 5' --UCCAU--UCCAGACUGCUGC 3'
>bta-miR-199a-3p	NM_001105630	5126	903	-18.8
miRNA 3' AUUGGUUACACGUCUGAUGACA 5'
:|:| | || |||:|||
target 5' AGAUCUCCG-GCUCACUGCUGG 3'
>bta-miR-199a-3p	NM_001077948	2912	1977	-21
miRNA 3' AUUGGUUACA-CGUCUGAUGACA- 5'
|: ||:| | :|||||||||
target 5' CAGGCAGUUCCG-GGACUACUGUG 3'
>bta-miR-199a-3p	NM_001034267	964	819	-15.9
miRNA 3' -AUUGGUUACAC--GUCUGAUGACA- 5'
| :| |||| || |:||||||
target 5' AUGGUC-AUGUAUUCA-AUUACUGUA 3'
>bta-miR-199a-3p	NM_001098876	1276	1085	-21.1
miRNA 3' -AUUGGUUACACGUCUGAUGACA 5'
|::|::| || |||:|||
target 5' AUGGCUGAG--GCC-ACUGCUGG 3'
>bta-miR-199a-3p	NM_001076919	3047	2051	-16.5
miRNA 3' AUUGGUUACACGUC--UGAUGACA- 5'
| || |||:||||
target 5' ---------AGGAGGAACUGCUGUU 3'
>bta-miR-199a-3p	NM_001103277	2352	1857	-20.5
miRNA 3' AUUGGUU---ACACGUCUGAUGACA 5'
|||: ||||: |:|||||
target 5' --UCCAGGGUUGUGUU-AUUACUGA 3'
>bta-miR-199a-3p	NM_001080245	3909	1876	-19.7
miRNA 3' AUUG-GUUACACGUCUGAUGACA- 5'
||| ||| | || ||||||||
target 5' AAACUCAAAGACCAAACUACUGUG 3'
>bta-miR-199a-3p	NM_001037604	1661	990	-16.8
miRNA 3' AUUGGUUACACGUC--UGAUGACA- 5'
:|: || || |||:||||
target 5' -UGCUU-UGAA-AGUCACUGCUGUG 3'
>bta-miR-199a-3p	NR_027315	1875	1532	-20.7
miRNA 3' AUUGGUUAC-ACGUCUGAUGACA 5'
:| : | ||| |||:|||
target 5' -UGCGGCGGCUGCCCACUGCUGA 3'
>bta-miR-199a-3p	NM_001077981	3105	741	-22.5
miRNA 3' AUUGGUUACACGUCUGAUGACA- 5'
|| :||||:||||
target 5' --------CUGGGGACUGCUGUU 3'
>bta-miR-199a-3p	NM_001102158	2156	1712	-18.9
miRNA 3' AUUGGUUACACGUCUGAUGACA 5'
||||| | || :||||||
target 5' AAACCAUUCCUCAAGCUACUGC 3'
>bta-miR-199a-3p	NM_001046124	1601	518	-21.7
miRNA 3' AUUGGUUACACGUC--UGAUGACA- 5'
||||:| |:| :|||||||
target 5' AAACCGACA-GUACCAGCUACUGUU 3'
>bta-miR-199a-3p	NM_001075601	2774	375	-19.2
miRNA 3' AUUGGUU---ACACGUCUGAUGACA 5'
|||:: | || ||||:|||
target 5' -CACCGGCUCUCUGAUGACUGCUGG 3'
>bta-miR-199a-3p	NM_001034811	1514	128	-23.8
miRNA 3' AUUGGUUACACGUC--UGAUGACA 5'
||::| ||||: :||||||
target 5' -UACUGACGUGCGCCCGCUACUGA 3'
>bta-miR-199a-3p	NM_001097999	2474	1124	-19.8
miRNA 3' AUUGGUUACACGUCUGAUGACA 5'
:||:|| | | |||:|||
target 5' --CUCAGUGAGGAUACUGCUGC 3'
>bta-miR-199a-3p	NM_001037623	1592	1286	-14
miRNA 3' AUUGGUUACACGUCUGAUGACA 5'
|||||||
target 5' -------------AACUACUGA 3'
>bta-miR-199a-3p	NM_001105402	1461	1062	-19.4
miRNA 3' AUUGGUUACACGUCUGAUGACA 5'
:||||||||
target 5' -----------GGGACUACUGG 3'
>bta-miR-199a-3p	NM_001038519	2057	1824	-17
miRNA 3' AUUGGUUACACGUCUGAUGACA- 5'
:|::| || ||||:|||
target 5' -UGCUGAAUUGAACACUAUUGUG 3'
>bta-miR-199a-3p	NM_001113175	829	677	-11.7
miRNA 3' AUUGGUUACACGUCUGAUGACA 5'
||||:||
target 5' -------------AACUAUUGA 3'
>bta-miR-199a-3p	NM_001046098	605	502	-14.3
miRNA 3' AUUGGUUACACGUC--UGAUGACA 5'
|:| |||:|||
target 5' ----------CCGGAAACUGCUGC 3'
>bta-miR-199a-3p	NM_001078003	4602	3985	-21.9
miRNA 3' AUUGGUUACACGUCUGAUGACA- 5'
|:||||||:|||
target 5' ---------AGUAGACUAUUGUU 3'
>bta-miR-199a-3p	NM_001101925	2506	949	-17.8
miRNA 3' AUUGGUUACACGUCUGAUGACA 5'
:|:| ||| |||:|||
target 5' --UUCGA--UGC--ACUGCUGC 3'
>bta-miR-199a-3p	NM_001037463	3463	2589	-20.4
miRNA 3' AUUGGUUAC-ACGUCUGAUGACA 5'
|| ::| ||| ||||||||
target 5' GAAGUGAGAAUGC-GACUACUGC 3'
>bta-miR-199a-3p	NM_001110082	1373	1327	-17.4
miRNA 3' AUUGGUUACACGUCUGAUGACA 5'
| ||||||||
target 5' ----------ACUGACUACUGG 3'
>bta-miR-199a-3p	NM_001101929	1264	969	-19.4
miRNA 3' AUUGGUUACACGUCUGAUGACA- 5'
|:|| || |: |||:||||
target 5' CAGCCC-UG-GUC-ACUGCUGUU 3'
>bta-miR-199a-3p	NM_001035453	1369	1151	-22.8
miRNA 3' AUUGGUUACACGUCUGAUGACA 5'
||| ||:||||||
target 5' -------AGUGAAGGCUACUGG 3'
>bta-miR-199a-3p	NM_001076961	2511	761	-19.6
miRNA 3' -AUUGGUUACACGUCUGAUGACA- 5'
||||: ||| :| ||||||||
target 5' AUAACU--UGUUUA-ACUACUGUG 3'
>bta-miR-199a-3p	NM_001105415	3388	339	-16.9
miRNA 3' AUUGGU--UACAC-GUCUGAUGACA 5'
|:|:| | | | |:||||||
target 5' CAGCUAUUAAGAAACUGGCUACUGA 3'
>bta-miR-199a-3p	NM_001110063	4997	1238	-16.1
miRNA 3' AUUGGUUACACGUCUGAUGACA- 5'
:||| | | |||:||||
target 5' --GUCAAAG-GA--ACUGCUGUC 3'
>bta-miR-199a-3p	NM_001038176	2161	1561	-21.2
miRNA 3' AUUGGUUACACGUCUGAUGACA- 5'
||:||| || ||||||||
target 5' -UACUAAUAAGC--ACUACUGUA 3'
>bta-miR-199a-3p	NM_001035295	2205	182	-20.3
miRNA 3' AUUGGUUACAC--GUC-UGAUGACA- 5'
:||:||| || ||||||||
target 5' --CUCAGUGUUCACAUAACUACUGUU 3'
>bta-miR-199a-3p	NM_001076400	1281	495	-16.1
miRNA 3' -AUUGGUUACACGUCUGAUGACA 5'
|||||:| | | |:|||||
target 5' AUAACCGAAUUCC--AUUACUGA 3'
>bta-miR-199a-3p	NM_001102201	3937	3533	-16.1
miRNA 3' AUUGGUUACACGUCUGAUGACA- 5'
|| :|||||||
target 5' ----------UCAAGCUACUGUG 3'
>bta-miR-199a-3p	NM_001038105	999	880	-15.7
miRNA 3' AUUGGUUACA-CGUCUGAUGACA 5'
||||: | |:| |:|||||
target 5' -CACCAGCAUAGUA-AUUACUGA 3'
>bta-miR-199a-3p	NM_001034593	2541	1371	-16.5
miRNA 3' AUUGGUUACACGUCUGAUGACA 5'
| ||||||||
target 5' ----------ACUGACUACUGC 3'
>bta-miR-199a-3p	NM_001040573	1523	1326	-23.9
miRNA 3' AUUGGUUACACGUCUGAUGACA 5'
| | |||||| |||:|||
target 5' AAUGC--UGUGCA-ACUGCUGA 3'
>bta-miR-199a-3p	NM_001046331	1821	1191	-18.5
miRNA 3' AUUGGUUA-CACGUCUGAUGACA 5'
:|:::|| ||| |:|||||
target 5' AGAUUGAUGGUGAU-AUUACUGA 3'
>bta-miR-199a-3p	NM_001046332	2084	490	-19.2
miRNA 3' AUUGGUUACACGUCUGAUGACA 5'
|||||:|||
target 5' -----------GAGACUGCUGA 3'
>bta-miR-199a-3p	NM_001083397	2914	2234	-22.6
miRNA 3' AUUGGUUA--CACGUCUGAUGACA- 5'
::|::: |||: |||:||||
target 5' GGGCUGGCUCGUGUUCACUGCUGUG 3'
>bta-miR-199a-3p	NM_001076992	759	393	-24.4
miRNA 3' AUUGGUU---ACACGUCUGAUGACA- 5'
|||| || |||||:||||
target 5' --CCCAAAGUUGGGAAGACUGCUGUC 3'
>bta-miR-199a-3p	NM_001105472	2005	881	-25.2
miRNA 3' AUUGGUUACACGUCUGAUGACA- 5'
::|||| |::||:||||||
target 5' --UUUAAUG-GUGGAUUACUGUA 3'
>bta-miR-199a-3p	NR_030799	89	21	-17.4
miRNA 3' AUUGGUUACACGUCUGAUGACA- 5'
:|| ||: :|||||||
target 5' --UUCACAUUGU--GCUACUGUC 3'
>bta-miR-199a-3p	NR_031059	71	16	-13.3
miRNA 3' AUUGGUUACACGUCUGAUGACA 5'
||||: | | |:|||||
target 5' AAACCGU--UACC-AUUACUGA 3'
>bta-miR-199a-3p	NR_031319	68	2	-12.4
miRNA 3' AUUGGUUACACGUCUGAUGACA- 5'
|:||||||
target 5' -------------CAUUACUGUU 3'
>bta-miR-199a-3p	NR_031074	80	71	-13.9
miRNA 3' AUUGGUUACACGUCUGAUGACA 5'
|||:|||
target 5' -------------UACUGCUGA 3'
>bta-miR-199a-3p	NM_001105502	1181	18	-25.3
miRNA 3' AUUGGUUACAC-GUCUGAUGACA 5'
:||: || ||||||:|||
target 5' -UGCCGCUGCCCCAGACUGCUGC 3'
>bta-miR-199a-3p	NM_001110185	821	692	-16.8
miRNA 3' AUUGGUUACACGUC--UGAUGACA- 5'
||:| |||:||||
target 5' --------CUGUAUUUACUGCUGUU 3'
>bta-miR-199a-3p	NM_001081547	1611	792	-23.4
miRNA 3' AUUGGUUACACGUCUGAUGACA- 5'
||||:: || ||||||||
target 5' AAACCGGGA-GCU-ACUACUGUG 3'
>bta-miR-199a-3p	NM_001105656	1362	80	-20.3
miRNA 3' AUUGGUUACACGUCUGAUGACA 5'
| |||||||||
target 5' ---------AGGAGACUACUGC 3'
>bta-miR-199a-3p	NM_001079644	1025	845	-14.2
miRNA 3' AUUGGUUACACGUCUGAUGACA 5'
:||||||
target 5' -------------UGCUACUGA 3'
>bta-miR-199a-3p	NM_001102342	5298	2383	-28.8
miRNA 3' AUUGGUUACACGUCUGAUGACA- 5'
::|: || || |:|||||||
target 5' AGGCUGGUGAGCUGGCUACUGUU 3'
>bta-miR-199a-3p	NR_031163	61	2	-19.4
miRNA 3' AUUGGUUAC-ACGUCUGAUGACA 5'
:|| ||| | ||||:|||
target 5' -UGCCCAUGAU---GACUGCUGA 3'
>bta-miR-199a-3p	NM_001079795	2404	1371	-22.7
miRNA 3' AUUGGUUACACGU--CUGAUGACA 5'
::|:|| |: ||||||||
target 5' --UUUAGUGAGUUGUGACUACUGG 3'
>bta-miR-199a-3p	NM_001079796	1333	254	-19.5
miRNA 3' AUUGGUUAC--ACGUCUGAUGACA 5'
||| || ||:| |||||||
target 5' -CACCU-UGCUUGUA-ACUACUGA 3'
>bta-miR-199a-3p	NM_001101230	2313	2236	-21.9
miRNA 3' -AUUGGUUACACGUCUGAUGACA 5'
|::|: |||| |||:|||
target 5' AUGGCU--UGUGA--ACUGCUGG 3'
>bta-miR-199a-3p	NM_001105642	1568	144	-14.2
miRNA 3' AUUGGUUACACGUCUGAUGACA 5'
|||:|||
target 5' -------------CACUGCUGG 3'
>bta-miR-199a-3p	NM_001242587	1168	993	-16.3
miRNA 3' AUUGGUUACACGUCUGAUGACA 5'
||: |||:|||
target 5' --------UUGU--ACUGCUGG 3'
>bta-miR-199a-3p	NR_030944	84	58	-20.2
miRNA 3' -AUUGGUUACACGUCUGAUGACA 5'
|||| || ||| :||||||
target 5' AUAAC---UGCGCAAGCUACUGC 3'
>bta-miR-199a-3p	NR_030958	85	72	-15
miRNA 3' AUUGGUUACACGUCUGAUGACA- 5'
:|||||||
target 5' -------------AGCUACUGUU 3'
>bta-miR-199a-3p	NR_030962	77	35	-18.2
miRNA 3' -AUUGGUUACAC-GUCUGAUGACA 5'
|:|:|| || | |||:|||
target 5' GUGAUCACC-UGACCUACUGCUGA 3'
>bta-miR-199a-3p	NM_001102555	3091	2518	-22.4
miRNA 3' AUUGGUUACACGU-CUGAUGACA 5'
::|::: |: ||||:|||
target 5' GGGCUGGGAGGUUUGACUGCUGA 3'
>bta-miR-199a-3p	NM_001103311	2691	583	-20.8
miRNA 3' AUUGGUUACACGUCUGAUGACA 5'
::||: ||| |||:|||
target 5' GGGCCGC--UGCC-ACUGCUGC 3'
>bta-miR-199a-3p	NR_031246	76	44	-23.9
miRNA 3' AUUGGUUACACGUCUGAUGACA 5'
|:|::| ||| ||||:|||
target 5' GAGCUGA-GUGAUGACUGCUGA 3'
>bta-miR-199a-3p	NM_001110445	1389	1126	-15
miRNA 3' AUUGGUUACACGUCUGAUGACA 5'
|: |||:|||
target 5' ---------AGUU-ACUGCUGG 3'
>bta-miR-199a-3p	NM_001103342	2247	205	-21.2
miRNA 3' AUUGG--UU-AC-ACGUCUGAUGACA 5'
::|| :| || |||| |||:|||
target 5' CGGCCUCGACUGCUGCA-ACUGCUGC 3'
>bta-miR-199a-3p	NM_001080276	2491	1097	-15.3
miRNA 3' AUUGGUUACACGUC-UGAUGACA- 5'
||: ||||:|||
target 5' ---------AGCGAUACUAUUGUA 3'
>bta-miR-199a-3p	NR_003958	2069	1785	-28.7
miRNA 3' AUUGGUUACACGUCUGAUGACA 5'
:| :|||||| |||:|||
target 5' -CGCGUGUGUGCACACUGCUGA 3'
>bta-miR-199a-3p	NM_001244564	677	503	-15.6
miRNA 3' AUUGGUUACACGUCUGAUGACA 5'
::| || :| |||:|||
target 5' --UUUAGGGU-UAUACUGCUGG 3'
>bta-miR-199a-3p	NM_001078104	2153	1998	-24.6
miRNA 3' AUUGGUUACACGUCUGAUGACA 5'
|:||: ||| ||:||||||
target 5' -CAUCAGAGUG-AGGCUACUGC 3'
>bta-miR-199a-3p	NM_174452	5053	569	-19.6
miRNA 3' AUUGGUUACACGUCUGAUGACA 5'
::|||| | :| |||:|||
target 5' GGGCCAAAUUUUAUACUGCUGA 3'
>bta-miR-199a-3p	NM_001075827	3464	1265	-22.7
miRNA 3' AUUGGUUACACGU-C-UGAUGACA- 5'
|| |||||: | |||:||||
target 5' --UCC-AUGUGUCUGUACUGCUGUU 3'
>bta-miR-199a-3p	NM_174575	2175	942	-15.3
miRNA 3' AUUGGUUACACGUCUGAUGACA- 5'
||||||||
target 5' -------------CACUACUGUA 3'
>bta-miR-199a-3p	NR_030828	102	6	-15.2
miRNA 3' AUUGGUUACACGUC-UGAUGACA 5'
:| |||:|||
target 5' -----------UGGAACUGCUGA 3'
>bta-miR-199a-3p	NM_001098000	2550	304	-20.3
miRNA 3' AUUGGUUACACGUCUGAUGACA 5'
|:||| | |||||:|||
target 5' -CAUCAAAG---AGACUGCUGG 3'
>bta-miR-199a-3p	NM_174404	6349	3336	-19.1
miRNA 3' -AUUGGUUACACG--UC-UGAUGACA 5'
|::|::| || | || |||:|||
target 5' AUGGCUGAAGUUCAAAGCACUGCUGG 3'
>bta-miR-199a-3p	NM_001099732	1341	353	-17.5
miRNA 3' AUUGGUUACACGUC-UGAUGACA 5'
||| |||||||
target 5' ----------ACAGUACUACUGG 3'
>bta-miR-199a-3p	NM_001109802	4601	526	-25
miRNA 3' AUUGGUUACACGUCUGAUGACA- 5'
:| |||::||:||||||
target 5' --UUCUG-GUGUGGAUUACUGUC 3'
>bta-miR-199a-3p	NM_177945	6324	6030	-22.2
miRNA 3' AUUGGUUACACGUCUGAUGACA 5'
:|||||| |||:|||
target 5' ---AUAAUGUGA--ACUGCUGA 3'
>bta-miR-199a-3p	NM_001079577	1175	27	-17.3
miRNA 3' AUUGGUUACACGUC--UGAUGACA 5'
|||: | ||| |||||||
target 5' CAACUCA-GAACAGUUACUACUGA 3'
>bta-miR-199a-3p	NM_001206633	4258	2238	-19.2
miRNA 3' AUUGGUUACACG--UCUGAUGACA 5'
| |||||||||
target 5' ---------AGAAAAGACUACUGA 3'
>bta-miR-199a-3p	NM_181013	5350	593	-35.8
miRNA 3' AUUGGUUAC-ACGUCUGAUGACA 5'
:|:||||| ||||||||:|||
target 5' GGAUCAAUGAUGCAGACUGCUGG 3'
>bta-miR-199a-3p	NM_181018	3317	591	-13.7
miRNA 3' AUUGGUUACACGUCUGAUGACA 5'
|||: | ||||:||
target 5' --UCCAGAAAGAACACUAUUGA 3'
>bta-miR-199a-3p	NM_176631	3125	150	-18.9
miRNA 3' AUUGGUU---ACACGUC---UGAUGACA- 5'
:||| ||| :|| ||||||||
target 5' --UUCAAUUUUGUCUAGUUUACUACUGUU 3'
>bta-miR-199a-3p	NM_001103221	2220	1414	-22.7
miRNA 3' AUUGGUUACACGU-CUGAUGACA- 5'
:|||| | ||||:||||
target 5' ---AUAAUG-GAGUGACUGCUGUG 3'
>bta-miR-199a-3p	NM_174273	1733	1492	-20.4
miRNA 3' AUUGGUU-ACA--CGUC-UGAUGACA 5'
:|: ||| |::| |||:|||
target 5' -CGCUCUUUGUCUGUGGCACUGCUGG 3'
>bta-miR-199a-3p	NM_174362	3552	3102	-16
miRNA 3' AUUGGUUACACG---UC--UGAUGACA 5'
||:|:| ||: || |:|||||
target 5' -UACUAGU-UGUAUAAGAAAUUACUGC 3'
>bta-miR-199a-3p	NM_205798	2303	631	-19
miRNA 3' AUUGGUUACACGUC-UGAUGACA- 5'
||||| || |||:||||
target 5' ---GCAAUGAUCAUCACUGCUGUG 3'
>bta-miR-199a-3p	NM_001040484	1628	1482	-22.2
miRNA 3' AUUGGUUACACGUCUGAUGACA 5'
::|: ||| || |||||||
target 5' GGGCUCAUG-GCCAACUACUGA 3'
>bta-miR-199a-3p	NM_001206313	6341	2543	-24.9
miRNA 3' -AUUG-GUU-ACACGUCUGAUGACA 5'
|:|| ||: ||| |||||:|||
target 5' UUGACACAGCUGUCAAGACUGCUGA 3'
>bta-miR-199a-3p	NM_001075147	686	494	-21.3
miRNA 3' -AUUGGUUACACGUCUGAUGACA- 5'
|: | ||||| |:||||||
target 5' CUGUGC--UGUGCU-AUUACUGUA 3'
>bta-miR-199a-3p	NM_174339	3956	2607	-24.7
miRNA 3' AUUGGUUACACGUCUGAUGACA 5'
||:|||||:|||
target 5' --------AUGUAGACUGCUGG 3'
>bta-miR-199a-3p	NM_001205807	9473	2909	-20.9
miRNA 3' AUUG-GUUACAC-GUCUGAUGACA- 5'
||| |:| | ::|:|||||||
target 5' CAACUCGAAGACCUGGGCUACUGUG 3'
>bta-miR-199a-3p	NM_175798	2399	125	-25.8
miRNA 3' AUUGGU-UACACGUCUGAUGACA 5'
:||| ||| || ||||:|||
target 5' GGACCCCAUG-GCCGACUGCUGC 3'
>bta-miR-199a-3p	NM_174128	1634	1388	-15.3
miRNA 3' AUUGGUUAC-ACGUCUGAUGACA- 5'
||:::|| || |:||||||
target 5' AAAUUGAUCUUGA--AUUACUGUG 3'
>bta-miR-199a-3p	NM_001045872	1496	703	-17.7
miRNA 3' AUUGGUUACACGUCUGAUGACA 5'
||||:|||||
target 5' ----------UCAGAUUACUGC 3'
>bta-miR-199a-3p	NM_173878	1877	771	-15.3
miRNA 3' AUUGGUUACACGUC--UGAUGACA- 5'
:|: || ||: ||||:|||
target 5' GGAUAAAG--GCGAAAACUAUUGUU 3'
>bta-miR-199a-3p	NM_173880	1517	938	-22.2
miRNA 3' -AUUGGUUACACG-UC--UGAUGACA 5'
|: ||| ||| || |||:|||
target 5' UUGUGCAAAUUGCCAGAAACUGCUGG 3'
>bta-miR-199a-3p	NM_174132	1879	939	-22.1
miRNA 3' AUUGGUUAC---ACGUCUGAUGACA 5'
||| | ||| :||||||
target 5' --CCCAGGGAAAUGCCUGCUACUGG 3'
>bta-miR-199a-3p	NM_173961	1950	1491	-14.1
miRNA 3' AUUGGUUACACGUCUGAUGACA 5'
|||:|||
target 5' -------------UACUGCUGG 3'
>bta-miR-199a-3p	NM_174387	3840	1675	-25.1
miRNA 3' -AUUGGUUACACGU-CUGAUGACA 5'
|:|:: ||||| ||||:|||
target 5' AUGAUU-AUGUGAGUGACUGCUGG 3'
>bta-miR-199a-3p	NM_174139	2536	2305	-16.1
miRNA 3' -AUUGGUU--ACACG-UC--UGAUGACA 5'
| ::| ||| || :||||||
target 5' UUGGUUAUUUUGUAUAAGAUGCUACUGA 3'
>bta-miR-199a-3p	NM_174391	2123	1094	-11.9
miRNA 3' AUUGGUUACACGUCUGAUGACA 5'
||||:||
target 5' -------------CACUAUUGG 3'
>bta-miR-199a-3p	NM_203359	5828	809	-23.1
miRNA 3' AUUGGU-UACACGUCUGAUGACA 5'
::|: ||| |||||:|||
target 5' GGGCUUUAUGAA-AGACUGCUGA 3'
>bta-miR-199a-3p	NM_174144	2753	2472	-20.5
miRNA 3' -AUUGGUU-ACACGUCUGAUGACA 5'
|::|||: | | ||||:|||
target 5' CUGGCCAGCUCC-CUGACUGCUGC 3'
>bta-miR-199a-3p	NM_174394	7769	4583	-21.3
miRNA 3' AUUGGUUACAC-GUCUGAUGACA 5'
| |||:||||||
target 5' ---------AGACAGGCUACUGG 3'
>bta-miR-199a-3p	NM_174831	588	56	-20.3
miRNA 3' AUUGGUUACACGUCUGAUGACA 5'
|:|| |||| |||:|||
target 5' -CAUCACUGUGGCUACUGCUGC 3'
>bta-miR-199a-3p	NM_177505	1045	699	-19.5
miRNA 3' AUUGGU-UACACGUCUGAUGACA 5'
:|||| || || |||:|||
target 5' GGACCACAUCACCACACUGCUGA 3'
>bta-miR-199a-3p	NM_174400	2196	1030	-21.1
miRNA 3' AUUGGUUACACGUCUGAUGACA 5'
||||||:|||
target 5' ----------ACAGACUGCUGA 3'
>bta-miR-199a-3p	NM_174654	3504	1297	-16.8
miRNA 3' AUUGGUUACACG-UCUGAUGACA 5'
|| |||:|||||
target 5' -------AGUUCAAGAUUACUGC 3'
>bta-miR-199a-3p	NM_174571	3459	1608	-19.2
miRNA 3' AUUGGUUAC-ACGUC---UGAUGACA 5'
|| || | ||:|| |||:|||
target 5' -CACGAAAGAUGUAGAAUACUGCUGC 3'
>bta-miR-199a-3p	NM_001033616	1956	1042	-23.4
miRNA 3' AUUGGUUAC-ACGUC-UGAUGACA 5'
|||| ||||| |:|||||
target 5' ----GAAUGUUGCAGGAUUACUGG 3'
>bta-miR-199a-3p	NM_174407	2593	2237	-21.2
miRNA 3' AUUGGUUACACGUC-UGAUGACA- 5'
|||| |||: |:||||||
target 5' --UCCAA-GUGUCCUAUUACUGUG 3'
>bta-miR-199a-3p	NM_001205987	7250	2774	-23.2
miRNA 3' -AUUGGUUACACGUCUGAUGACA 5'
|::|: || || |||:|||
target 5' UUGGCUGGUGGGCC-ACUGCUGC 3'
>bta-miR-199a-3p	NM_173908	2022	1913	-19
miRNA 3' -AUUG-GUUAC--ACGUC-UGAUGACA 5'
|:|| ||||| | :| |:|||||
target 5' AUGACACAAUGAUUUUGGAAUUACUGA 3'
>bta-miR-199a-3p	NM_174663	5771	1503	-21.4
miRNA 3' AUUGGUUACACG-U---CUGAUGACA- 5'
|||| | |:|||||||
target 5' -------AGUGCAAACUGGCUACUGUG 3'
>bta-miR-199a-3p	NM_183084	2164	1304	-27.5
miRNA 3' AUUGGUUACACGUCUGAUGACA- 5'
||: ||| |||||:||||
target 5' ---ACAG-GUGGAGACUGCUGUG 3'
>bta-miR-199a-3p	NM_001001133	2619	1902	-18.7
miRNA 3' AUUGGUUAC-ACGUCUGAUGACA- 5'
|:| :|| ||: :|||||||
target 5' AAGCAGAUACUGU--GCUACUGUA 3'
>bta-miR-199a-3p	NM_001013582	829	416	-15.2
miRNA 3' AUUGGUUACACGUCUGAUGACA- 5'
|||:||||
target 5' -------------UACUGCUGUA 3'
>bta-miR-199a-3p	NM_174247	2457	409	-21.5
miRNA 3' AUUGGUUACACGU-C---UGAUGACA 5'
||: |:|||| | |||:|||
target 5' AAAUGAGUGUGAGUGUCAACUGCUGC 3'
>bta-miR-199a-3p	NM_001242561	3701	1135	-19.4
miRNA 3' AUUGGUUAC---ACGU-C-UGAUGACA- 5'
:|::| || ||| | |||:||||
target 5' GGAUUAUUGCUCUGCCUGUACUGCUGUU 3'
>bta-miR-199a-3p	NM_001001137	1196	761	-18
miRNA 3' AUUGGUUACACGUCUGAUGACA- 5'
:|::|| |: |||:||||
target 5' CGAUUAACUCGU--ACUGCUGUG 3'
>bta-miR-199a-3p	NM_001242562	3551	985	-19.4
miRNA 3' AUUGGUUAC---ACGU-C-UGAUGACA- 5'
:|::| || ||| | |||:||||
target 5' GGAUUAUUGCUCUGCCUGUACUGCUGUU 3'
>bta-miR-199a-3p	NM_183080	3547	981	-19.4
miRNA 3' AUUGGUUAC---ACGU-C-UGAUGACA- 5'
:|::| || ||| | |||:||||
target 5' GGAUUAUUGCUCUGCCUGUACUGCUGUU 3'
>bta-miR-199a-3p	NM_173919	1696	30	-23.2
miRNA 3' AUUGGUUACACGUC-UGAUGACA- 5'
:|| ||||| |||:||||
target 5' --CUCAC--UGCAGCACUGCUGUC 3'
>bta-miR-199a-3p	NM_174171	1459	702	-18.5
miRNA 3' -AUUGG--UUAC-ACGUCUGAUGACA 5'
||:|: ||| ||| |||:|||
target 5' CUAGCUUUAAUUCUGCC-ACUGCUGA 3'
>bta-miR-199a-3p	NM_001242563	3640	985	-19.4
miRNA 3' AUUGGUUAC---ACGU-C-UGAUGACA- 5'
:|::| || ||| | |||:||||
target 5' GGAUUAUUGCUCUGCCUGUACUGCUGUU 3'
>bta-miR-199a-3p	NM_001242564	1448	985	-19.4
miRNA 3' AUUGGUUAC---ACGU-C-UGAUGACA- 5'
:|::| || ||| | |||:||||
target 5' GGAUUAUUGCUCUGCCUGUACUGCUGUU 3'
>bta-miR-199a-3p	NM_001242565	1565	1102	-19.4
miRNA 3' AUUGGUUAC---ACGU-C-UGAUGACA- 5'
:|::| || ||| | |||:||||
target 5' GGAUUAUUGCUCUGCCUGUACUGCUGUU 3'
>bta-miR-199a-3p	NM_173924	622	368	-14.7
miRNA 3' AUUG-GUUACACGUCUGAUGACA 5'
::| || | | |||:|||
target 5' GGGCACA---UUAACACUGCUGA 3'
>bta-miR-199a-3p	NM_001205601	1742	709	-21.1
miRNA 3' AUUGGUUAC-ACGUC-UGAUGACA 5'
||:| |||: |||:|||
target 5' --UCCGAGCCUGCGUCACUGCUGA 3'
>bta-miR-199a-3p	NM_001077836	4415	214	-23
miRNA 3' -AUUGGUUAC---ACGUC-UGAUGACA- 5'
|:||| || |||| |||:||||
target 5' GUGACCU-UGAGCUGCAAAACUGCUGUC 3'
>bta-miR-199a-3p	NM_174429	2088	158	-21.4
miRNA 3' AUUGGUUAC-ACGUC--UGAUGACA- 5'
||: :| |||| |||:||||
target 5' AAAUGGAGGAUGCACAUACUGCUGUG 3'
>bta-miR-199a-3p	NM_174682	2114	1133	-17.5
miRNA 3' AUUGGUU--ACACGUCUGAUGACA- 5'
||| || | |||:||||
target 5' --CCCACUCUG-GAACACUGCUGUA 3'
>bta-miR-199a-3p	NM_173892	1514	11	-20.2
miRNA 3' AUUGGUUACACGUCUGAUGACA 5'
|| ||||:|||
target 5' ---------CGCCGACUGCUGC 3'
>bta-miR-199a-3p	NM_174068	3124	2982	-18
miRNA 3' AUUGGUUACACGUCUGAUGACA 5'
|| |||| | |||:|||
target 5' --UCC-AUGUUAA-ACUGCUGC 3'
>bta-miR-199a-3p	NM_001077837	4389	3914	-21.9
miRNA 3' AUUGGUUACACGUCUGAUGACA 5'
|| ||||:|||
target 5' ---------CGCUGACUGCUGG 3'
>bta-miR-199a-3p	NM_001206634	6716	1978	-20.5
miRNA 3' AUUGGUUACACGUCUGAUGACA 5'
:|: ||| | |||:|||
target 5' -CGCUGGUGU-C--ACUGCUGG 3'
>bta-miR-199a-3p	NM_001099363	2106	1200	-22.2
miRNA 3' AUUGGUUACACGUCUGAUGACA- 5'
|||||||||||
target 5' ----------CCAGACUACUGUG 3'
>bta-miR-199a-3p	NM_174431	883	19	-19.7
miRNA 3' AUUGGUUACACGUCUGAUGACA 5'
:||:|| | |||:|||
target 5' --UUCAGUG-GA--ACUGCUGA 3'
>bta-miR-199a-3p	NM_174262	2477	753	-22.9
miRNA 3' AUUGGUUACACGUC-UGAUGACA 5'
|||| || |:| |||:|||
target 5' AAACCUG-GU-CGGUACUGCUGC 3'
>bta-miR-199a-3p	NM_174685	1987	98	-19.5
miRNA 3' AUUGGU-UACACGUCUGAUGACA 5'
|| ||| ||:||||||
target 5' --UCCUUAUG---AGGCUACUGA 3'
>bta-miR-199a-3p	NM_001077840	3072	1068	-21
miRNA 3' AUUGGUUACACGU-CUGAUGACA- 5'
|:| |||||||||
target 5' ---------AGUAGGACUACUGUG 3'
>bta-miR-199a-3p	NM_001001442	2079	601	-22.1
miRNA 3' AUUGGUUACACGU-CUGAUGACA- 5'
|| | || ||||:||||
target 5' ---GCAGGGGGCCUGACUGCUGUC 3'
>bta-miR-199a-3p	NM_174119	1502	730	-17.5
miRNA 3' AUUGGUUACACGUCUGAUGACA- 5'
|:||| | :| |||:||||
target 5' -CAUCAAAGCCUACACUGCUGUA 3'
>bta-miR-199a-3p	NM_174473	2150	843	-23.4
miRNA 3' AUUGGUUACACGUCUGAUGACA- 5'
||: | |:|||||||
target 5' ---GCAGAAGGGUGGCUACUGUA 3'
>bta-miR-199a-3p	NM_174242	1042	1	-19.4
miRNA 3' AUUGGUUACACGUCUGAUGACA 5'
|||||:|||
target 5' -----------GAGACUGCUGG 3'
>bta-miR-199a-3p	NM_174186	677	582	-17.5
miRNA 3' AUUGGUUACACGUC--UGAUGACA- 5'
||| :|||||||
target 5' ----------ACAGAUGCUACUGUG 3'
>bta-miR-199a-3p	NM_174437	1408	133	-16.6
miRNA 3' AUUGGUUAC-AC-GUC-UGAUGACA 5'
|| |||| || || |||:|||
target 5' CAAAGAAUGUUGACAACACUGCUGC 3'
>bta-miR-199a-3p	NM_174441	1321	621	-18.5
miRNA 3' AUUGGUUACACGUC--UGAUGACA 5'
:: || | || |||:|||
target 5' CGGGCACGGGGAAGACACUGCUGG 3'
>bta-miR-199a-3p	NM_001194960	1077	876	-17.9
miRNA 3' AUUGGUUACACGUCUGAUGACA- 5'
:|| | || |||:||||
target 5' -CGCCUACACGC--ACUGCUGUG 3'
>bta-miR-199a-3p	NM_001194962	1059	851	-14.9
miRNA 3' AUUGGUUAC--ACGUC--UGAUGACA 5'
:|||| | | || |||:|||
target 5' AGACCAUUUCCUUCACCCACUGCUGC 3'
>bta-miR-199a-3p	NM_001105329	4245	894	-23.8
miRNA 3' AUUGGUUACACG-UC-UGAUGACA 5'
:|:| |||| :| |||||||
target 5' -CGCUAUGGUGCUGGAACUACUGG 3'
>bta-miR-199a-3p	NM_001013364	2316	755	-20.7
miRNA 3' AUUGGUUACACGUCUGAUGACA 5'
|||: | ||| :||||||
target 5' CAACUUAAG-GCAUGCUACUGC 3'
>bta-miR-199a-3p	NM_174696	4417	1272	-22.9
miRNA 3' AUUGGUUACACGUC--UGAUGACA- 5'
:| |||| |:|| |||:||||
target 5' GGAAGAAUG-GUAGUUACUGCUGUA 3'
>bta-miR-199a-3p	NM_177502	1997	1390	-21.9
miRNA 3' AUUGGUUACACGUCUGAUGACA 5'
|||:|: | :||||||||
target 5' CAACUAGAUUAGGGACUACUGA 3'
>bta-miR-199a-3p	NM_173944	369	34	-23.9
miRNA 3' -AUUGGUUACACGUCUGAUGACA 5'
|::| ||||| |||:|||
target 5' CUGGCGC-UGUGCUUACUGCUGG 3'
>bta-miR-199a-3p	NM_182657	3053	1739	-21.5
miRNA 3' -AUUGGUUACACGUCUGAUGACA- 5'
||||:: ||:| |||:||||
target 5' GUAACUGC--UGUACACUGCUGUA 3'
>bta-miR-199a-3p	NM_177508	1869	419	-22
miRNA 3' AUU-GGUUACACGUC---UGAUGACA 5'
:| |:|:||| :| |||:|||
target 5' GGAUCUAGUGUUUGGGAAACUGCUGA 3'
>bta-miR-199a-3p	NM_175831	543	277	-14
miRNA 3' AUUGGUUACACGUCUGAUGACA 5'
|||:|||
target 5' -------------AACUGCUGA 3'
>bta-miR-199a-3p	NM_177511	1828	1460	-15.3
miRNA 3' AUUGGU-UACACGUC---UGAUGACA 5'
||:| || |:| |||:|||
target 5' AAAUCUUAUCCCCGGAAUACUGCUGG 3'
>bta-miR-199a-3p	NM_181001	2096	1522	-17
miRNA 3' AUUGGUUACACGUCUGAUGACA- 5'
|| | |||:||||
target 5' -------CGUCCUUACUGCUGUG 3'
>bta-miR-199a-3p	NM_174205	531	399	-16.2
miRNA 3' AUUGGUUACACGUCUGAUGACA- 5'
|| ||||||||
target 5' ----------ACAAACUACUGUA 3'
>bta-miR-199a-3p	NM_174206	2374	898	-17.1
miRNA 3' AUUGGUUACACGUCUGAUGACA 5'
||:| || |||:|||
target 5' --UCCGA---GCC-ACUGCUGC 3'
>bta-miR-199a-3p	NM_176656	1141	209	-12.4
miRNA 3' AUUGGUUACACGUCUGAUGACA 5'
|| |:|||||
target 5' --------UUGAA-AUUACUGA 3'
>bta-miR-199a-3p	NM_173955	1204	729	-14.9
miRNA 3' AUUGGUUACACGUCUGAUGACA 5'
:|:||:| :| ||||:||
target 5' GGAUCAGU---UA-ACUAUUGC 3'
>bta-miR-199a-3p	NM_181004	660	523	-14.2
miRNA 3' AUUGGUUACACGUCUGAUGACA 5'
|||:|||
target 5' -------------AACUGCUGG 3'
>bta-miR-199a-3p	NM_174208	1044	768	-22.2
miRNA 3' AUUGGUUACACGUC-UGAUGACA 5'
|||:| | ||| :||||||
target 5' -CACCGAGGAACAGGGCUACUGA 3'
>bta-miR-199a-3p	NM_174711	1429	1161	-17.4
miRNA 3' AUUGGUUACAC--GUCUGAUGACA- 5'
:||| ||| :| ||||:|||
target 5' -UGCCA-UGUACUUAAACUAUUGUC 3'
>bta-miR-199a-3p	NM_174714	917	10	-20.2
miRNA 3' -AUUGGUUACACGUC-UGAUGACA- 5'
|:|::|: || |||:||||
target 5' AUGAUUAGG--GCCUUACUGCUGUC 3'
>bta-miR-199a-3p	NM_174464	2141	684	-26
miRNA 3' AUUGGUUACACGUC-UGAUGACA 5'
:|||| ||::| |||:|||
target 5' CGACCAUCCUGUGGAACUGCUGG 3'
>bta-miR-199a-3p	NM_174214	1042	754	-14
miRNA 3' AUUGGUUACACGUCUGAUGACA 5'
|||:|||
target 5' -------------CACUGCUGA 3'
>bta-miR-199a-3p	NM_001077807	449	299	-15.1
miRNA 3' AUUGGUUACACG--UCUGAUGACA 5'
||::: | | |||:|||
target 5' -UACUGGG--GAAAAUACUGCUGA 3'
>bta-miR-199a-3p	NM_177523	2172	2095	-18.8
miRNA 3' AUUGGUUACACG--UC--UGAUGACA- 5'
:||| |||: | |||:||||
target 5' --UUCAAAGUGUUUAUUUACUGCUGUU 3'
>bta-miR-199a-3p	NM_174095	2701	41	-24.2
miRNA 3' AUUGGUUACA-CGU--CUGAUGACA- 5'
|:| || ||| ||||:||||
target 5' --UCUAGGGUCGCAGUGACUGCUGUC 3'
>bta-miR-199a-3p	NM_001001149	671	50	-19.9
miRNA 3' AUUGGUUACACGUCUGAUGACA 5'
:|||| || |||:|||
target 5' -UGCCAAA--GCU-ACUGCUGC 3'
>bta-miR-199a-3p	NM_173965	3631	3505	-22.7
miRNA 3' AUUGGUUACACGUCUGAUGACA 5'
|||| ||: ||||:|||
target 5' --UCCAACCUGU-GACUGCUGA 3'
>bta-miR-199a-3p	NM_001134662	716	50	-19.9
miRNA 3' AUUGGUUACACGUCUGAUGACA 5'
:|||| || |||:|||
target 5' -UGCCAAA--GCU-ACUGCUGC 3'
>bta-miR-199a-3p	NM_174219	1836	539	-17
miRNA 3' AUUGGUUACACGUCUGAUGACA- 5'
:||| | | ||||:|||
target 5' ----GGAUG-GGAAACUAUUGUG 3'
>bta-miR-199a-3p	NM_001001166	2872	2450	-22.6
miRNA 3' AUUGGUU---ACACG--UCUGAUGACA 5'
::||:: |||| | |||:|||
target 5' AGGCCGGCCUUGUGGUAAAACUGCUGG 3'
>bta-miR-199a-3p	NM_176612	1236	506	-17.4
miRNA 3' AUUGGUUACAC---GUC-UGAUGACA 5'
:| :||||| :| |||:|||
target 5' GGAGAGAUGUGGAAUAACACUGCUGC 3'
>bta-miR-199a-3p	NM_181811	1010	869	-18.9
miRNA 3' AUUGGUU-ACACGUCUGAUGACA- 5'
|||: || | |||:||||
target 5' AAACUUUUUG-GAA-ACUGCUGUG 3'
>bta-miR-199a-3p	NM_174739	1007	351	-14
miRNA 3' AUUGGUUACACGUCUGAUGACA 5'
|||:|||
target 5' -------------CACUGCUGA 3'
>bta-miR-199a-3p	NM_173974	1426	1300	-22.1
miRNA 3' AUUGGUUACACGU-CUGAUGACA- 5'
::|: | || |:|||||||
target 5' GGGCUUAG--GCCUGGCUACUGUG 3'
>bta-miR-199a-3p	NM_181023	3217	1753	-18
miRNA 3' AUUGGUUAC-AC-GUC-UGAUGACA 5'
|:|||| || :| |||:|||
target 5' --UCUAAUGCUGUUAUCACUGCUGA 3'
>bta-miR-199a-3p	NM_001206660	2761	860	-20.5
miRNA 3' AUUGGUUACACGUCUGAUGACA 5'
::|:|| || |||:|||
target 5' AGGCUAAGA-GC--ACUGCUGA 3'
>bta-miR-199a-3p	NM_174708	3019	649	-22.8
miRNA 3' AUUGGUUACACG-UCUGAUGACA 5'
|::|:| ||| :||||||||
target 5' -UAUUAGU-UGCUGGACUACUGC 3'
>bta-miR-199a-3p	NM_001192272	8099	4399	-21.6
miRNA 3' -AUU-GGUUACACGUCUGAUGACA 5'
|:| |||:| ||:| |||:|||
target 5' CUGAUCCAGU-UGUA-ACUGCUGA 3'
>bta-miR-199a-3p	NM_181027	1330	919	-17.8
miRNA 3' AUUGGUUACACGUCUGAUGACA 5'
:|||| || |:|||||
target 5' ---AUAAUGAGCU-AUUACUGG 3'
>bta-miR-199a-3p	NM_001013601	1177	26	-17.3
miRNA 3' AUUGGUUACACGUC--UGAUGACA 5'
|||: | ||| |||||||
target 5' CAACUCA-GAACAGUUACUACUGA 3'
>bta-miR-199a-3p	NM_174230	6193	2658	-29.2
miRNA 3' AUUGGUUACACGUCUGAUGACA 5'
:|||: | || ||||:|||
target 5' GGACCGGGG-GCUGACUGCUGG 3'
>bta-miR-199a-3p	NM_174734	1301	714	-21.2
miRNA 3' AUUGGUUACACG-UCUGAUGACA 5'
:|::: || :||||||||
target 5' -UGCUGGAGUUGAGGACUACUGC 3'
>bta-miR-199a-3p	NM_173980	1841	400	-23.4
miRNA 3' AUUGGUUAC-ACGU--CUGAUGACA- 5'
|| :||| ||: |||||||||
target 5' CAAAAGAUGCUGUGACGACUACUGUG 3'
>bta-miR-199a-3p	NM_174231	2032	1459	-16.4
miRNA 3' AUUGGUUACACGUCUGAUGACA- 5'
|| |||| | |||:||||
target 5' -UACAAAUGA-CUCACUGCUGUA 3'
>bta-miR-199a-3p	NM_174484	2610	2308	-20.9
miRNA 3' AUUGGUUACACGUCUGAUGACA 5'
||| |||:| :||||||
target 5' ---ACAA-GUGUA-GCUACUGC 3'
>bta-miR-199a-3p	NM_174233	3029	2593	-19.3
miRNA 3' AUUGGUUACACGUC--UGAUGACA 5'
::|| | ||:| :||||||
target 5' CGGCCCACUUGUACCUGCUACUGC 3'
>bta-miR-199a-3p	NM_176858	2520	194	-16.5
miRNA 3' AUUGGUUACACGUCUGAUGACA 5'
|||| | | |||:|||
target 5' -CACCA---UUCUUACUGCUGG 3'
>bta-miR-199a-3p	NM_174174	1570	691	-22.8
miRNA 3' AUUGGUUACACGUC-UGAUGACA- 5'
|:|::| ||| |||:||||
target 5' CAGCUGAG--GCACCACUGCUGUG 3'
>bta-miR-199a-3p	NM_178572	1481	602	-20.8
miRNA 3' AUUGGUUACACG-UCUGAUGACA 5'
|:|| || :||||||||
target 5' --CCUAACGUCUUGGACUACUGG 3'
>bta-miR-199a-3p	NM_174489	3113	221	-27.7
miRNA 3' -AUUGGUUACAC-GUCUGAUGACA- 5'
|::||:|||| || |||:||||
target 5' AUGGCCGAUGUAUCACACUGCUGUG 3'
>bta-miR-199a-3p	NM_001191513	1408	296	-19.5
miRNA 3' AUUGGUUAC--ACGUCUGAUGACA 5'
||| || ||:| |||||||
target 5' -CACCU-UGCUUGUA-ACUACUGA 3'
>bta-miR-199a-3p	NM_174361	2464	167	-20.2
miRNA 3' AUUGGUUACA-CGUC--UGAUGACA 5'
::|::|| |:| :||||||
target 5' CGGCUGAUUUGGUAACUGCUACUGA 3'
>bta-miR-199a-3p	NM_173989	1198	116	-25.5
miRNA 3' AUUGGUUACACGUCUGAUGACA- 5'
||:||||:||||
target 5' ---------AGCGGACUGCUGUU 3'
>bta-miR-199a-3p	NM_173896	3286	262	-16.4
miRNA 3' AUUGGUUA--CACG-UC-UGAUGACA 5'
|||| || || |:|||||
target 5' --CCCAAGCAGUACAAGCAUUACUGC 3'
>bta-miR-199a-3p	NM_173992	1185	849	-16
miRNA 3' AUUGGUUACACGUC-UGAUGACA- 5'
|| :|||||||
target 5' -----------AAGAGCUACUGUG 3'
>bta-miR-199a-3p	NM_174748	3480	2577	-26.3
miRNA 3' AUUGGUUACACGUCUGAUGACA 5'
: :|||| ||||||||||
target 5' --UUGGAUGUCCAGACUACUGC 3'
>bta-miR-199a-3p	NM_001205310	4281	2479	-22.6
miRNA 3' AUUGGUUAC-ACG-UCUGAUGACA 5'
:||| || |||||:|||
target 5' ----UGAUGAUGAGAGACUGCUGG 3'
>bta-miR-199a-3p	NM_001103226	2350	1440	-17.4
miRNA 3' AUUGGUUACACGUCUGAUGACA 5'
||| :||||||
target 5' ---------AGCA-GCUACUGC 3'
>bta-miR-199a-3p	NM_001012675	1150	369	-13.2
miRNA 3' AUUGGUUACACGUCUGAUGACA 5'
|||:|||
target 5' -------------UACUGCUGC 3'
>bta-miR-199a-3p	NM_001038017	2867	1796	-20.1
miRNA 3' AUUGGUUACACGUCUGAUGACA 5'
|||| || |||:|||
target 5' --CCCAAGAAGCU-ACUGCUGA 3'
>bta-miR-199a-3p	NM_174845	4130	773	-22
miRNA 3' AUUGGUUACACGUCUGAUGACA 5'
:|: || | |||||||||
target 5' -UGCUUUUGAG-AGACUACUGG 3'
>bta-miR-199a-3p	NM_174530	1921	725	-17.8
miRNA 3' AUUGGUUACACGUCUGAUGACA 5'
|:||| | | :||||||
target 5' AAGCCAUAGA--AAGCUACUGA 3'
>bta-miR-199a-3p	NM_176644	1854	527	-14
miRNA 3' AUUGGUUACACGUCUGAUGACA 5'
|||:|||
target 5' -------------CACUGCUGA 3'
>bta-miR-199a-3p	NM_175712	4240	1664	-20.2
miRNA 3' AUUGGUUACAC-G---UC-UGAUGACA 5'
|| ||| | :| |||:|||
target 5' ---ACACGGUGCCCAUGGAACUGCUGA 3'
>bta-miR-199a-3p	NM_176647	2483	1747	-26.4
miRNA 3' -AUUGGUUACACGUCUGAUGACA 5'
|:||||| | |||:||||||
target 5' GUGACCAACAUACAGGCUACUGA 3'
>bta-miR-199a-3p	NM_174006	771	731	-14.8
miRNA 3' AUUGGUUACACGUCUGAUGACA 5'
||:| ||||:||
target 5' --------AUGUA-ACUAUUGA 3'
>bta-miR-199a-3p	NM_174510	585	50	-20.3
miRNA 3' -AUUGGUUACACGUCUGAUGACA 5'
| :|| |||| |||:|||
target 5' GUGGUCACUGUGGCUACUGCUGC 3'
>bta-miR-199a-3p	NM_174024	617	67	-15.7
miRNA 3' AUUGGUUACAC-GUC-UGAUGACA- 5'
|::| || | |||:||||
target 5' --UCUGAGCUGACUCCACUGCUGUU 3'
>bta-miR-199a-3p	NM_176651	4475	3436	-18.4
miRNA 3' AUUGG---UU--ACACGUCUGAUGACA 5'
:||| :| ||| || |||:|||
target 5' AGACCCAAGAGCUGUCCA-ACUGCUGC 3'
>bta-miR-199a-3p	NM_001002885	602	324	-19.8
miRNA 3' AUUGGUUAC--ACGUC-UGAUGACA 5'
|:||| | || || |||||||
target 5' -CAUCAAAGAAUGGAGAACUACUGA 3'
>bta-miR-199a-3p	NM_001001855	1675	508	-15.6
miRNA 3' AUUGGUUACACGUCUGAUGACA 5'
|| |||:|||
target 5' ---------CGCC-ACUGCUGC 3'
>bta-miR-199a-3p	NM_001002888	6833	601	-19.2
miRNA 3' AUUGGUUACACGUCUGAUGACA 5'
||| | |||||:|||
target 5' --CCCACAG---AGACUGCUGA 3'
>bta-miR-199a-3p	NM_001007806	1905	1414	-16
miRNA 3' AUUGGUUACACGUC--UGAUGACA 5'
|| ||||| | ||||:||
target 5' AAAAAAAUGUUAAUACACUAUUGG 3'
>bta-miR-199a-3p	NM_001008413	1977	40	-18.5
miRNA 3' AUUGGUUACACGUCUGAUGACA- 5'
||||:||||
target 5' ------------UGACUGCUGUG 3'
>bta-miR-199a-3p	NM_001034056	1213	328	-15.1
miRNA 3' AUUGGU-UACA-C---GUCUGAUGACA- 5'
|| ||| | :| |||:||||
target 5' --UCCUCAUGGGGAACUAUACUGCUGUU 3'
>bta-miR-199a-3p	NM_176658	498	168	-15.2
miRNA 3' AUUGGUUACACGUCUGAUGACA- 5'
||||||||
target 5' -------------UACUACUGUA 3'
>bta-miR-199a-3p	NM_001010995	2148	2013	-19.9
miRNA 3' AUUGGUUACACGUC--UGAUGACA 5'
:||| | ||| |||:|||
target 5' AGACCCUCGACCAGACACUGCUGG 3'
>bta-miR-199a-3p	NM_001032299	1071	238	-26.3
miRNA 3' AUUGGUUACACGUCUGAUGACA- 5'
||| :||| |||||:||||
target 5' AAACAGAUGGA-AGACUGCUGUG 3'
>bta-miR-199a-3p	NM_174774	3900	622	-22.4
miRNA 3' AUUGGUUACAC--GUCUGAUGACA 5'
|||| || |||:||||||
target 5' ---ACAAUCUGAUCAGGCUACUGC 3'
>bta-miR-199a-3p	NM_176662	2099	426	-26.9
miRNA 3' AUUGGUUACACGUCUGAUGACA- 5'
|:||||: ||||:||||
target 5' ----GAGUGUGU-GACUGCUGUG 3'
>bta-miR-199a-3p	NM_174315	1822	957	-19.4
miRNA 3' AUUGGUUACACG--UC-UGAUGACA 5'
:|:||||: | |||||||
target 5' ---AUAGUGUGUUUAUAACUACUGC 3'
>bta-miR-199a-3p	NM_174011	1407	493	-19.7
miRNA 3' AUUGGUUAC-ACGUC-UGAUGACA 5'
:|:: || || | |:|||||
target 5' -UGCUGCUGCUGGUGUAUUACUGG 3'
>bta-miR-199a-3p	NM_174528	1024	305	-21.5
miRNA 3' AUUGGUUACACGUCUGAUGACA- 5'
|| |||:||||||
target 5' -------AGUUAAGAUUACUGUG 3'
>bta-miR-199a-3p	NM_001098855	2699	1758	-18.6
miRNA 3' AUUGGUUACACGUC-UGAUGACA 5'
|::| |||||||
target 5' ---------AGUGGUACUACUGG 3'
>bta-miR-199a-3p	NM_175786	2854	1586	-25.4
miRNA 3' AUUGGUU-ACACGUCUGAUGACA- 5'
:|:||: || ||| |||:||||
target 5' GGAUCAGCUGCGCAAACUGCUGUC 3'
>bta-miR-199a-3p	NM_174485	1855	328	-20.1
miRNA 3' AUUGGUUACACGUCUGAUGACA- 5'
| |||:||||||
target 5' ---------CGGAGAUUACUGUG 3'
>bta-miR-199a-3p	NM_174783	3859	2653	-28.6
miRNA 3' -AUUGGUU---ACACGUCUGAUGACA 5'
|: ||: ||||| |:||||||
target 5' UUGUGCAGAGUUGUGCUGGCUACUGC 3'
>bta-miR-199a-3p	NM_174027	768	418	-17.4
miRNA 3' AUUGGUUACACGUCUGAUGACA 5'
||||:|||
target 5' ------------UGACUGCUGG 3'
>bta-miR-199a-3p	NM_001098859	1869	858	-17.3
miRNA 3' AUUGGUUAC-ACGUCUGAUGACA 5'
:: :||| || |||||||
target 5' GGGAAGAUGAUGA--ACUACUGC 3'
>bta-miR-199a-3p	NM_175789	1979	1720	-19.8
miRNA 3' AUUGGUUACACGUCUGAUGACA- 5'
|||| | :|||||||
target 5' --UCCAAG--GAUCGCUACUGUG 3'
>bta-miR-199a-3p	NM_174284	2351	1167	-21.5
miRNA 3' AUUGGUUACACGUCUGAUGACA- 5'
|| |:|||||||
target 5' ---------AGCCGGCUACUGUG 3'
>bta-miR-199a-3p	NM_174285	1093	262	-11.7
miRNA 3' AUUGGUUACACGUCUGAUGACA 5'
:||: | || ||||:||
target 5' --UUCAGAUUUCA-ACUAUUGC 3'
>bta-miR-199a-3p	NM_175820	621	539	-13
miRNA 3' -AUUGGUUACAC---GUCUGAUGACA 5'
||: :||| | :| ||||:||
target 5' UUAGGAGAUGGGAAAUAAACUAUUGG 3'
>bta-miR-199a-3p	NM_199445	387	22	-16
miRNA 3' AUUGGUU-ACACGUCUGAUGACA 5'
:|| || | |||:|||
target 5' -CGCCUGCUGCUCCUACUGCUGC 3'
>bta-miR-199a-3p	NM_174288	1941	538	-16.4
miRNA 3' AUUGGUUA-C-ACGUCUGAUGACA- 5'
:|::|: | || |||:||||
target 5' GGAUUAGAAGAUGAU-ACUGCUGUG 3'
>bta-miR-199a-3p	NM_175797	1111	988	-19.3
miRNA 3' AUUGGUUACACGUCUGAUGACA 5'
|: || |: |||:|||
target 5' --CCUGGUG-GUU-ACUGCUGG 3'
>bta-miR-199a-3p	NM_001192333	2658	1013	-19
miRNA 3' AUUGGUUACACGUCUGAUGACA- 5'
||: | || ||||||||
target 5' -UACUUCGGCGCCAACUACUGUC 3'
>bta-miR-199a-3p	NM_001192846	2151	282	-16.5
miRNA 3' AUUGGUUACACGUC-UGAUGACA 5'
::|: | ||: |||||||
target 5' GGGCUU-UCUGUUUCACUACUGC 3'
>bta-miR-199a-3p	NM_174791	948	320	-15.3
miRNA 3' AUUGGUUACACGUCUGAUGACA 5'
|: | | |||:|||
target 5' ---ACGCGGACCUUACUGCUGC 3'
>bta-miR-199a-3p	NM_174544	3010	1546	-17.6
miRNA 3' AUUGGUUACACGUC-UGAUGACA- 5'
||: |||:||||
target 5' ---------AGCGAUACUGCUGUG 3'
>bta-miR-199a-3p	NM_174253	954	581	-13.7
miRNA 3' AUUGGUUACACGUC--UGAUGACA- 5'
|||| | || |:||||||
target 5' -UACCA---U-CACUUAUUACUGUC 3'
>bta-miR-199a-3p	NM_174041	4421	2557	-18.4
miRNA 3' AUUGGUUACACGUCUGAUGACA 5'
|||||||||
target 5' -----------AAGACUACUGC 3'
>bta-miR-199a-3p	NM_174293	1466	792	-18.4
miRNA 3' AUUGGUUACACGUC-UGAUGACA- 5'
:: ::| ||: :|||||||
target 5' CGGAAGGUAUGUUAAGCUACUGUG 3'
>bta-miR-199a-3p	NM_001244127	2673	848	-20.4
miRNA 3' AUUGGUUACACGUCUGAUGACA 5'
:: || || |||||:|||
target 5' AGGGCACUGAAGAGACUGCUGA 3'
>bta-miR-199a-3p	NM_174549	5956	3104	-20.1
miRNA 3' AUUGGUUACACGUCUGAUGACA 5'
|| || ||||||:||
target 5' ---ACAAGGUAGAGACUAUUGG 3'
>bta-miR-199a-3p	NM_001011678	2409	593	-20.4
miRNA 3' -AUUGGUUACA-CGUC--UGAUGACA- 5'
|:|:|: | |:|| |||:||||
target 5' CUGAUCGUUCAGGUAGCCACUGCUGUU 3'
>bta-miR-199a-3p	NM_175808	3802	1812	-18.5
miRNA 3' AUUGGUUAC-ACGUCUGAUGACA 5'
:|||: | || :||||||
target 5' -UGCCAGAACUUCAAGCUACUGA 3'
>bta-miR-199a-3p	NM_174048	947	888	-22.1
miRNA 3' AUUGGUUACACG-UCUGAUGACA 5'
|||||:| | ||||||:||
target 5' AAACCAGUCUAAGAGACUAUUGA 3'
>bta-miR-199a-3p	NM_001206476	3479	1998	-19.8
miRNA 3' AUUGGUUACACGUCUGAUGACA 5'
:|||||:|||
target 5' ----------UUAGACUGCUGA 3'
>bta-miR-199a-3p	NM_174052	1021	448	-20.2
miRNA 3' AUUGGUUACACGU-CUGAUGACA 5'
:|| ||| || ||:|||||
target 5' AGACAGCUGUUCAUGAUUACUGA 3'
>bta-miR-199a-3p	NM_174305	5180	3208	-19.5
miRNA 3' AUUGGUUACACGUCUGAUGACA 5'
||: |: ||:| :||||||
target 5' AAAUGAGAAUGUAAGCUACUGA 3'
>bta-miR-199a-3p	NM_174363	1668	1315	-18.3
miRNA 3' AUUGGUUACACGUCUGAUGACA- 5'
|| ||||||||
target 5' ---------CGCCAACUACUGUG 3'
>bta-miR-199a-3p	NM_175819	3381	1853	-20
miRNA 3' AUUGGU--UACA-CGUCUGAUGACA 5'
::||: || || :||||||
target 5' CGGCCGGAAUAAGGCCCGCUACUGC 3'
>bta-miR-199a-3p	NM_174832	580	50	-20.3
miRNA 3' -AUUGGUUACACGUCUGAUGACA 5'
| :|| |||| |||:|||
target 5' GUGGUCACUGUGGCUACUGCUGC 3'
>bta-miR-199a-3p	NM_174482	2066	1606	-24.7
miRNA 3' AUUGGUUACACG--UCUGAUGACA 5'
|||:|| | |||||:|||
target 5' GAACUAAG--GAGAAGACUGCUGA 3'
>bta-miR-199a-3p	NM_174063	1718	348	-19.9
miRNA 3' -AUUGGUUACACGU--CUGAUGACA 5'
||| ||| ||: ||:|||||
target 5' AUAAGCAAACUGUUUUGAUUACUGC 3'
>bta-miR-199a-3p	NM_174282	1897	1221	-20.4
miRNA 3' AUUGGUUACACGUCUGAUGACA- 5'
|||||:||||
target 5' -----------AAGACUGCUGUG 3'
>bta-miR-199a-3p	NM_174836	4531	1247	-17.9
miRNA 3' AUUGGUUACACGUC--UGAUGACA 5'
||| ||| : |:|||||
target 5' --CCCACCGUGGGAACAUUACUGC 3'
>bta-miR-199a-3p	NM_001143735	1665	1211	-19.8
miRNA 3' AUUGGUUACACGUCUGAUGACA- 5'
:||||:||||
target 5' -----------AGGACUGCUGUC 3'
>bta-miR-199a-3p	NM_001244145	3361	1583	-19.8
miRNA 3' AUUGGUUACACGUCUGAUGACA 5'
|||:|| | :||||||
target 5' --UCCAGUGA--AAGCUACUGC 3'
>bta-miR-199a-3p	NM_174840	633	379	-12.5
miRNA 3' AUUGGUUACACGUCUGAUGACA 5'
|| ||||:||
target 5' --------AUGA--ACUAUUGG 3'
>bta-miR-199a-3p	NM_001013001	2251	1123	-22.2
miRNA 3' AUUGGUUACACGUCUGAUGACA- 5'
|||||||||||
target 5' ----------CCAGACUACUGUA 3'
>bta-miR-199a-3p	NM_174070	3532	2902	-12.4
miRNA 3' AUUGGUUACACGUCUGAUGACA 5'
|| ||||:||
target 5' ----------CCAAACUAUUGA 3'
>bta-miR-199a-3p	NM_001030298	3832	2340	-30.1
miRNA 3' AUUGGUUACACGUCUGAUGACA- 5'
|||| |||| |:|||||||
target 5' -CACCAUCGUGCUGGCUACUGUU 3'
>bta-miR-199a-3p	NM_173990	2038	337	-19.5
miRNA 3' AUUGGUUACACGUCUGAUGACA 5'
:|||:| | |||:|||
target 5' GGACCGA---GAA-ACUGCUGG 3'
>bta-miR-199a-3p	NM_001206607	1772	221	-22
miRNA 3' AUUGGUUACACGUCUGAUGACA 5'
:|| ||| | |||:|||
target 5' -UGCCUG-GUGGA-ACUGCUGG 3'
>bta-miR-199a-3p	NM_174414	3487	508	-21.2
miRNA 3' AUUGGUUACACGUCUGAUGACA 5'
| |||||:|||
target 5' ---------AGGAGACUGCUGG 3'
>bta-miR-199a-3p	NM_174607	2157	1559	-15.3
miRNA 3' AUUGGUUACAC-GUCUGAUGACA- 5'
:|:|| | | | |:||||||
target 5' GGAUCACAG-GACUCAUUACUGUA 3'
>bta-miR-199a-3p	NM_174328	481	455	-18.2
miRNA 3' AUUGGUU-ACACGUCUGAUGACA 5'
||| || |: |||:|||
target 5' -CACCUGCUGGGUC-ACUGCUGA 3'
>bta-miR-199a-3p	NM_001206269	2687	64	-20.8
miRNA 3' AUUGGUUAC-ACGUC--UGAUGACA 5'
::|:: || ||| | :||||||
target 5' CGGCUGUUGCUGCUGCUGCUACUGC 3'
>bta-miR-199a-3p	NM_174146	2504	287	-28.5
miRNA 3' AUUGGUUACACGUC-UGAUGACA 5'
|||||| ||| || |||:|||
target 5' CAACCAA-GUGGAGCACUGCUGG 3'
>bta-miR-199a-3p	NM_201527	1438	470	-20.6
miRNA 3' AUUGGUUACACGUCUGAUGACA- 5'
|: ||||:||||
target 5' ---------AGUUGACUGCUGUA 3'
>bta-miR-199a-3p	NM_001206497	11390	10112	-23.4
miRNA 3' -AUUGGUUAC--ACGUC--UGAUGACA 5'
|: ||||| ||:| |||:|||
target 5' UUGUGCAAUGAUUGUAUUUACUGCUGG 3'
>bta-miR-199a-3p	NM_174335	2903	1667	-22.8
miRNA 3' AUUGGUUACACGUCUGAUGACA- 5'
:|:|::|| | :|||||||
target 5' CGAUCGGUGAGAUUGCUACUGUC 3'
>bta-miR-199a-3p	NM_001101042	2141	2031	-23.7
miRNA 3' -AUUGGUUACACG-UCUGAUGACA 5'
||||||| || |||:|||||
target 5' UUAACCAA-GUCAGAGAUUACUGA 3'
>bta-miR-199a-3p	NM_205787	790	448	-21.1
miRNA 3' AUUGGUU-ACA-CGU--CUGAUGACA- 5'
:||| | || |:|||||||
target 5' -UGCCAUCUCAAGCCCUGGCUACUGUG 3'
>bta-miR-199a-3p	NM_001002883	4683	1749	-19.8
miRNA 3' AUUGGUUACACGU---CUGAUGACA- 5'
|:| || || |:|||||||
target 5' ---GCGAGGUUCAUCUGGCUACUGUA 3'
>bta-miR-199a-3p	NM_205788	1355	130	-19.2
miRNA 3' AUUGGUUACACGUC---UGAUGACA 5'
|||| || ||| ||||:||
target 5' -CACCACUGCCCAGCUCACUAUUGA 3'
>bta-miR-199a-3p	NM_001101046	4180	1153	-21.3
miRNA 3' AUUG-GUUACACGUCUGAUGACA 5'
:| ||:| ||| |||:|||
target 5' -UGCUCAGUUUGCU-ACUGCUGA 3'
>bta-miR-199a-3p	NM_174341	1137	745	-14.3
miRNA 3' AUUGGUUACACGUCUGAUGACA 5'
|| |:|||||
target 5' ---------AGCU-AUUACUGG 3'
>bta-miR-199a-3p	NM_205794	2590	1877	-15.6
miRNA 3' AUUGGUUACACGUCUGAUGACA- 5'
:|||||||
target 5' -------------CGCUACUGUG 3'
>bta-miR-199a-3p	NM_001001440	2055	1359	-14
miRNA 3' AUUGGUUACACGUC---UGAUGACA 5'
|| || ||||:||
target 5' --------UUGGAGAAAACUAUUGA 3'
>bta-miR-199a-3p	NM_177504	2081	1954	-20.5
miRNA 3' AUUGGUUA-C--ACGUCUGAUGACA 5'
:|:||| | ||:| |||:|||
target 5' CGAUCAAGGGAAUGUA-ACUGCUGA 3'
>bta-miR-199a-3p	NM_173945	1222	595	-13.9
miRNA 3' AUUGGUUACACGUCUGAUGACA 5'
[truncated: 6,098 more rows]

## Sheet: B
Table S7B Gene Ontology (GO) enrichment analysis of bta-miR-199a-3p targets
GO ID	Term	#Seqs	Sequences
GO:0051674	localization of cell	102	gi|163915358|ref|NM_001113174.1|, gi|329663364|ref|NM_001206086.1|, gi|329663648|ref|NM_001205875.1|, gi|41386728|ref|NM_176612.1|, gi|31343056|ref|NM_174006.2|, gi|371940996|ref|NM_001191516.2|, gi|115497129|ref|NM_001076072.1|, gi|156121030|ref|NM_001102192.1|, gi|157427947|ref|NM_001105411.1|, gi|300796338|ref|NM_001192806.1|, gi|329664029|ref|NM_001205668.1|, gi|331028527|ref|NM_001206594.1|,…
GO:0010035	response to inorganic substance	53	gi|88853815|ref|NM_201527.2|, gi|77735514|ref|NM_001034280.1|, gi|114051575|ref|NM_001046154.1|, gi|402693064|ref|NM_173892.4|, gi|402745359|ref|NM_001034485.2|, gi|27807038|ref|NM_174575.1|, gi|77736326|ref|NM_001034691.1|, gi|164420767|ref|NM_001046098.2|, gi|27806080|ref|NM_174431.1|, gi|27807166|ref|NM_174643.1|, gi|156602650|ref|NM_174077.3|, gi|115496503|ref|NM_001075827.1|, gi|115497133|re…
GO:0007165	signal transduction	448	gi|87196506|ref|NM_001007806.2|, gi|331284121|ref|NM_001206634.1|, gi|147904941|ref|NM_001011678.2|, gi|156121030|ref|NM_001102192.1|, gi|115497747|ref|NM_001075596.1|, gi|41386781|ref|NM_174231.1|, gi|329664155|ref|NM_001205684.1|, gi|32189343|ref|NM_173993.1|, gi|117935054|ref|NM_174339.3|, gi|329664743|ref|NM_001206269.1|, gi|329664845|ref|NM_001205770.1|, gi|148223775|ref|NM_001098147.1|, gi|…
GO:0007051	spindle organization	13	gi|402693161|ref|NM_001100305.2|, gi|402693437|ref|NM_001078000.2|, gi|300795443|ref|NM_001192762.1|, gi|77735832|ref|NM_001034439.1|, gi|114052291|ref|NM_001045872.1|, gi|329663873|ref|NM_001206160.1|, gi|402693156|ref|NM_001034790.2|, gi|119331231|ref|NM_001079797.1|, gi|281485556|ref|NM_001075994.2|, gi|115749606|ref|NM_183084.2|, gi|42733595|ref|NM_203359.1|, gi|156120806|ref|NM_001102080.1|,…
GO:0006694	steroid biosynthetic process	16	gi|402693285|ref|NM_001109802.2|, gi|154152034|ref|NM_001100348.1|, gi|451958132|ref|NM_174304.2|, gi|148806930|ref|NM_176644.2|, gi|164448567|ref|NM_001075157.2|, gi|75832055|ref|NM_174242.3|, gi|149642566|ref|NM_001098863.1|, gi|329663555|ref|NM_001205605.1|, gi|402692780|ref|NM_001035482.2|, gi|30842789|ref|NM_181011.2|, gi|300794331|ref|NM_001191183.1|, gi|300795084|ref|NM_001192488.1|, gi|11…
GO:0002224	toll-like receptor signaling pathway	13	gi|162287147|ref|NM_001111120.1|, gi|27805856|ref|NM_174285.1|, gi|114052622|ref|NM_001046113.1|, gi|115497065|ref|NM_001075289.1|, gi|154707845|ref|NM_001098937.1|, gi|274322605|ref|NM_001081584.2|, gi|402766737|ref|NM_001083638.2|, gi|402693291|ref|NM_001038017.2|, gi|31342610|ref|NM_174197.2|, gi|118151099|ref|NM_001078004.1|, gi|402745024|ref|NM_001024554.3|, gi|328751694|ref|NM_001191261.2|,…
GO:0042391	regulation of membrane potential	26	gi|139949219|ref|NM_001083635.1|, gi|300794326|ref|NM_001193218.1|, gi|402692999|ref|NM_001077833.2|, gi|41386781|ref|NM_174231.1|, gi|148234288|ref|NM_001098046.1|, gi|262073072|ref|NM_001166508.1|, gi|336088653|ref|NM_001242587.1|, gi|402693001|ref|NM_001078018.2|, gi|118151041|ref|NM_001077972.1|, gi|156120592|ref|NM_001101972.1|, gi|452403355|ref|NM_001075164.2|, gi|118150773|ref|NM_001077827…
GO:0051402	neuron apoptotic process	17	gi|114052485|ref|NM_001046332.1|, gi|118150773|ref|NM_001077827.1|, gi|118150793|ref|NM_001077840.1|, gi|122692314|ref|NM_001080228.1|, gi|156120630|ref|NM_001101991.1|, gi|164420790|ref|NM_001113252.1|, gi|331284121|ref|NM_001206634.1|, gi|402693162|ref|NM_001098859.2|, gi|70778916|ref|NM_177945.3|, gi|88853815|ref|NM_201527.2|, gi|114052622|ref|NM_001046113.1|, gi|117935054|ref|NM_174339.3|, gi…
GO:0072404	signal transduction involved in G1/S transition checkpoint	13	gi|31341991|ref|NM_174441.2|, gi|62751408|ref|NM_001015639.1|, gi|114052509|ref|NM_001045900.1|, gi|114053134|ref|NM_001045962.1|, gi|115496733|ref|NM_001075693.1|, gi|118151325|ref|NM_001078128.1|, gi|134085945|ref|NM_001083376.1|, gi|139948611|ref|NM_001083773.1|, gi|149642932|ref|NM_001099107.1|, gi|329664255|ref|NM_001205952.1|, gi|402691686|ref|NM_001034233.2|, gi|402692179|ref|NM_001098958.…
GO:0040011	locomotion	136	gi|163915358|ref|NM_001113174.1|, gi|329663364|ref|NM_001206086.1|, gi|329663648|ref|NM_001205875.1|, gi|41386728|ref|NM_176612.1|, gi|300795511|ref|NM_001191242.1|, gi|31343056|ref|NM_174006.2|, gi|371940996|ref|NM_001191516.2|, gi|115497129|ref|NM_001076072.1|, gi|156121030|ref|NM_001102192.1|, gi|157427947|ref|NM_001105411.1|, gi|300796338|ref|NM_001192806.1|, gi|329664029|ref|NM_001205668.1|,…
GO:2000602	B	19	gi|61656170|ref|NM_001013364.1|, gi|155372268|ref|NM_001101277.1|, gi|343168790|ref|NM_001243290.1|, gi|83035108|ref|NM_001037620.1|, gi|329663320|ref|NM_001206079.1|, gi|157785560|ref|NM_001105614.1|, gi|31341991|ref|NM_174441.2|, gi|62751408|ref|NM_001015639.1|, gi|114052509|ref|NM_001045900.1|, gi|114053134|ref|NM_001045962.1|, gi|115496733|ref|NM_001075693.1|, gi|118151325|ref|NM_001078128.1|…
GO:0046661	male sex differentiation	12	gi|283945585|ref|NM_001077107.2|, gi|156120396|ref|NM_001101874.1|, gi|41386765|ref|NM_174061.1|, gi|62751684|ref|NM_001015621.1|, gi|148747149|ref|NM_174363.2|, gi|157427947|ref|NM_001105411.1|, gi|164518999|ref|NM_001113296.1|, gi|262050643|ref|NM_001166484.1|, gi|329664407|ref|NM_001205971.1|, gi|346421334|ref|NM_001244127.1|, gi|402743515|ref|NM_001099363.2|, gi|31342100|ref|NM_174403.2|
GO:0051604	protein maturation	16	gi|84000304|ref|NM_001038161.1|, gi|154090954|ref|NM_177957.2|, gi|154090984|ref|NM_174046.3|, gi|154090992|ref|NM_177958.2|, gi|154091021|ref|NM_177956.2|, gi|118150793|ref|NM_001077840.1|, gi|134085945|ref|NM_001083376.1|, gi|329663676|ref|NM_001205879.1|, gi|147907039|ref|NM_001098022.1|, gi|157279962|ref|NM_001105027.1|, gi|114051136|ref|NM_001046212.1|, gi|116004150|ref|NM_001076968.1|, gi|8…
GO:0012501	programmed cell death	178	gi|402747034|ref|NM_001083686.2|, gi|221136849|ref|NM_001144082.1|, gi|402745775|ref|NM_001034385.2|, gi|41386728|ref|NM_176612.1|, gi|134085945|ref|NM_001083376.1|, gi|402692344|ref|NM_001077993.2|, gi|88853815|ref|NM_201527.2|, gi|118150773|ref|NM_001077827.1|, gi|118150793|ref|NM_001077840.1|, gi|154707845|ref|NM_001098937.1|, gi|343168790|ref|NM_001243290.1|, gi|402693050|ref|NM_001001855.3|,…
GO:0070665	positive regulation of leukocyte proliferation	13	gi|31343249|ref|NM_173924.2|, gi|114052622|ref|NM_001046113.1|, gi|117935046|ref|NM_175798.3|, gi|118151099|ref|NM_001078004.1|, gi|402691718|ref|NM_001046472.2|, gi|402692179|ref|NM_001098958.2|, gi|402766737|ref|NM_001083638.2|, gi|114052153|ref|NM_001045933.1|, gi|30794303|ref|NM_181004.1|, gi|73853749|ref|NM_174011.3|, gi|31343138|ref|NM_173974.2|, gi|41386706|ref|NM_174484.1|, gi|115497129|r…
GO:0035264	multicellular organism growth	16	gi|42733595|ref|NM_203359.1|, gi|114052485|ref|NM_001046332.1|, gi|156120402|ref|NM_001101877.1|, gi|329663264|ref|NM_001205814.1|, gi|329663847|ref|NM_001205398.1|, gi|329664451|ref|NM_001205721.1|, gi|402743313|ref|NM_001035276.2|, gi|402745772|ref|NM_001040476.2|, gi|451958154|ref|NM_174048.2|, gi|27805856|ref|NM_174285.1|, gi|153792106|ref|NM_001099716.1|, gi|402744600|ref|NM_174206.3|, gi|16…
GO:0038127	ERBB signaling pathway	26	gi|114051142|ref|NM_001046206.1|, gi|402693372|ref|NM_001046331.2|, gi|78045538|ref|NM_001035081.1|, gi|27805856|ref|NM_174285.1|, gi|27807038|ref|NM_174575.1|, gi|31341832|ref|NM_174496.2|, gi|31342538|ref|NM_174230.2|, gi|115432048|ref|NM_174414.3|, gi|115432054|ref|NM_174794.2|, gi|148226663|ref|NM_001097989.1|, gi|149642932|ref|NM_001099107.1|, gi|155372122|ref|NM_001101201.1|, gi|156121030|r…
GO:0034645	cellular macromolecule biosynthetic process	413	gi|41386728|ref|NM_176612.1|, gi|157427957|ref|NM_001105416.1|, gi|297307108|ref|NM_001143857.2|, gi|402692349|ref|NM_001114527.2|, gi|31341853|ref|NM_174489.2|, gi|42733595|ref|NM_203359.1|, gi|61316453|ref|NM_001013001.1|, gi|75677539|ref|NM_001033121.1|, gi|78369409|ref|NM_001035327.1|, gi|83035108|ref|NM_001037620.1|, gi|84000260|ref|NM_001038137.1|, gi|109948281|ref|NR_003097.1|, gi|11281761…
GO:0007568	aging	25	gi|329664697|ref|NM_001205496.1|, gi|402692179|ref|NM_001098958.2|, gi|88853815|ref|NM_201527.2|, gi|297307108|ref|NM_001143857.2|, gi|300795084|ref|NM_001192488.1|, gi|329663364|ref|NM_001206086.1|, gi|402743313|ref|NM_001035276.2|, gi|134085891|ref|NM_001083495.1|, gi|31340715|ref|NM_174696.2|, gi|31341426|ref|NM_173878.2|, gi|31341510|ref|NM_174621.2|, gi|31343056|ref|NM_174006.2|, gi|41386706…
GO:0048638	regulation of developmental growth	13	gi|61316453|ref|NM_001013001.1|, gi|114052622|ref|NM_001046113.1|, gi|164448561|ref|NM_173961.3|, gi|328887911|ref|NM_001205310.1|, gi|402766737|ref|NM_001083638.2|, gi|148232125|ref|NM_001098062.1|, gi|329664407|ref|NM_001205971.1|, gi|163915358|ref|NM_001113174.1|, gi|31343138|ref|NM_173974.2|, gi|346421334|ref|NM_001244127.1|, gi|41386781|ref|NM_174231.1|, gi|156121030|ref|NM_001102192.1|, gi|…
GO:0033674	positive regulation of kinase activity	51	gi|27806444|ref|NM_174164.1|, gi|155372122|ref|NM_001101201.1|, gi|156120630|ref|NM_001101991.1|, gi|221136845|ref|NM_001144081.1|, gi|221136849|ref|NM_001144082.1|, gi|281427247|ref|NM_001076096.2|, gi|329664407|ref|NM_001205971.1|, gi|329664845|ref|NM_001205770.1|, gi|329665049|ref|NM_001205537.1|, gi|40789089|ref|NM_199445.1|, gi|72534795|ref|NM_001031751.1|, gi|78042547|ref|NM_001035099.1|, g…
GO:0009199	ribonucleoside triphosphate metabolic process	83	gi|61888849|ref|NM_001013582.1|, gi|76253714|ref|NM_174504.2|, gi|139948367|ref|NM_001083757.1|, gi|31340715|ref|NM_174696.2|, gi|116004240|ref|NM_001077011.1|, gi|402743420|ref|NM_001075136.2|, gi|148236342|ref|NM_001097573.1|, gi|156121148|ref|NM_001102252.1|, gi|215422351|ref|NM_001103109.2|, gi|329664531|ref|NM_001205731.1|, gi|330688403|ref|NM_001192906.2|, gi|329663581|ref|NM_001205865.1|, …
GO:0007015	actin filament organization	24	gi|115497129|ref|NM_001076072.1|, gi|156121148|ref|NM_001102252.1|, gi|162287147|ref|NM_001111120.1|, gi|300797688|ref|NM_001191336.1|, gi|371940996|ref|NM_001191516.2|, gi|300795249|ref|NM_001192496.1|, gi|300796338|ref|NM_001192806.1|, gi|77736234|ref|NM_001034646.1|, gi|77736575|ref|NM_001034799.1|, gi|284795231|ref|NM_001076153.2|, gi|77736200|ref|NM_001034627.1|, gi|115496124|ref|NM_00107574…
GO:0018209	peptidyl-serine modification	17	gi|329663555|ref|NM_001205605.1|, gi|402693285|ref|NM_001109802.2|, gi|114052485|ref|NM_001046332.1|, gi|156121030|ref|NM_001102192.1|, gi|164448561|ref|NM_173961.3|, gi|329664407|ref|NM_001205971.1|, gi|330688403|ref|NM_001192906.2|, gi|300797403|ref|NM_001192858.1|, gi|31340672|ref|NM_174711.2|, gi|31341510|ref|NM_174621.2|, gi|156121186|ref|NM_001102271.1|, gi|300796872|ref|NM_001191309.1|, gi…
GO:0045597	positive regulation of cell differentiation	42	gi|115497081|ref|NM_001075656.1|, gi|154707845|ref|NM_001098937.1|, gi|31343249|ref|NM_173924.2|, gi|116003952|ref|NM_001076863.1|, gi|114052153|ref|NM_001045933.1|, gi|114052622|ref|NM_001046113.1|, gi|402766737|ref|NM_001083638.2|, gi|164420790|ref|NM_001113252.1|, gi|42733595|ref|NM_203359.1|, gi|126723253|ref|NM_001080242.2|, gi|117935054|ref|NM_174339.3|, gi|31342534|ref|NM_174233.2|, gi|313…
GO:0048002	antigen processing and presentation of peptide antigen	13	gi|31341991|ref|NM_174441.2|, gi|62751408|ref|NM_001015639.1|, gi|114052509|ref|NM_001045900.1|, gi|114053134|ref|NM_001045962.1|, gi|115496733|ref|NM_001075693.1|, gi|329664255|ref|NM_001205952.1|, gi|402691686|ref|NM_001034233.2|, gi|402692246|ref|NM_174119.4|, gi|402746712|ref|NM_001037612.2|, gi|125991941|ref|NM_001081604.1|, gi|329664457|ref|NM_001205466.1|, gi|164420776|ref|NM_001075628.2|,…
GO:0009887	organ morphogenesis	80	gi|328887911|ref|NM_001205310.1|, gi|114052622|ref|NM_001046113.1|, gi|326937478|ref|NM_001205178.1|, gi|402766737|ref|NM_001083638.2|, gi|88319926|ref|NM_174068.2|, gi|117935054|ref|NM_174339.3|, gi|329663648|ref|NM_001205875.1|, gi|329664407|ref|NM_001205971.1|, gi|122692314|ref|NM_001080228.1|, gi|329663364|ref|NM_001206086.1|, gi|115495898|ref|NM_001076195.1|, gi|31341510|ref|NM_174621.2|, gi…
GO:0072503	cellular divalent inorganic cation homeostasis	25	gi|31343056|ref|NM_174006.2|, gi|115496877|ref|NM_001075679.1|, gi|163915358|ref|NM_001113174.1|, gi|300797694|ref|NM_001192104.1|, gi|329663989|ref|NM_001205663.1|, gi|329665036|ref|NM_001206047.1|, gi|40789089|ref|NM_199445.1|, gi|88319937|ref|NM_174262.3|, gi|94966782|ref|NM_001040484.1|, gi|115495534|ref|NM_001075921.1|, gi|148356262|ref|NM_001098068.1|, gi|197927246|ref|NM_001001149.2|, gi|1…
GO:0006886	intracellular protein transport	81	gi|31343138|ref|NM_173974.2|, gi|62461595|ref|NM_174282.3|, gi|77735968|ref|NM_001034511.1|, gi|78045538|ref|NM_001035081.1|, gi|78369652|ref|NM_001035494.1|, gi|82524404|ref|NM_174845.2|, gi|84370070|ref|NM_001038519.1|, gi|115495058|ref|NM_001076304.1|, gi|115495734|ref|NM_001075444.1|, gi|115496491|ref|NM_001076495.1|, gi|115497345|ref|NM_001075125.1|, gi|116003908|ref|NM_001076842.1|, gi|1181…
GO:0071345	cellular response to cytokine stimulus	45	gi|329664845|ref|NM_001205770.1|, gi|31343056|ref|NM_174006.2|, gi|115495534|ref|NM_001075921.1|, gi|148356262|ref|NM_001098068.1|, gi|156121148|ref|NM_001102252.1|, gi|163915358|ref|NM_001113174.1|, gi|303227942|ref|NM_001194960.1|, gi|303227946|ref|NM_001194962.1|, gi|402743812|ref|NM_001100293.2|, gi|27819627|ref|NM_174359.1|, gi|77735394|ref|NM_001034222.1|, gi|77735728|ref|NM_001034387.1|, g…
GO:0055080	cation homeostasis	35	gi|117935054|ref|NM_174339.3|, gi|402693236|ref|NM_001097574.2|, gi|114051142|ref|NM_001046206.1|, gi|31343056|ref|NM_174006.2|, gi|115496877|ref|NM_001075679.1|, gi|163915358|ref|NM_001113174.1|, gi|300797694|ref|NM_001192104.1|, gi|329663989|ref|NM_001205663.1|, gi|329665036|ref|NM_001206047.1|, gi|40789089|ref|NM_199445.1|, gi|88319937|ref|NM_174262.3|, gi|94966782|ref|NM_001040484.1|, gi|1154…
GO:0001816	cytokine production	42	gi|28849936|ref|NM_176852.1|, gi|262050643|ref|NM_001166484.1|, gi|118151099|ref|NM_001078004.1|, gi|27805856|ref|NM_174285.1|, gi|274322605|ref|NM_001081584.2|, gi|114052153|ref|NM_001045933.1|, gi|147907039|ref|NM_001098022.1|, gi|117935054|ref|NM_174339.3|, gi|164420790|ref|NM_001113252.1|, gi|66792729|ref|NM_001024506.1|, gi|31342610|ref|NM_174197.2|, gi|115495492|ref|NM_001075925.1|, gi|1154…
GO:0022613	ribonucleoprotein complex biogenesis	28	gi|329663318|ref|NM_001205567.1|, gi|62751535|ref|NM_001015626.1|, gi|42733595|ref|NM_203359.1|, gi|158519868|ref|NM_001110081.1|, gi|62460437|ref|NM_001014873.1|, gi|77735832|ref|NM_001034439.1|, gi|83715979|ref|NM_001037819.1|, gi|167583545|ref|NM_001114521.1|, gi|402691740|ref|NM_001101128.2|, gi|402693252|ref|NM_001035397.2|, gi|402745482|ref|NM_001034546.2|, gi|402766647|ref|NM_001033624.2|,…
GO:0051092	positive regulation of NF-kappaB transcription factor activity	11	gi|31342610|ref|NM_174197.2|, gi|114053134|ref|NM_001045962.1|, gi|116003952|ref|NM_001076863.1|, gi|126723253|ref|NM_001080242.2|, gi|297591824|ref|NM_173926.2|, gi|297591826|ref|NM_001185126.1|, gi|300797688|ref|NM_001191336.1|, gi|329664407|ref|NM_001205971.1|, gi|329664845|ref|NM_001205770.1|, gi|346421334|ref|NM_001244127.1|, gi|402692999|ref|NM_001077833.2|
GO:0016192	vesicle-mediated transport	124	gi|402693269|ref|NM_001038162.2|, gi|125991941|ref|NM_001081604.1|, gi|300796338|ref|NM_001192806.1|, gi|62461595|ref|NM_174282.3|, gi|118151107|ref|NM_001078007.1|, gi|402744731|ref|NM_001081600.2|, gi|31340943|ref|NM_174783.2|, gi|31341853|ref|NM_174489.2|, gi|41386781|ref|NM_174231.1|, gi|62988301|ref|NM_001017947.1|, gi|78045538|ref|NM_001035081.1|, gi|84370070|ref|NM_001038519.1|, gi|1181508…
GO:0051329	interphase of mitotic cell cycle	45	gi|31341991|ref|NM_174441.2|, gi|62751408|ref|NM_001015639.1|, gi|114052509|ref|NM_001045900.1|, gi|114052980|ref|NM_001046234.1|, gi|114053134|ref|NM_001045962.1|, gi|115496733|ref|NM_001075693.1|, gi|270483789|ref|NM_001145865.1|, gi|329664255|ref|NM_001205952.1|, gi|402691686|ref|NM_001034233.2|, gi|402692751|ref|NM_001046201.2|, gi|402693431|ref|NM_001045984.2|, gi|402746712|ref|NM_001037612.…
GO:0010648	negative regulation of cell communication	86	gi|115497417|ref|NM_001075196.1|, gi|300794920|ref|NM_001192480.1|, gi|331999945|ref|NM_001206681.1|, gi|115494989|ref|NM_001075775.1|, gi|164448561|ref|NM_173961.3|, gi|31343267|ref|NM_173919.2|, gi|402693372|ref|NM_001046331.2|, gi|78045538|ref|NM_001035081.1|, gi|300794186|ref|NM_001192699.1|, gi|77736450|ref|NM_001034753.1|, gi|221136849|ref|NM_001144082.1|, gi|300795465|ref|NM_001193019.1|, …
GO:0051899	membrane depolarization	12	gi|41386781|ref|NM_174231.1|, gi|148234288|ref|NM_001098046.1|, gi|262073072|ref|NM_001166508.1|, gi|336088653|ref|NM_001242587.1|, gi|402693001|ref|NM_001078018.2|, gi|118150773|ref|NM_001077827.1|, gi|164448561|ref|NM_173961.3|, gi|300797694|ref|NM_001192104.1|, gi|116004048|ref|NM_001076912.1|, gi|31342094|ref|NM_174404.2|, gi|300795511|ref|NM_001191242.1|, gi|402692999|ref|NM_001077833.2|
GO:0007173	epidermal growth factor receptor signaling pathway	26	gi|114051142|ref|NM_001046206.1|, gi|402693372|ref|NM_001046331.2|, gi|78045538|ref|NM_001035081.1|, gi|27805856|ref|NM_174285.1|, gi|27807038|ref|NM_174575.1|, gi|31341832|ref|NM_174496.2|, gi|31342538|ref|NM_174230.2|, gi|115432048|ref|NM_174414.3|, gi|115432054|ref|NM_174794.2|, gi|148226663|ref|NM_001097989.1|, gi|149642932|ref|NM_001099107.1|, gi|155372122|ref|NM_001101201.1|, gi|156121030|r…
GO:0006275	regulation of DNA replication	15	gi|115495820|ref|NM_001076249.1|, gi|300797463|ref|NM_001192605.1|, gi|329664059|ref|NM_001205416.1|, gi|134085682|ref|NM_001083479.1|, gi|402692264|ref|NM_001101182.2|, gi|329663873|ref|NM_001206160.1|, gi|41386728|ref|NM_176612.1|, gi|155372090|ref|NM_001101183.1|, gi|300797381|ref|NM_001192601.1|, gi|31343004|ref|NM_174027.2|, gi|114052485|ref|NM_001046332.1|, gi|115497065|ref|NM_001075289.1|,…
GO:0045637	regulation of myeloid cell differentiation	15	gi|115495534|ref|NM_001075921.1|, gi|329664845|ref|NM_001205770.1|, gi|27807038|ref|NM_174575.1|, gi|148229349|ref|NM_001078150.2|, gi|402745348|ref|NM_001034599.2|, gi|118150773|ref|NM_001077827.1|, gi|31341172|ref|NM_173880.2|, gi|402746020|ref|NM_001099724.2|, gi|114052622|ref|NM_001046113.1|, gi|402766737|ref|NM_001083638.2|, gi|148747149|ref|NM_174363.2|, gi|32189343|ref|NM_173993.1|, gi|117…
GO:0018105	peptidyl-serine phosphorylation	16	gi|329663555|ref|NM_001205605.1|, gi|402693285|ref|NM_001109802.2|, gi|114052485|ref|NM_001046332.1|, gi|156121030|ref|NM_001102192.1|, gi|164448561|ref|NM_173961.3|, gi|329664407|ref|NM_001205971.1|, gi|330688403|ref|NM_001192906.2|, gi|31340672|ref|NM_174711.2|, gi|31341510|ref|NM_174621.2|, gi|156121186|ref|NM_001102271.1|, gi|300796872|ref|NM_001191309.1|, gi|329663273|ref|NM_001206071.1|, gi…
GO:0043044	ATP-dependent chromatin remodeling	11	gi|31341172|ref|NM_173880.2|, gi|116004224|ref|NM_001077003.1|, gi|157785558|ref|NM_001105615.1|, gi|402743608|ref|NM_001077013.2|, gi|402744346|ref|NM_001079619.2|, gi|402746020|ref|NM_001099724.2|, gi|157427957|ref|NM_001105416.1|, gi|157785560|ref|NM_001105614.1|, gi|300794098|ref|NM_001192183.1|, gi|330864738|ref|NM_001191542.1|, gi|41386765|ref|NM_174061.1|
GO:0009141	nucleoside triphosphate metabolic process	83	gi|61888849|ref|NM_001013582.1|, gi|76253714|ref|NM_174504.2|, gi|139948367|ref|NM_001083757.1|, gi|31340715|ref|NM_174696.2|, gi|116004240|ref|NM_001077011.1|, gi|402743420|ref|NM_001075136.2|, gi|148236342|ref|NM_001097573.1|, gi|156121148|ref|NM_001102252.1|, gi|215422351|ref|NM_001103109.2|, gi|329664531|ref|NM_001205731.1|, gi|330688403|ref|NM_001192906.2|, gi|329663581|ref|NM_001205865.1|, …
GO:0043112	receptor metabolic process	11	gi|402745608|ref|NM_001045915.2|, gi|402693405|ref|NM_001034682.2|, gi|444299614|ref|NM_001024502.4|, gi|157785614|ref|NM_001105621.1|, gi|402693109|ref|NM_001076840.2|, gi|115496503|ref|NM_001075827.1|, gi|109948281|ref|NR_003097.1|, gi|117935054|ref|NM_174339.3|, gi|148887504|ref|NM_001098719.1|, gi|115495946|ref|NM_001076186.1|, gi|164448561|ref|NM_173961.3|
GO:0000271	polysaccharide biosynthetic process	11	gi|402692735|ref|NM_001046526.2|, gi|329663539|ref|NM_001205603.1|, gi|87196506|ref|NM_001007806.2|, gi|300794726|ref|NM_001192471.1|, gi|300797592|ref|NM_001192867.1|, gi|31342906|ref|NM_174070.2|, gi|300793671|ref|NM_001192673.1|, gi|297591824|ref|NM_173926.2|, gi|297591826|ref|NM_001185126.1|, gi|156121030|ref|NM_001102192.1|, gi|329663909|ref|NM_001205653.1|
GO:0006396	RNA processing	82	gi|402692406|ref|NM_001046077.2|, gi|329664269|ref|NM_001205698.1|, gi|77735576|ref|NM_001034312.1|, gi|281485556|ref|NM_001075994.2|, gi|300795686|ref|NM_001192774.1|, gi|402691761|ref|NM_001103277.2|, gi|402743812|ref|NM_001100293.2|, gi|329663318|ref|NM_001205567.1|, gi|402745865|ref|NM_001034776.2|, gi|114051755|ref|NM_001045975.1|, gi|155372180|ref|NM_001101231.1|, gi|115497909|ref|NM_001076…
GO:0032989	cellular component morphogenesis	117	gi|139949219|ref|NM_001083635.1|, gi|114052622|ref|NM_001046113.1|, gi|402766737|ref|NM_001083638.2|, gi|31340795|ref|NM_174663.2|, gi|77736200|ref|NM_001034627.1|, gi|402693432|ref|NM_001038567.2|, gi|300795071|ref|NM_001193255.1|, gi|31341510|ref|NM_174621.2|, gi|94966848|ref|NM_001040522.1|, gi|117935054|ref|NM_174339.3|, gi|328887911|ref|NM_001205310.1|, gi|329664407|ref|NM_001205971.1|, gi|3…
GO:0001892	embryonic placenta development	15	gi|31343004|ref|NM_174027.2|, gi|32189343|ref|NM_173993.1|, gi|117935054|ref|NM_174339.3|, gi|329664013|ref|NM_001205666.1|, gi|61316453|ref|NM_001013001.1|, gi|115497081|ref|NM_001075656.1|, gi|125991881|ref|NM_001081576.1|, gi|164448561|ref|NM_173961.3|, gi|402692780|ref|NM_001035482.2|, gi|155372122|ref|NM_001101201.1|, gi|41386704|ref|NM_174748.1|, gi|41386706|ref|NM_174484.1|, gi|329665049|r…
GO:0033238	regulation of cellular amine metabolic process	13	gi|31341991|ref|NM_174441.2|, gi|62751408|ref|NM_001015639.1|, gi|114052509|ref|NM_001045900.1|, gi|114053134|ref|NM_001045962.1|, gi|115496733|ref|NM_001075693.1|, gi|187829866|ref|NM_001127243.1|, gi|297591824|ref|NM_173926.2|, gi|297591826|ref|NM_001185126.1|, gi|329664255|ref|NM_001205952.1|, gi|402691686|ref|NM_001034233.2|, gi|402746712|ref|NM_001037612.2|, gi|300797123|ref|NM_001192333.1|,…
GO:0051438	regulation of ubiquitin-protein ligase activity	12	gi|300794712|ref|NM_001193238.1|, gi|329663218|ref|NM_001205808.1|, gi|31341991|ref|NM_174441.2|, gi|62751408|ref|NM_001015639.1|, gi|114052509|ref|NM_001045900.1|, gi|114053134|ref|NM_001045962.1|, gi|115496733|ref|NM_001075693.1|, gi|329664255|ref|NM_001205952.1|, gi|402691686|ref|NM_001034233.2|, gi|402746712|ref|NM_001037612.2|, gi|119331223|ref|NM_001079796.1|, gi|300796064|ref|NM_001191513.…
GO:0050679	positive regulation of epithelial cell proliferation	18	gi|31341426|ref|NM_173878.2|, gi|31343056|ref|NM_174006.2|, gi|32189343|ref|NM_173993.1|, gi|61316453|ref|NM_001013001.1|, gi|114051575|ref|NM_001046154.1|, gi|118150773|ref|NM_001077827.1|, gi|134085682|ref|NM_001083479.1|, gi|149642860|ref|NM_001099141.1|, gi|163915358|ref|NM_001113174.1|, gi|303227942|ref|NM_001194960.1|, gi|329664407|ref|NM_001205971.1|, gi|331284140|ref|NM_001206640.1|, gi|1…
GO:0009790	embryo development	108	gi|328887911|ref|NM_001205310.1|, gi|329663648|ref|NM_001205875.1|, gi|157279880|ref|NM_001104986.1|, gi|122692314|ref|NM_001080228.1|, gi|117935054|ref|NM_174339.3|, gi|88319926|ref|NM_174068.2|, gi|114052622|ref|NM_001046113.1|, gi|329664407|ref|NM_001205971.1|, gi|402766737|ref|NM_001083638.2|, gi|402743397|ref|NM_001075677.2|, gi|31343004|ref|NM_174027.2|, gi|32189343|ref|NM_173993.1|, gi|329…
GO:0043393	regulation of protein binding	11	gi|31341510|ref|NM_174621.2|, gi|300797381|ref|NM_001192601.1|, gi|41386781|ref|NM_174231.1|, gi|114052622|ref|NM_001046113.1|, gi|402766737|ref|NM_001083638.2|, gi|47564093|ref|NM_001001166.1|, gi|147904592|ref|NM_001098086.1|, gi|329744536|ref|NM_001206321.1|, gi|164448561|ref|NM_173961.3|, gi|190360728|ref|NM_001128497.1|, gi|114052485|ref|NM_001046332.1|
GO:0034654	nucleobase-containing compound biosynthetic process	26	gi|115495492|ref|NM_001075925.1|, gi|31342538|ref|NM_174230.2|, gi|156121030|ref|NM_001102192.1|, gi|31340715|ref|NM_174696.2|, gi|116004240|ref|NM_001077011.1|, gi|149642800|ref|NM_001098963.1|, gi|41386781|ref|NM_174231.1|, gi|115496470|ref|NM_001076340.1|, gi|402692097|ref|NM_001079645.2|, gi|402743420|ref|NM_001075136.2|, gi|115497611|ref|NM_001075577.1|, gi|84000212|ref|NM_001038119.1|, gi|4…
GO:0070647	protein modification by small protein conjugation or removal	78	gi|41386781|ref|NM_174231.1|, gi|77736252|ref|NM_001034651.1|, gi|110347588|ref|NM_001015643.2|, gi|118151099|ref|NM_001078004.1|, gi|329663364|ref|NM_001206086.1|, gi|118151325|ref|NM_001078128.1|, gi|154152174|ref|NM_001100319.1|, gi|300797381|ref|NM_001192601.1|, gi|402692361|ref|NM_001080276.2|, gi|31341510|ref|NM_174621.2|, gi|300794421|ref|NM_001192967.1|, gi|31341991|ref|NM_174441.2|, gi|6…
GO:0043632	modification-dependent macromolecule catabolic process	51	gi|82697346|ref|NM_001037463.1|, gi|122692536|ref|NM_001080262.1|, gi|149642932|ref|NM_001099107.1|, gi|156523119|ref|NM_001102504.1|, gi|115495504|ref|NM_001075135.1|, gi|119331231|ref|NM_001079797.1|, gi|134085945|ref|NM_001083376.1|, gi|158819092|ref|NM_001110181.1|, gi|198282082|ref|NM_001099372.1|, gi|402743433|ref|NM_001076537.2|, gi|402746589|ref|NM_001083414.2|, gi|115495820|ref|NM_001076…
GO:0051640	organelle localization	31	gi|125991941|ref|NM_001081604.1|, gi|300796338|ref|NM_001192806.1|, gi|62461595|ref|NM_174282.3|, gi|118151107|ref|NM_001078007.1|, gi|402744731|ref|NM_001081600.2|, gi|402693161|ref|NM_001100305.2|, gi|402693437|ref|NM_001078000.2|, gi|31340795|ref|NM_174663.2|, gi|115496513|ref|NM_001075489.1|, gi|154152028|ref|NM_001100321.1|, gi|300796998|ref|NM_001192071.1|, gi|114052485|ref|NM_001046332.1|,…
GO:0001932	regulation of protein phosphorylation	90	gi|27806444|ref|NM_174164.1|, gi|155372122|ref|NM_001101201.1|, gi|156120630|ref|NM_001101991.1|, gi|221136845|ref|NM_001144081.1|, gi|221136849|ref|NM_001144082.1|, gi|281427247|ref|NM_001076096.2|, gi|329664407|ref|NM_001205971.1|, gi|329664845|ref|NM_001205770.1|, gi|329665049|ref|NM_001205537.1|, gi|27807038|ref|NM_174575.1|, gi|41386728|ref|NM_176612.1|, gi|156120806|ref|NM_001102080.1|, gi|…
GO:0045786	negative regulation of cell cycle	57	gi|402692179|ref|NM_001098958.2|, gi|300795125|ref|NM_001192490.1|, gi|329663320|ref|NM_001206079.1|, gi|114052582|ref|NM_001045894.1|, gi|114052980|ref|NM_001046234.1|, gi|122692536|ref|NM_001080262.1|, gi|124249277|ref|NM_001080903.1|, gi|300797463|ref|NM_001192605.1|, gi|402692751|ref|NM_001046201.2|, gi|402693431|ref|NM_001045984.2|, gi|61656170|ref|NM_001013364.1|, gi|155372268|ref|NM_001101…
GO:0006576	cellular biogenic amine metabolic process	14	gi|187960115|ref|NM_001045969.2|, gi|60302690|ref|NM_174315.3|, gi|75832055|ref|NM_174242.3|, gi|402692605|ref|NM_001046069.2|, gi|115432039|ref|NM_173990.2|, gi|187829866|ref|NM_001127243.1|, gi|115496731|ref|NM_001075694.1|, gi|262073015|ref|NM_177505.3|, gi|164420790|ref|NM_001113252.1|, gi|114051579|ref|NM_001046070.1|, gi|31340795|ref|NM_174663.2|, gi|300797123|ref|NM_001192333.1|, gi|116004…
GO:0051649	establishment of localization in cell	206	gi|402693269|ref|NM_001038162.2|, gi|125991941|ref|NM_001081604.1|, gi|300796338|ref|NM_001192806.1|, gi|62461595|ref|NM_174282.3|, gi|118151107|ref|NM_001078007.1|, gi|402744731|ref|NM_001081600.2|, gi|195539520|ref|NM_001130754.1|, gi|402746824|ref|NM_001075541.2|, gi|78365294|ref|NM_001035484.1|, gi|118150809|ref|NM_001077847.1|, gi|31341248|ref|NM_174836.2|, gi|115496303|ref|NM_001076325.1|, …
GO:0072511	divalent inorganic cation transport	27	gi|300794039|ref|NM_001192180.1|, gi|118151041|ref|NM_001077972.1|, gi|153792426|ref|NM_001099726.1|, gi|300796864|ref|NM_001193088.1|, gi|41386781|ref|NM_174231.1|, gi|163915358|ref|NM_001113174.1|, gi|115495534|ref|NM_001075921.1|, gi|402692287|ref|NM_001075147.2|, gi|31343541|ref|NM_175789.2|, gi|31343591|ref|NM_175819.2|, gi|300797694|ref|NM_001192104.1|, gi|329663989|ref|NM_001205663.1|, gi|…
GO:0002009	morphogenesis of an epithelium	33	gi|329663648|ref|NM_001205875.1|, gi|122692314|ref|NM_001080228.1|, gi|117935054|ref|NM_174339.3|, gi|88319926|ref|NM_174068.2|, gi|114052622|ref|NM_001046113.1|, gi|329664407|ref|NM_001205971.1|, gi|402766737|ref|NM_001083638.2|, gi|62988297|ref|NM_001017944.1|, gi|77736446|ref|NM_001034751.1|, gi|300794305|ref|NM_001192961.1|, gi|329663676|ref|NM_001205879.1|, gi|118151325|ref|NM_001078128.1|, …
GO:0042493	response to drug	45	gi|402692904|ref|NM_001046502.2|, gi|31342610|ref|NM_174197.2|, gi|114052622|ref|NM_001046113.1|, gi|149773589|ref|NM_001099214.1|, gi|262073072|ref|NM_001166508.1|, gi|336088653|ref|NM_001242587.1|, gi|402766737|ref|NM_001083638.2|, gi|157073973|ref|NM_001103226.1|, gi|402692551|ref|NM_001034611.2|, gi|27805856|ref|NM_174285.1|, gi|27807038|ref|NM_174575.1|, gi|31341853|ref|NM_174489.2|, gi|3134…
GO:0043010	camera-type eye development	29	gi|122692314|ref|NM_001080228.1|, gi|164518999|ref|NM_001113296.1|, gi|269315846|ref|NM_001167900.1|, gi|300798462|ref|NM_001192653.1|, gi|329663989|ref|NM_001205663.1|, gi|31340805|ref|NM_174734.2|, gi|114052153|ref|NM_001045933.1|, gi|153792106|ref|NM_001099716.1|, gi|157073965|ref|NM_001103221.1|, gi|329663330|ref|NM_001205569.1|, gi|329664451|ref|NM_001205721.1|, gi|402692582|ref|NM_001098110…
GO:0051253	negative regulation of RNA metabolic process	110	gi|41386728|ref|NM_176612.1|, gi|157427957|ref|NM_001105416.1|, gi|31341853|ref|NM_174489.2|, gi|42733595|ref|NM_203359.1|, gi|61316453|ref|NM_001013001.1|, gi|75677539|ref|NM_001033121.1|, gi|78369409|ref|NM_001035327.1|, gi|83035108|ref|NM_001037620.1|, gi|84000260|ref|NM_001038137.1|, gi|109948281|ref|NR_003097.1|, gi|112817619|ref|NM_001015567.2|, gi|114052153|ref|NM_001045933.1|, gi|11405262…
GO:0034341	response to interferon-gamma	12	gi|31343056|ref|NM_174006.2|, gi|115496207|ref|NM_001075746.1|, gi|157279962|ref|NM_001105027.1|, gi|329664407|ref|NM_001205971.1|, gi|402691719|ref|NM_001102261.2|, gi|402693064|ref|NM_173892.4|, gi|31342105|ref|NM_174400.2|, gi|41386728|ref|NM_176612.1|, gi|109948281|ref|NR_003097.1|, gi|41386706|ref|NM_174484.1|, gi|328751694|ref|NM_001191261.2|, gi|402692880|ref|NM_001083769.2|
GO:0031647	regulation of protein stability	16	gi|27805856|ref|NM_174285.1|, gi|70778916|ref|NM_177945.3|, gi|75832055|ref|NM_174242.3|, gi|114053168|ref|NM_001046263.1|, gi|115495820|ref|NM_001076249.1|, gi|118151325|ref|NM_001078128.1|, gi|134085784|ref|NM_001083372.1|, gi|300797381|ref|NM_001192601.1|, gi|402744950|ref|NM_001076473.2|, gi|402745705|ref|NM_001034540.2|, gi|149642860|ref|NM_001099141.1|, gi|149642932|ref|NM_001099107.1|, gi|…
GO:0007267	cell-cell signaling	109	gi|117935054|ref|NM_174339.3|, gi|149773589|ref|NM_001099214.1|, gi|402744210|ref|NM_001076516.2|, gi|115497417|ref|NM_001075196.1|, gi|300794920|ref|NM_001192480.1|, gi|331999945|ref|NM_001206681.1|, gi|300798462|ref|NM_001192653.1|, gi|402692999|ref|NM_001077833.2|, gi|270483755|ref|NM_001076260.2|, gi|116004026|ref|NM_001076906.1|, gi|402692315|ref|NM_174485.4|, gi|114052379|ref|NM_001046538.1…
GO:0045087	innate immune response	49	gi|297591824|ref|NM_173926.2|, gi|297591826|ref|NM_001185126.1|, gi|162287147|ref|NM_001111120.1|, gi|27805856|ref|NM_174285.1|, gi|114052622|ref|NM_001046113.1|, gi|115497065|ref|NM_001075289.1|, gi|154707845|ref|NM_001098937.1|, gi|274322605|ref|NM_001081584.2|, gi|402766737|ref|NM_001083638.2|, gi|116004150|ref|NM_001076968.1|, gi|402693291|ref|NM_001038017.2|, gi|31343056|ref|NM_174006.2|, gi…
GO:0006950	response to stress	331	gi|147904941|ref|NM_001011678.2|, gi|329664845|ref|NM_001205770.1|, gi|83715975|ref|NM_001037818.1|, gi|402693162|ref|NM_001098859.2|, gi|221136849|ref|NM_001144082.1|, gi|297591824|ref|NM_173926.2|, gi|297591826|ref|NM_001185126.1|, gi|27806444|ref|NM_174164.1|, gi|155372122|ref|NM_001101201.1|, gi|156120630|ref|NM_001101991.1|, gi|221136845|ref|NM_001144081.1|, gi|281427247|ref|NM_001076096.2|,…
GO:0018205	peptidyl-lysine modification	22	gi|77735646|ref|NM_001034347.1|, gi|190360736|ref|NM_001128505.1|, gi|300798605|ref|NM_001192660.1|, gi|402745772|ref|NM_001040476.2|, gi|118151325|ref|NM_001078128.1|, gi|300797375|ref|NM_001192089.1|, gi|149642932|ref|NM_001099107.1|, gi|156120400|ref|NM_001101876.1|, gi|164448639|ref|NM_001024571.2|, gi|270289765|ref|NM_001168426.1|, gi|402745928|ref|NM_001105483.2|, gi|78369381|ref|NM_0010354…
GO:0016311	dephosphorylation	41	gi|166157491|ref|NM_001113765.1|, gi|332078452|ref|NM_001206731.1|, gi|329299092|ref|NM_001192503.2|, gi|329664697|ref|NM_001205496.1|, gi|110347573|ref|NM_176858.2|, gi|330688427|ref|NM_001193081.2|, gi|402693012|ref|NM_001046355.2|, gi|402745424|ref|NM_001102131.2|, gi|149773589|ref|NM_001099214.1|, gi|195539534|ref|NM_001130750.1|, gi|262073072|ref|NM_001166508.1|, gi|300796475|ref|NM_00119153…
GO:0046777	protein autophosphorylation	29	gi|31341510|ref|NM_174621.2|, gi|31342749|ref|NM_174144.2|, gi|118151041|ref|NM_001077972.1|, gi|147904592|ref|NM_001098086.1|, gi|155371850|ref|NM_001101060.1|, gi|156120630|ref|NM_001101991.1|, gi|156121148|ref|NM_001102252.1|, gi|156121186|ref|NM_001102271.1|, gi|156121286|ref|NM_001102321.1|, gi|162287036|ref|NM_001111260.1|, gi|164448561|ref|NM_173961.3|, gi|262050643|ref|NM_001166484.1|, gi…
GO:0051168	nuclear export	12	gi|328887895|ref|NM_001192081.2|, gi|262118266|ref|NM_001166562.1|, gi|31342422|ref|NM_174284.2|, gi|31343570|ref|NM_175808.2|, gi|47564033|ref|NM_001001137.1|, gi|155372180|ref|NM_001101231.1|, gi|157785626|ref|NM_001105630.1|, gi|402692504|ref|NM_001075643.2|, gi|402745444|ref|NM_001045880.2|, gi|118151325|ref|NM_001078128.1|, gi|300795658|ref|NM_001192261.1|, gi|329664569|ref|NM_001205480.1|
GO:0000723	telomere maintenance	11	gi|300797463|ref|NM_001192605.1|, gi|329299042|ref|NM_001205360.1|, gi|31341172|ref|NM_173880.2|, gi|87196506|ref|NM_001007806.2|, gi|297307108|ref|NM_001143857.2|, gi|402746020|ref|NM_001099724.2|, gi|114052582|ref|NM_001045894.1|, gi|124249277|ref|NM_001080903.1|, gi|270483789|ref|NM_001145865.1|, gi|402693431|ref|NM_001045984.2|, gi|329663873|ref|NM_001206160.1|
GO:0080134	regulation of response to stress	80	gi|329664845|ref|NM_001205770.1|, gi|297591824|ref|NM_173926.2|, gi|297591826|ref|NM_001185126.1|, gi|27806444|ref|NM_174164.1|, gi|155372122|ref|NM_001101201.1|, gi|156120630|ref|NM_001101991.1|, gi|221136845|ref|NM_001144081.1|, gi|221136849|ref|NM_001144082.1|, gi|281427247|ref|NM_001076096.2|, gi|329664407|ref|NM_001205971.1|, gi|329665049|ref|NM_001205537.1|, gi|162287147|ref|NM_001111120.1|…
GO:0055001	muscle cell development	13	gi|114052622|ref|NM_001046113.1|, gi|402766737|ref|NM_001083638.2|, gi|42733595|ref|NM_203359.1|, gi|402744540|ref|NM_001099074.2|, gi|262073072|ref|NM_001166508.1|, gi|336088653|ref|NM_001242587.1|, gi|156121030|ref|NM_001102192.1|, gi|31343541|ref|NM_175789.2|, gi|300797694|ref|NM_001192104.1|, gi|328887911|ref|NM_001205310.1|, gi|329663364|ref|NM_001206086.1|, gi|27807038|ref|NM_174575.1|, gi|…
GO:0032318	regulation of Ras GTPase activity	18	gi|148236342|ref|NM_001097573.1|, gi|156121148|ref|NM_001102252.1|, gi|215422351|ref|NM_001103109.2|, gi|329664531|ref|NM_001205731.1|, gi|330688403|ref|NM_001192906.2|, gi|329663581|ref|NM_001205865.1|, gi|300797474|ref|NM_001191326.1|, gi|110347588|ref|NM_001015643.2|, gi|329299100|ref|NM_001191409.2|, gi|402692257|ref|NM_001102012.2|, gi|118150773|ref|NM_001077827.1|, gi|329664029|ref|NM_00120…
GO:0006261	DNA-dependent DNA replication	14	gi|297307108|ref|NM_001143857.2|, gi|402692349|ref|NM_001114527.2|, gi|115495820|ref|NM_001076249.1|, gi|300797463|ref|NM_001192605.1|, gi|329664059|ref|NM_001205416.1|, gi|402745444|ref|NM_001045880.2|, gi|114052582|ref|NM_001045894.1|, gi|114052980|ref|NM_001046234.1|, gi|124249277|ref|NM_001080903.1|, gi|270483789|ref|NM_001145865.1|, gi|402693431|ref|NM_001045984.2|, gi|402692337|ref|NM_00104…
GO:0044106	cellular amine metabolic process	25	gi|187960115|ref|NM_001045969.2|, gi|60302690|ref|NM_174315.3|, gi|75832055|ref|NM_174242.3|, gi|402692605|ref|NM_001046069.2|, gi|115432039|ref|NM_173990.2|, gi|187829866|ref|NM_001127243.1|, gi|115496731|ref|NM_001075694.1|, gi|31341991|ref|NM_174441.2|, gi|62751408|ref|NM_001015639.1|, gi|114052509|ref|NM_001045900.1|, gi|114053134|ref|NM_001045962.1|, gi|115496733|ref|NM_001075693.1|, gi|2975…
GO:0044057	regulation of system process	59	gi|115497417|ref|NM_001075196.1|, gi|300794920|ref|NM_001192480.1|, gi|331999945|ref|NM_001206681.1|, gi|300798462|ref|NM_001192653.1|, gi|402692999|ref|NM_001077833.2|, gi|329664155|ref|NM_001205684.1|, gi|31342534|ref|NM_174233.2|, gi|300794732|ref|NM_001193239.1|, gi|115495946|ref|NM_001076186.1|, gi|148226663|ref|NM_001097989.1|, gi|329664457|ref|NM_001205466.1|, gi|402693269|ref|NM_001038162…
GO:0016071	mRNA metabolic process	74	gi|77735576|ref|NM_001034312.1|, gi|281485556|ref|NM_001075994.2|, gi|300795686|ref|NM_001192774.1|, gi|402691761|ref|NM_001103277.2|, gi|402743812|ref|NM_001100293.2|, gi|329663318|ref|NM_001205567.1|, gi|77404289|ref|NM_001034047.1|, gi|115495752|ref|NM_001076254.1|, gi|148234059|ref|NM_001098071.1|, gi|157428033|ref|NM_001105455.1|, gi|300796475|ref|NM_001191533.1|, gi|402766647|ref|NM_0010336…
GO:0001649	osteoblast differentiation	17	gi|115497081|ref|NM_001075656.1|, gi|118151255|ref|NM_001078092.1|, gi|148229349|ref|NM_001078150.2|, gi|149642800|ref|NM_001098963.1|, gi|156120930|ref|NM_001102142.1|, gi|300794134|ref|NM_001191417.1|, gi|326937478|ref|NM_001205178.1|, gi|329663399|ref|NM_001206092.1|, gi|329664531|ref|NM_001205731.1|, gi|283945585|ref|NM_001077107.2|, gi|62988301|ref|NM_001017947.1|, gi|114052622|ref|NM_001046…
GO:0051704	multi-organism process	124	gi|114051142|ref|NM_001046206.1|, gi|402691719|ref|NM_001102261.2|, gi|402692880|ref|NM_001083769.2|, gi|31342610|ref|NM_174197.2|, gi|27807038|ref|NM_174575.1|, gi|402691645|ref|NM_001076259.2|, gi|402692246|ref|NM_174119.4|, gi|31343056|ref|NM_174006.2|, gi|115497081|ref|NM_001075656.1|, gi|114051575|ref|NM_001046154.1|, gi|157426836|ref|NM_001098855.1|, gi|31341749|ref|NM_174528.2|, gi|3134216…
GO:0044282	small molecule catabolic process	22	gi|164448567|ref|NM_001075157.2|, gi|116004092|ref|NM_001076936.1|, gi|157954072|ref|NM_001109797.1|, gi|31342292|ref|NM_174335.2|, gi|154152034|ref|NM_001100348.1|, gi|115496731|ref|NM_001075694.1|, gi|187960115|ref|NM_001045969.2|, gi|329663953|ref|NM_001206170.1|, gi|402766905|ref|NM_001034382.2|, gi|31343290|ref|NM_173908.2|, gi|31343515|ref|NM_177502.2|, gi|114051575|ref|NM_001046154.1|, gi|…
GO:0007243	intracellular protein kinase cascade	90	gi|329664845|ref|NM_001205770.1|, gi|31343056|ref|NM_174006.2|, gi|27806444|ref|NM_174164.1|, gi|155372122|ref|NM_001101201.1|, gi|156120630|ref|NM_001101991.1|, gi|221136845|ref|NM_001144081.1|, gi|221136849|ref|NM_001144082.1|, gi|281427247|ref|NM_001076096.2|, gi|329664407|ref|NM_001205971.1|, gi|329665049|ref|NM_001205537.1|, gi|115495492|ref|NM_001075925.1|, gi|148223120|ref|NM_001098039.1|,…
GO:0031589	cell-substrate adhesion	29	gi|78369215|ref|NM_001035383.1|, gi|156121148|ref|NM_001102252.1|, gi|402692999|ref|NM_001077833.2|, gi|27807038|ref|NM_174575.1|, gi|329665036|ref|NM_001206047.1|, gi|62460591|ref|NM_001014946.1|, gi|94966856|ref|NM_001040530.1|, gi|134085891|ref|NM_001083495.1|, gi|300797754|ref|NM_001192875.1|, gi|402691804|ref|NM_001101839.2|, gi|402766935|ref|NM_001102288.2|, gi|215422351|ref|NM_001103109.2|…
GO:0065009	regulation of molecular function	218	gi|166157491|ref|NM_001113765.1|, gi|31341510|ref|NM_174621.2|, gi|118150773|ref|NM_001077827.1|, gi|329663873|ref|NM_001206160.1|, gi|329665049|ref|NM_001205537.1|, gi|41386728|ref|NM_176612.1|, gi|157785560|ref|NM_001105614.1|, gi|262073072|ref|NM_001166508.1|, gi|336088653|ref|NM_001242587.1|, gi|27806444|ref|NM_174164.1|, gi|155372122|ref|NM_001101201.1|, gi|156120630|ref|NM_001101991.1|, gi|…
GO:0034330	cell junction organization	25	gi|139949219|ref|NM_001083635.1|, gi|156121148|ref|NM_001102252.1|, gi|215422351|ref|NM_001103109.2|, gi|329664295|ref|NM_001205957.1|, gi|402692220|ref|NM_001035351.2|, gi|402692842|ref|NM_001046577.2|, gi|116003952|ref|NM_001076863.1|, gi|300795511|ref|NM_001191242.1|, gi|155372090|ref|NM_001101183.1|, gi|164420790|ref|NM_001113252.1|, gi|402691832|ref|NM_001082433.2|, gi|134085682|ref|NM_00108…
GO:0002526	acute inflammatory response	13	gi|329664845|ref|NM_001205770.1|, gi|31343138|ref|NM_173974.2|, gi|157279962|ref|NM_001105027.1|, gi|116004150|ref|NM_001076968.1|, gi|115497133|ref|NM_001075864.1|, gi|297591824|ref|NM_173926.2|, gi|297591826|ref|NM_001185126.1|, gi|402691631|ref|NM_001024534.3|, gi|402693064|ref|NM_173892.4|, gi|402745707|ref|NM_001040505.2|, gi|31341426|ref|NM_173878.2|, gi|41386706|ref|NM_174484.1|, gi|300794…
GO:0090305	nucleic acid phosphodiester bond hydrolysis	14	gi|31340736|ref|NM_174685.2|, gi|31342422|ref|NM_174284.2|, gi|122692424|ref|NM_001080322.1|, gi|153792286|ref|NM_001099700.1|, gi|45430014|ref|NM_205794.1|, gi|41386728|ref|NM_176612.1|, gi|115496531|ref|NM_001075342.1|, gi|118150793|ref|NM_001077840.1|, gi|329299042|ref|NM_001205360.1|, gi|402743313|ref|NM_001035276.2|, gi|84874689|ref|NM_001038634.1|, gi|300795125|ref|NM_001192490.1|, gi|30079…
GO:0060348	bone development	11	gi|114052622|ref|NM_001046113.1|, gi|326937478|ref|NM_001205178.1|, gi|402766737|ref|NM_001083638.2|, gi|149642860|ref|NM_001099141.1|, gi|402691804|ref|NM_001101839.2|, gi|77735832|ref|NM_001034439.1|, gi|148229349|ref|NM_001078150.2|, gi|328887911|ref|NM_001205310.1|, gi|155372090|ref|NM_001101183.1|, gi|122692314|ref|NM_001080228.1|, gi|300793846|ref|NM_001192938.1|
GO:0051234	establishment of localization	419	gi|402693269|ref|NM_001038162.2|, gi|125991941|ref|NM_001081604.1|, gi|300796338|ref|NM_001192806.1|, gi|157073973|ref|NM_001103226.1|, gi|62461595|ref|NM_174282.3|, gi|118151107|ref|NM_001078007.1|, gi|402744731|ref|NM_001081600.2|, gi|31340943|ref|NM_174783.2|, gi|31341853|ref|NM_174489.2|, gi|41386781|ref|NM_174231.1|, gi|62988301|ref|NM_001017947.1|, gi|78045538|ref|NM_001035081.1|, gi|843700…
GO:0050657	nucleic acid transport	19	gi|329663748|ref|NM_001205633.1|, gi|262118266|ref|NM_001166562.1|, gi|31342422|ref|NM_174284.2|, gi|31343570|ref|NM_175808.2|, gi|47564033|ref|NM_001001137.1|, gi|155372180|ref|NM_001101231.1|, gi|157785626|ref|NM_001105630.1|, gi|402692504|ref|NM_001075643.2|, gi|402745444|ref|NM_001045880.2|, gi|329664569|ref|NM_001205480.1|, gi|402691771|ref|NM_001038546.2|, gi|114051755|ref|NM_001045975.1|, …
GO:0043433	negative regulation of sequence-specific DNA binding transcription factor activity	12	gi|114052153|ref|NM_001045933.1|, gi|77404289|ref|NM_001034047.1|, gi|118151099|ref|NM_001078004.1|, gi|221136849|ref|NM_001144082.1|, gi|300795465|ref|NM_001193019.1|, gi|402692361|ref|NM_001080276.2|, gi|402692594|ref|NM_001083482.2|, gi|402744138|ref|NM_001113312.2|, gi|31342749|ref|NM_174144.2|, gi|153792106|ref|NM_001099716.1|, gi|329663676|ref|NM_001205879.1|, gi|402746589|ref|NM_001083414.…
GO:0031396	regulation of protein ubiquitination	26	gi|41386781|ref|NM_174231.1|, gi|77736252|ref|NM_001034651.1|, gi|110347588|ref|NM_001015643.2|, gi|118151099|ref|NM_001078004.1|, gi|329663364|ref|NM_001206086.1|, gi|118151325|ref|NM_001078128.1|, gi|154152174|ref|NM_001100319.1|, gi|300797381|ref|NM_001192601.1|, gi|402692361|ref|NM_001080276.2|, gi|31341510|ref|NM_174621.2|, gi|300794421|ref|NM_001192967.1|, gi|300794712|ref|NM_001193238.1|, …
GO:0048568	embryonic organ development	33	gi|328887911|ref|NM_001205310.1|, gi|402743397|ref|NM_001075677.2|, gi|31343004|ref|NM_174027.2|, gi|32189343|ref|NM_173993.1|, gi|117935054|ref|NM_174339.3|, gi|329664013|ref|NM_001205666.1|, gi|329664531|ref|NM_001205731.1|, gi|31340805|ref|NM_174734.2|, gi|122692314|ref|NM_001080228.1|, gi|300795306|ref|NM_001192243.1|, gi|300797675|ref|NM_001192615.1|, gi|262050643|ref|NM_001166484.1|, gi|149…
GO:0050767	regulation of neurogenesis	37	gi|116003952|ref|NM_001076863.1|, gi|300798462|ref|NM_001192653.1|, gi|346421400|ref|NM_001244145.1|, gi|31340795|ref|NM_174663.2|, gi|115495080|ref|NM_001075500.1|, gi|41386728|ref|NM_176612.1|, gi|115497065|ref|NM_001075289.1|, gi|156121148|ref|NM_001102252.1|, gi|219804279|ref|NM_001143855.1|, gi|329663528|ref|NM_001206113.1|, gi|329664407|ref|NM_001205971.1|, gi|148232125|ref|NM_001098062.1|,…
GO:0030282	bone mineralization	18	gi|149642860|ref|NM_001099141.1|, gi|115495534|ref|NM_001075921.1|, gi|117935054|ref|NM_174339.3|, gi|156121148|ref|NM_001102252.1|, gi|330340441|ref|NM_001193004.2|, gi|41386781|ref|NM_174231.1|, gi|114052622|ref|NM_001046113.1|, gi|115497133|ref|NM_001075864.1|, gi|122692314|ref|NM_001080228.1|, gi|155372090|ref|NM_001101183.1|, gi|300794567|ref|NM_001191195.1|, gi|402766737|ref|NM_001083638.2|…
GO:0007155	cell adhesion	94	gi|78369215|ref|NM_001035383.1|, gi|156121148|ref|NM_001102252.1|, gi|402692999|ref|NM_001077833.2|, gi|27807038|ref|NM_174575.1|, gi|329665036|ref|NM_001206047.1|, gi|31341832|ref|NM_174496.2|, gi|330688473|ref|NM_001206519.1|, gi|62460591|ref|NM_001014946.1|, gi|94966856|ref|NM_001040530.1|, gi|134085891|ref|NM_001083495.1|, gi|300797754|ref|NM_001192875.1|, gi|402691804|ref|NM_001101839.2|, gi…
GO:0031326	regulation of cellular biosynthetic process	346	gi|115497133|ref|NM_001075864.1|, gi|41386728|ref|NM_176612.1|, gi|28849936|ref|NM_176852.1|, gi|329663164|ref|NM_001206313.1|, gi|402692679|ref|NM_001037623.2|, gi|402692681|ref|NM_001034792.2|, gi|402745557|ref|NM_001076458.2|, gi|115495492|ref|NM_001075925.1|, gi|31342538|ref|NM_174230.2|, gi|156121030|ref|NM_001102192.1|, gi|157427957|ref|NM_001105416.1|, gi|31342610|ref|NM_174197.2|, gi|8885…
GO:0031668	cellular response to extracellular stimulus	29	gi|116004192|ref|NM_001076982.1|, gi|328802698|ref|NM_001191389.1|, gi|28849936|ref|NM_176852.1|, gi|31340937|ref|NM_180992.2|, gi|164448561|ref|NM_173961.3|, gi|297307108|ref|NM_001143857.2|, gi|402744540|ref|NM_001099074.2|, gi|300794333|ref|NM_001191427.1|, gi|31340715|ref|NM_174696.2|, gi|114052622|ref|NM_001046113.1|, gi|156120328|ref|NM_001101840.1|, gi|156121148|ref|NM_001102252.1|, gi|219…
GO:0021915	neural tube development	16	gi|157279880|ref|NM_001104986.1|, gi|122692314|ref|NM_001080228.1|, gi|117935054|ref|NM_174339.3|, gi|62988297|ref|NM_001017944.1|, gi|77736446|ref|NM_001034751.1|, gi|300794305|ref|NM_001192961.1|, gi|329663676|ref|NM_001205879.1|, gi|118151325|ref|NM_001078128.1|, gi|402743397|ref|NM_001075677.2|, gi|329663648|ref|NM_001205875.1|, gi|329664407|ref|NM_001205971.1|, gi|157428015|ref|NM_001105446.…
GO:0006164	purine nucleotide biosynthetic process	19	gi|115495492|ref|NM_001075925.1|, gi|31342538|ref|NM_174230.2|, gi|156121030|ref|NM_001102192.1|, gi|31340715|ref|NM_174696.2|, gi|116004240|ref|NM_001077011.1|, gi|149642800|ref|NM_001098963.1|, gi|41386781|ref|NM_174231.1|, gi|115496470|ref|NM_001076340.1|, gi|402692097|ref|NM_001079645.2|, gi|402743420|ref|NM_001075136.2|, gi|115497611|ref|NM_001075577.1|, gi|402692817|ref|NM_001102377.2|, gi|…
GO:0008284	positive regulation of cell proliferation	78	gi|114052622|ref|NM_001046113.1|, gi|402766737|ref|NM_001083638.2|, gi|116003952|ref|NM_001076863.1|, gi|31341426|ref|NM_173878.2|, gi|31343056|ref|NM_174006.2|, gi|32189343|ref|NM_173993.1|, gi|61316453|ref|NM_001013001.1|, gi|114051575|ref|NM_001046154.1|, gi|118150773|ref|NM_001077827.1|, gi|134085682|ref|NM_001083479.1|, gi|149642860|ref|NM_001099141.1|, gi|163915358|ref|NM_001113174.1|, gi|3…
GO:0000082	G1/S transition of mitotic cell cycle	14	gi|78365280|ref|NM_001035359.1|, gi|114052980|ref|NM_001046234.1|, gi|148223775|ref|NM_001098147.1|, gi|148234059|ref|NM_001098071.1|, gi|148747149|ref|NM_174363.2|, gi|195539534|ref|NM_001130750.1|, gi|262073072|ref|NM_001166508.1|, gi|270483789|ref|NM_001145865.1|, gi|300796338|ref|NM_001192806.1|, gi|336088653|ref|NM_001242587.1|, gi|402692751|ref|NM_001046201.2|, gi|402693431|ref|NM_001045984…
GO:0048871	multicellular organismal homeostasis	18	gi|329664845|ref|NM_001205770.1|, gi|31343249|ref|NM_173924.2|, gi|41386781|ref|NM_174231.1|, gi|77735824|ref|NM_001034435.1|, gi|78045538|ref|NM_001035081.1|, gi|156121148|ref|NM_001102252.1|, gi|115497133|ref|NM_001075864.1|, gi|402745775|ref|NM_001034385.2|, gi|70778916|ref|NM_177945.3|, gi|116004092|ref|NM_001076936.1|, gi|329663555|ref|NM_001205605.1|, gi|402693285|ref|NM_001109802.2|, gi|15…
GO:0051248	negative regulation of protein metabolic process	55	gi|118151325|ref|NM_001078128.1|, gi|154152174|ref|NM_001100319.1|, gi|300797381|ref|NM_001192601.1|, gi|402692361|ref|NM_001080276.2|, gi|28849936|ref|NM_176852.1|, gi|156523113|ref|NM_001102501.1|, gi|371940996|ref|NM_001191516.2|, gi|402744950|ref|NM_001076473.2|, gi|164448561|ref|NM_173961.3|, gi|402693372|ref|NM_001046331.2|, gi|114052153|ref|NM_001045933.1|, gi|114052511|ref|NM_001045901.1|…
GO:0031099	regeneration	13	gi|156523167|ref|NM_001102528.1|, gi|118150773|ref|NM_001077827.1|, gi|157279998|ref|NM_001105045.1|, gi|31341510|ref|NM_174621.2|, gi|31343056|ref|NM_174006.2|, gi|157426836|ref|NM_001098855.1|, gi|163915358|ref|NM_001113174.1|, gi|166706920|ref|NM_001114152.1|, gi|402692179|ref|NM_001098958.2|, gi|402692924|ref|NM_173992.2|, gi|402745310|ref|NM_174473.4|, gi|38093666|ref|NM_181811.1|, gi|883199…
GO:0007517	muscle organ development	44	gi|61316453|ref|NM_001013001.1|, gi|114052622|ref|NM_001046113.1|, gi|164448561|ref|NM_173961.3|, gi|328887911|ref|NM_001205310.1|, gi|402766737|ref|NM_001083638.2|, gi|114051579|ref|NM_001046070.1|, gi|153792106|ref|NM_001099716.1|, gi|149642860|ref|NM_001099141.1|, gi|402744540|ref|NM_001099074.2|, gi|329664407|ref|NM_001205971.1|, gi|262073072|ref|NM_001166508.1|, gi|336088653|ref|NM_001242587…
GO:0043687	post-translational protein modification	19	gi|118151383|ref|NM_001077880.1|, gi|402692264|ref|NM_001101182.2|, gi|41386722|ref|NM_176631.1|, gi|41386726|ref|NM_176662.1|, gi|77736466|ref|NM_001034761.1|, gi|116003986|ref|NM_001076886.1|, gi|125991941|ref|NM_001081604.1|, gi|139948250|ref|NM_001083641.1|, gi|149773583|ref|NM_001098983.1|, gi|157073975|ref|NM_001103227.1|, gi|300796191|ref|NM_001192031.1|, gi|300797375|ref|NM_001192089.1|, …
GO:0051090	regulation of sequence-specific DNA binding transcription factor activity	40	gi|329744528|ref|NM_001206319.1|, gi|114052153|ref|NM_001045933.1|, gi|77404289|ref|NM_001034047.1|, gi|118151099|ref|NM_001078004.1|, gi|221136849|ref|NM_001144082.1|, gi|300795465|ref|NM_001193019.1|, gi|402692361|ref|NM_001080276.2|, gi|402692594|ref|NM_001083482.2|, gi|402744138|ref|NM_001113312.2|, gi|31342610|ref|NM_174197.2|, gi|114053134|ref|NM_001045962.1|, gi|116003952|ref|NM_001076863.…
GO:0035556	intracellular signal transduction	192	gi|329664845|ref|NM_001205770.1|, gi|148223775|ref|NM_001098147.1|, gi|221136849|ref|NM_001144082.1|, gi|31342534|ref|NM_174233.2|, gi|77736306|ref|NM_001034681.1|, gi|114052485|ref|NM_001046332.1|, gi|118150945|ref|NM_001077922.1|, gi|300798466|ref|NM_001193165.1|, gi|300798544|ref|NM_001192401.1|, gi|318037237|ref|NM_174571.3|, gi|329663648|ref|NM_001205875.1|, gi|359807333|ref|NM_001192338.2|,…
GO:0019080	viral genome expression	12	gi|329663164|ref|NM_001206313.1|, gi|402692679|ref|NM_001037623.2|, gi|402692681|ref|NM_001034792.2|, gi|402745557|ref|NM_001076458.2|, gi|77404289|ref|NM_001034047.1|, gi|157428033|ref|NM_001105455.1|, gi|402766647|ref|NM_001033624.2|, gi|77735506|ref|NM_001034276.1|, gi|118150773|ref|NM_001077827.1|, gi|157785560|ref|NM_001105614.1|, gi|402745095|ref|NM_001099023.2|, gi|402692287|ref|NM_0010751…
GO:0009266	response to temperature stimulus	17	gi|31340715|ref|NM_174696.2|, gi|31343056|ref|NM_174006.2|, gi|41386728|ref|NM_176612.1|, gi|115496470|ref|NM_001076340.1|, gi|115497133|ref|NM_001075864.1|, gi|163915358|ref|NM_001113174.1|, gi|299890824|ref|NM_001102120.2|, gi|330417900|ref|NM_001206476.1|, gi|402693352|ref|NM_001075755.2|, gi|31341426|ref|NM_173878.2|, gi|149773581|ref|NM_001099024.1|, gi|197927246|ref|NM_001001149.2|, gi|1979…
GO:0018210	peptidyl-threonine modification	12	gi|329664453|ref|NM_001205977.1|, gi|156121030|ref|NM_001102192.1|, gi|329664407|ref|NM_001205971.1|, gi|300797403|ref|NM_001192858.1|, gi|31341510|ref|NM_174621.2|, gi|156121186|ref|NM_001102271.1|, gi|300796872|ref|NM_001191309.1|, gi|329663364|ref|NM_001206086.1|, gi|329663873|ref|NM_001206160.1|, gi|329664295|ref|NM_001205957.1|, gi|329664751|ref|NM_001206014.1|, gi|402691794|ref|NM_001076544…
GO:0050804	regulation of synaptic transmission	31	gi|115497417|ref|NM_001075196.1|, gi|300794920|ref|NM_001192480.1|, gi|331999945|ref|NM_001206681.1|, gi|300798462|ref|NM_001192653.1|, gi|402692999|ref|NM_001077833.2|, gi|300794732|ref|NM_001193239.1|, gi|115495946|ref|NM_001076186.1|, gi|148226663|ref|NM_001097989.1|, gi|329664457|ref|NM_001205466.1|, gi|402693269|ref|NM_001038162.2|, gi|402746738|ref|NM_001031764.2|, gi|88853807|ref|NM_174146…
GO:0071219	cellular response to molecule of bacterial origin	14	gi|31342610|ref|NM_174197.2|, gi|31341853|ref|NM_174489.2|, gi|114051575|ref|NM_001046154.1|, gi|114052622|ref|NM_001046113.1|, gi|126723253|ref|NM_001080242.2|, gi|157279962|ref|NM_001105027.1|, gi|164420767|ref|NM_001046098.2|, gi|329663678|ref|NM_001206135.1|, gi|329664407|ref|NM_001205971.1|, gi|402692880|ref|NM_001083769.2|, gi|402693064|ref|NM_173892.4|, gi|402766737|ref|NM_001083638.2|, gi…
GO:0000084	S phase of mitotic cell cycle	17	gi|31341991|ref|NM_174441.2|, gi|62751408|ref|NM_001015639.1|, gi|114052509|ref|NM_001045900.1|, gi|114052582|ref|NM_001045894.1|, gi|114052980|ref|NM_001046234.1|, gi|114053134|ref|NM_001045962.1|, gi|115496733|ref|NM_001075693.1|, gi|124249277|ref|NM_001080903.1|, gi|156120402|ref|NM_001101877.1|, gi|270483789|ref|NM_001145865.1|, gi|329664255|ref|NM_001205952.1|, gi|402691686|ref|NM_001034233.…
GO:0051346	negative regulation of hydrolase activity	20	gi|166157491|ref|NM_001113765.1|, gi|154707845|ref|NM_001098937.1|, gi|343168790|ref|NM_001243290.1|, gi|402693050|ref|NM_001001855.3|, gi|115495080|ref|NM_001075500.1|, gi|154152006|ref|NM_001100362.1|, gi|167555222|ref|NM_001030320.2|, gi|300796710|ref|NM_001191301.1|, gi|402744592|ref|NM_001102054.2|, gi|115495892|ref|NM_001076244.1|, gi|330864693|ref|NM_001206549.1|, gi|164420790|ref|NM_00111…
GO:0009792	embryo development ending in birth or egg hatching	71	gi|329663648|ref|NM_001205875.1|, gi|157279880|ref|NM_001104986.1|, gi|122692314|ref|NM_001080228.1|, gi|117935054|ref|NM_174339.3|, gi|31343004|ref|NM_174027.2|, gi|32189343|ref|NM_173993.1|, gi|329664013|ref|NM_001205666.1|, gi|115497081|ref|NM_001075656.1|, gi|62988297|ref|NM_001017944.1|, gi|77736446|ref|NM_001034751.1|, gi|300794305|ref|NM_001192961.1|, gi|329663676|ref|NM_001205879.1|, gi|1…
GO:0060047	heart contraction	17	gi|329664155|ref|NM_001205684.1|, gi|283945585|ref|NM_001077107.2|, gi|402692788|ref|NM_001075149.2|, gi|114052485|ref|NM_001046332.1|, gi|116004048|ref|NM_001076912.1|, gi|115496470|ref|NM_001076340.1|, gi|114052622|ref|NM_001046113.1|, gi|402766737|ref|NM_001083638.2|, gi|300797123|ref|NM_001192333.1|, gi|27807038|ref|NM_174575.1|, gi|156121030|ref|NM_001102192.1|, gi|164420790|ref|NM_001113252…
GO:0022602	ovulation cycle process	14	gi|329664407|ref|NM_001205971.1|, gi|148747149|ref|NM_174363.2|, gi|329664743|ref|NM_001206269.1|, gi|41386765|ref|NM_174061.1|, gi|115497133|ref|NM_001075864.1|, gi|31342100|ref|NM_174403.2|, gi|402767047|ref|NM_001046412.2|, gi|402693158|ref|NM_001034262.2|, gi|28849936|ref|NM_176852.1|, gi|262050643|ref|NM_001166484.1|, gi|371940996|ref|NM_001191516.2|, gi|155372090|ref|NM_001101183.1|, gi|164…
GO:0018196	peptidyl-asparagine modification	11	gi|41386726|ref|NM_176662.1|, gi|77736466|ref|NM_001034761.1|, gi|125991941|ref|NM_001081604.1|, gi|149773583|ref|NM_001098983.1|, gi|157073975|ref|NM_001103227.1|, gi|300796191|ref|NM_001192031.1|, gi|329663539|ref|NM_001205603.1|, gi|402693292|ref|NM_001103092.2|, gi|402693306|ref|NM_001035095.2|, gi|402693317|ref|NM_001075559.2|, gi|402746079|ref|NM_001102521.2|
GO:0048589	developmental growth	27	gi|77735832|ref|NM_001034439.1|, gi|300794301|ref|NM_001192449.1|, gi|157785560|ref|NM_001105614.1|, gi|61316453|ref|NM_001013001.1|, gi|114052622|ref|NM_001046113.1|, gi|164448561|ref|NM_173961.3|, gi|328887911|ref|NM_001205310.1|, gi|402766737|ref|NM_001083638.2|, gi|329663648|ref|NM_001205875.1|, gi|148232125|ref|NM_001098062.1|, gi|371940996|ref|NM_001191516.2|, gi|329664407|ref|NM_001205971.…
GO:0060271	cilium morphogenesis	11	gi|77736200|ref|NM_001034627.1|, gi|402693432|ref|NM_001038567.2|, gi|115494909|ref|NM_001075782.1|, gi|328802686|ref|NM_001205299.1|, gi|332205977|ref|NM_001206854.1|, gi|402691769|ref|NM_001046092.2|, gi|402692160|ref|NM_001046381.2|, gi|402692563|ref|NM_174739.4|, gi|402746891|ref|NM_001046200.2|, gi|329755346|ref|NM_001192637.2|, gi|329663648|ref|NM_001205875.1|
GO:0050878	regulation of body fluid levels	65	gi|88853807|ref|NM_174146.3|, gi|31343267|ref|NM_173919.2|, gi|402692924|ref|NM_173992.2|, gi|147904941|ref|NM_001011678.2|, gi|164448561|ref|NM_173961.3|, gi|27807038|ref|NM_174575.1|, gi|31341924|ref|NM_174464.2|, gi|50872140|ref|NM_001002885.1|, gi|75812953|ref|NM_001033626.1|, gi|75832055|ref|NM_174242.3|, gi|116003952|ref|NM_001076863.1|, gi|118150835|ref|NM_001077860.1|, gi|118150945|ref|NM…
GO:0007584	response to nutrient	35	gi|31341924|ref|NM_174464.2|, gi|88853815|ref|NM_201527.2|, gi|126723253|ref|NM_001080242.2|, gi|31343056|ref|NM_174006.2|, gi|110347573|ref|NM_176858.2|, gi|115497133|ref|NM_001075864.1|, gi|114051575|ref|NM_001046154.1|, gi|114052622|ref|NM_001046113.1|, gi|31340715|ref|NM_174696.2|, gi|156120328|ref|NM_001101840.1|, gi|156121148|ref|NM_001102252.1|, gi|219804279|ref|NM_001143855.1|, gi|3296635…
GO:0022900	electron transport chain	13	gi|70778916|ref|NM_177945.3|, gi|88853815|ref|NM_201527.2|, gi|30842789|ref|NM_181011.2|, gi|31341035|ref|NM_174813.2|, gi|31342588|ref|NM_174208.2|, gi|73853764|ref|NM_175820.3|, gi|402692436|ref|NM_001037604.2|, gi|402692719|ref|NM_176656.4|, gi|402743416|ref|NM_001077886.2|, gi|402692723|ref|NM_001034797.2|, gi|31342658|ref|NM_174179.2|, gi|31341402|ref|NM_176658.2|, gi|329663953|ref|NM_001206…
GO:0009411	response to UV	16	gi|118150793|ref|NM_001077840.1|, gi|156523119|ref|NM_001102504.1|, gi|158819092|ref|NM_001110181.1|, gi|402692179|ref|NM_001098958.2|, gi|402692270|ref|NM_001035295.3|, gi|402746794|ref|NM_001038681.2|, gi|27807038|ref|NM_174575.1|, gi|115495820|ref|NM_001076249.1|, gi|115749606|ref|NM_183084.2|, gi|148234762|ref|NM_001098144.1|, gi|343168790|ref|NM_001243290.1|, gi|297307108|ref|NM_001143857.2|…
GO:0006200	ATP catabolic process	13	gi|31341991|ref|NM_174441.2|, gi|62751408|ref|NM_001015639.1|, gi|149642588|ref|NM_001099199.1|, gi|157427957|ref|NM_001105416.1|, gi|157785560|ref|NM_001105614.1|, gi|281485556|ref|NM_001075994.2|, gi|297307108|ref|NM_001143857.2|, gi|300795443|ref|NM_001192762.1|, gi|300797004|ref|NM_001192839.1|, gi|402691792|ref|NM_001077981.2|, gi|402691842|ref|NM_174345.4|, gi|402744043|ref|NM_001102325.2|,…
GO:0036293	response to decreased oxygen levels	26	gi|31341510|ref|NM_174621.2|, gi|31342588|ref|NM_174208.2|, gi|31343056|ref|NM_174006.2|, gi|32189343|ref|NM_173993.1|, gi|41386706|ref|NM_174484.1|, gi|88853807|ref|NM_174146.3|, gi|88853815|ref|NM_201527.2|, gi|115496503|ref|NM_001075827.1|, gi|118151325|ref|NM_001078128.1|, gi|149642860|ref|NM_001099141.1|, gi|156121148|ref|NM_001102252.1|, gi|157279872|ref|NM_001104982.1|, gi|157426836|ref|NM…
GO:0007283	spermatogenesis	37	gi|262050643|ref|NM_001166484.1|, gi|329664695|ref|NM_001206263.1|, gi|332164744|ref|NM_001206782.1|, gi|332309234|ref|NM_001206870.1|, gi|31342923|ref|NM_174063.2|, gi|40789089|ref|NM_199445.1|, gi|78365274|ref|NM_001035339.1|, gi|84000170|ref|NM_001038098.1|, gi|84992998|ref|NM_001034310.2|, gi|115495950|ref|NM_001076240.1|, gi|115497747|ref|NM_001075596.1|, gi|125630674|ref|NM_001081525.1|, gi…
GO:0030010	establishment of cell polarity	12	gi|31340795|ref|NM_174663.2|, gi|115496513|ref|NM_001075489.1|, gi|154152028|ref|NM_001100321.1|, gi|300795443|ref|NM_001192762.1|, gi|330688403|ref|NM_001192906.2|, gi|329663648|ref|NM_001205875.1|, gi|114052485|ref|NM_001046332.1|, gi|329112542|ref|NM_001193109.2|, gi|402692999|ref|NM_001077833.2|, gi|31341963|ref|NM_174452.2|, gi|47564093|ref|NM_001001166.1|, gi|156121148|ref|NM_001102252.1|
GO:0072376	protein activation cascade	11	gi|116004150|ref|NM_001076968.1|, gi|157279962|ref|NM_001105027.1|, gi|31341426|ref|NM_173878.2|, gi|402692924|ref|NM_173992.2|, gi|336020361|ref|NM_001242561.1|, gi|336020364|ref|NM_001242562.1|, gi|336020366|ref|NM_183080.2|, gi|336020369|ref|NM_001242563.1|, gi|336020371|ref|NM_001242564.1|, gi|336020373|ref|NM_001242565.1|, gi|402692367|ref|NM_174253.3|
GO:0046887	positive regulation of hormone secretion	13	gi|117935054|ref|NM_174339.3|, gi|149773589|ref|NM_001099214.1|, gi|402744210|ref|NM_001076516.2|, gi|149642800|ref|NM_001098963.1|, gi|27805856|ref|NM_174285.1|, gi|300793737|ref|NM_001191153.1|, gi|28849936|ref|NM_176852.1|, gi|148747149|ref|NM_174363.2|, gi|329664845|ref|NM_001205770.1|, gi|115495866|ref|NM_001076246.1|, gi|115497287|ref|NM_001075268.1|, gi|118151325|ref|NM_001078128.1|, gi|16…
GO:0072474	signal transduction involved in mitotic cell cycle G1/S checkpoint	13	gi|31341991|ref|NM_174441.2|, gi|62751408|ref|NM_001015639.1|, gi|114052509|ref|NM_001045900.1|, gi|114053134|ref|NM_001045962.1|, gi|115496733|ref|NM_001075693.1|, gi|118151325|ref|NM_001078128.1|, gi|134085945|ref|NM_001083376.1|, gi|139948611|ref|NM_001083773.1|, gi|149642932|ref|NM_001099107.1|, gi|329664255|ref|NM_001205952.1|, gi|402691686|ref|NM_001034233.2|, gi|402692179|ref|NM_001098958.…
GO:0072331	signal transduction by p53 class mediator	15	gi|134085945|ref|NM_001083376.1|, gi|77736326|ref|NM_001034691.1|, gi|149642932|ref|NM_001099107.1|, gi|329664751|ref|NM_001206014.1|, gi|31341991|ref|NM_174441.2|, gi|62751408|ref|NM_001015639.1|, gi|114052509|ref|NM_001045900.1|, gi|114053134|ref|NM_001045962.1|, gi|115496733|ref|NM_001075693.1|, gi|118151325|ref|NM_001078128.1|, gi|139948611|ref|NM_001083773.1|, gi|329664255|ref|NM_001205952.1…
GO:0046130	purine ribonucleoside catabolic process	63	gi|148236342|ref|NM_001097573.1|, gi|156121148|ref|NM_001102252.1|, gi|215422351|ref|NM_001103109.2|, gi|329664531|ref|NM_001205731.1|, gi|330688403|ref|NM_001192906.2|, gi|329663581|ref|NM_001205865.1|, gi|300797474|ref|NM_001191326.1|, gi|110347588|ref|NM_001015643.2|, gi|329299100|ref|NM_001191409.2|, gi|402692257|ref|NM_001102012.2|, gi|31342316|ref|NM_174328.2|, gi|78045538|ref|NM_001035081.…
GO:0002682	regulation of immune system process	100	gi|114052153|ref|NM_001045933.1|, gi|118150793|ref|NM_001077840.1|, gi|328751694|ref|NM_001191261.2|, gi|31343249|ref|NM_173924.2|, gi|148747149|ref|NM_174363.2|, gi|115495492|ref|NM_001075925.1|, gi|115496503|ref|NM_001075827.1|, gi|402692097|ref|NM_001079645.2|, gi|329664295|ref|NM_001205957.1|, gi|297591824|ref|NM_173926.2|, gi|297591826|ref|NM_001185126.1|, gi|114052622|ref|NM_001046113.1|, g…
GO:0006289	nucleotide-excision repair	16	gi|114052582|ref|NM_001045894.1|, gi|124249277|ref|NM_001080903.1|, gi|402693431|ref|NM_001045984.2|, gi|329299042|ref|NM_001205360.1|, gi|402743313|ref|NM_001035276.2|, gi|31342343|ref|NM_174316.2|, gi|61316456|ref|NM_001013003.1|, gi|402692118|ref|NM_001040537.2|, gi|27806444|ref|NM_174164.1|, gi|115495560|ref|NM_001075919.1|, gi|158819092|ref|NM_001110181.1|, gi|329663164|ref|NM_001206313.1|, …
GO:0009913	epidermal cell differentiation	12	gi|118150793|ref|NM_001077840.1|, gi|157785560|ref|NM_001105614.1|, gi|215422351|ref|NM_001103109.2|, gi|315709517|ref|NM_001101875.2|, gi|329664407|ref|NM_001205971.1|, gi|329664531|ref|NM_001205731.1|, gi|402692374|ref|NM_001080218.2|, gi|114052485|ref|NM_001046332.1|, gi|122692314|ref|NM_001080228.1|, gi|116003952|ref|NM_001076863.1|, gi|402745772|ref|NM_001040476.2|, gi|31341963|ref|NM_174452…
GO:0015980	energy derivation by oxidation of organic compounds	23	gi|330340373|ref|NM_001206420.1|, gi|70778916|ref|NM_177945.3|, gi|88853815|ref|NM_201527.2|, gi|31442872|ref|NM_175786.2|, gi|262073072|ref|NM_001166508.1|, gi|300794726|ref|NM_001192471.1|, gi|336088653|ref|NM_001242587.1|, gi|87196506|ref|NM_001007806.2|, gi|329112490|ref|NM_001191545.1|, gi|402692817|ref|NM_001102377.2|, gi|402692723|ref|NM_001034797.2|, gi|31342658|ref|NM_174179.2|, gi|31341…
GO:0034621	cellular macromolecular complex subunit organization	83	gi|31341172|ref|NM_173880.2|, gi|116004224|ref|NM_001077003.1|, gi|157785558|ref|NM_001105615.1|, gi|402743608|ref|NM_001077013.2|, gi|402744346|ref|NM_001079619.2|, gi|402746020|ref|NM_001099724.2|, gi|329663318|ref|NM_001205567.1|, gi|402745359|ref|NM_001034485.2|, gi|41386728|ref|NM_176612.1|, gi|115496122|ref|NM_001075748.1|, gi|157427957|ref|NM_001105416.1|, gi|115497129|ref|NM_001076072.1|,…
GO:0031670	cellular response to nutrient	11	gi|31340715|ref|NM_174696.2|, gi|114052622|ref|NM_001046113.1|, gi|156120328|ref|NM_001101840.1|, gi|156121148|ref|NM_001102252.1|, gi|219804279|ref|NM_001143855.1|, gi|329663528|ref|NM_001206113.1|, gi|329664407|ref|NM_001205971.1|, gi|329664743|ref|NM_001206269.1|, gi|164420767|ref|NM_001046098.2|, gi|300794134|ref|NM_001191417.1|, gi|402692778|ref|NM_001034708.2|
GO:0033043	regulation of organelle organization	57	gi|115497133|ref|NM_001075864.1|, gi|114052622|ref|NM_001046113.1|, gi|402766737|ref|NM_001083638.2|, gi|115497129|ref|NM_001076072.1|, gi|156121148|ref|NM_001102252.1|, gi|162287147|ref|NM_001111120.1|, gi|300797688|ref|NM_001191336.1|, gi|371940996|ref|NM_001191516.2|, gi|300795249|ref|NM_001192496.1|, gi|31343267|ref|NM_173919.2|, gi|329663528|ref|NM_001206113.1|, gi|329663648|ref|NM_001205875…
GO:0007266	Rho protein signal transduction	13	gi|31342534|ref|NM_174233.2|, gi|77736306|ref|NM_001034681.1|, gi|114052485|ref|NM_001046332.1|, gi|118150945|ref|NM_001077922.1|, gi|300798466|ref|NM_001193165.1|, gi|300798544|ref|NM_001192401.1|, gi|318037237|ref|NM_174571.3|, gi|329663648|ref|NM_001205875.1|, gi|359807333|ref|NM_001192338.2|, gi|75832055|ref|NM_174242.3|, gi|300796092|ref|NM_001192538.1|, gi|300796338|ref|NM_001192806.1|, gi|…
GO:0032535	regulation of cellular component size	17	gi|115497129|ref|NM_001076072.1|, gi|156121148|ref|NM_001102252.1|, gi|162287147|ref|NM_001111120.1|, gi|300797688|ref|NM_001191336.1|, gi|371940996|ref|NM_001191516.2|, gi|300795249|ref|NM_001192496.1|, gi|346421400|ref|NM_001244145.1|, gi|148232125|ref|NM_001098062.1|, gi|77736200|ref|NM_001034627.1|, gi|115496124|ref|NM_001075749.1|, gi|329664407|ref|NM_001205971.1|, gi|163915358|ref|NM_001113…
GO:0031175	neuron projection development	79	gi|31340795|ref|NM_174663.2|, gi|115496503|ref|NM_001075827.1|, gi|139948594|ref|NM_001083666.1|, gi|156523119|ref|NM_001102504.1|, gi|157427947|ref|NM_001105411.1|, gi|284795231|ref|NM_001076153.2|, gi|402691769|ref|NM_001046092.2|, gi|402693269|ref|NM_001038162.2|, gi|346421400|ref|NM_001244145.1|, gi|156523167|ref|NM_001102528.1|, gi|118150773|ref|NM_001077827.1|, gi|157279998|ref|NM_001105045…
GO:0018279	protein N-linked glycosylation via asparagine	11	gi|41386726|ref|NM_176662.1|, gi|77736466|ref|NM_001034761.1|, gi|125991941|ref|NM_001081604.1|, gi|149773583|ref|NM_001098983.1|, gi|157073975|ref|NM_001103227.1|, gi|300796191|ref|NM_001192031.1|, gi|329663539|ref|NM_001205603.1|, gi|402693292|ref|NM_001103092.2|, gi|402693306|ref|NM_001035095.2|, gi|402693317|ref|NM_001075559.2|, gi|402746079|ref|NM_001102521.2|
GO:0008584	male gonad development	11	gi|156120396|ref|NM_001101874.1|, gi|41386765|ref|NM_174061.1|, gi|62751684|ref|NM_001015621.1|, gi|148747149|ref|NM_174363.2|, gi|157427947|ref|NM_001105411.1|, gi|164518999|ref|NM_001113296.1|, gi|262050643|ref|NM_001166484.1|, gi|329664407|ref|NM_001205971.1|, gi|346421334|ref|NM_001244127.1|, gi|402743515|ref|NM_001099363.2|, gi|31342100|ref|NM_174403.2|
GO:0002699	positive regulation of immune effector process	12	gi|115495492|ref|NM_001075925.1|, gi|115496503|ref|NM_001075827.1|, gi|402692097|ref|NM_001079645.2|, gi|329664295|ref|NM_001205957.1|, gi|31343138|ref|NM_173974.2|, gi|300797688|ref|NM_001191336.1|, gi|402692999|ref|NM_001077833.2|, gi|31342610|ref|NM_174197.2|, gi|329664407|ref|NM_001205971.1|, gi|31343056|ref|NM_174006.2|, gi|114052153|ref|NM_001045933.1|, gi|30794303|ref|NM_181004.1|
GO:0006892	post-Golgi vesicle-mediated transport	12	gi|195539520|ref|NM_001130754.1|, gi|402746824|ref|NM_001075541.2|, gi|78365294|ref|NM_001035484.1|, gi|118150809|ref|NM_001077847.1|, gi|31341248|ref|NM_174836.2|, gi|115496303|ref|NM_001076325.1|, gi|332078454|ref|NM_001206732.1|, gi|402691842|ref|NM_174345.4|, gi|402693109|ref|NM_001076840.2|, gi|402744731|ref|NM_001081600.2|, gi|402745409|ref|NM_001040591.2|, gi|157428125|ref|NM_001105502.1|
GO:0008652	cellular amino acid biosynthetic process	15	gi|187960115|ref|NM_001045969.2|, gi|164420767|ref|NM_001046098.2|, gi|114051300|ref|NM_001046040.1|, gi|103472132|ref|NM_001034465.2|, gi|156120946|ref|NM_001102150.1|, gi|402693012|ref|NM_001046355.2|, gi|114052193|ref|NM_001046497.1|, gi|402692735|ref|NM_001046526.2|, gi|402744311|ref|NM_001040474.2|, gi|31343515|ref|NM_177502.2|, gi|402693064|ref|NM_173892.4|, gi|300797375|ref|NM_001192089.1|…
GO:0035108	limb morphogenesis	13	gi|88319926|ref|NM_174068.2|, gi|118151325|ref|NM_001078128.1|, gi|328887911|ref|NM_001205310.1|, gi|156120618|ref|NM_001101985.1|, gi|300798544|ref|NM_001192401.1|, gi|329664407|ref|NM_001205971.1|, gi|329663676|ref|NM_001205879.1|, gi|149642806|ref|NM_001099105.1|, gi|42733595|ref|NM_203359.1|, gi|157785560|ref|NM_001105614.1|, gi|329663399|ref|NM_001206092.1|, gi|31340805|ref|NM_174734.2|, gi|…
GO:0030097	hemopoiesis	63	gi|328751694|ref|NM_001191261.2|, gi|31343249|ref|NM_173924.2|, gi|148747149|ref|NM_174363.2|, gi|147899034|ref|NM_001098116.1|, gi|134085690|ref|NM_001083507.1|, gi|402743397|ref|NM_001075677.2|, gi|329663227|ref|NM_001205809.1|, gi|118151325|ref|NM_001078128.1|, gi|262050643|ref|NM_001166484.1|, gi|156121148|ref|NM_001102252.1|, gi|402691718|ref|NM_001046472.2|, gi|328887911|ref|NM_001205310.1|…
GO:0007059	chromosome segregation	28	gi|119331223|ref|NM_001079796.1|, gi|300796064|ref|NM_001191513.1|, gi|402746854|ref|NM_001040529.2|, gi|114052291|ref|NM_001045872.1|, gi|115496513|ref|NM_001075489.1|, gi|329663955|ref|NM_001105326.2|, gi|402693435|ref|NM_001046571.2|, gi|402746776|ref|NM_001102376.2|, gi|402691794|ref|NM_001076544.2|, gi|115495820|ref|NM_001076249.1|, gi|300797463|ref|NM_001192605.1|, gi|329664059|ref|NM_00120…
GO:0030031	cell projection assembly	29	gi|114052485|ref|NM_001046332.1|, gi|300796962|ref|NM_001192581.1|, gi|329663581|ref|NM_001205865.1|, gi|402692344|ref|NM_001077993.2|, gi|115494909|ref|NM_001075782.1|, gi|328802686|ref|NM_001205299.1|, gi|332205977|ref|NM_001206854.1|, gi|402691769|ref|NM_001046092.2|, gi|402692160|ref|NM_001046381.2|, gi|402692563|ref|NM_174739.4|, gi|402746891|ref|NM_001046200.2|, gi|329755346|ref|NM_00119263…
GO:0046883	regulation of hormone secretion	15	gi|117935054|ref|NM_174339.3|, gi|149773589|ref|NM_001099214.1|, gi|402744210|ref|NM_001076516.2|, gi|149642800|ref|NM_001098963.1|, gi|27805856|ref|NM_174285.1|, gi|300793737|ref|NM_001191153.1|, gi|28849936|ref|NM_176852.1|, gi|148747149|ref|NM_174363.2|, gi|329664845|ref|NM_001205770.1|, gi|162287147|ref|NM_001111120.1|, gi|157074091|ref|NM_001103288.1|, gi|347300258|ref|NM_001206907.1|, gi|11…
GO:0051188	cofactor biosynthetic process	15	gi|115496415|ref|NM_001076003.1|, gi|402693352|ref|NM_001075755.2|, gi|402692824|ref|NM_001100342.2|, gi|402743718|ref|NM_001015588.3|, gi|114052193|ref|NM_001046497.1|, gi|402692735|ref|NM_001046526.2|, gi|300797773|ref|NM_001192620.1|, gi|62988297|ref|NM_001017944.1|, gi|149642866|ref|NM_001099050.1|, gi|226958644|ref|NM_001075853.2|, gi|226958645|ref|NM_001159481.1|, gi|329663953|ref|NM_001206…
GO:0045944	positive regulation of transcription from RNA polymerase II promoter	86	gi|27807038|ref|NM_174575.1|, gi|30794303|ref|NM_181004.1|, gi|31342100|ref|NM_174403.2|, gi|32189343|ref|NM_173993.1|, gi|38093666|ref|NM_181811.1|, gi|41386728|ref|NM_176612.1|, gi|41386781|ref|NM_174231.1|, gi|42733595|ref|NM_203359.1|, gi|61316453|ref|NM_001013001.1|, gi|70778916|ref|NM_177945.3|, gi|75677539|ref|NM_001033121.1|, gi|77735576|ref|NM_001034312.1|, gi|77736446|ref|NM_001034751.1…
GO:0048666	neuron development	93	gi|31340795|ref|NM_174663.2|, gi|329663648|ref|NM_001205875.1|, gi|115496503|ref|NM_001075827.1|, gi|139948594|ref|NM_001083666.1|, gi|156523119|ref|NM_001102504.1|, gi|157427947|ref|NM_001105411.1|, gi|284795231|ref|NM_001076153.2|, gi|402691769|ref|NM_001046092.2|, gi|402693269|ref|NM_001038162.2|, gi|346421400|ref|NM_001244145.1|, gi|156523167|ref|NM_001102528.1|, gi|118150773|ref|NM_001077827…
GO:0009566	fertilization	17	gi|126723633|ref|NM_001082441.1|, gi|157279922|ref|NM_001105007.1|, gi|31343138|ref|NM_173974.2|, gi|156120396|ref|NM_001101874.1|, gi|329664695|ref|NM_001206263.1|, gi|328887940|ref|NM_001008413.3|, gi|332078549|ref|NM_001206726.1|, gi|156718143|ref|NM_001103107.1|, gi|402691836|ref|NM_001034205.2|, gi|28849948|ref|NM_174840.1|, gi|126158906|ref|NM_001025338.2|, gi|336020361|ref|NM_001242561.1|,…
GO:0030155	regulation of cell adhesion	30	gi|78369215|ref|NM_001035383.1|, gi|156121148|ref|NM_001102252.1|, gi|402692999|ref|NM_001077833.2|, gi|27807038|ref|NM_174575.1|, gi|329665036|ref|NM_001206047.1|, gi|31341832|ref|NM_174496.2|, gi|330688473|ref|NM_001206519.1|, gi|134085682|ref|NM_001083479.1|, gi|31343267|ref|NM_173919.2|, gi|31341963|ref|NM_174452.2|, gi|329663528|ref|NM_001206113.1|, gi|115495080|ref|NM_001075500.1|, gi|15742…
GO:0007254	JNK cascade	18	gi|27806444|ref|NM_174164.1|, gi|155372122|ref|NM_001101201.1|, gi|156120630|ref|NM_001101991.1|, gi|221136845|ref|NM_001144081.1|, gi|221136849|ref|NM_001144082.1|, gi|281427247|ref|NM_001076096.2|, gi|329664407|ref|NM_001205971.1|, gi|329664845|ref|NM_001205770.1|, gi|329665049|ref|NM_001205537.1|, gi|115495492|ref|NM_001075925.1|, gi|148223120|ref|NM_001098039.1|, gi|328887895|ref|NM_001192081…
GO:0030900	forebrain development	31	gi|114051142|ref|NM_001046206.1|, gi|118151041|ref|NM_001077972.1|, gi|157785560|ref|NM_001105614.1|, gi|281427247|ref|NM_001076096.2|, gi|329663320|ref|NM_001206079.1|, gi|331028500|ref|NM_001206590.1|, gi|163915358|ref|NM_001113174.1|, gi|329663364|ref|NM_001206086.1|, gi|402693161|ref|NM_001100305.2|, gi|402693437|ref|NM_001078000.2|, gi|114052622|ref|NM_001046113.1|, gi|157074091|ref|NM_00110…
GO:0070482	response to oxygen levels	28	gi|88853815|ref|NM_201527.2|, gi|329664407|ref|NM_001205971.1|, gi|402692179|ref|NM_001098958.2|, gi|31341510|ref|NM_174621.2|, gi|31342588|ref|NM_174208.2|, gi|31343056|ref|NM_174006.2|, gi|32189343|ref|NM_173993.1|, gi|41386706|ref|NM_174484.1|, gi|88853807|ref|NM_174146.3|, gi|115496503|ref|NM_001075827.1|, gi|118151325|ref|NM_001078128.1|, gi|149642860|ref|NM_001099141.1|, gi|156121148|ref|NM…
GO:0051091	positive regulation of sequence-specific DNA binding transcription factor activity	25	gi|329744528|ref|NM_001206319.1|, gi|31342610|ref|NM_174197.2|, gi|114053134|ref|NM_001045962.1|, gi|116003952|ref|NM_001076863.1|, gi|126723253|ref|NM_001080242.2|, gi|297591824|ref|NM_173926.2|, gi|297591826|ref|NM_001185126.1|, gi|300797688|ref|NM_001191336.1|, gi|329664407|ref|NM_001205971.1|, gi|329664845|ref|NM_001205770.1|, gi|346421334|ref|NM_001244127.1|, gi|402692999|ref|NM_001077833.2|…
GO:0048520	positive regulation of behavior	12	gi|94966782|ref|NM_001040484.1|, gi|114052622|ref|NM_001046113.1|, gi|402766737|ref|NM_001083638.2|, gi|31341832|ref|NM_174496.2|, gi|329664407|ref|NM_001205971.1|, gi|156121148|ref|NM_001102252.1|, gi|31343056|ref|NM_174006.2|, gi|402692287|ref|NM_001075147.2|, gi|163915358|ref|NM_001113174.1|, gi|41386728|ref|NM_176612.1|, gi|371940996|ref|NM_001191516.2|, gi|31341426|ref|NM_173878.2|
GO:0051493	regulation of cytoskeleton organization	34	gi|114052622|ref|NM_001046113.1|, gi|402766737|ref|NM_001083638.2|, gi|115497129|ref|NM_001076072.1|, gi|156121148|ref|NM_001102252.1|, gi|162287147|ref|NM_001111120.1|, gi|300797688|ref|NM_001191336.1|, gi|371940996|ref|NM_001191516.2|, gi|300795249|ref|NM_001192496.1|, gi|31343267|ref|NM_173919.2|, gi|329663528|ref|NM_001206113.1|, gi|329663648|ref|NM_001205875.1|, gi|77735832|ref|NM_001034439.…
GO:0007249	I-kappaB kinase/NF-kappaB cascade	27	gi|31342610|ref|NM_174197.2|, gi|300795719|ref|NM_001192264.1|, gi|402692017|ref|NM_001077005.2|, gi|77736450|ref|NM_001034753.1|, gi|221136849|ref|NM_001144082.1|, gi|300795465|ref|NM_001193019.1|, gi|402745024|ref|NM_001024554.3|, gi|402746564|ref|NM_001078124.2|, gi|31342022|ref|NM_174429.2|, gi|77736094|ref|NM_001034574.1|, gi|88319926|ref|NM_174068.2|, gi|113204618|ref|NM_001039177.2|, gi|11…
GO:0010212	response to ionizing radiation	14	gi|118150945|ref|NM_001077922.1|, gi|148236342|ref|NM_001097573.1|, gi|300795125|ref|NM_001192490.1|, gi|402692179|ref|NM_001098958.2|, gi|27806444|ref|NM_174164.1|, gi|31343056|ref|NM_174006.2|, gi|156121350|ref|NM_001102354.1|, gi|329299024|ref|NM_001192429.1|, gi|41386706|ref|NM_174484.1|, gi|115494985|ref|NM_001075393.1|, gi|164518999|ref|NM_001113296.1|, gi|332078452|ref|NM_001206731.1|, gi|…
GO:0008643	carbohydrate transport	19	gi|402693285|ref|NM_001109802.2|, gi|66792763|ref|NM_001024486.1|, gi|300796191|ref|NM_001192031.1|, gi|158519822|ref|NM_001110069.1|, gi|60302690|ref|NM_174315.3|, gi|155371850|ref|NM_001101060.1|, gi|156120506|ref|NM_001101929.1|, gi|155722980|ref|NM_001101042.1|, gi|164448561|ref|NM_173961.3|, gi|77735394|ref|NM_001034222.1|, gi|77735728|ref|NM_001034387.1|, gi|157785626|ref|NM_001105630.1|, g…
GO:0016055	Wnt receptor signaling pathway	42	gi|329664407|ref|NM_001205971.1|, gi|329664743|ref|NM_001206269.1|, gi|402743515|ref|NM_001099363.2|, gi|114052485|ref|NM_001046332.1|, gi|31340672|ref|NM_174711.2|, gi|78365280|ref|NM_001035359.1|, gi|115494909|ref|NM_001075782.1|, gi|122692536|ref|NM_001080262.1|, gi|155372136|ref|NM_001101208.1|, gi|156120618|ref|NM_001101985.1|, gi|261490667|ref|NM_001105329.2|, gi|300796338|ref|NM_001192806.…
GO:0051051	negative regulation of transport	27	gi|156121148|ref|NM_001102252.1|, gi|149642800|ref|NM_001098963.1|, gi|41386781|ref|NM_174231.1|, gi|402693285|ref|NM_001109802.2|, gi|221136849|ref|NM_001144082.1|, gi|28849936|ref|NM_176852.1|, gi|148747149|ref|NM_174363.2|, gi|118151325|ref|NM_001078128.1|, gi|83035108|ref|NM_001037620.1|, gi|41386728|ref|NM_176612.1|, gi|402746589|ref|NM_001083414.2|, gi|115495868|ref|NM_001075456.1|, gi|1561…
GO:0032869	cellular response to insulin stimulus	31	gi|28849936|ref|NM_176852.1|, gi|31341853|ref|NM_174489.2|, gi|31343515|ref|NM_177502.2|, gi|109948281|ref|NR_003097.1|, gi|300796872|ref|NM_001191309.1|, gi|329663847|ref|NM_001205398.1|, gi|329664295|ref|NM_001205957.1|, gi|402745359|ref|NM_001034485.2|, gi|402693285|ref|NM_001109802.2|, gi|300797688|ref|NM_001191336.1|, gi|297591824|ref|NM_173926.2|, gi|297591826|ref|NM_001185126.1|, gi|402692…
GO:0000302	response to reactive oxygen species	23	gi|27806080|ref|NM_174431.1|, gi|27807166|ref|NM_174643.1|, gi|156602650|ref|NM_174077.3|, gi|88853815|ref|NM_201527.2|, gi|115496503|ref|NM_001075827.1|, gi|115497133|ref|NM_001075864.1|, gi|118150773|ref|NM_001077827.1|, gi|126723253|ref|NM_001080242.2|, gi|156121148|ref|NM_001102252.1|, gi|315709517|ref|NM_001101875.2|, gi|300797688|ref|NM_001191336.1|, gi|62460591|ref|NM_001014946.1|, gi|1479…
GO:0042303	molting cycle	14	gi|125630696|ref|NM_001081534.1|, gi|126723253|ref|NM_001080242.2|, gi|329663648|ref|NM_001205875.1|, gi|402692780|ref|NM_001035482.2|, gi|149773581|ref|NM_001099024.1|, gi|148226844|ref|NM_001098051.1|, gi|42733595|ref|NM_203359.1|, gi|114052485|ref|NM_001046332.1|, gi|115494901|ref|NM_001075815.1|, gi|115495956|ref|NM_001075523.1|, gi|164420790|ref|NM_001113252.1|, gi|328887911|ref|NM_001205310…
GO:0045787	positive regulation of cell cycle	16	gi|31340795|ref|NM_174663.2|, gi|41386728|ref|NM_176612.1|, gi|114052291|ref|NM_001045872.1|, gi|114053168|ref|NM_001046263.1|, gi|115497123|ref|NM_001075653.1|, gi|149642932|ref|NM_001099107.1|, gi|300794094|ref|NM_001191415.1|, gi|402693050|ref|NM_001001855.3|, gi|30794303|ref|NM_181004.1|, gi|297591824|ref|NM_173926.2|, gi|297591826|ref|NM_001185126.1|, gi|402693435|ref|NM_001046571.2|, gi|313…
GO:0051276	chromosome organization	81	gi|31341172|ref|NM_173880.2|, gi|116004224|ref|NM_001077003.1|, gi|157785558|ref|NM_001105615.1|, gi|402743608|ref|NM_001077013.2|, gi|402744346|ref|NM_001079619.2|, gi|402746020|ref|NM_001099724.2|, gi|115496122|ref|NM_001075748.1|, gi|157427957|ref|NM_001105416.1|, gi|402745013|ref|NM_001034747.2|, gi|332078452|ref|NM_001206731.1|, gi|78369381|ref|NM_001035448.1|, gi|77735646|ref|NM_001034347.1…
GO:0009749	response to glucose stimulus	19	gi|117935054|ref|NM_174339.3|, gi|149773589|ref|NM_001099214.1|, gi|402744210|ref|NM_001076516.2|, gi|31342240|ref|NM_174348.2|, gi|41386706|ref|NM_174484.1|, gi|114052622|ref|NM_001046113.1|, gi|118151325|ref|NM_001078128.1|, gi|329664101|ref|NM_001205677.1|, gi|162287147|ref|NM_001111120.1|, gi|31342588|ref|NM_174208.2|, gi|41386728|ref|NM_176612.1|, gi|114052485|ref|NM_001046332.1|, gi|1154960…
GO:0050877	neurological system process	139	gi|139949219|ref|NM_001083635.1|, gi|115497417|ref|NM_001075196.1|, gi|300794920|ref|NM_001192480.1|, gi|331999945|ref|NM_001206681.1|, gi|300798462|ref|NM_001192653.1|, gi|402692999|ref|NM_001077833.2|, gi|329664155|ref|NM_001205684.1|, gi|115496470|ref|NM_001076340.1|, gi|40789089|ref|NM_199445.1|, gi|75832110|ref|NM_001015672.2|, gi|87196506|ref|NM_001007806.2|, gi|300793737|ref|NM_001191153.1…
GO:0045321	leukocyte activation	72	gi|114052153|ref|NM_001045933.1|, gi|118150793|ref|NM_001077840.1|, gi|328751694|ref|NM_001191261.2|, gi|31343249|ref|NM_173924.2|, gi|148747149|ref|NM_174363.2|, gi|77736326|ref|NM_001034691.1|, gi|402746564|ref|NM_001078124.2|, gi|147899034|ref|NM_001098116.1|, gi|115495492|ref|NM_001075925.1|, gi|115496503|ref|NM_001075827.1|, gi|402692097|ref|NM_001079645.2|, gi|329664295|ref|NM_001205957.1|,…
GO:0051348	negative regulation of transferase activity	18	gi|164448561|ref|NM_173961.3|, gi|402693372|ref|NM_001046331.2|, gi|116004240|ref|NM_001077011.1|, gi|402744210|ref|NM_001076516.2|, gi|114052511|ref|NM_001045901.1|, gi|157744499|ref|NM_174793.2|, gi|329664295|ref|NM_001205957.1|, gi|402693217|ref|NM_174756.3|, gi|402744632|ref|NM_001046028.2|, gi|156121030|ref|NM_001102192.1|, gi|329664968|ref|NM_001206040.1|, gi|118150793|ref|NM_001077840.1|, …
GO:0046328	regulation of JNK cascade	15	gi|27806444|ref|NM_174164.1|, gi|155372122|ref|NM_001101201.1|, gi|156120630|ref|NM_001101991.1|, gi|221136845|ref|NM_001144081.1|, gi|221136849|ref|NM_001144082.1|, gi|281427247|ref|NM_001076096.2|, gi|329664407|ref|NM_001205971.1|, gi|329664845|ref|NM_001205770.1|, gi|329665049|ref|NM_001205537.1|, gi|114052485|ref|NM_001046332.1|, gi|156121148|ref|NM_001102252.1|, gi|31340795|ref|NM_174663.2|,…
GO:0009719	response to endogenous stimulus	116	gi|27807038|ref|NM_174575.1|, gi|329664407|ref|NM_001205971.1|, gi|402691832|ref|NM_001082433.2|, gi|402693012|ref|NM_001046355.2|, gi|149773589|ref|NM_001099214.1|, gi|134085682|ref|NM_001083479.1|, gi|300797688|ref|NM_001191336.1|, gi|328887911|ref|NM_001205310.1|, gi|31343056|ref|NM_174006.2|, gi|103472132|ref|NM_001034465.2|, gi|114051575|ref|NM_001046154.1|, gi|115497123|ref|NM_001075653.1|,…
GO:0051656	establishment of organelle localization	19	gi|125991941|ref|NM_001081604.1|, gi|300796338|ref|NM_001192806.1|, gi|62461595|ref|NM_174282.3|, gi|118151107|ref|NM_001078007.1|, gi|402744731|ref|NM_001081600.2|, gi|31340795|ref|NM_174663.2|, gi|115496513|ref|NM_001075489.1|, gi|154152028|ref|NM_001100321.1|, gi|114052485|ref|NM_001046332.1|, gi|114052291|ref|NM_001045872.1|, gi|114051723|ref|NM_001046082.1|, gi|281485556|ref|NM_001075994.2|,…
GO:0007049	cell cycle	198	gi|402693161|ref|NM_001100305.2|, gi|402693437|ref|NM_001078000.2|, gi|402692179|ref|NM_001098958.2|, gi|402693435|ref|NM_001046571.2|, gi|330417940|ref|NM_001206495.1|, gi|164518999|ref|NM_001113296.1|, gi|300797688|ref|NM_001191336.1|, gi|329664751|ref|NM_001206014.1|, gi|402743608|ref|NM_001077013.2|, gi|281485556|ref|NM_001075994.2|, gi|329664695|ref|NM_001206263.1|, gi|31340795|ref|NM_174663…
GO:0000902	cell morphogenesis	113	gi|31340795|ref|NM_174663.2|, gi|77736200|ref|NM_001034627.1|, gi|402693432|ref|NM_001038567.2|, gi|300795071|ref|NM_001193255.1|, gi|31341510|ref|NM_174621.2|, gi|94966848|ref|NM_001040522.1|, gi|117935054|ref|NM_174339.3|, gi|328887911|ref|NM_001205310.1|, gi|329664407|ref|NM_001205971.1|, gi|332205862|ref|NM_001206809.1|, gi|300796338|ref|NM_001192806.1|, gi|346421400|ref|NM_001244145.1|, gi|1…
GO:0043281	regulation of cysteine-type endopeptidase activity involved in apoptotic process	12	gi|41386728|ref|NM_176612.1|, gi|154707845|ref|NM_001098937.1|, gi|343168790|ref|NM_001243290.1|, gi|402693050|ref|NM_001001855.3|, gi|31341426|ref|NM_173878.2|, gi|77404289|ref|NM_001034047.1|, gi|109948281|ref|NR_003097.1|, gi|147904592|ref|NM_001098086.1|, gi|221136845|ref|NM_001144081.1|, gi|402692204|ref|NM_001045896.2|, gi|402693149|ref|NM_001075720.2|, gi|402693162|ref|NM_001098859.2|
GO:0003073	regulation of systemic arterial blood pressure	11	gi|329664155|ref|NM_001205684.1|, gi|115496470|ref|NM_001076340.1|, gi|31342534|ref|NM_174233.2|, gi|41386781|ref|NM_174231.1|, gi|147907039|ref|NM_001098022.1|, gi|300798605|ref|NM_001192660.1|, gi|94966782|ref|NM_001040484.1|, gi|156121030|ref|NM_001102192.1|, gi|402692263|ref|NM_001102201.2|, gi|88853815|ref|NM_201527.2|, gi|444299614|ref|NM_001024502.4|
GO:0022604	regulation of cell morphogenesis	30	gi|346421400|ref|NM_001244145.1|, gi|148232125|ref|NM_001098062.1|, gi|164420762|ref|NM_001109767.2|, gi|221136849|ref|NM_001144082.1|, gi|149642860|ref|NM_001099141.1|, gi|155372090|ref|NM_001101183.1|, gi|164420790|ref|NM_001113252.1|, gi|329664407|ref|NM_001205971.1|, gi|163915358|ref|NM_001113174.1|, gi|300798462|ref|NM_001192653.1|, gi|31342121|ref|NM_174394.2|, gi|31343056|ref|NM_174006.2|,…
GO:0016569	covalent chromatin modification	28	gi|402745013|ref|NM_001034747.2|, gi|332078452|ref|NM_001206731.1|, gi|78369381|ref|NM_001035448.1|, gi|77735646|ref|NM_001034347.1|, gi|190360736|ref|NM_001128505.1|, gi|300798605|ref|NM_001192660.1|, gi|402745772|ref|NM_001040476.2|, gi|300794098|ref|NM_001192183.1|, gi|114052153|ref|NM_001045933.1|, gi|115496122|ref|NM_001075748.1|, gi|329663555|ref|NM_001205605.1|, gi|402693285|ref|NM_0011098…
GO:0034470	ncRNA processing	25	gi|62751535|ref|NM_001015626.1|, gi|42733595|ref|NM_203359.1|, gi|45430014|ref|NM_205794.1|, gi|402692406|ref|NM_001046077.2|, gi|122692424|ref|NM_001080322.1|, gi|109948281|ref|NR_003097.1|, gi|329664213|ref|NM_001205691.1|, gi|62460437|ref|NM_001014873.1|, gi|77735832|ref|NM_001034439.1|, gi|83715979|ref|NM_001037819.1|, gi|167583545|ref|NM_001114521.1|, gi|402691740|ref|NM_001101128.2|, gi|402…
GO:0071822	protein complex subunit organization	113	gi|31343004|ref|NM_174027.2|, gi|402745359|ref|NM_001034485.2|, gi|77736446|ref|NM_001034751.1|, gi|114052485|ref|NM_001046332.1|, gi|402692999|ref|NM_001077833.2|, gi|41386728|ref|NM_176612.1|, gi|115497129|ref|NM_001076072.1|, gi|156121148|ref|NM_001102252.1|, gi|162287147|ref|NM_001111120.1|, gi|300797688|ref|NM_001191336.1|, gi|371940996|ref|NM_001191516.2|, gi|300795249|ref|NM_001192496.1|, …
GO:0010906	regulation of glucose metabolic process	11	gi|156121030|ref|NM_001102192.1|, gi|331284121|ref|NM_001206634.1|, gi|117935054|ref|NM_174339.3|, gi|402745474|ref|NM_001077837.2|, gi|32189343|ref|NM_173993.1|, gi|297591824|ref|NM_173926.2|, gi|297591826|ref|NM_001185126.1|, gi|329663555|ref|NM_001205605.1|, gi|402693285|ref|NM_001109802.2|, gi|41386728|ref|NM_176612.1|, gi|70778916|ref|NM_177945.3|
GO:0001936	regulation of endothelial cell proliferation	14	gi|31341426|ref|NM_173878.2|, gi|31343056|ref|NM_174006.2|, gi|32189343|ref|NM_173993.1|, gi|61316453|ref|NM_001013001.1|, gi|114051575|ref|NM_001046154.1|, gi|118150773|ref|NM_001077827.1|, gi|134085682|ref|NM_001083479.1|, gi|149642860|ref|NM_001099141.1|, gi|163915358|ref|NM_001113174.1|, gi|303227942|ref|NM_001194960.1|, gi|329664407|ref|NM_001205971.1|, gi|47564093|ref|NM_001001166.1|, gi|16…
GO:0048706	embryonic skeletal system development	11	gi|300793846|ref|NM_001192938.1|, gi|329664407|ref|NM_001205971.1|, gi|149642806|ref|NM_001099105.1|, gi|329665049|ref|NM_001205537.1|, gi|31340805|ref|NM_174734.2|, gi|114052622|ref|NM_001046113.1|, gi|153792106|ref|NM_001099716.1|, gi|402766737|ref|NM_001083638.2|, gi|155372090|ref|NM_001101183.1|, gi|31341510|ref|NM_174621.2|, gi|122692314|ref|NM_001080228.1|
GO:0006403	RNA localization	20	gi|329663748|ref|NM_001205633.1|, gi|262118266|ref|NM_001166562.1|, gi|31342422|ref|NM_174284.2|, gi|31343570|ref|NM_175808.2|, gi|47564033|ref|NM_001001137.1|, gi|155372180|ref|NM_001101231.1|, gi|157785626|ref|NM_001105630.1|, gi|402692504|ref|NM_001075643.2|, gi|402745444|ref|NM_001045880.2|, gi|300794398|ref|NM_001192454.1|, gi|329664569|ref|NM_001205480.1|, gi|402691771|ref|NM_001038546.2|, …
GO:0051094	positive regulation of developmental process	71	gi|115497081|ref|NM_001075656.1|, gi|154707845|ref|NM_001098937.1|, gi|31343249|ref|NM_173924.2|, gi|116003952|ref|NM_001076863.1|, gi|61316453|ref|NM_001013001.1|, gi|114052622|ref|NM_001046113.1|, gi|164448561|ref|NM_173961.3|, gi|328887911|ref|NM_001205310.1|, gi|402766737|ref|NM_001083638.2|, gi|114052153|ref|NM_001045933.1|, gi|300795511|ref|NM_001191242.1|, gi|157279880|ref|NM_001104986.1|,…
GO:0006874	cellular calcium ion homeostasis	25	gi|31343056|ref|NM_174006.2|, gi|115496877|ref|NM_001075679.1|, gi|163915358|ref|NM_001113174.1|, gi|300797694|ref|NM_001192104.1|, gi|329663989|ref|NM_001205663.1|, gi|329665036|ref|NM_001206047.1|, gi|40789089|ref|NM_199445.1|, gi|88319937|ref|NM_174262.3|, gi|94966782|ref|NM_001040484.1|, gi|115495534|ref|NM_001075921.1|, gi|148356262|ref|NM_001098068.1|, gi|197927246|ref|NM_001001149.2|, gi|1…
GO:0048729	tissue morphogenesis	45	gi|329663648|ref|NM_001205875.1|, gi|122692314|ref|NM_001080228.1|, gi|117935054|ref|NM_174339.3|, gi|88319926|ref|NM_174068.2|, gi|114052622|ref|NM_001046113.1|, gi|329664407|ref|NM_001205971.1|, gi|402766737|ref|NM_001083638.2|, gi|62988297|ref|NM_001017944.1|, gi|77736446|ref|NM_001034751.1|, gi|300794305|ref|NM_001192961.1|, gi|329663676|ref|NM_001205879.1|, gi|118151325|ref|NM_001078128.1|, …
GO:0032774	RNA biosynthetic process	324	gi|41386728|ref|NM_176612.1|, gi|329663164|ref|NM_001206313.1|, gi|402692679|ref|NM_001037623.2|, gi|402692681|ref|NM_001034792.2|, gi|402745557|ref|NM_001076458.2|, gi|157427957|ref|NM_001105416.1|, gi|31341853|ref|NM_174489.2|, gi|42733595|ref|NM_203359.1|, gi|61316453|ref|NM_001013001.1|, gi|75677539|ref|NM_001033121.1|, gi|78369409|ref|NM_001035327.1|, gi|83035108|ref|NM_001037620.1|, gi|8400…
GO:0045165	cell fate commitment	26	gi|149642806|ref|NM_001099105.1|, gi|122692314|ref|NM_001080228.1|, gi|31343249|ref|NM_173924.2|, gi|38093666|ref|NM_181811.1|, gi|77736446|ref|NM_001034751.1|, gi|149642834|ref|NM_001099206.1|, gi|402745946|ref|NM_001046193.2|, gi|329664451|ref|NM_001205721.1|, gi|153792106|ref|NM_001099716.1|, gi|109948281|ref|NR_003097.1|, gi|118150793|ref|NM_001077840.1|, gi|300798462|ref|NM_001192653.1|, gi|…
GO:1901137	carbohydrate derivative biosynthetic process	41	gi|73853457|ref|NM_001032299.1|, gi|139949219|ref|NM_001083635.1|, gi|156120592|ref|NM_001101972.1|, gi|114051300|ref|NM_001046040.1|, gi|402693306|ref|NM_001035095.2|, gi|164518999|ref|NM_001113296.1|, gi|114052193|ref|NM_001046497.1|, gi|402692735|ref|NM_001046526.2|, gi|402745024|ref|NM_001024554.3|, gi|157073975|ref|NM_001103227.1|, gi|41386722|ref|NM_176631.1|, gi|116003986|ref|NM_001076886.…
GO:0051246	regulation of protein metabolic process	161	gi|41386781|ref|NM_174231.1|, gi|77736252|ref|NM_001034651.1|, gi|110347588|ref|NM_001015643.2|, gi|118151099|ref|NM_001078004.1|, gi|329663364|ref|NM_001206086.1|, gi|118151325|ref|NM_001078128.1|, gi|154152174|ref|NM_001100319.1|, gi|300797381|ref|NM_001192601.1|, gi|402692361|ref|NM_001080276.2|, gi|31341510|ref|NM_174621.2|, gi|300794421|ref|NM_001192967.1|, gi|28849936|ref|NM_176852.1|, gi|2…
GO:0016050	vesicle organization	14	gi|125991941|ref|NM_001081604.1|, gi|300796338|ref|NM_001192806.1|, gi|62461595|ref|NM_174282.3|, gi|118151107|ref|NM_001078007.1|, gi|402744731|ref|NM_001081600.2|, gi|115497133|ref|NM_001075864.1|, gi|164448561|ref|NM_173961.3|, gi|115496303|ref|NM_001076325.1|, gi|134085421|ref|NM_001040549.2|, gi|31342567|ref|NM_174219.2|, gi|82524404|ref|NM_174845.2|, gi|115495734|ref|NM_001075444.1|, gi|149…
GO:0016044	cellular membrane organization	52	gi|125991941|ref|NM_001081604.1|, gi|300796338|ref|NM_001192806.1|, gi|62461595|ref|NM_174282.3|, gi|118151107|ref|NM_001078007.1|, gi|402744731|ref|NM_001081600.2|, gi|115497133|ref|NM_001075864.1|, gi|402692344|ref|NM_001077993.2|, gi|300797004|ref|NM_001192839.1|, gi|329664457|ref|NM_001205466.1|, gi|300794305|ref|NM_001192961.1|, gi|154152188|ref|NM_001100335.1|, gi|94966856|ref|NM_001040530.…
GO:0032870	cellular response to hormone stimulus	56	gi|115497081|ref|NM_001075656.1|, gi|115497123|ref|NM_001075653.1|, gi|300795071|ref|NM_001193255.1|, gi|371940996|ref|NM_001191516.2|, gi|28849936|ref|NM_176852.1|, gi|31341853|ref|NM_174489.2|, gi|31343515|ref|NM_177502.2|, gi|109948281|ref|NR_003097.1|, gi|300796872|ref|NM_001191309.1|, gi|329663847|ref|NM_001205398.1|, gi|329664295|ref|NM_001205957.1|, gi|402745359|ref|NM_001034485.2|, gi|114…
GO:1901069	guanosine-containing compound catabolic process	62	gi|148236342|ref|NM_001097573.1|, gi|156121148|ref|NM_001102252.1|, gi|215422351|ref|NM_001103109.2|, gi|329664531|ref|NM_001205731.1|, gi|330688403|ref|NM_001192906.2|, gi|329663581|ref|NM_001205865.1|, gi|300797474|ref|NM_001191326.1|, gi|110347588|ref|NM_001015643.2|, gi|329299100|ref|NM_001191409.2|, gi|402692257|ref|NM_001102012.2|, gi|31342316|ref|NM_174328.2|, gi|78045538|ref|NM_001035081.…
GO:0051651	maintenance of location in cell	14	gi|115496491|ref|NM_001076495.1|, gi|148887504|ref|NM_001098719.1|, gi|114052485|ref|NM_001046332.1|, gi|148236342|ref|NM_001097573.1|, gi|114052291|ref|NM_001045872.1|, gi|139948490|ref|NM_001083730.1|, gi|31340937|ref|NM_180992.2|, gi|341572598|ref|NM_001205869.2|, gi|31342100|ref|NM_174403.2|, gi|402692087|ref|NM_001076150.2|, gi|402692129|ref|NM_001038079.2|, gi|115432054|ref|NM_174794.2|, gi…
GO:0046660	female sex differentiation	14	gi|148747149|ref|NM_174363.2|, gi|329664743|ref|NM_001206269.1|, gi|41386765|ref|NM_174061.1|, gi|115497133|ref|NM_001075864.1|, gi|31342100|ref|NM_174403.2|, gi|402767047|ref|NM_001046412.2|, gi|402693158|ref|NM_001034262.2|, gi|28849936|ref|NM_176852.1|, gi|262050643|ref|NM_001166484.1|, gi|371940996|ref|NM_001191516.2|, gi|31343138|ref|NM_173974.2|, gi|114051222|ref|NM_001046198.1|, gi|3296644…
GO:0071560	cellular response to transforming growth factor beta stimulus	11	gi|31341510|ref|NM_174621.2|, gi|61316453|ref|NM_001013001.1|, gi|114051136|ref|NM_001046212.1|, gi|114051575|ref|NM_001046154.1|, gi|114052622|ref|NM_001046113.1|, gi|118151255|ref|NM_001078092.1|, gi|134085682|ref|NM_001083479.1|, gi|134085891|ref|NM_001083495.1|, gi|164448561|ref|NM_173961.3|, gi|329664407|ref|NM_001205971.1|, gi|331028500|ref|NM_001206590.1|
GO:0007186	G-protein coupled receptor signaling pathway	86	gi|156121030|ref|NM_001102192.1|, gi|115497747|ref|NM_001075596.1|, gi|41386781|ref|NM_174231.1|, gi|329664155|ref|NM_001205684.1|, gi|115495492|ref|NM_001075925.1|, gi|402692097|ref|NM_001079645.2|, gi|27806832|ref|NM_173944.1|, gi|31342760|ref|NM_174139.2|, gi|32189327|ref|NM_181013.1|, gi|40789089|ref|NM_199445.1|, gi|115496470|ref|NM_001076340.1|, gi|164448623|ref|NM_001034564.2|, gi|30079373…
GO:0009154	purine ribonucleotide catabolic process	75	gi|148236342|ref|NM_001097573.1|, gi|156121148|ref|NM_001102252.1|, gi|215422351|ref|NM_001103109.2|, gi|329664531|ref|NM_001205731.1|, gi|330688403|ref|NM_001192906.2|, gi|329663581|ref|NM_001205865.1|, gi|300797474|ref|NM_001191326.1|, gi|110347588|ref|NM_001015643.2|, gi|329299100|ref|NM_001191409.2|, gi|402692257|ref|NM_001102012.2|, gi|31341991|ref|NM_174441.2|, gi|62751408|ref|NM_001015639.…
GO:0009991	response to extracellular stimulus	55	gi|31341924|ref|NM_174464.2|, gi|88853815|ref|NM_201527.2|, gi|126723253|ref|NM_001080242.2|, gi|31343056|ref|NM_174006.2|, gi|116004192|ref|NM_001076982.1|, gi|328802698|ref|NM_001191389.1|, gi|28849936|ref|NM_176852.1|, gi|31340937|ref|NM_180992.2|, gi|164448561|ref|NM_173961.3|, gi|297307108|ref|NM_001143857.2|, gi|402744540|ref|NM_001099074.2|, gi|110347573|ref|NM_176858.2|, gi|115497133|ref|…
GO:2000021	regulation of ion homeostasis	11	gi|262073072|ref|NM_001166508.1|, gi|336088653|ref|NM_001242587.1|, gi|164448561|ref|NM_173961.3|, gi|162287147|ref|NM_001111120.1|, gi|156121148|ref|NM_001102252.1|, gi|329664968|ref|NM_001206040.1|, gi|42733595|ref|NM_203359.1|, gi|147904592|ref|NM_001098086.1|, gi|31342583|ref|NM_174213.2|, gi|94966782|ref|NM_001040484.1|, gi|31342534|ref|NM_174233.2|
GO:0014075	response to amine stimulus	13	gi|149773589|ref|NM_001099214.1|, gi|27807038|ref|NM_174575.1|, gi|31343056|ref|NM_174006.2|, gi|103472132|ref|NM_001034465.2|, gi|114051575|ref|NM_001046154.1|, gi|115497123|ref|NM_001075653.1|, gi|126723253|ref|NM_001080242.2|, gi|402745310|ref|NM_174473.4|, gi|402745359|ref|NM_001034485.2|, gi|78365290|ref|NM_001035434.1|, gi|329663811|ref|NM_001205897.1|, gi|115497159|ref|NM_001075279.1|, gi|…
GO:0006575	cellular modified amino acid metabolic process	15	gi|187960115|ref|NM_001045969.2|, gi|164420767|ref|NM_001046098.2|, gi|88853815|ref|NM_201527.2|, gi|115496801|ref|NM_001075686.1|, gi|156602650|ref|NM_174077.3|, gi|114051300|ref|NM_001046040.1|, gi|402693064|ref|NM_173892.4|, gi|402692263|ref|NM_001102201.2|, gi|300797773|ref|NM_001192620.1|, gi|114052193|ref|NM_001046497.1|, gi|402692735|ref|NM_001046526.2|, gi|300797375|ref|NM_001192089.1|, g…
GO:0002250	adaptive immune response	22	gi|31342240|ref|NM_174348.2|, gi|31343138|ref|NM_173974.2|, gi|149773589|ref|NM_001099214.1|, gi|402745775|ref|NM_001034385.2|, gi|157427901|ref|NM_001105388.1|, gi|402747034|ref|NM_001083686.2|, gi|281485556|ref|NM_001075994.2|, gi|402693252|ref|NM_001035397.2|, gi|402692999|ref|NM_001077833.2|, gi|114052153|ref|NM_001045933.1|, gi|115496971|ref|NM_001075297.1|, gi|78369299|ref|NM_001035404.1|, …
GO:0048762	mesenchymal cell differentiation	19	gi|31341510|ref|NM_174621.2|, gi|94966848|ref|NM_001040522.1|, gi|117935054|ref|NM_174339.3|, gi|328887911|ref|NM_001205310.1|, gi|329664407|ref|NM_001205971.1|, gi|332205862|ref|NM_001206809.1|, gi|153792106|ref|NM_001099716.1|, gi|114052622|ref|NM_001046113.1|, gi|402766737|ref|NM_001083638.2|, gi|31340805|ref|NM_174734.2|, gi|122692314|ref|NM_001080228.1|, gi|221136849|ref|NM_001144082.1|, gi|…
GO:0071216	cellular response to biotic stimulus	16	gi|31342610|ref|NM_174197.2|, gi|315709517|ref|NM_001101875.2|, gi|31341853|ref|NM_174489.2|, gi|114051575|ref|NM_001046154.1|, gi|114052622|ref|NM_001046113.1|, gi|126723253|ref|NM_001080242.2|, gi|157279962|ref|NM_001105027.1|, gi|164420767|ref|NM_001046098.2|, gi|329663678|ref|NM_001206135.1|, gi|329664407|ref|NM_001205971.1|, gi|402692880|ref|NM_001083769.2|, gi|402693064|ref|NM_173892.4|, gi…
GO:0006690	icosanoid metabolic process	11	gi|115497133|ref|NM_001075864.1|, gi|402692019|ref|NM_001035281.2|, gi|77735514|ref|NM_001034280.1|, gi|164420767|ref|NM_001046098.2|, gi|402692246|ref|NM_174119.4|, gi|87196506|ref|NM_001007806.2|, gi|261245053|ref|NM_001166224.1|, gi|402743720|ref|NM_174791.4|, gi|402744731|ref|NM_001081600.2|, gi|332801021|ref|NM_001206980.1|, gi|331999945|ref|NM_001206681.1|
GO:0061024	membrane organization	52	gi|125991941|ref|NM_001081604.1|, gi|300796338|ref|NM_001192806.1|, gi|62461595|ref|NM_174282.3|, gi|118151107|ref|NM_001078007.1|, gi|402744731|ref|NM_001081600.2|, gi|115497133|ref|NM_001075864.1|, gi|402692344|ref|NM_001077993.2|, gi|300797004|ref|NM_001192839.1|, gi|329664457|ref|NM_001205466.1|, gi|300794305|ref|NM_001192961.1|, gi|154152188|ref|NM_001100335.1|, gi|94966856|ref|NM_001040530.…
GO:0045860	positive regulation of protein kinase activity	50	gi|27806444|ref|NM_174164.1|, gi|155372122|ref|NM_001101201.1|, gi|156120630|ref|NM_001101991.1|, gi|221136845|ref|NM_001144081.1|, gi|221136849|ref|NM_001144082.1|, gi|281427247|ref|NM_001076096.2|, gi|329664407|ref|NM_001205971.1|, gi|329664845|ref|NM_001205770.1|, gi|329665049|ref|NM_001205537.1|, gi|40789089|ref|NM_199445.1|, gi|72534795|ref|NM_001031751.1|, gi|78042547|ref|NM_001035099.1|, g…
GO:0010675	regulation of cellular carbohydrate metabolic process	14	gi|156121148|ref|NM_001102252.1|, gi|300795249|ref|NM_001192496.1|, gi|156121030|ref|NM_001102192.1|, gi|162287147|ref|NM_001111120.1|, gi|331284121|ref|NM_001206634.1|, gi|117935054|ref|NM_174339.3|, gi|402745474|ref|NM_001077837.2|, gi|32189343|ref|NM_173993.1|, gi|297591824|ref|NM_173926.2|, gi|297591826|ref|NM_001185126.1|, gi|329663555|ref|NM_001205605.1|, gi|402693285|ref|NM_001109802.2|, g…
GO:0001933	negative regulation of protein phosphorylation	22	gi|156523113|ref|NM_001102501.1|, gi|371940996|ref|NM_001191516.2|, gi|402744950|ref|NM_001076473.2|, gi|164448561|ref|NM_173961.3|, gi|402693372|ref|NM_001046331.2|, gi|114052511|ref|NM_001045901.1|, gi|157744499|ref|NM_174793.2|, gi|329664295|ref|NM_001205957.1|, gi|402693217|ref|NM_174756.3|, gi|402744632|ref|NM_001046028.2|, gi|329664453|ref|NM_001205977.1|, gi|118150773|ref|NM_001077827.1|, …
GO:0071826	ribonucleoprotein complex subunit organization	15	gi|329663318|ref|NM_001205567.1|, gi|115495124|ref|NM_001076307.1|, gi|402692149|ref|NM_001038066.2|, gi|42733595|ref|NM_203359.1|, gi|158519868|ref|NM_001110081.1|, gi|77735832|ref|NM_001034439.1|, gi|300795226|ref|NM_001192239.1|, gi|402692039|ref|NM_001035049.2|, gi|77735576|ref|NM_001034312.1|, gi|219804751|ref|NM_001143867.1|, gi|330417900|ref|NM_001206476.1|, gi|157427873|ref|NM_001105374.1…
GO:0032940	secretion by cell	82	gi|77735454|ref|NM_001034250.1|, gi|115495534|ref|NM_001075921.1|, gi|115496867|ref|NM_001075831.1|, gi|402691696|ref|NM_001075431.2|, gi|402692842|ref|NM_001046577.2|, gi|402745011|ref|NM_001098112.2|, gi|117935054|ref|NM_174339.3|, gi|149773589|ref|NM_001099214.1|, gi|402744210|ref|NM_001076516.2|, gi|115495492|ref|NM_001075925.1|, gi|115496503|ref|NM_001075827.1|, gi|402692097|ref|NM_001079645…
GO:0044419	interspecies interaction between organisms	50	gi|31342240|ref|NM_174348.2|, gi|402691719|ref|NM_001102261.2|, gi|402692246|ref|NM_174119.4|, gi|78042547|ref|NM_001035099.1|, gi|444299614|ref|NM_001024502.4|, gi|329664569|ref|NM_001205480.1|, gi|82697346|ref|NM_001037463.1|, gi|402692904|ref|NM_001046502.2|, gi|31342610|ref|NM_174197.2|, gi|27805856|ref|NM_174285.1|, gi|27807038|ref|NM_174575.1|, gi|32880222|ref|NM_182657.1|, gi|41386706|ref|…
GO:0009966	regulation of signal transduction	193	gi|156121030|ref|NM_001102192.1|, gi|115497747|ref|NM_001075596.1|, gi|32189343|ref|NM_173993.1|, gi|117935054|ref|NM_174339.3|, gi|329664743|ref|NM_001206269.1|, gi|329664845|ref|NM_001205770.1|, gi|31340795|ref|NM_174663.2|, gi|115494989|ref|NM_001075775.1|, gi|164448561|ref|NM_173961.3|, gi|27806444|ref|NM_174164.1|, gi|155372122|ref|NM_001101201.1|, gi|156120630|ref|NM_001101991.1|, gi|221136…
GO:0048167	regulation of synaptic plasticity	16	gi|115497417|ref|NM_001075196.1|, gi|300794920|ref|NM_001192480.1|, gi|331999945|ref|NM_001206681.1|, gi|300798462|ref|NM_001192653.1|, gi|402692999|ref|NM_001077833.2|, gi|300794732|ref|NM_001193239.1|, gi|115495946|ref|NM_001076186.1|, gi|148226663|ref|NM_001097989.1|, gi|329664457|ref|NM_001205466.1|, gi|402693269|ref|NM_001038162.2|, gi|402746738|ref|NM_001031764.2|, gi|88853807|ref|NM_174146…
GO:0030330	DNA damage response, signal transduction by p53 class mediator	15	gi|134085945|ref|NM_001083376.1|, gi|77736326|ref|NM_001034691.1|, gi|149642932|ref|NM_001099107.1|, gi|329664751|ref|NM_001206014.1|, gi|31341991|ref|NM_174441.2|, gi|62751408|ref|NM_001015639.1|, gi|114052509|ref|NM_001045900.1|, gi|114053134|ref|NM_001045962.1|, gi|115496733|ref|NM_001075693.1|, gi|118151325|ref|NM_001078128.1|, gi|139948611|ref|NM_001083773.1|, gi|329664255|ref|NM_001205952.1…
GO:0072521	purine-containing compound metabolic process	111	gi|61888849|ref|NM_001013582.1|, gi|76253714|ref|NM_174504.2|, gi|139948367|ref|NM_001083757.1|, gi|115495492|ref|NM_001075925.1|, gi|329664407|ref|NM_001205971.1|, gi|31342538|ref|NM_174230.2|, gi|156121030|ref|NM_001102192.1|, gi|31340715|ref|NM_174696.2|, gi|116004240|ref|NM_001077011.1|, gi|149642800|ref|NM_001098963.1|, gi|41386781|ref|NM_174231.1|, gi|115496470|ref|NM_001076340.1|, gi|40269…
GO:0018107	peptidyl-threonine phosphorylation	11	gi|329664453|ref|NM_001205977.1|, gi|156121030|ref|NM_001102192.1|, gi|329664407|ref|NM_001205971.1|, gi|31341510|ref|NM_174621.2|, gi|156121186|ref|NM_001102271.1|, gi|300796872|ref|NM_001191309.1|, gi|329663364|ref|NM_001206086.1|, gi|329663873|ref|NM_001206160.1|, gi|329664295|ref|NM_001205957.1|, gi|329664751|ref|NM_001206014.1|, gi|402691794|ref|NM_001076544.2|
GO:0006260	DNA replication	35	gi|297307108|ref|NM_001143857.2|, gi|402692349|ref|NM_001114527.2|, gi|115495820|ref|NM_001076249.1|, gi|300797463|ref|NM_001192605.1|, gi|329664059|ref|NM_001205416.1|, gi|402745444|ref|NM_001045880.2|, gi|134085682|ref|NM_001083479.1|, gi|402692264|ref|NM_001101182.2|, gi|114052582|ref|NM_001045894.1|, gi|114052980|ref|NM_001046234.1|, gi|124249277|ref|NM_001080903.1|, gi|270483789|ref|NM_00114…
GO:0048583	regulation of response to stimulus	253	gi|156121030|ref|NM_001102192.1|, gi|115497747|ref|NM_001075596.1|, gi|32189343|ref|NM_173993.1|, gi|117935054|ref|NM_174339.3|, gi|329664743|ref|NM_001206269.1|, gi|329664845|ref|NM_001205770.1|, gi|94966782|ref|NM_001040484.1|, gi|149773589|ref|NM_001099214.1|, gi|402744210|ref|NM_001076516.2|, gi|115495492|ref|NM_001075925.1|, gi|115496503|ref|NM_001075827.1|, gi|402692097|ref|NM_001079645.2|,…
GO:0010518	positive regulation of phospholipase activity	11	gi|27805856|ref|NM_174285.1|, gi|31342538|ref|NM_174230.2|, gi|115432048|ref|NM_174414.3|, gi|157427901|ref|NM_001105388.1|, gi|162287147|ref|NM_001111120.1|, gi|262073072|ref|NM_001166508.1|, gi|300794478|ref|NM_001192714.1|, gi|336088653|ref|NM_001242587.1|, gi|31342534|ref|NM_174233.2|, gi|328887911|ref|NM_001205310.1|, gi|402692999|ref|NM_001077833.2|
GO:0042770	signal transduction in response to DNA damage	18	gi|134085945|ref|NM_001083376.1|, gi|27806444|ref|NM_174164.1|, gi|281485556|ref|NM_001075994.2|, gi|402746794|ref|NM_001038681.2|, gi|77736326|ref|NM_001034691.1|, gi|149642932|ref|NM_001099107.1|, gi|329664751|ref|NM_001206014.1|, gi|31341991|ref|NM_174441.2|, gi|62751408|ref|NM_001015639.1|, gi|114052509|ref|NM_001045900.1|, gi|114053134|ref|NM_001045962.1|, gi|115496733|ref|NM_001075693.1|, g…
GO:2000112	regulation of cellular macromolecule biosynthetic process	323	gi|41386728|ref|NM_176612.1|, gi|157427957|ref|NM_001105416.1|, gi|31341853|ref|NM_174489.2|, gi|42733595|ref|NM_203359.1|, gi|61316453|ref|NM_001013001.1|, gi|75677539|ref|NM_001033121.1|, gi|78369409|ref|NM_001035327.1|, gi|83035108|ref|NM_001037620.1|, gi|84000260|ref|NM_001038137.1|, gi|109948281|ref|NR_003097.1|, gi|112817619|ref|NM_001015567.2|, gi|114052153|ref|NM_001045933.1|, gi|11405262…
GO:0022411	cellular component disassembly	24	gi|300795249|ref|NM_001192496.1|, gi|77735832|ref|NM_001034439.1|, gi|114052291|ref|NM_001045872.1|, gi|300796660|ref|NM_001192822.1|, gi|402693156|ref|NM_001034790.2|, gi|115495124|ref|NM_001076307.1|, gi|402692149|ref|NM_001038066.2|, gi|115495752|ref|NM_001076254.1|, gi|77404289|ref|NM_001034047.1|, gi|157428033|ref|NM_001105455.1|, gi|402766647|ref|NM_001033624.2|, gi|157785560|ref|NM_0011056…
GO:0033500	carbohydrate homeostasis	21	gi|117935054|ref|NM_174339.3|, gi|149773589|ref|NM_001099214.1|, gi|402744210|ref|NM_001076516.2|, gi|78369652|ref|NM_001035494.1|, gi|109948281|ref|NR_003097.1|, gi|115497287|ref|NM_001075268.1|, gi|157074091|ref|NM_001103288.1|, gi|164448561|ref|NM_173961.3|, gi|297591824|ref|NM_173926.2|, gi|297591826|ref|NM_001185126.1|, gi|329663555|ref|NM_001205605.1|, gi|329663676|ref|NM_001205879.1|, gi|3…
GO:0030182	neuron differentiation	112	gi|31340795|ref|NM_174663.2|, gi|77736446|ref|NM_001034751.1|, gi|42733595|ref|NM_203359.1|, gi|118151325|ref|NM_001078128.1|, gi|156120402|ref|NM_001101877.1|, gi|149642806|ref|NM_001099105.1|, gi|300798462|ref|NM_001192653.1|, gi|329663648|ref|NM_001205875.1|, gi|115496503|ref|NM_001075827.1|, gi|139948594|ref|NM_001083666.1|, gi|156523119|ref|NM_001102504.1|, gi|157427947|ref|NM_001105411.1|, …
GO:0019226	transmission of nerve impulse	82	gi|139949219|ref|NM_001083635.1|, gi|115497417|ref|NM_001075196.1|, gi|300794920|ref|NM_001192480.1|, gi|331999945|ref|NM_001206681.1|, gi|300798462|ref|NM_001192653.1|, gi|402692999|ref|NM_001077833.2|, gi|270483755|ref|NM_001076260.2|, gi|116004026|ref|NM_001076906.1|, gi|402692315|ref|NM_174485.4|, gi|300794326|ref|NM_001193218.1|, gi|300797694|ref|NM_001192104.1|, gi|114052379|ref|NM_00104653…
GO:0003008	system process	187	gi|139949219|ref|NM_001083635.1|, gi|115497417|ref|NM_001075196.1|, gi|300794920|ref|NM_001192480.1|, gi|331999945|ref|NM_001206681.1|, gi|300798462|ref|NM_001192653.1|, gi|402692999|ref|NM_001077833.2|, gi|329664155|ref|NM_001205684.1|, gi|115496470|ref|NM_001076340.1|, gi|40789089|ref|NM_199445.1|, gi|75832110|ref|NM_001015672.2|, gi|87196506|ref|NM_001007806.2|, gi|300793737|ref|NM_001191153.1…
GO:0002253	activation of immune response	36	gi|162287147|ref|NM_001111120.1|, gi|27805856|ref|NM_174285.1|, gi|114052622|ref|NM_001046113.1|, gi|115497065|ref|NM_001075289.1|, gi|154707845|ref|NM_001098937.1|, gi|274322605|ref|NM_001081584.2|, gi|402766737|ref|NM_001083638.2|, gi|116004150|ref|NM_001076968.1|, gi|402693291|ref|NM_001038017.2|, gi|157279962|ref|NM_001105027.1|, gi|126723253|ref|NM_001080242.2|, gi|116003952|ref|NM_001076863…
GO:0002573	myeloid leukocyte differentiation	18	gi|329663227|ref|NM_001205809.1|, gi|31340795|ref|NM_174663.2|, gi|31343004|ref|NM_174027.2|, gi|115497081|ref|NM_001075656.1|, gi|329664531|ref|NM_001205731.1|, gi|114052485|ref|NM_001046332.1|, gi|109948281|ref|NR_003097.1|, gi|114052622|ref|NM_001046113.1|, gi|300795443|ref|NM_001192762.1|, gi|402766737|ref|NM_001083638.2|, gi|115495534|ref|NM_001075921.1|, gi|329664845|ref|NM_001205770.1|, gi…
GO:0050817	coagulation	56	gi|88853807|ref|NM_174146.3|, gi|31343267|ref|NM_173919.2|, gi|402692924|ref|NM_173992.2|, gi|147904941|ref|NM_001011678.2|, gi|164448561|ref|NM_173961.3|, gi|27807038|ref|NM_174575.1|, gi|31341924|ref|NM_174464.2|, gi|50872140|ref|NM_001002885.1|, gi|75812953|ref|NM_001033626.1|, gi|75832055|ref|NM_174242.3|, gi|116003952|ref|NM_001076863.1|, gi|118150835|ref|NM_001077860.1|, gi|118150945|ref|NM…
GO:0043410	positive regulation of MAPK cascade	21	gi|329664845|ref|NM_001205770.1|, gi|164420790|ref|NM_001113252.1|, gi|300796660|ref|NM_001192822.1|, gi|300794567|ref|NM_001191195.1|, gi|114052485|ref|NM_001046332.1|, gi|156120630|ref|NM_001101991.1|, gi|156121148|ref|NM_001102252.1|, gi|329664407|ref|NM_001205971.1|, gi|115495534|ref|NM_001075921.1|, gi|115495820|ref|NM_001076249.1|, gi|328887911|ref|NM_001205310.1|, gi|402691718|ref|NM_00104…
GO:0019216	regulation of lipid metabolic process	28	gi|402693285|ref|NM_001109802.2|, gi|154152034|ref|NM_001100348.1|, gi|115497133|ref|NM_001075864.1|, gi|147904592|ref|NM_001098086.1|, gi|164448561|ref|NM_173961.3|, gi|166157495|ref|NM_001113767.1|, gi|78042547|ref|NM_001035099.1|, gi|27805856|ref|NM_174285.1|, gi|115495492|ref|NM_001075925.1|, gi|31342534|ref|NM_174233.2|, gi|75832055|ref|NM_174242.3|, gi|115495820|ref|NM_001076249.1|, gi|4027…
GO:0007127	meiosis I	12	gi|281485556|ref|NM_001075994.2|, gi|329664695|ref|NM_001206263.1|, gi|300794094|ref|NM_001191415.1|, gi|300795443|ref|NM_001192762.1|, gi|300797463|ref|NM_001192605.1|, gi|402691792|ref|NM_001077981.2|, gi|402692337|ref|NM_001046179.2|, gi|164450474|ref|NM_001046305.2|, gi|329112494|ref|NM_001192411.2|, gi|329299024|ref|NM_001192429.1|, gi|300795125|ref|NM_001192490.1|, gi|402692349|ref|NM_00111…
GO:2000241	regulation of reproductive process	18	gi|28849936|ref|NM_176852.1|, gi|148747149|ref|NM_174363.2|, gi|329663164|ref|NM_001206313.1|, gi|402692679|ref|NM_001037623.2|, gi|402692681|ref|NM_001034792.2|, gi|402745557|ref|NM_001076458.2|, gi|402745024|ref|NM_001024554.3|, gi|42733595|ref|NM_203359.1|, gi|77735506|ref|NM_001034276.1|, gi|118150773|ref|NM_001077827.1|, gi|157785560|ref|NM_001105614.1|, gi|402745095|ref|NM_001099023.2|, gi|…
GO:0006139	nucleobase-containing compound metabolic process	564	gi|402692406|ref|NM_001046077.2|, gi|329664269|ref|NM_001205698.1|, gi|31341172|ref|NM_173880.2|, gi|116004224|ref|NM_001077003.1|, gi|157785558|ref|NM_001105615.1|, gi|402743608|ref|NM_001077013.2|, gi|402744346|ref|NM_001079619.2|, gi|402746020|ref|NM_001099724.2|, gi|61888849|ref|NM_001013582.1|, gi|76253714|ref|NM_174504.2|, gi|139948367|ref|NM_001083757.1|, gi|77735576|ref|NM_001034312.1|, g…
GO:0071495	cellular response to endogenous stimulus	77	gi|134085682|ref|NM_001083479.1|, gi|328887911|ref|NM_001205310.1|, gi|115497081|ref|NM_001075656.1|, gi|115497123|ref|NM_001075653.1|, gi|300795071|ref|NM_001193255.1|, gi|371940996|ref|NM_001191516.2|, gi|28849936|ref|NM_176852.1|, gi|31341853|ref|NM_174489.2|, gi|31343515|ref|NM_177502.2|, gi|109948281|ref|NR_003097.1|, gi|300796872|ref|NM_001191309.1|, gi|329663847|ref|NM_001205398.1|, gi|329…
GO:0006473	protein acetylation	21	gi|77735646|ref|NM_001034347.1|, gi|190360736|ref|NM_001128505.1|, gi|300798605|ref|NM_001192660.1|, gi|402745772|ref|NM_001040476.2|, gi|118151325|ref|NM_001078128.1|, gi|328751694|ref|NM_001191261.2|, gi|156120400|ref|NM_001101876.1|, gi|164448639|ref|NM_001024571.2|, gi|270289765|ref|NM_001168426.1|, gi|402745928|ref|NM_001105483.2|, gi|78369381|ref|NM_001035448.1|, gi|77735442|ref|NM_00103424…
GO:2000027	regulation of organ morphogenesis	18	gi|42733595|ref|NM_203359.1|, gi|149642860|ref|NM_001099141.1|, gi|329664407|ref|NM_001205971.1|, gi|329663648|ref|NM_001205875.1|, gi|115495820|ref|NM_001076249.1|, gi|402743515|ref|NM_001099363.2|, gi|114051222|ref|NM_001046198.1|, gi|328887911|ref|NM_001205310.1|, gi|156121052|ref|NM_001102203.1|, gi|72534795|ref|NM_001031751.1|, gi|164448561|ref|NM_173961.3|, gi|346421334|ref|NM_001244127.1|,…
GO:0051174	regulation of phosphorus metabolic process	102	gi|166157491|ref|NM_001113765.1|, gi|27806444|ref|NM_174164.1|, gi|155372122|ref|NM_001101201.1|, gi|156120630|ref|NM_001101991.1|, gi|221136845|ref|NM_001144081.1|, gi|221136849|ref|NM_001144082.1|, gi|281427247|ref|NM_001076096.2|, gi|329664407|ref|NM_001205971.1|, gi|329664845|ref|NM_001205770.1|, gi|329665049|ref|NM_001205537.1|, gi|27807038|ref|NM_174575.1|, gi|41386728|ref|NM_176612.1|, gi|…
GO:0043062	extracellular structure organization	13	gi|122692314|ref|NM_001080228.1|, gi|300793846|ref|NM_001192938.1|, gi|300795071|ref|NM_001193255.1|, gi|332205886|ref|NM_001206817.1|, gi|31341510|ref|NM_174621.2|, gi|153792106|ref|NM_001099716.1|, gi|164420790|ref|NM_001113252.1|, gi|95147665|ref|NM_001040479.1|, gi|148226844|ref|NM_001098051.1|, gi|157785560|ref|NM_001105614.1|, gi|300798462|ref|NM_001192653.1|, gi|402693380|ref|NM_001079771.…
GO:0001817	regulation of cytokine production	39	gi|28849936|ref|NM_176852.1|, gi|118151099|ref|NM_001078004.1|, gi|27805856|ref|NM_174285.1|, gi|274322605|ref|NM_001081584.2|, gi|114052153|ref|NM_001045933.1|, gi|147907039|ref|NM_001098022.1|, gi|117935054|ref|NM_174339.3|, gi|164420790|ref|NM_001113252.1|, gi|31342610|ref|NM_174197.2|, gi|115495492|ref|NM_001075925.1|, gi|115496971|ref|NM_001075297.1|, gi|329664407|ref|NM_001205971.1|, gi|313…
GO:0007169	transmembrane receptor protein tyrosine kinase signaling pathway	79	gi|32189343|ref|NM_173993.1|, gi|117935054|ref|NM_174339.3|, gi|329664743|ref|NM_001206269.1|, gi|31343267|ref|NM_173919.2|, gi|328887911|ref|NM_001205310.1|, gi|114051142|ref|NM_001046206.1|, gi|402693372|ref|NM_001046331.2|, gi|78045538|ref|NM_001035081.1|, gi|27805856|ref|NM_174285.1|, gi|27807038|ref|NM_174575.1|, gi|31341832|ref|NM_174496.2|, gi|31342538|ref|NM_174230.2|, gi|115432048|ref|NM…
GO:0048732	gland development	31	gi|329664531|ref|NM_001205731.1|, gi|329664845|ref|NM_001205770.1|, gi|155372090|ref|NM_001101183.1|, gi|149642860|ref|NM_001099141.1|, gi|114051575|ref|NM_001046154.1|, gi|164448561|ref|NM_173961.3|, gi|31341510|ref|NM_174621.2|, gi|328887911|ref|NM_001205310.1|, gi|31342100|ref|NM_174403.2|, gi|75832055|ref|NM_174242.3|, gi|114051579|ref|NM_001046070.1|, gi|331284121|ref|NM_001206634.1|, gi|329…
GO:0002791	regulation of peptide secretion	11	gi|117935054|ref|NM_174339.3|, gi|149773589|ref|NM_001099214.1|, gi|402744210|ref|NM_001076516.2|, gi|149642800|ref|NM_001098963.1|, gi|28849936|ref|NM_176852.1|, gi|162287147|ref|NM_001111120.1|, gi|157074091|ref|NM_001103288.1|, gi|347300258|ref|NM_001206907.1|, gi|115495866|ref|NM_001076246.1|, gi|115497287|ref|NM_001075268.1|, gi|118151325|ref|NM_001078128.1|
GO:0008344	adult locomotory behavior	14	gi|31340795|ref|NM_174663.2|, gi|31342637|ref|NM_174186.2|, gi|148222706|ref|NM_001098121.1|, gi|149642806|ref|NM_001099105.1|, gi|154152006|ref|NM_001100362.1|, gi|156120402|ref|NM_001101877.1|, gi|163915358|ref|NM_001113174.1|, gi|329663126|ref|NM_001205541.1|, gi|402691766|ref|NM_180993.2|, gi|402744600|ref|NM_174206.3|, gi|300795511|ref|NM_001191242.1|, gi|300794326|ref|NM_001193218.1|, gi|30…
GO:0071843	cellular component biogenesis at cellular level	30	gi|329663318|ref|NM_001205567.1|, gi|402745705|ref|NM_001034540.2|, gi|62751535|ref|NM_001015626.1|, gi|42733595|ref|NM_203359.1|, gi|158519868|ref|NM_001110081.1|, gi|62460437|ref|NM_001014873.1|, gi|77735832|ref|NM_001034439.1|, gi|83715979|ref|NM_001037819.1|, gi|167583545|ref|NM_001114521.1|, gi|402691740|ref|NM_001101128.2|, gi|402693252|ref|NM_001035397.2|, gi|402745482|ref|NM_001034546.2|,…
GO:0000216	M/G1 transition of mitotic cell cycle	12	gi|31341991|ref|NM_174441.2|, gi|62751408|ref|NM_001015639.1|, gi|114052509|ref|NM_001045900.1|, gi|114052980|ref|NM_001046234.1|, gi|114053134|ref|NM_001045962.1|, gi|115496733|ref|NM_001075693.1|, gi|270483789|ref|NM_001145865.1|, gi|329664255|ref|NM_001205952.1|, gi|402691686|ref|NM_001034233.2|, gi|402692751|ref|NM_001046201.2|, gi|402693431|ref|NM_001045984.2|, gi|402746712|ref|NM_001037612.…
GO:0048523	negative regulation of cellular process	353	gi|402692179|ref|NM_001098958.2|, gi|114052153|ref|NM_001045933.1|, gi|118150793|ref|NM_001077840.1|, gi|88853815|ref|NM_201527.2|, gi|329664407|ref|NM_001205971.1|, gi|329664215|ref|NM_001205947.1|, gi|328751694|ref|NM_001191261.2|, gi|148747149|ref|NM_174363.2|, gi|118151325|ref|NM_001078128.1|, gi|154152174|ref|NM_001100319.1|, gi|300797381|ref|NM_001192601.1|, gi|402692361|ref|NM_001080276.2|…
GO:0009893	positive regulation of metabolic process	226	gi|402693285|ref|NM_001109802.2|, gi|41386781|ref|NM_174231.1|, gi|77736252|ref|NM_001034651.1|, gi|110347588|ref|NM_001015643.2|, gi|118151099|ref|NM_001078004.1|, gi|329663364|ref|NM_001206086.1|, gi|115497133|ref|NM_001075864.1|, gi|297591824|ref|NM_173926.2|, gi|297591826|ref|NM_001185126.1|, gi|27806444|ref|NM_174164.1|, gi|155372122|ref|NM_001101201.1|, gi|156120630|ref|NM_001101991.1|, gi|…
GO:0006916	anti-apoptosis	37	gi|31341510|ref|NM_174621.2|, gi|31343004|ref|NM_174027.2|, gi|114052622|ref|NM_001046113.1|, gi|27807038|ref|NM_174575.1|, gi|156121148|ref|NM_001102252.1|, gi|300794305|ref|NM_001192961.1|, gi|402692179|ref|NM_001098958.2|, gi|402693285|ref|NM_001109802.2|, gi|77736306|ref|NM_001034681.1|, gi|31341426|ref|NM_173878.2|, gi|31343056|ref|NM_174006.2|, gi|31343249|ref|NM_173924.2|, gi|40789089|ref|…
GO:0048469	cell maturation	13	gi|156121052|ref|NM_001102203.1|, gi|329663364|ref|NM_001206086.1|, gi|88319926|ref|NM_174068.2|, gi|300795084|ref|NM_001192488.1|, gi|156121148|ref|NM_001102252.1|, gi|300794094|ref|NM_001191415.1|, gi|413081857|ref|NM_001034727.3|, gi|117935054|ref|NM_174339.3|, gi|109948281|ref|NR_003097.1|, gi|330864702|ref|NM_174247.3|, gi|28849948|ref|NM_174840.1|, gi|77736252|ref|NM_001034651.1|, gi|329663…
GO:0033673	negative regulation of kinase activity	15	gi|164448561|ref|NM_173961.3|, gi|402693372|ref|NM_001046331.2|, gi|114052511|ref|NM_001045901.1|, gi|157744499|ref|NM_174793.2|, gi|329664295|ref|NM_001205957.1|, gi|402693217|ref|NM_174756.3|, gi|402744632|ref|NM_001046028.2|, gi|329664968|ref|NM_001206040.1|, gi|118150793|ref|NM_001077840.1|, gi|402692179|ref|NM_001098958.2|, gi|83035108|ref|NM_001037620.1|, gi|115497747|ref|NM_001075596.1|, g…
GO:0051251	positive regulation of lymphocyte activation	26	gi|31343249|ref|NM_173924.2|, gi|114052622|ref|NM_001046113.1|, gi|117935046|ref|NM_175798.3|, gi|118151099|ref|NM_001078004.1|, gi|402691718|ref|NM_001046472.2|, gi|402692179|ref|NM_001098958.2|, gi|402766737|ref|NM_001083638.2|, gi|27807038|ref|NM_174575.1|, gi|30794303|ref|NM_181004.1|, gi|77735504|ref|NM_001034275.1|, gi|114052485|ref|NM_001046332.1|, gi|118151041|ref|NM_001077972.1|, gi|1553…
GO:0045778	positive regulation of ossification	11	gi|41386781|ref|NM_174231.1|, gi|114052622|ref|NM_001046113.1|, gi|115497133|ref|NM_001075864.1|, gi|122692314|ref|NM_001080228.1|, gi|149642860|ref|NM_001099141.1|, gi|155372090|ref|NM_001101183.1|, gi|300794567|ref|NM_001191195.1|, gi|402766737|ref|NM_001083638.2|, gi|115496470|ref|NM_001076340.1|, gi|164420790|ref|NM_001113252.1|, gi|329664407|ref|NM_001205971.1|
GO:0046395	carboxylic acid catabolic process	20	gi|164448567|ref|NM_001075157.2|, gi|116004092|ref|NM_001076936.1|, gi|157954072|ref|NM_001109797.1|, gi|31342292|ref|NM_174335.2|, gi|154152034|ref|NM_001100348.1|, gi|115496731|ref|NM_001075694.1|, gi|187960115|ref|NM_001045969.2|, gi|329663953|ref|NM_001206170.1|, gi|402766905|ref|NM_001034382.2|, gi|31343290|ref|NM_173908.2|, gi|31343515|ref|NM_177502.2|, gi|114051575|ref|NM_001046154.1|, gi|…
GO:0010468	regulation of gene expression	354	gi|41386728|ref|NM_176612.1|, gi|157427957|ref|NM_001105416.1|, gi|31341853|ref|NM_174489.2|, gi|42733595|ref|NM_203359.1|, gi|61316453|ref|NM_001013001.1|, gi|75677539|ref|NM_001033121.1|, gi|78369409|ref|NM_001035327.1|, gi|83035108|ref|NM_001037620.1|, gi|84000260|ref|NM_001038137.1|, gi|109948281|ref|NR_003097.1|, gi|112817619|ref|NM_001015567.2|, gi|114052153|ref|NM_001045933.1|, gi|11405262…
GO:0051050	positive regulation of transport	54	gi|329664845|ref|NM_001205770.1|, gi|117935054|ref|NM_174339.3|, gi|149773589|ref|NM_001099214.1|, gi|402744210|ref|NM_001076516.2|, gi|115495492|ref|NM_001075925.1|, gi|115496503|ref|NM_001075827.1|, gi|402692097|ref|NM_001079645.2|, gi|115497133|ref|NM_001075864.1|, gi|41386781|ref|NM_174231.1|, gi|149642800|ref|NM_001098963.1|, gi|163915358|ref|NM_001113174.1|, gi|115495534|ref|NM_001075921.1|…
GO:0006367	transcription initiation from RNA polymerase II promoter	21	gi|41386728|ref|NM_176612.1|, gi|70778916|ref|NM_177945.3|, gi|77735506|ref|NM_001034276.1|, gi|147902867|ref|NM_001098050.1|, gi|157073973|ref|NM_001103226.1|, gi|160333190|ref|NM_001034730.2|, gi|269315846|ref|NM_001167900.1|, gi|300798462|ref|NM_001192653.1|, gi|300798567|ref|NM_001192658.1|, gi|325652004|ref|NM_001204851.1|, gi|329663164|ref|NM_001206313.1|, gi|329744650|ref|NM_001191141.1|, …
GO:0016042	lipid catabolic process	26	gi|164448567|ref|NM_001075157.2|, gi|116004092|ref|NM_001076936.1|, gi|329664101|ref|NM_001205677.1|, gi|27807166|ref|NM_174643.1|, gi|115496503|ref|NM_001075827.1|, gi|115497133|ref|NM_001075864.1|, gi|300794282|ref|NM_001192704.1|, gi|452403355|ref|NM_001075164.2|, gi|402766435|ref|NM_001035380.2|, gi|31342292|ref|NM_174335.2|, gi|154152034|ref|NM_001100348.1|, gi|114052301|ref|NM_001046353.1|,…
GO:0022008	neurogenesis	125	gi|402693024|ref|NM_001103255.2|, gi|402693161|ref|NM_001100305.2|, gi|402693437|ref|NM_001078000.2|, gi|31340795|ref|NM_174663.2|, gi|77736446|ref|NM_001034751.1|, gi|42733595|ref|NM_203359.1|, gi|118151325|ref|NM_001078128.1|, gi|156120402|ref|NM_001101877.1|, gi|149642806|ref|NM_001099105.1|, gi|116003952|ref|NM_001076863.1|, gi|300798462|ref|NM_001192653.1|, gi|329663648|ref|NM_001205875.1|, …
GO:0003007	heart morphogenesis	23	gi|88319926|ref|NM_174068.2|, gi|114052622|ref|NM_001046113.1|, gi|117935054|ref|NM_174339.3|, gi|329663648|ref|NM_001205875.1|, gi|329664407|ref|NM_001205971.1|, gi|402766737|ref|NM_001083638.2|, gi|114051579|ref|NM_001046070.1|, gi|153792106|ref|NM_001099716.1|, gi|328887911|ref|NM_001205310.1|, gi|61316453|ref|NM_001013001.1|, gi|164448561|ref|NM_173961.3|, gi|149642860|ref|NM_001099141.1|, gi…
GO:0032270	positive regulation of cellular protein metabolic process	93	gi|41386781|ref|NM_174231.1|, gi|77736252|ref|NM_001034651.1|, gi|110347588|ref|NM_001015643.2|, gi|118151099|ref|NM_001078004.1|, gi|329663364|ref|NM_001206086.1|, gi|27806444|ref|NM_174164.1|, gi|155372122|ref|NM_001101201.1|, gi|156120630|ref|NM_001101991.1|, gi|221136845|ref|NM_001144081.1|, gi|221136849|ref|NM_001144082.1|, gi|281427247|ref|NM_001076096.2|, gi|329664407|ref|NM_001205971.1|, …
GO:0072594	establishment of protein localization to organelle	21	gi|134085808|ref|NM_001083378.1|, gi|154152034|ref|NM_001100348.1|, gi|155372070|ref|NM_001101172.1|, gi|300796998|ref|NM_001192071.1|, gi|402692344|ref|NM_001077993.2|, gi|139947577|ref|NM_001083658.1|, gi|155372198|ref|NM_001101240.1|, gi|402692743|ref|NM_001034267.2|, gi|402692198|ref|NM_001075680.2|, gi|77404289|ref|NM_001034047.1|, gi|157428033|ref|NM_001105455.1|, gi|402743308|ref|NM_001038…
GO:0002263	cell activation involved in immune response	15	gi|115495492|ref|NM_001075925.1|, gi|115496503|ref|NM_001075827.1|, gi|402692097|ref|NM_001079645.2|, gi|329664295|ref|NM_001205957.1|, gi|262050643|ref|NM_001166484.1|, gi|156121148|ref|NM_001102252.1|, gi|402691718|ref|NM_001046472.2|, gi|31342240|ref|NM_174348.2|, gi|162287147|ref|NM_001111120.1|, gi|281485556|ref|NM_001075994.2|, gi|402693252|ref|NM_001035397.2|, gi|300797688|ref|NM_001191336…
GO:0043009	chordate embryonic development	71	gi|329663648|ref|NM_001205875.1|, gi|157279880|ref|NM_001104986.1|, gi|122692314|ref|NM_001080228.1|, gi|117935054|ref|NM_174339.3|, gi|31343004|ref|NM_174027.2|, gi|32189343|ref|NM_173993.1|, gi|329664013|ref|NM_001205666.1|, gi|62988297|ref|NM_001017944.1|, gi|77736446|ref|NM_001034751.1|, gi|300794305|ref|NM_001192961.1|, gi|329663676|ref|NM_001205879.1|, gi|118151325|ref|NM_001078128.1|, gi|4…
GO:0050678	regulation of epithelial cell proliferation	31	gi|31341426|ref|NM_173878.2|, gi|31343056|ref|NM_174006.2|, gi|32189343|ref|NM_173993.1|, gi|61316453|ref|NM_001013001.1|, gi|114051575|ref|NM_001046154.1|, gi|118150773|ref|NM_001077827.1|, gi|134085682|ref|NM_001083479.1|, gi|149642860|ref|NM_001099141.1|, gi|163915358|ref|NM_001113174.1|, gi|303227942|ref|NM_001194960.1|, gi|329664407|ref|NM_001205971.1|, gi|47564093|ref|NM_001001166.1|, gi|16…
GO:0009653	anatomical structure morphogenesis	218	gi|328887911|ref|NM_001205310.1|, gi|139949219|ref|NM_001083635.1|, gi|329663648|ref|NM_001205875.1|, gi|114052622|ref|NM_001046113.1|, gi|402766737|ref|NM_001083638.2|, gi|31340795|ref|NM_174663.2|, gi|77736200|ref|NM_001034627.1|, gi|402693432|ref|NM_001038567.2|, gi|326937478|ref|NM_001205178.1|, gi|122692314|ref|NM_001080228.1|, gi|117935054|ref|NM_174339.3|, gi|157279880|ref|NM_001104986.1|,…
GO:0033121	regulation of purine nucleotide catabolic process	31	gi|148236342|ref|NM_001097573.1|, gi|156121148|ref|NM_001102252.1|, gi|215422351|ref|NM_001103109.2|, gi|329664531|ref|NM_001205731.1|, gi|330688403|ref|NM_001192906.2|, gi|329663581|ref|NM_001205865.1|, gi|300797474|ref|NM_001191326.1|, gi|110347588|ref|NM_001015643.2|, gi|329299100|ref|NM_001191409.2|, gi|402692257|ref|NM_001102012.2|, gi|402692788|ref|NM_001075149.2|, gi|402745359|ref|NM_00103…
GO:0006869	lipid transport	20	gi|329664845|ref|NM_001205770.1|, gi|31341853|ref|NM_174489.2|, gi|154152080|ref|NM_001100333.1|, gi|154152140|ref|NM_001100297.1|, gi|156120706|ref|NM_001102030.1|, gi|300796191|ref|NM_001192031.1|, gi|329663555|ref|NM_001205605.1|, gi|115497133|ref|NM_001075864.1|, gi|148747149|ref|NM_174363.2|, gi|329664743|ref|NM_001206269.1|, gi|300797004|ref|NM_001192839.1|, gi|75832055|ref|NM_174242.3|, gi…
GO:0050727	regulation of inflammatory response	24	gi|329664845|ref|NM_001205770.1|, gi|297591824|ref|NM_173926.2|, gi|297591826|ref|NM_001185126.1|, gi|31343138|ref|NM_173974.2|, gi|157279962|ref|NM_001105027.1|, gi|115495492|ref|NM_001075925.1|, gi|30794303|ref|NM_181004.1|, gi|116004150|ref|NM_001076968.1|, gi|115497133|ref|NM_001075864.1|, gi|31342534|ref|NM_174233.2|, gi|115496971|ref|NM_001075297.1|, gi|116175252|ref|NM_174708.2|, gi|329664…
GO:0071103	DNA conformation change	28	gi|31341172|ref|NM_173880.2|, gi|116004224|ref|NM_001077003.1|, gi|157785558|ref|NM_001105615.1|, gi|402743608|ref|NM_001077013.2|, gi|402744346|ref|NM_001079619.2|, gi|402746020|ref|NM_001099724.2|, gi|115496122|ref|NM_001075748.1|, gi|157427957|ref|NM_001105416.1|, gi|329663955|ref|NM_001105326.2|, gi|402693435|ref|NM_001046571.2|, gi|402746776|ref|NM_001102376.2|, gi|84000370|ref|NM_001038197.…
GO:0007179	transforming growth factor beta receptor signaling pathway	22	gi|157279998|ref|NM_001105045.1|, gi|27805856|ref|NM_174285.1|, gi|31341510|ref|NM_174621.2|, gi|31343056|ref|NM_174006.2|, gi|115495504|ref|NM_001075135.1|, gi|118150773|ref|NM_001077827.1|, gi|134085682|ref|NM_001083479.1|, gi|164420790|ref|NM_001113252.1|, gi|283945585|ref|NM_001077107.2|, gi|31342022|ref|NM_174429.2|, gi|112817619|ref|NM_001015567.2|, gi|155372090|ref|NM_001101183.1|, gi|3007…
GO:0048514	blood vessel morphogenesis	55	gi|31341963|ref|NM_174452.2|, gi|31343056|ref|NM_174006.2|, gi|31343161|ref|NM_173965.2|, gi|31343267|ref|NM_173919.2|, gi|47564093|ref|NM_001001166.1|, gi|155372268|ref|NM_001101277.1|, gi|157426836|ref|NM_001098855.1|, gi|329663907|ref|NM_001191541.1|, gi|402692924|ref|NM_173992.2|, gi|402693162|ref|NM_001098859.2|, gi|134085682|ref|NM_001083479.1|, gi|371940996|ref|NM_001191516.2|, gi|11405248…
GO:0090101	negative regulation of transmembrane receptor protein serine/threonine kinase signaling pathway	15	gi|300794186|ref|NM_001192699.1|, gi|31342022|ref|NM_174429.2|, gi|164448561|ref|NM_173961.3|, gi|329664407|ref|NM_001205971.1|, gi|112817619|ref|NM_001015567.2|, gi|155372090|ref|NM_001101183.1|, gi|329664215|ref|NM_001205947.1|, gi|329664295|ref|NM_001205957.1|, gi|331284121|ref|NM_001206634.1|, gi|391224443|ref|NM_001109815.5|, gi|391224447|ref|NM_001127210.3|, gi|391224454|ref|NM_001172519.2|…
GO:0007178	transmembrane receptor protein serine/threonine kinase signaling pathway	29	gi|157279998|ref|NM_001105045.1|, gi|118150773|ref|NM_001077827.1|, gi|164420790|ref|NM_001113252.1|, gi|27805856|ref|NM_174285.1|, gi|31341510|ref|NM_174621.2|, gi|31343056|ref|NM_174006.2|, gi|115495504|ref|NM_001075135.1|, gi|134085682|ref|NM_001083479.1|, gi|283945585|ref|NM_001077107.2|, gi|300794186|ref|NM_001192699.1|, gi|148747149|ref|NM_174363.2|, gi|28849936|ref|NM_176852.1|, gi|3134202…
GO:0019222	regulation of metabolic process	516	gi|166157491|ref|NM_001113765.1|, gi|402693285|ref|NM_001109802.2|, gi|154152034|ref|NM_001100348.1|, gi|41386781|ref|NM_174231.1|, gi|77736252|ref|NM_001034651.1|, gi|110347588|ref|NM_001015643.2|, gi|118151099|ref|NM_001078004.1|, gi|329663364|ref|NM_001206086.1|, gi|118151325|ref|NM_001078128.1|, gi|154152174|ref|NM_001100319.1|, gi|300797381|ref|NM_001192601.1|, gi|402692361|ref|NM_001080276.…
GO:0008360	regulation of cell shape	15	gi|31342121|ref|NM_174394.2|, gi|31343056|ref|NM_174006.2|, gi|77736575|ref|NM_001034799.1|, gi|110347587|ref|NM_001015640.2|, gi|118151041|ref|NM_001077972.1|, gi|139948490|ref|NM_001083730.1|, gi|148223775|ref|NM_001098147.1|, gi|156121148|ref|NM_001102252.1|, gi|262050643|ref|NM_001166484.1|, gi|300795352|ref|NM_001193013.1|, gi|300795443|ref|NM_001192762.1|, gi|300798544|ref|NM_001192401.1|, …
GO:0010639	negative regulation of organelle organization	18	gi|371940996|ref|NM_001191516.2|, gi|77735832|ref|NM_001034439.1|, gi|114052291|ref|NM_001045872.1|, gi|402693156|ref|NM_001034790.2|, gi|300796660|ref|NM_001192822.1|, gi|114052153|ref|NM_001045933.1|, gi|328802686|ref|NM_001205299.1|, gi|77736200|ref|NM_001034627.1|, gi|115496124|ref|NM_001075749.1|, gi|119331223|ref|NM_001079796.1|, gi|300796064|ref|NM_001191513.1|, gi|402744632|ref|NM_0010460…
GO:0046545	development of primary female sexual characteristics	11	gi|148747149|ref|NM_174363.2|, gi|329664743|ref|NM_001206269.1|, gi|41386765|ref|NM_174061.1|, gi|115497133|ref|NM_001075864.1|, gi|31342100|ref|NM_174403.2|, gi|402767047|ref|NM_001046412.2|, gi|402693158|ref|NM_001034262.2|, gi|28849936|ref|NM_176852.1|, gi|262050643|ref|NM_001166484.1|, gi|371940996|ref|NM_001191516.2|, gi|31343138|ref|NM_173974.2|
GO:0043069	negative regulation of programmed cell death	83	gi|328887911|ref|NM_001205310.1|, gi|31341991|ref|NM_174441.2|, gi|262050643|ref|NM_001166484.1|, gi|31340937|ref|NM_180992.2|, gi|31342749|ref|NM_174144.2|, gi|42733595|ref|NM_203359.1|, gi|61656170|ref|NM_001013364.1|, gi|115496531|ref|NM_001075342.1|, gi|115497123|ref|NM_001075653.1|, gi|117935046|ref|NM_175798.3|, gi|118150793|ref|NM_001077840.1|, gi|118151325|ref|NM_001078128.1|, gi|11933122…
GO:0001837	epithelial to mesenchymal transition	15	gi|31341510|ref|NM_174621.2|, gi|94966848|ref|NM_001040522.1|, gi|117935054|ref|NM_174339.3|, gi|328887911|ref|NM_001205310.1|, gi|329664407|ref|NM_001205971.1|, gi|332205862|ref|NM_001206809.1|, gi|153792106|ref|NM_001099716.1|, gi|221136849|ref|NM_001144082.1|, gi|149642860|ref|NM_001099141.1|, gi|155372090|ref|NM_001101183.1|, gi|164420790|ref|NM_001113252.1|, gi|329663648|ref|NM_001205875.1|,…
GO:0030168	platelet activation	28	gi|27807038|ref|NM_174575.1|, gi|31341924|ref|NM_174464.2|, gi|50872140|ref|NM_001002885.1|, gi|75812953|ref|NM_001033626.1|, gi|75832055|ref|NM_174242.3|, gi|116003952|ref|NM_001076863.1|, gi|118150835|ref|NM_001077860.1|, gi|118150945|ref|NM_001077922.1|, gi|118151041|ref|NM_001077972.1|, gi|155372090|ref|NM_001101183.1|, gi|162287147|ref|NM_001111120.1|, gi|164414725|ref|NM_001113231.1|, gi|16…
GO:0006464	cellular protein modification process	319	gi|41386781|ref|NM_174231.1|, gi|77736252|ref|NM_001034651.1|, gi|110347588|ref|NM_001015643.2|, gi|118151099|ref|NM_001078004.1|, gi|329663364|ref|NM_001206086.1|, gi|118151325|ref|NM_001078128.1|, gi|154152174|ref|NM_001100319.1|, gi|300797381|ref|NM_001192601.1|, gi|402692361|ref|NM_001080276.2|, gi|31341510|ref|NM_174621.2|, gi|300794421|ref|NM_001192967.1|, gi|156120720|ref|NM_001102037.1|, …
GO:0032103	positive regulation of response to external stimulus	21	gi|329664845|ref|NM_001205770.1|, gi|31343138|ref|NM_173974.2|, gi|300794333|ref|NM_001191427.1|, gi|31341832|ref|NM_174496.2|, gi|329664407|ref|NM_001205971.1|, gi|156121148|ref|NM_001102252.1|, gi|31343056|ref|NM_174006.2|, gi|402692287|ref|NM_001075147.2|, gi|163915358|ref|NM_001113174.1|, gi|41386728|ref|NM_176612.1|, gi|371940996|ref|NM_001191516.2|, gi|31341426|ref|NM_173878.2|, gi|11549549…
GO:0031327	negative regulation of cellular biosynthetic process	125	gi|41386728|ref|NM_176612.1|, gi|28849936|ref|NM_176852.1|, gi|157427957|ref|NM_001105416.1|, gi|31341853|ref|NM_174489.2|, gi|42733595|ref|NM_203359.1|, gi|61316453|ref|NM_001013001.1|, gi|75677539|ref|NM_001033121.1|, gi|78369409|ref|NM_001035327.1|, gi|83035108|ref|NM_001037620.1|, gi|84000260|ref|NM_001038137.1|, gi|109948281|ref|NR_003097.1|, gi|112817619|ref|NM_001015567.2|, gi|114052153|re…
GO:0016049	cell growth	36	gi|148232125|ref|NM_001098062.1|, gi|31342534|ref|NM_174233.2|, gi|115495080|ref|NM_001075500.1|, gi|164448585|ref|NM_001076225.2|, gi|328802684|ref|NM_001205298.1|, gi|31343249|ref|NM_173924.2|, gi|31343267|ref|NM_173919.2|, gi|115495036|ref|NM_001075965.1|, gi|134085682|ref|NM_001083479.1|, gi|148747149|ref|NM_174363.2|, gi|157785560|ref|NM_001105614.1|, gi|164420790|ref|NM_001113252.1|, gi|221…
GO:0060537	muscle tissue development	38	gi|61316453|ref|NM_001013001.1|, gi|114052622|ref|NM_001046113.1|, gi|164448561|ref|NM_173961.3|, gi|328887911|ref|NM_001205310.1|, gi|402766737|ref|NM_001083638.2|, gi|153792106|ref|NM_001099716.1|, gi|164420790|ref|NM_001113252.1|, gi|42733595|ref|NM_203359.1|, gi|114051579|ref|NM_001046070.1|, gi|149642860|ref|NM_001099141.1|, gi|402692563|ref|NM_174739.4|, gi|402744540|ref|NM_001099074.2|, gi…
GO:0006812	cation transport	66	gi|31342184|ref|NM_174372.2|, gi|134085861|ref|NM_001083463.1|, gi|300794350|ref|NM_001191184.1|, gi|300798557|ref|NM_001191378.1|, gi|329663713|ref|NM_001205884.1|, gi|329755244|ref|NM_001191144.1|, gi|332205904|ref|NM_001206824.1|, gi|329663555|ref|NM_001205605.1|, gi|300794039|ref|NM_001192180.1|, gi|118151041|ref|NM_001077972.1|, gi|153792426|ref|NM_001099726.1|, gi|300796864|ref|NM_001193088…
GO:0006836	neurotransmitter transport	22	gi|31341397|ref|NM_181023.2|, gi|148540297|ref|NM_001098461.1|, gi|300793766|ref|NM_001192678.1|, gi|300795948|ref|NM_001192019.1|, gi|114052379|ref|NM_001046538.1|, gi|114052948|ref|NM_001046606.1|, gi|115497345|ref|NM_001075125.1|, gi|118150785|ref|NM_001077836.1|, gi|148234288|ref|NM_001098046.1|, gi|164448716|ref|NM_174533.3|, gi|195539520|ref|NM_001130754.1|, gi|402691696|ref|NM_001075431.2|…
GO:0009968	negative regulation of signal transduction	80	gi|115494989|ref|NM_001075775.1|, gi|164448561|ref|NM_173961.3|, gi|31343267|ref|NM_173919.2|, gi|402693372|ref|NM_001046331.2|, gi|78045538|ref|NM_001035081.1|, gi|300794186|ref|NM_001192699.1|, gi|77736450|ref|NM_001034753.1|, gi|221136849|ref|NM_001144082.1|, gi|300795465|ref|NM_001193019.1|, gi|402745024|ref|NM_001024554.3|, gi|402746564|ref|NM_001078124.2|, gi|300794305|ref|NM_001192961.1|, …
GO:0051254	positive regulation of RNA metabolic process	129	gi|329663164|ref|NM_001206313.1|, gi|402692679|ref|NM_001037623.2|, gi|402692681|ref|NM_001034792.2|, gi|402745557|ref|NM_001076458.2|, gi|300794098|ref|NM_001192183.1|, gi|331284121|ref|NM_001206634.1|, gi|115495360|ref|NM_001075800.1|, gi|402745865|ref|NM_001034776.2|, gi|27806444|ref|NM_174164.1|, gi|83715975|ref|NM_001037818.1|, gi|77735506|ref|NM_001034276.1|, gi|118150773|ref|NM_001077827.1…
GO:0007631	feeding behavior	11	gi|166157495|ref|NM_001113767.1|, gi|300797123|ref|NM_001192333.1|, gi|114051142|ref|NM_001046206.1|, gi|300793737|ref|NM_001191153.1|, gi|297591824|ref|NM_173926.2|, gi|297591826|ref|NM_001185126.1|, gi|115496470|ref|NM_001076340.1|, gi|118151041|ref|NM_001077972.1|, gi|156120402|ref|NM_001101877.1|, gi|300793745|ref|NM_001192677.1|, gi|444299614|ref|NM_001024502.4|
GO:0003231	cardiac ventricle development	12	gi|114051579|ref|NM_001046070.1|, gi|153792106|ref|NM_001099716.1|, gi|328887911|ref|NM_001205310.1|, gi|329664407|ref|NM_001205971.1|, gi|77736446|ref|NM_001034751.1|, gi|156523119|ref|NM_001102504.1|, gi|118151325|ref|NM_001078128.1|, gi|156121030|ref|NM_001102192.1|, gi|114052622|ref|NM_001046113.1|, gi|402766737|ref|NM_001083638.2|, gi|117935054|ref|NM_174339.3|, gi|329663648|ref|NM_001205875…
GO:0046578	regulation of Ras protein signal transduction	24	gi|148236342|ref|NM_001097573.1|, gi|156121148|ref|NM_001102252.1|, gi|215422351|ref|NM_001103109.2|, gi|329664531|ref|NM_001205731.1|, gi|330688403|ref|NM_001192906.2|, gi|329663581|ref|NM_001205865.1|, gi|300797474|ref|NM_001191326.1|, gi|110347588|ref|NM_001015643.2|, gi|329299100|ref|NM_001191409.2|, gi|402692257|ref|NM_001102012.2|, gi|300796092|ref|NM_001192538.1|, gi|300796338|ref|NM_00119…
GO:0007600	sensory perception	49	gi|40789089|ref|NM_199445.1|, gi|75832110|ref|NM_001015672.2|, gi|87196506|ref|NM_001007806.2|, gi|300793737|ref|NM_001191153.1|, gi|300795511|ref|NM_001191242.1|, gi|27806444|ref|NM_174164.1|, gi|281427245|ref|NM_001046415.2|, gi|402692160|ref|NM_001046381.2|, gi|41386781|ref|NM_174231.1|, gi|331999945|ref|NM_001206681.1|, gi|118151041|ref|NM_001077972.1|, gi|115496470|ref|NM_001076340.1|, gi|11…
GO:0009164	nucleoside catabolic process	64	gi|148236342|ref|NM_001097573.1|, gi|156121148|ref|NM_001102252.1|, gi|215422351|ref|NM_001103109.2|, gi|329664531|ref|NM_001205731.1|, gi|330688403|ref|NM_001192906.2|, gi|329663581|ref|NM_001205865.1|, gi|300797474|ref|NM_001191326.1|, gi|110347588|ref|NM_001015643.2|, gi|329299100|ref|NM_001191409.2|, gi|402692257|ref|NM_001102012.2|, gi|31342968|ref|NM_174041.2|, gi|31342316|ref|NM_174328.2|,…
GO:0001824	blastocyst development	12	gi|157785560|ref|NM_001105614.1|, gi|77735832|ref|NM_001034439.1|, gi|300794301|ref|NM_001192449.1|, gi|300796338|ref|NM_001192806.1|, gi|115497081|ref|NM_001075656.1|, gi|31343138|ref|NM_173974.2|, gi|329664215|ref|NM_001205947.1|, gi|31341510|ref|NM_174621.2|, gi|77736466|ref|NM_001034761.1|, gi|115495560|ref|NM_001075919.1|, gi|164450474|ref|NM_001046305.2|, gi|270483759|ref|NM_001038671.2|
GO:0000278	mitotic cell cycle	103	gi|164518999|ref|NM_001113296.1|, gi|300797688|ref|NM_001191336.1|, gi|329664751|ref|NM_001206014.1|, gi|402743608|ref|NM_001077013.2|, gi|31340795|ref|NM_174663.2|, gi|77735728|ref|NM_001034387.1|, gi|114052291|ref|NM_001045872.1|, gi|115496513|ref|NM_001075489.1|, gi|116004224|ref|NM_001077003.1|, gi|119331223|ref|NM_001079796.1|, gi|139947519|ref|NM_001083652.1|, gi|154152028|ref|NM_001100321.…
GO:0006914	autophagy	13	gi|116004192|ref|NM_001076982.1|, gi|328802698|ref|NM_001191389.1|, gi|300794333|ref|NM_001191427.1|, gi|329663364|ref|NM_001206086.1|, gi|329663555|ref|NM_001205605.1|, gi|329665036|ref|NM_001206047.1|, gi|402693285|ref|NM_001109802.2|, gi|330417944|ref|NM_001101897.2|, gi|122692398|ref|NM_001080338.1|, gi|156121286|ref|NM_001102321.1|, gi|219804279|ref|NM_001143855.1|, gi|157279872|ref|NM_00110…
GO:0009207	purine ribonucleoside triphosphate catabolic process	75	gi|148236342|ref|NM_001097573.1|, gi|156121148|ref|NM_001102252.1|, gi|215422351|ref|NM_001103109.2|, gi|329664531|ref|NM_001205731.1|, gi|330688403|ref|NM_001192906.2|, gi|329663581|ref|NM_001205865.1|, gi|300797474|ref|NM_001191326.1|, gi|110347588|ref|NM_001015643.2|, gi|329299100|ref|NM_001191409.2|, gi|402692257|ref|NM_001102012.2|, gi|31341991|ref|NM_174441.2|, gi|62751408|ref|NM_001015639.…
GO:0048858	cell projection morphogenesis	75	gi|31340795|ref|NM_174663.2|, gi|77736200|ref|NM_001034627.1|, gi|402693432|ref|NM_001038567.2|, gi|346421400|ref|NM_001244145.1|, gi|156523167|ref|NM_001102528.1|, gi|118150773|ref|NM_001077827.1|, gi|157279998|ref|NM_001105045.1|, gi|148232125|ref|NM_001098062.1|, gi|115494909|ref|NM_001075782.1|, gi|328802686|ref|NM_001205299.1|, gi|332205977|ref|NM_001206854.1|, gi|402691769|ref|NM_001046092.…
GO:0032271	regulation of protein polymerization	11	gi|115497129|ref|NM_001076072.1|, gi|156121148|ref|NM_001102252.1|, gi|162287147|ref|NM_001111120.1|, gi|300797688|ref|NM_001191336.1|, gi|371940996|ref|NM_001191516.2|, gi|402692129|ref|NM_001038079.2|, gi|402693156|ref|NM_001034790.2|, gi|77736200|ref|NM_001034627.1|, gi|115496124|ref|NM_001075749.1|, gi|50872140|ref|NM_001002885.1|, gi|164414725|ref|NM_001113231.1|
GO:0032320	positive regulation of Ras GTPase activity	15	gi|148236342|ref|NM_001097573.1|, gi|156121148|ref|NM_001102252.1|, gi|215422351|ref|NM_001103109.2|, gi|329664531|ref|NM_001205731.1|, gi|330688403|ref|NM_001192906.2|, gi|329663581|ref|NM_001205865.1|, gi|300797474|ref|NM_001191326.1|, gi|110347588|ref|NM_001015643.2|, gi|329299100|ref|NM_001191409.2|, gi|402692257|ref|NM_001102012.2|, gi|118150773|ref|NM_001077827.1|, gi|329664029|ref|NM_00120…
GO:0048856	anatomical structure development	426	gi|328887911|ref|NM_001205310.1|, gi|139949219|ref|NM_001083635.1|, gi|157785560|ref|NM_001105614.1|, gi|114051142|ref|NM_001046206.1|, gi|402691645|ref|NM_001076259.2|, gi|118151041|ref|NM_001077972.1|, gi|281427247|ref|NM_001076096.2|, gi|329663320|ref|NM_001206079.1|, gi|331028500|ref|NM_001206590.1|, gi|328751694|ref|NM_001191261.2|, gi|31343249|ref|NM_173924.2|, gi|148747149|ref|NM_174363.2|…
GO:0006401	RNA catabolic process	16	gi|77735576|ref|NM_001034312.1|, gi|281485556|ref|NM_001075994.2|, gi|300795686|ref|NM_001192774.1|, gi|402691761|ref|NM_001103277.2|, gi|402743812|ref|NM_001100293.2|, gi|77404289|ref|NM_001034047.1|, gi|115495752|ref|NM_001076254.1|, gi|148234059|ref|NM_001098071.1|, gi|157428033|ref|NM_001105455.1|, gi|300796475|ref|NM_001191533.1|, gi|402766647|ref|NM_001033624.2|, gi|47564027|ref|NM_00100113…
GO:0044093	positive regulation of molecular function	135	gi|41386728|ref|NM_176612.1|, gi|157785560|ref|NM_001105614.1|, gi|262073072|ref|NM_001166508.1|, gi|336088653|ref|NM_001242587.1|, gi|27806444|ref|NM_174164.1|, gi|155372122|ref|NM_001101201.1|, gi|156120630|ref|NM_001101991.1|, gi|221136845|ref|NM_001144081.1|, gi|221136849|ref|NM_001144082.1|, gi|281427247|ref|NM_001076096.2|, gi|329664407|ref|NM_001205971.1|, gi|329664845|ref|NM_001205770.1|,…
GO:0070302	regulation of stress-activated protein kinase signaling cascade	17	gi|27806444|ref|NM_174164.1|, gi|155372122|ref|NM_001101201.1|, gi|156120630|ref|NM_001101991.1|, gi|221136845|ref|NM_001144081.1|, gi|221136849|ref|NM_001144082.1|, gi|281427247|ref|NM_001076096.2|, gi|329664407|ref|NM_001205971.1|, gi|329664845|ref|NM_001205770.1|, gi|329665049|ref|NM_001205537.1|, gi|164420790|ref|NM_001113252.1|, gi|300796660|ref|NM_001192822.1|, gi|114052485|ref|NM_001046332…
GO:0051321	meiotic cell cycle	24	gi|281485556|ref|NM_001075994.2|, gi|329664695|ref|NM_001206263.1|, gi|300795443|ref|NM_001192762.1|, gi|300794094|ref|NM_001191415.1|, gi|31342923|ref|NM_174063.2|, gi|300797463|ref|NM_001192605.1|, gi|402691792|ref|NM_001077981.2|, gi|402692337|ref|NM_001046179.2|, gi|164450474|ref|NM_001046305.2|, gi|329112494|ref|NM_001192411.2|, gi|329299024|ref|NM_001192429.1|, gi|300795125|ref|NM_001192490…
GO:0001558	regulation of cell growth	28	gi|148232125|ref|NM_001098062.1|, gi|31342534|ref|NM_174233.2|, gi|115495080|ref|NM_001075500.1|, gi|164448585|ref|NM_001076225.2|, gi|328802684|ref|NM_001205298.1|, gi|31343249|ref|NM_173924.2|, gi|31343267|ref|NM_173919.2|, gi|115495036|ref|NM_001075965.1|, gi|134085682|ref|NM_001083479.1|, gi|148747149|ref|NM_174363.2|, gi|157785560|ref|NM_001105614.1|, gi|164420790|ref|NM_001113252.1|, gi|221…
GO:0008277	regulation of G-protein coupled receptor protein signaling pathway	16	gi|156121030|ref|NM_001102192.1|, gi|115497747|ref|NM_001075596.1|, gi|329663364|ref|NM_001206086.1|, gi|156120320|ref|NM_001101836.1|, gi|300795369|ref|NM_001192758.1|, gi|300795443|ref|NM_001192762.1|, gi|41386781|ref|NM_174231.1|, gi|115496503|ref|NM_001075827.1|, gi|154090954|ref|NM_177957.2|, gi|154090984|ref|NM_174046.3|, gi|154090992|ref|NM_177958.2|, gi|154091021|ref|NM_177956.2|, gi|1154…
GO:0006302	double-strand break repair	14	gi|115494985|ref|NM_001075393.1|, gi|281485556|ref|NM_001075994.2|, gi|300797463|ref|NM_001192605.1|, gi|157427957|ref|NM_001105416.1|, gi|300794098|ref|NM_001192183.1|, gi|332078452|ref|NM_001206731.1|, gi|402693431|ref|NM_001045984.2|, gi|402692337|ref|NM_001046179.2|, gi|77736605|ref|NM_001034811.1|, gi|78369381|ref|NM_001035448.1|, gi|156121350|ref|NM_001102354.1|, gi|329299042|ref|NM_0012053…
GO:0030073	insulin secretion	12	gi|117935054|ref|NM_174339.3|, gi|149773589|ref|NM_001099214.1|, gi|402744210|ref|NM_001076516.2|, gi|28849936|ref|NM_176852.1|, gi|147904592|ref|NM_001098086.1|, gi|156120792|ref|NM_001102073.1|, gi|162287147|ref|NM_001111120.1|, gi|157074091|ref|NM_001103288.1|, gi|347300258|ref|NM_001206907.1|, gi|115495866|ref|NM_001076246.1|, gi|115497287|ref|NM_001075268.1|, gi|118151325|ref|NM_001078128.1|
GO:0031214	biomineral tissue development	20	gi|149642860|ref|NM_001099141.1|, gi|115495534|ref|NM_001075921.1|, gi|117935054|ref|NM_174339.3|, gi|156121148|ref|NM_001102252.1|, gi|330340441|ref|NM_001193004.2|, gi|41386781|ref|NM_174231.1|, gi|114052622|ref|NM_001046113.1|, gi|115497133|ref|NM_001075864.1|, gi|122692314|ref|NM_001080228.1|, gi|155372090|ref|NM_001101183.1|, gi|300794567|ref|NM_001191195.1|, gi|402766737|ref|NM_001083638.2|…
GO:0032970	regulation of actin filament-based process	21	gi|114052622|ref|NM_001046113.1|, gi|402766737|ref|NM_001083638.2|, gi|115497129|ref|NM_001076072.1|, gi|156121148|ref|NM_001102252.1|, gi|162287147|ref|NM_001111120.1|, gi|300797688|ref|NM_001191336.1|, gi|371940996|ref|NM_001191516.2|, gi|300795249|ref|NM_001192496.1|, gi|31343267|ref|NM_173919.2|, gi|329663528|ref|NM_001206113.1|, gi|329663648|ref|NM_001205875.1|, gi|116004048|ref|NM_001076912…
GO:0006096	glycolysis	16	gi|117935054|ref|NM_174339.3|, gi|402745474|ref|NM_001077837.2|, gi|115497287|ref|NM_001075268.1|, gi|156120506|ref|NM_001101929.1|, gi|329664499|ref|NM_001205727.1|, gi|402691728|ref|NM_001101046.2|, gi|402692474|ref|NM_001035402.2|, gi|402692676|ref|NM_001077071.2|, gi|402693453|ref|NM_001035275.2|, gi|402744616|ref|NM_001123035.2|, gi|402745359|ref|NM_001034485.2|, gi|32189343|ref|NM_173993.1|…
GO:0043279	response to alkaloid	12	gi|116004026|ref|NM_001076906.1|, gi|115495868|ref|NM_001075456.1|, gi|126723253|ref|NM_001080242.2|, gi|162287147|ref|NM_001111120.1|, gi|300796475|ref|NM_001191533.1|, gi|300797123|ref|NM_001192333.1|, gi|329663555|ref|NM_001205605.1|, gi|402693285|ref|NM_001109802.2|, gi|78365290|ref|NM_001035434.1|, gi|118150785|ref|NM_001077836.1|, gi|156121148|ref|NM_001102252.1|, gi|149642800|ref|NM_001098…
GO:0006520	cellular amino acid metabolic process	53	gi|187960115|ref|NM_001045969.2|, gi|157954072|ref|NM_001109797.1|, gi|116004092|ref|NM_001076936.1|, gi|164420767|ref|NM_001046098.2|, gi|88853815|ref|NM_201527.2|, gi|115496801|ref|NM_001075686.1|, gi|156602650|ref|NM_174077.3|, gi|114051300|ref|NM_001046040.1|, gi|103472132|ref|NM_001034465.2|, gi|402692735|ref|NM_001046526.2|, gi|402693064|ref|NM_173892.4|, gi|402692263|ref|NM_001102201.2|, g…
GO:0012502	induction of programmed cell death	38	gi|149773589|ref|NM_001099214.1|, gi|402745775|ref|NM_001034385.2|, gi|134085945|ref|NM_001083376.1|, gi|118150793|ref|NM_001077840.1|, gi|221136845|ref|NM_001144081.1|, gi|402693149|ref|NM_001075720.2|, gi|27806444|ref|NM_174164.1|, gi|281485556|ref|NM_001075994.2|, gi|402746794|ref|NM_001038681.2|, gi|85719291|ref|NM_177504.2|, gi|115432054|ref|NM_174794.2|, gi|300796338|ref|NM_001192806.1|, gi…
GO:0051270	regulation of cellular component movement	58	gi|371940996|ref|NM_001191516.2|, gi|329663581|ref|NM_001205865.1|, gi|31341832|ref|NM_174496.2|, gi|329664407|ref|NM_001205971.1|, gi|31343267|ref|NM_173919.2|, gi|156121148|ref|NM_001102252.1|, gi|31343161|ref|NM_173965.2|, gi|115496671|ref|NM_001075700.1|, gi|115497417|ref|NM_001075196.1|, gi|300796092|ref|NM_001192538.1|, gi|300797381|ref|NM_001192601.1|, gi|402692374|ref|NM_001080218.2|, gi|…
GO:0016197	endosomal transport	20	gi|402693269|ref|NM_001038162.2|, gi|195539520|ref|NM_001130754.1|, gi|402746824|ref|NM_001075541.2|, gi|75832114|ref|NM_001015657.2|, gi|114051384|ref|NM_001046615.1|, gi|114052485|ref|NM_001046332.1|, gi|115495866|ref|NM_001076246.1|, gi|262118260|ref|NM_001038045.2|, gi|402691994|ref|NM_001046161.2|, gi|78045538|ref|NM_001035081.1|, gi|329744536|ref|NM_001206321.1|, gi|332309234|ref|NM_0012068…
GO:0006355	regulation of transcription, DNA-dependent	299	gi|41386728|ref|NM_176612.1|, gi|157427957|ref|NM_001105416.1|, gi|31341853|ref|NM_174489.2|, gi|42733595|ref|NM_203359.1|, gi|61316453|ref|NM_001013001.1|, gi|75677539|ref|NM_001033121.1|, gi|78369409|ref|NM_001035327.1|, gi|83035108|ref|NM_001037620.1|, gi|84000260|ref|NM_001038137.1|, gi|109948281|ref|NR_003097.1|, gi|112817619|ref|NM_001015567.2|, gi|114052153|ref|NM_001045933.1|, gi|11405262…
GO:0016202	regulation of striated muscle tissue development	14	gi|61316453|ref|NM_001013001.1|, gi|114052622|ref|NM_001046113.1|, gi|164448561|ref|NM_173961.3|, gi|328887911|ref|NM_001205310.1|, gi|402766737|ref|NM_001083638.2|, gi|149642860|ref|NM_001099141.1|, gi|402744540|ref|NM_001099074.2|, gi|114053168|ref|NM_001046263.1|, gi|157074195|ref|NM_001103342.1|, gi|41386781|ref|NM_174231.1|, gi|156121030|ref|NM_001102192.1|, gi|88319926|ref|NM_174068.2|, gi|…
GO:0030323	respiratory tube development	22	gi|31341510|ref|NM_174621.2|, gi|31341924|ref|NM_174464.2|, gi|41386728|ref|NM_176612.1|, gi|42733595|ref|NM_203359.1|, gi|114051575|ref|NM_001046154.1|, gi|331284121|ref|NM_001206634.1|, gi|328887911|ref|NM_001205310.1|, gi|77735514|ref|NM_001034280.1|, gi|61316453|ref|NM_001013001.1|, gi|114052153|ref|NM_001045933.1|, gi|164448561|ref|NM_173961.3|, gi|329663330|ref|NM_001205569.1|, gi|402743515…
GO:0030500	regulation of bone mineralization	12	gi|115495534|ref|NM_001075921.1|, gi|117935054|ref|NM_174339.3|, gi|156121148|ref|NM_001102252.1|, gi|330340441|ref|NM_001193004.2|, gi|41386781|ref|NM_174231.1|, gi|114052622|ref|NM_001046113.1|, gi|115497133|ref|NM_001075864.1|, gi|122692314|ref|NM_001080228.1|, gi|149642860|ref|NM_001099141.1|, gi|155372090|ref|NM_001101183.1|, gi|300794567|ref|NM_001191195.1|, gi|402766737|ref|NM_001083638.2|
GO:0043200	response to amino acid stimulus	11	gi|27807038|ref|NM_174575.1|, gi|31343056|ref|NM_174006.2|, gi|103472132|ref|NM_001034465.2|, gi|114051575|ref|NM_001046154.1|, gi|115497123|ref|NM_001075653.1|, gi|126723253|ref|NM_001080242.2|, gi|402745310|ref|NM_174473.4|, gi|402745359|ref|NM_001034485.2|, gi|329663811|ref|NM_001205897.1|, gi|115497159|ref|NM_001075279.1|, gi|402693064|ref|NM_173892.4|
GO:0016043	cellular component organization	451	gi|31341172|ref|NM_173880.2|, gi|116004224|ref|NM_001077003.1|, gi|157785558|ref|NM_001105615.1|, gi|402743608|ref|NM_001077013.2|, gi|402744346|ref|NM_001079619.2|, gi|402746020|ref|NM_001099724.2|, gi|402693161|ref|NM_001100305.2|, gi|402693437|ref|NM_001078000.2|, gi|125991941|ref|NM_001081604.1|, gi|300796338|ref|NM_001192806.1|, gi|62461595|ref|NM_174282.3|, gi|118151107|ref|NM_001078007.1|,…
GO:0043507	positive regulation of JUN kinase activity	11	gi|27806444|ref|NM_174164.1|, gi|155372122|ref|NM_001101201.1|, gi|156120630|ref|NM_001101991.1|, gi|221136845|ref|NM_001144081.1|, gi|221136849|ref|NM_001144082.1|, gi|281427247|ref|NM_001076096.2|, gi|329664407|ref|NM_001205971.1|, gi|329664845|ref|NM_001205770.1|, gi|329665049|ref|NM_001205537.1|, gi|156121148|ref|NM_001102252.1|, gi|329663648|ref|NM_001205875.1|
GO:0051338	regulation of transferase activity	75	gi|27806444|ref|NM_174164.1|, gi|155372122|ref|NM_001101201.1|, gi|156120630|ref|NM_001101991.1|, gi|221136845|ref|NM_001144081.1|, gi|221136849|ref|NM_001144082.1|, gi|281427247|ref|NM_001076096.2|, gi|329664407|ref|NM_001205971.1|, gi|329664845|ref|NM_001205770.1|, gi|329665049|ref|NM_001205537.1|, gi|164448561|ref|NM_173961.3|, gi|40789089|ref|NM_199445.1|, gi|72534795|ref|NM_001031751.1|, gi|…
GO:0009888	tissue development	132	gi|329664531|ref|NM_001205731.1|, gi|329664845|ref|NM_001205770.1|, gi|329663648|ref|NM_001205875.1|, gi|115495898|ref|NM_001076195.1|, gi|31342583|ref|NM_174213.2|, gi|122692314|ref|NM_001080228.1|, gi|117935054|ref|NM_174339.3|, gi|88319926|ref|NM_174068.2|, gi|114052622|ref|NM_001046113.1|, gi|329664407|ref|NM_001205971.1|, gi|402766737|ref|NM_001083638.2|, gi|125630696|ref|NM_001081534.1|, gi…
GO:0010628	positive regulation of gene expression	128	gi|300794098|ref|NM_001192183.1|, gi|331284121|ref|NM_001206634.1|, gi|87196506|ref|NM_001007806.2|, gi|88319926|ref|NM_174068.2|, gi|114052485|ref|NM_001046332.1|, gi|164420790|ref|NM_001113252.1|, gi|262050643|ref|NM_001166484.1|, gi|329663678|ref|NM_001206135.1|, gi|402745775|ref|NM_001034385.2|, gi|346421334|ref|NM_001244127.1|, gi|27807038|ref|NM_174575.1|, gi|30794303|ref|NM_181004.1|, gi|3…
GO:0072395	signal transduction involved in cell cycle checkpoint	13	gi|31341991|ref|NM_174441.2|, gi|62751408|ref|NM_001015639.1|, gi|114052509|ref|NM_001045900.1|, gi|114053134|ref|NM_001045962.1|, gi|115496733|ref|NM_001075693.1|, gi|118151325|ref|NM_001078128.1|, gi|134085945|ref|NM_001083376.1|, gi|139948611|ref|NM_001083773.1|, gi|149642932|ref|NM_001099107.1|, gi|329664255|ref|NM_001205952.1|, gi|402691686|ref|NM_001034233.2|, gi|402692179|ref|NM_001098958.…
GO:0048736	appendage development	14	gi|88319926|ref|NM_174068.2|, gi|118151325|ref|NM_001078128.1|, gi|328887911|ref|NM_001205310.1|, gi|402693380|ref|NM_001079771.2|, gi|156120618|ref|NM_001101985.1|, gi|300798544|ref|NM_001192401.1|, gi|329664407|ref|NM_001205971.1|, gi|329663676|ref|NM_001205879.1|, gi|149642806|ref|NM_001099105.1|, gi|42733595|ref|NM_203359.1|, gi|157785560|ref|NM_001105614.1|, gi|329663399|ref|NM_001206092.1|,…
GO:0006511	ubiquitin-dependent protein catabolic process	51	gi|82697346|ref|NM_001037463.1|, gi|122692536|ref|NM_001080262.1|, gi|149642932|ref|NM_001099107.1|, gi|156523119|ref|NM_001102504.1|, gi|115495504|ref|NM_001075135.1|, gi|119331231|ref|NM_001079797.1|, gi|134085945|ref|NM_001083376.1|, gi|158819092|ref|NM_001110181.1|, gi|198282082|ref|NM_001099372.1|, gi|402743433|ref|NM_001076537.2|, gi|402746589|ref|NM_001083414.2|, gi|115495820|ref|NM_001076…
GO:0006917	induction of apoptosis	38	gi|149773589|ref|NM_001099214.1|, gi|402745775|ref|NM_001034385.2|, gi|134085945|ref|NM_001083376.1|, gi|118150793|ref|NM_001077840.1|, gi|221136845|ref|NM_001144081.1|, gi|402693149|ref|NM_001075720.2|, gi|27806444|ref|NM_174164.1|, gi|281485556|ref|NM_001075994.2|, gi|402746794|ref|NM_001038681.2|, gi|85719291|ref|NM_177504.2|, gi|115432054|ref|NM_174794.2|, gi|300796338|ref|NM_001192806.1|, gi…
GO:0048545	response to steroid hormone stimulus	51	gi|27807038|ref|NM_174575.1|, gi|329664407|ref|NM_001205971.1|, gi|402691832|ref|NM_001082433.2|, gi|402693012|ref|NM_001046355.2|, gi|114051575|ref|NM_001046154.1|, gi|402693064|ref|NM_173892.4|, gi|31340715|ref|NM_174696.2|, gi|31341709|ref|NM_174544.2|, gi|31343056|ref|NM_174006.2|, gi|115497081|ref|NM_001075656.1|, gi|126723253|ref|NM_001080242.2|, gi|155372090|ref|NM_001101183.1|, gi|1644207…
GO:0030336	negative regulation of cell migration	18	gi|371940996|ref|NM_001191516.2|, gi|329663581|ref|NM_001205865.1|, gi|31343267|ref|NM_173919.2|, gi|31343161|ref|NM_173965.2|, gi|115496671|ref|NM_001075700.1|, gi|115497417|ref|NM_001075196.1|, gi|300796092|ref|NM_001192538.1|, gi|300797381|ref|NM_001192601.1|, gi|402692374|ref|NM_001080218.2|, gi|402692520|ref|NM_001038688.2|, gi|31343056|ref|NM_174006.2|, gi|134085905|ref|NM_001083523.1|, gi|…
GO:0061448	connective tissue development	19	gi|147904592|ref|NM_001098086.1|, gi|300793846|ref|NM_001192938.1|, gi|114052622|ref|NM_001046113.1|, gi|326937478|ref|NM_001205178.1|, gi|402743515|ref|NM_001099363.2|, gi|402766737|ref|NM_001083638.2|, gi|402691804|ref|NM_001101839.2|, gi|126723253|ref|NM_001080242.2|, gi|134085682|ref|NM_001083479.1|, gi|31341510|ref|NM_174621.2|, gi|274322605|ref|NM_001081584.2|, gi|402745287|ref|NM_001034600…
GO:0006521	regulation of cellular amino acid metabolic process	12	gi|31341991|ref|NM_174441.2|, gi|62751408|ref|NM_001015639.1|, gi|114052509|ref|NM_001045900.1|, gi|114053134|ref|NM_001045962.1|, gi|115496733|ref|NM_001075693.1|, gi|187829866|ref|NM_001127243.1|, gi|297591824|ref|NM_173926.2|, gi|297591826|ref|NM_001185126.1|, gi|329664255|ref|NM_001205952.1|, gi|402691686|ref|NM_001034233.2|, gi|402746712|ref|NM_001037612.2|, gi|402692778|ref|NM_001034708.2|
GO:0006281	DNA repair	58	gi|156121086|ref|NM_001102220.1|, gi|300796660|ref|NM_001192822.1|, gi|115494985|ref|NM_001075393.1|, gi|281485556|ref|NM_001075994.2|, gi|300797463|ref|NM_001192605.1|, gi|157427957|ref|NM_001105416.1|, gi|300794098|ref|NM_001192183.1|, gi|332078452|ref|NM_001206731.1|, gi|402691792|ref|NM_001077981.2|, gi|114052582|ref|NM_001045894.1|, gi|124249277|ref|NM_001080903.1|, gi|402693431|ref|NM_00104…
GO:0050896	response to stimulus	718	gi|87196506|ref|NM_001007806.2|, gi|331284121|ref|NM_001206634.1|, gi|147904941|ref|NM_001011678.2|, gi|156121030|ref|NM_001102192.1|, gi|115497747|ref|NM_001075596.1|, gi|41386781|ref|NM_174231.1|, gi|329664155|ref|NM_001205684.1|, gi|32189343|ref|NM_173993.1|, gi|117935054|ref|NM_174339.3|, gi|329664743|ref|NM_001206269.1|, gi|329664845|ref|NM_001205770.1|, gi|94966782|ref|NM_001040484.1|, gi|8…
GO:0002696	positive regulation of leukocyte activation	31	gi|31343249|ref|NM_173924.2|, gi|115495492|ref|NM_001075925.1|, gi|115496503|ref|NM_001075827.1|, gi|402692097|ref|NM_001079645.2|, gi|114052622|ref|NM_001046113.1|, gi|117935046|ref|NM_175798.3|, gi|118151099|ref|NM_001078004.1|, gi|402691718|ref|NM_001046472.2|, gi|402692179|ref|NM_001098958.2|, gi|402766737|ref|NM_001083638.2|, gi|27807038|ref|NM_174575.1|, gi|30794303|ref|NM_181004.1|, gi|777…
GO:0002520	immune system development	71	gi|328751694|ref|NM_001191261.2|, gi|31343249|ref|NM_173924.2|, gi|148747149|ref|NM_174363.2|, gi|147899034|ref|NM_001098116.1|, gi|134085690|ref|NM_001083507.1|, gi|402743397|ref|NM_001075677.2|, gi|329663227|ref|NM_001205809.1|, gi|118151325|ref|NM_001078128.1|, gi|262050643|ref|NM_001166484.1|, gi|156121148|ref|NM_001102252.1|, gi|402691718|ref|NM_001046472.2|, gi|328887911|ref|NM_001205310.1|…
GO:0006338	chromatin remodeling	17	gi|31341172|ref|NM_173880.2|, gi|116004224|ref|NM_001077003.1|, gi|157785558|ref|NM_001105615.1|, gi|402743608|ref|NM_001077013.2|, gi|402744346|ref|NM_001079619.2|, gi|402746020|ref|NM_001099724.2|, gi|300794098|ref|NM_001192183.1|, gi|331284121|ref|NM_001206634.1|, gi|157427957|ref|NM_001105416.1|, gi|157785560|ref|NM_001105614.1|, gi|330864738|ref|NM_001191542.1|, gi|78369381|ref|NM_001035448.…
GO:0001938	positive regulation of endothelial cell proliferation	11	gi|31341426|ref|NM_173878.2|, gi|31343056|ref|NM_174006.2|, gi|32189343|ref|NM_173993.1|, gi|61316453|ref|NM_001013001.1|, gi|114051575|ref|NM_001046154.1|, gi|118150773|ref|NM_001077827.1|, gi|134085682|ref|NM_001083479.1|, gi|149642860|ref|NM_001099141.1|, gi|163915358|ref|NM_001113174.1|, gi|303227942|ref|NM_001194960.1|, gi|329664407|ref|NM_001205971.1|
GO:0042221	response to chemical stimulus	292	gi|147904941|ref|NM_001011678.2|, gi|32189343|ref|NM_173993.1|, gi|117935054|ref|NM_174339.3|, gi|329664743|ref|NM_001206269.1|, gi|329664845|ref|NM_001205770.1|, gi|88853815|ref|NM_201527.2|, gi|402692904|ref|NM_001046502.2|, gi|149773589|ref|NM_001099214.1|, gi|402744210|ref|NM_001076516.2|, gi|31341924|ref|NM_174464.2|, gi|126723253|ref|NM_001080242.2|, gi|71892429|ref|NM_001030298.1|, gi|8400…
GO:0031331	positive regulation of cellular catabolic process	13	gi|300794333|ref|NM_001191427.1|, gi|149642932|ref|NM_001099107.1|, gi|156120806|ref|NM_001102080.1|, gi|329663284|ref|NM_001205817.1|, gi|329663364|ref|NM_001206086.1|, gi|402744540|ref|NM_001099074.2|, gi|329663555|ref|NM_001205605.1|, gi|329665036|ref|NM_001206047.1|, gi|402693285|ref|NM_001109802.2|, gi|32189343|ref|NM_173993.1|, gi|297591824|ref|NM_173926.2|, gi|297591826|ref|NM_001185126.1|…
GO:0031123	RNA 3'-end processing	18	gi|77735576|ref|NM_001034312.1|, gi|281485556|ref|NM_001075994.2|, gi|300795686|ref|NM_001192774.1|, gi|402691761|ref|NM_001103277.2|, gi|402743812|ref|NM_001100293.2|, gi|155372180|ref|NM_001101231.1|, gi|402692504|ref|NM_001075643.2|, gi|31342422|ref|NM_174284.2|, gi|31343570|ref|NM_175808.2|, gi|116003970|ref|NM_001076877.1|, gi|402745444|ref|NM_001045880.2|, gi|31340736|ref|NM_174685.2|, gi|1…
GO:0060173	limb development	14	gi|88319926|ref|NM_174068.2|, gi|118151325|ref|NM_001078128.1|, gi|328887911|ref|NM_001205310.1|, gi|402693380|ref|NM_001079771.2|, gi|156120618|ref|NM_001101985.1|, gi|300798544|ref|NM_001192401.1|, gi|329664407|ref|NM_001205971.1|, gi|329663676|ref|NM_001205879.1|, gi|149642806|ref|NM_001099105.1|, gi|42733595|ref|NM_203359.1|, gi|157785560|ref|NM_001105614.1|, gi|329663399|ref|NM_001206092.1|,…
GO:0046907	intracellular transport	139	gi|402693269|ref|NM_001038162.2|, gi|125991941|ref|NM_001081604.1|, gi|300796338|ref|NM_001192806.1|, gi|62461595|ref|NM_174282.3|, gi|118151107|ref|NM_001078007.1|, gi|402744731|ref|NM_001081600.2|, gi|195539520|ref|NM_001130754.1|, gi|402746824|ref|NM_001075541.2|, gi|78365294|ref|NM_001035484.1|, gi|118150809|ref|NM_001077847.1|, gi|31341248|ref|NM_174836.2|, gi|115496303|ref|NM_001076325.1|, …
GO:0043405	regulation of MAP kinase activity	25	gi|27806444|ref|NM_174164.1|, gi|155372122|ref|NM_001101201.1|, gi|156120630|ref|NM_001101991.1|, gi|221136845|ref|NM_001144081.1|, gi|221136849|ref|NM_001144082.1|, gi|281427247|ref|NM_001076096.2|, gi|329664407|ref|NM_001205971.1|, gi|329664845|ref|NM_001205770.1|, gi|329665049|ref|NM_001205537.1|, gi|164448561|ref|NM_173961.3|, gi|40789089|ref|NM_199445.1|, gi|72534795|ref|NM_001031751.1|, gi|…
GO:0000075	cell cycle checkpoint	36	gi|300795125|ref|NM_001192490.1|, gi|329663320|ref|NM_001206079.1|, gi|114052582|ref|NM_001045894.1|, gi|114052980|ref|NM_001046234.1|, gi|122692536|ref|NM_001080262.1|, gi|124249277|ref|NM_001080903.1|, gi|300797463|ref|NM_001192605.1|, gi|402692751|ref|NM_001046201.2|, gi|402693431|ref|NM_001045984.2|, gi|61656170|ref|NM_001013364.1|, gi|155372268|ref|NM_001101277.1|, gi|115496513|ref|NM_001075…
GO:0022414	reproductive process	145	gi|281485556|ref|NM_001075994.2|, gi|329664695|ref|NM_001206263.1|, gi|300795443|ref|NM_001192762.1|, gi|28849936|ref|NM_176852.1|, gi|148747149|ref|NM_174363.2|, gi|262050643|ref|NM_001166484.1|, gi|332164744|ref|NM_001206782.1|, gi|332309234|ref|NM_001206870.1|, gi|31342923|ref|NM_174063.2|, gi|40789089|ref|NM_199445.1|, gi|78365274|ref|NM_001035339.1|, gi|84000170|ref|NM_001038098.1|, gi|84992…
GO:0006334	nucleosome assembly	13	gi|31341172|ref|NM_173880.2|, gi|116004224|ref|NM_001077003.1|, gi|157785558|ref|NM_001105615.1|, gi|402743608|ref|NM_001077013.2|, gi|402744346|ref|NM_001079619.2|, gi|402746020|ref|NM_001099724.2|, gi|84000370|ref|NM_001038197.1|, gi|120474977|ref|NM_001037469.2|, gi|154707859|ref|NM_001098989.1|, gi|157427957|ref|NM_001105416.1|, gi|157785560|ref|NM_001105614.1|, gi|402744664|ref|NM_001046136.…
GO:0051052	regulation of DNA metabolic process	30	gi|300797463|ref|NM_001192605.1|, gi|115495820|ref|NM_001076249.1|, gi|329664059|ref|NM_001205416.1|, gi|72534795|ref|NM_001031751.1|, gi|134085682|ref|NM_001083479.1|, gi|402692264|ref|NM_001101182.2|, gi|402693431|ref|NM_001045984.2|, gi|402692179|ref|NM_001098958.2|, gi|329663873|ref|NM_001206160.1|, gi|329299042|ref|NM_001205360.1|, gi|281485556|ref|NM_001075994.2|, gi|41386728|ref|NM_176612.…
GO:0030512	negative regulation of transforming growth factor beta receptor signaling pathway	13	gi|31342022|ref|NM_174429.2|, gi|112817619|ref|NM_001015567.2|, gi|155372090|ref|NM_001101183.1|, gi|300794186|ref|NM_001192699.1|, gi|329664215|ref|NM_001205947.1|, gi|329664295|ref|NM_001205957.1|, gi|331284121|ref|NM_001206634.1|, gi|391224443|ref|NM_001109815.5|, gi|391224447|ref|NM_001127210.3|, gi|391224454|ref|NM_001172519.2|, gi|391224455|ref|NM_001172518.2|, gi|402693372|ref|NM_001046331…
GO:0016064	immunoglobulin mediated immune response	12	gi|31343138|ref|NM_173974.2|, gi|281485556|ref|NM_001075994.2|, gi|402693252|ref|NM_001035397.2|, gi|30794303|ref|NM_181004.1|, gi|114052153|ref|NM_001045933.1|, gi|336020361|ref|NM_001242561.1|, gi|336020364|ref|NM_001242562.1|, gi|336020366|ref|NM_183080.2|, gi|336020369|ref|NM_001242563.1|, gi|336020371|ref|NM_001242564.1|, gi|336020373|ref|NM_001242565.1|, gi|402692367|ref|NM_174253.3|
GO:0008217	regulation of blood pressure	16	gi|329664155|ref|NM_001205684.1|, gi|115496470|ref|NM_001076340.1|, gi|31342534|ref|NM_174233.2|, gi|41386781|ref|NM_174231.1|, gi|147907039|ref|NM_001098022.1|, gi|300798605|ref|NM_001192660.1|, gi|109948281|ref|NR_003097.1|, gi|134085682|ref|NM_001083479.1|, gi|164420776|ref|NM_001075628.2|, gi|94966782|ref|NM_001040484.1|, gi|300797123|ref|NM_001192333.1|, gi|27807038|ref|NM_174575.1|, gi|1561…
GO:0006366	transcription from RNA polymerase II promoter	159	gi|41386728|ref|NM_176612.1|, gi|31341853|ref|NM_174489.2|, gi|42733595|ref|NM_203359.1|, gi|61316453|ref|NM_001013001.1|, gi|75677539|ref|NM_001033121.1|, gi|78369409|ref|NM_001035327.1|, gi|83035108|ref|NM_001037620.1|, gi|84000260|ref|NM_001038137.1|, gi|109948281|ref|NR_003097.1|, gi|112817619|ref|NM_001015567.2|, gi|114052153|ref|NM_001045933.1|, gi|114052622|ref|NM_001046113.1|, gi|11405316…
GO:0071704	organic substance metabolic process	146	gi|402692246|ref|NM_174119.4|, gi|452403355|ref|NM_001075164.2|, gi|73853457|ref|NM_001032299.1|, gi|156120396|ref|NM_001101874.1|, gi|262050643|ref|NM_001166484.1|, gi|330864801|ref|NM_001191277.2|, gi|402744148|ref|NM_001075459.2|, gi|139949219|ref|NM_001083635.1|, gi|156120592|ref|NM_001101972.1|, gi|402766435|ref|NM_001035380.2|, gi|125991753|ref|NM_001002883.2|, gi|114051300|ref|NM_001046040…
GO:0090092	regulation of transmembrane receptor protein serine/threonine kinase signaling pathway	21	gi|157279998|ref|NM_001105045.1|, gi|300794186|ref|NM_001192699.1|, gi|148747149|ref|NM_174363.2|, gi|31342022|ref|NM_174429.2|, gi|164448561|ref|NM_173961.3|, gi|329664407|ref|NM_001205971.1|, gi|134085682|ref|NM_001083479.1|, gi|329664451|ref|NM_001205721.1|, gi|112817619|ref|NM_001015567.2|, gi|155372090|ref|NM_001101183.1|, gi|329664215|ref|NM_001205947.1|, gi|329664295|ref|NM_001205957.1|, g…
GO:0031397	negative regulation of protein ubiquitination	13	gi|118151325|ref|NM_001078128.1|, gi|154152174|ref|NM_001100319.1|, gi|300797381|ref|NM_001192601.1|, gi|402692361|ref|NM_001080276.2|, gi|31341991|ref|NM_174441.2|, gi|62751408|ref|NM_001015639.1|, gi|114052509|ref|NM_001045900.1|, gi|114053134|ref|NM_001045962.1|, gi|115496733|ref|NM_001075693.1|, gi|402691686|ref|NM_001034233.2|, gi|402746712|ref|NM_001037612.2|, gi|119331223|ref|NM_001079796.…
GO:0048232	male gamete generation	37	gi|262050643|ref|NM_001166484.1|, gi|329664695|ref|NM_001206263.1|, gi|332164744|ref|NM_001206782.1|, gi|332309234|ref|NM_001206870.1|, gi|31342923|ref|NM_174063.2|, gi|40789089|ref|NM_199445.1|, gi|78365274|ref|NM_001035339.1|, gi|84000170|ref|NM_001038098.1|, gi|84992998|ref|NM_001034310.2|, gi|115495950|ref|NM_001076240.1|, gi|115497747|ref|NM_001075596.1|, gi|125630674|ref|NM_001081525.1|, gi…
GO:0034284	response to monosaccharide stimulus	21	gi|117935054|ref|NM_174339.3|, gi|149773589|ref|NM_001099214.1|, gi|402744210|ref|NM_001076516.2|, gi|31342240|ref|NM_174348.2|, gi|41386706|ref|NM_174484.1|, gi|114052622|ref|NM_001046113.1|, gi|118151325|ref|NM_001078128.1|, gi|329664101|ref|NM_001205677.1|, gi|162287147|ref|NM_001111120.1|, gi|27807038|ref|NM_174575.1|, gi|402745359|ref|NM_001034485.2|, gi|31342588|ref|NM_174208.2|, gi|4138672…
GO:0046486	glycerolipid metabolic process	34	gi|329665036|ref|NM_001206047.1|, gi|31340943|ref|NM_174783.2|, gi|78042547|ref|NM_001035099.1|, gi|154152032|ref|NM_001100316.1|, gi|402746800|ref|NM_174361.4|, gi|114051300|ref|NM_001046040.1|, gi|78369166|ref|NM_001035427.1|, gi|60302690|ref|NM_174315.3|, gi|75832055|ref|NM_174242.3|, gi|402692605|ref|NM_001046069.2|, gi|402692344|ref|NM_001077993.2|, gi|31342835|ref|NM_174103.2|, gi|84000562|…
GO:0009166	nucleotide catabolic process	82	gi|402691766|ref|NM_180993.2|, gi|148236342|ref|NM_001097573.1|, gi|156121148|ref|NM_001102252.1|, gi|215422351|ref|NM_001103109.2|, gi|329664531|ref|NM_001205731.1|, gi|330688403|ref|NM_001192906.2|, gi|329663581|ref|NM_001205865.1|, gi|300797474|ref|NM_001191326.1|, gi|110347588|ref|NM_001015643.2|, gi|329299100|ref|NM_001191409.2|, gi|402692257|ref|NM_001102012.2|, gi|402692788|ref|NM_00107514…
GO:0009314	response to radiation	47	gi|115497081|ref|NM_001075656.1|, gi|115497123|ref|NM_001075653.1|, gi|118150793|ref|NM_001077840.1|, gi|156523119|ref|NM_001102504.1|, gi|158819092|ref|NM_001110181.1|, gi|402692179|ref|NM_001098958.2|, gi|402692270|ref|NM_001035295.3|, gi|402746794|ref|NM_001038681.2|, gi|118150773|ref|NM_001077827.1|, gi|157426836|ref|NM_001098855.1|, gi|163915358|ref|NM_001113174.1|, gi|262050643|ref|NM_00116…
GO:0034329	cell junction assembly	20	gi|139949219|ref|NM_001083635.1|, gi|156121148|ref|NM_001102252.1|, gi|215422351|ref|NM_001103109.2|, gi|329664295|ref|NM_001205957.1|, gi|402692220|ref|NM_001035351.2|, gi|402692842|ref|NM_001046577.2|, gi|116003952|ref|NM_001076863.1|, gi|134085682|ref|NM_001083479.1|, gi|31343267|ref|NM_173919.2|, gi|31341963|ref|NM_174452.2|, gi|329663528|ref|NM_001206113.1|, gi|148236342|ref|NM_001097573.1|,…
GO:0046209	nitric oxide metabolic process	11	gi|115496415|ref|NM_001076003.1|, gi|31342610|ref|NM_174197.2|, gi|88853815|ref|NM_201527.2|, gi|402691645|ref|NM_001076259.2|, gi|402692263|ref|NM_001102201.2|, gi|164448561|ref|NM_173961.3|, gi|31342567|ref|NM_174219.2|, gi|125630696|ref|NM_001081534.1|, gi|262073072|ref|NM_001166508.1|, gi|336088653|ref|NM_001242587.1|, gi|402691763|ref|NM_001034688.2|
GO:0022402	cell cycle process	149	gi|402693161|ref|NM_001100305.2|, gi|402693437|ref|NM_001078000.2|, gi|402692179|ref|NM_001098958.2|, gi|402693435|ref|NM_001046571.2|, gi|330417940|ref|NM_001206495.1|, gi|281485556|ref|NM_001075994.2|, gi|329664695|ref|NM_001206263.1|, gi|31340795|ref|NM_174663.2|, gi|77735728|ref|NM_001034387.1|, gi|114052291|ref|NM_001045872.1|, gi|115496513|ref|NM_001075489.1|, gi|116004224|ref|NM_001077003.…
GO:0033365	protein localization to organelle	57	gi|134085784|ref|NM_001083372.1|, gi|134085808|ref|NM_001083378.1|, gi|154152034|ref|NM_001100348.1|, gi|155372070|ref|NM_001101172.1|, gi|300796998|ref|NM_001192071.1|, gi|118150773|ref|NM_001077827.1|, gi|164420790|ref|NM_001113252.1|, gi|402692344|ref|NM_001077993.2|, gi|139947577|ref|NM_001083658.1|, gi|155372198|ref|NM_001101240.1|, gi|402692743|ref|NM_001034267.2|, gi|402692198|ref|NM_00107…
GO:0071496	cellular response to external stimulus	33	gi|116004192|ref|NM_001076982.1|, gi|328802698|ref|NM_001191389.1|, gi|28849936|ref|NM_176852.1|, gi|31340937|ref|NM_180992.2|, gi|164448561|ref|NM_173961.3|, gi|297307108|ref|NM_001143857.2|, gi|402744540|ref|NM_001099074.2|, gi|300794333|ref|NM_001191427.1|, gi|31340715|ref|NM_174696.2|, gi|114052622|ref|NM_001046113.1|, gi|156120328|ref|NM_001101840.1|, gi|156121148|ref|NM_001102252.1|, gi|219…
GO:0050890	cognition	24	gi|117935054|ref|NM_174339.3|, gi|148226663|ref|NM_001097989.1|, gi|329664457|ref|NM_001205466.1|, gi|114052153|ref|NM_001045933.1|, gi|329663330|ref|NM_001205569.1|, gi|126158902|ref|NM_001081577.1|, gi|329663126|ref|NM_001205541.1|, gi|346716198|ref|NM_001244318.1|, gi|115495866|ref|NM_001076246.1|, gi|148234288|ref|NM_001098046.1|, gi|402692999|ref|NM_001077833.2|, gi|31341853|ref|NM_174489.2|…
GO:0080090	regulation of primary metabolic process	455	gi|402693285|ref|NM_001109802.2|, gi|154152034|ref|NM_001100348.1|, gi|41386781|ref|NM_174231.1|, gi|77736252|ref|NM_001034651.1|, gi|110347588|ref|NM_001015643.2|, gi|118151099|ref|NM_001078004.1|, gi|329663364|ref|NM_001206086.1|, gi|118151325|ref|NM_001078128.1|, gi|154152174|ref|NM_001100319.1|, gi|300797381|ref|NM_001192601.1|, gi|402692361|ref|NM_001080276.2|, gi|31341510|ref|NM_174621.2|, …
GO:0009607	response to biotic stimulus	67	gi|219522059|ref|NM_001143735.1|, gi|402691719|ref|NM_001102261.2|, gi|402692880|ref|NM_001083769.2|, gi|31342610|ref|NM_174197.2|, gi|78365290|ref|NM_001035434.1|, gi|27807038|ref|NM_174575.1|, gi|402691645|ref|NM_001076259.2|, gi|402692246|ref|NM_174119.4|, gi|31341749|ref|NM_174528.2|, gi|31342165|ref|NM_174378.2|, gi|120474977|ref|NM_001037469.2|, gi|122692316|ref|NM_001080339.1|, gi|15612132…
GO:0007160	cell-matrix adhesion	18	gi|78369215|ref|NM_001035383.1|, gi|156121148|ref|NM_001102252.1|, gi|402692999|ref|NM_001077833.2|, gi|27807038|ref|NM_174575.1|, gi|329665036|ref|NM_001206047.1|, gi|62460591|ref|NM_001014946.1|, gi|94966856|ref|NM_001040530.1|, gi|134085891|ref|NM_001083495.1|, gi|300797754|ref|NM_001192875.1|, gi|402691804|ref|NM_001101839.2|, gi|402766935|ref|NM_001102288.2|, gi|215422351|ref|NM_001103109.2|…
GO:0031329	regulation of cellular catabolic process	57	gi|148236342|ref|NM_001097573.1|, gi|156121148|ref|NM_001102252.1|, gi|215422351|ref|NM_001103109.2|, gi|329664531|ref|NM_001205731.1|, gi|330688403|ref|NM_001192906.2|, gi|329663581|ref|NM_001205865.1|, gi|300797474|ref|NM_001191326.1|, gi|110347588|ref|NM_001015643.2|, gi|329299100|ref|NM_001191409.2|, gi|402692257|ref|NM_001102012.2|, gi|402692788|ref|NM_001075149.2|, gi|402745359|ref|NM_00103…
GO:0009890	negative regulation of biosynthetic process	127	gi|41386728|ref|NM_176612.1|, gi|28849936|ref|NM_176852.1|, gi|157427957|ref|NM_001105416.1|, gi|31341853|ref|NM_174489.2|, gi|42733595|ref|NM_203359.1|, gi|61316453|ref|NM_001013001.1|, gi|75677539|ref|NM_001033121.1|, gi|78369409|ref|NM_001035327.1|, gi|83035108|ref|NM_001037620.1|, gi|84000260|ref|NM_001038137.1|, gi|109948281|ref|NR_003097.1|, gi|112817619|ref|NM_001015567.2|, gi|114052153|re…
GO:0003205	cardiac chamber development	15	gi|114051579|ref|NM_001046070.1|, gi|153792106|ref|NM_001099716.1|, gi|328887911|ref|NM_001205310.1|, gi|61316453|ref|NM_001013001.1|, gi|164448561|ref|NM_173961.3|, gi|329664407|ref|NM_001205971.1|, gi|118151325|ref|NM_001078128.1|, gi|77736446|ref|NM_001034751.1|, gi|156523119|ref|NM_001102504.1|, gi|156121030|ref|NM_001102192.1|, gi|114052622|ref|NM_001046113.1|, gi|402766737|ref|NM_001083638.…
GO:0043066	negative regulation of apoptotic process	81	gi|328887911|ref|NM_001205310.1|, gi|31340937|ref|NM_180992.2|, gi|31342749|ref|NM_174144.2|, gi|42733595|ref|NM_203359.1|, gi|61656170|ref|NM_001013364.1|, gi|115496531|ref|NM_001075342.1|, gi|115497123|ref|NM_001075653.1|, gi|117935046|ref|NM_175798.3|, gi|118150793|ref|NM_001077840.1|, gi|118151325|ref|NM_001078128.1|, gi|119331223|ref|NM_001079796.1|, gi|122692314|ref|NM_001080228.1|, gi|1452…
GO:0030098	lymphocyte differentiation	26	gi|328751694|ref|NM_001191261.2|, gi|31343249|ref|NM_173924.2|, gi|148747149|ref|NM_174363.2|, gi|147899034|ref|NM_001098116.1|, gi|262050643|ref|NM_001166484.1|, gi|156121148|ref|NM_001102252.1|, gi|402691718|ref|NM_001046472.2|, gi|157427901|ref|NM_001105388.1|, gi|114052153|ref|NM_001045933.1|, gi|30794303|ref|NM_181004.1|, gi|73853749|ref|NM_174011.3|, gi|300795465|ref|NM_001193019.1|, gi|114…
GO:0009119	ribonucleoside metabolic process	72	gi|148236342|ref|NM_001097573.1|, gi|156121148|ref|NM_001102252.1|, gi|215422351|ref|NM_001103109.2|, gi|329664531|ref|NM_001205731.1|, gi|330688403|ref|NM_001192906.2|, gi|329663581|ref|NM_001205865.1|, gi|300797474|ref|NM_001191326.1|, gi|110347588|ref|NM_001015643.2|, gi|329299100|ref|NM_001191409.2|, gi|402692257|ref|NM_001102012.2|, gi|115432039|ref|NM_173990.2|, gi|114052193|ref|NM_00104649…
GO:0042330	taxis	66	gi|41386728|ref|NM_176612.1|, gi|300795511|ref|NM_001191242.1|, gi|371940996|ref|NM_001191516.2|, gi|77735832|ref|NM_001034439.1|, gi|31343056|ref|NM_174006.2|, gi|164420790|ref|NM_001113252.1|, gi|31341832|ref|NM_174496.2|, gi|329664407|ref|NM_001205971.1|, gi|31343267|ref|NM_173919.2|, gi|156121148|ref|NM_001102252.1|, gi|402692287|ref|NM_001075147.2|, gi|163915358|ref|NM_001113174.1|, gi|15742…
GO:0023057	negative regulation of signaling	86	gi|115497417|ref|NM_001075196.1|, gi|300794920|ref|NM_001192480.1|, gi|331999945|ref|NM_001206681.1|, gi|115494989|ref|NM_001075775.1|, gi|164448561|ref|NM_173961.3|, gi|31343267|ref|NM_173919.2|, gi|402693372|ref|NM_001046331.2|, gi|78045538|ref|NM_001035081.1|, gi|300794186|ref|NM_001192699.1|, gi|77736450|ref|NM_001034753.1|, gi|221136849|ref|NM_001144082.1|, gi|300795465|ref|NM_001193019.1|, …
GO:0071375	cellular response to peptide hormone stimulus	37	gi|28849936|ref|NM_176852.1|, gi|31341853|ref|NM_174489.2|, gi|31343515|ref|NM_177502.2|, gi|109948281|ref|NR_003097.1|, gi|300796872|ref|NM_001191309.1|, gi|329663847|ref|NM_001205398.1|, gi|329664295|ref|NM_001205957.1|, gi|402745359|ref|NM_001034485.2|, gi|402693285|ref|NM_001109802.2|, gi|300797688|ref|NM_001191336.1|, gi|31342538|ref|NM_174230.2|, gi|114051575|ref|NM_001046154.1|, gi|4026930…
GO:0040012	regulation of locomotion	57	gi|371940996|ref|NM_001191516.2|, gi|329663581|ref|NM_001205865.1|, gi|31341832|ref|NM_174496.2|, gi|329664407|ref|NM_001205971.1|, gi|31343267|ref|NM_173919.2|, gi|156121148|ref|NM_001102252.1|, gi|31343161|ref|NM_173965.2|, gi|115496671|ref|NM_001075700.1|, gi|115497417|ref|NM_001075196.1|, gi|300796092|ref|NM_001192538.1|, gi|300797381|ref|NM_001192601.1|, gi|402692374|ref|NM_001080218.2|, gi|…
GO:0008610	lipid biosynthetic process	62	gi|402693285|ref|NM_001109802.2|, gi|154152034|ref|NM_001100348.1|, gi|115497133|ref|NM_001075864.1|, gi|451958132|ref|NM_174304.2|, gi|148806930|ref|NM_176644.2|, gi|149642866|ref|NM_001099050.1|, gi|329665036|ref|NM_001206047.1|, gi|164448567|ref|NM_001075157.2|, gi|75832055|ref|NM_174242.3|, gi|149642566|ref|NM_001098863.1|, gi|329663555|ref|NM_001205605.1|, gi|402692780|ref|NM_001035482.2|, g…
GO:0008285	negative regulation of cell proliferation	56	gi|114052153|ref|NM_001045933.1|, gi|118150793|ref|NM_001077840.1|, gi|329664407|ref|NM_001205971.1|, gi|47564093|ref|NM_001001166.1|, gi|134085682|ref|NM_001083479.1|, gi|164448561|ref|NM_173961.3|, gi|402692924|ref|NM_173992.2|, gi|88853815|ref|NM_201527.2|, gi|154152034|ref|NM_001100348.1|, gi|221136849|ref|NM_001144082.1|, gi|42733595|ref|NM_203359.1|, gi|118151099|ref|NM_001078004.1|, gi|300…
GO:0007010	cytoskeleton organization	91	gi|402693161|ref|NM_001100305.2|, gi|402693437|ref|NM_001078000.2|, gi|114051853|ref|NM_001046410.1|, gi|300797688|ref|NM_001191336.1|, gi|330688403|ref|NM_001192906.2|, gi|332309234|ref|NM_001206870.1|, gi|346421400|ref|NM_001244145.1|, gi|402691766|ref|NM_180993.2|, gi|402692999|ref|NM_001077833.2|, gi|402693050|ref|NM_001001855.3|, gi|300795443|ref|NM_001192762.1|, gi|114052622|ref|NM_00104611…
GO:0009056	catabolic process	257	gi|77735576|ref|NM_001034312.1|, gi|281485556|ref|NM_001075994.2|, gi|300795686|ref|NM_001192774.1|, gi|402691761|ref|NM_001103277.2|, gi|402743812|ref|NM_001100293.2|, gi|164448567|ref|NM_001075157.2|, gi|116004092|ref|NM_001076936.1|, gi|157954072|ref|NM_001109797.1|, gi|346716217|ref|NM_001034291.2|, gi|77404289|ref|NM_001034047.1|, gi|115495752|ref|NM_001076254.1|, gi|148234059|ref|NM_0010980…
GO:0010605	negative regulation of macromolecule metabolic process	173	gi|118151325|ref|NM_001078128.1|, gi|154152174|ref|NM_001100319.1|, gi|300797381|ref|NM_001192601.1|, gi|402692361|ref|NM_001080276.2|, gi|41386728|ref|NM_176612.1|, gi|28849936|ref|NM_176852.1|, gi|156523113|ref|NM_001102501.1|, gi|371940996|ref|NM_001191516.2|, gi|402744950|ref|NM_001076473.2|, gi|164448561|ref|NM_173961.3|, gi|157427957|ref|NM_001105416.1|, gi|31341853|ref|NM_174489.2|, gi|427…
GO:0050801	ion homeostasis	59	gi|139949219|ref|NM_001083635.1|, gi|117935054|ref|NM_174339.3|, gi|402693236|ref|NM_001097574.2|, gi|114051142|ref|NM_001046206.1|, gi|31343056|ref|NM_174006.2|, gi|115496877|ref|NM_001075679.1|, gi|163915358|ref|NM_001113174.1|, gi|300797694|ref|NM_001192104.1|, gi|329663989|ref|NM_001205663.1|, gi|329665036|ref|NM_001206047.1|, gi|31342681|ref|NM_174171.2|, gi|300794326|ref|NM_001193218.1|, gi…
GO:0008406	gonad development	19	gi|148747149|ref|NM_174363.2|, gi|329664743|ref|NM_001206269.1|, gi|156120396|ref|NM_001101874.1|, gi|41386765|ref|NM_174061.1|, gi|115497133|ref|NM_001075864.1|, gi|31342100|ref|NM_174403.2|, gi|402767047|ref|NM_001046412.2|, gi|402693158|ref|NM_001034262.2|, gi|28849936|ref|NM_176852.1|, gi|262050643|ref|NM_001166484.1|, gi|62751684|ref|NM_001015621.1|, gi|157427947|ref|NM_001105411.1|, gi|1645…
GO:0010638	positive regulation of organelle organization	19	gi|115497133|ref|NM_001075864.1|, gi|115497129|ref|NM_001076072.1|, gi|156121148|ref|NM_001102252.1|, gi|162287147|ref|NM_001111120.1|, gi|300797688|ref|NM_001191336.1|, gi|300795249|ref|NM_001192496.1|, gi|402692129|ref|NM_001038079.2|, gi|114052291|ref|NM_001045872.1|, gi|31341963|ref|NM_174452.2|, gi|70778916|ref|NM_177945.3|, gi|114052153|ref|NM_001045933.1|, gi|117168254|ref|NM_001077485.1|,…
GO:0002376	immune system process	196	gi|114052153|ref|NM_001045933.1|, gi|118150793|ref|NM_001077840.1|, gi|328751694|ref|NM_001191261.2|, gi|31343249|ref|NM_173924.2|, gi|148747149|ref|NM_174363.2|, gi|77736326|ref|NM_001034691.1|, gi|402746564|ref|NM_001078124.2|, gi|31341991|ref|NM_174441.2|, gi|62751408|ref|NM_001015639.1|, gi|114052509|ref|NM_001045900.1|, gi|114053134|ref|NM_001045962.1|, gi|115496733|ref|NM_001075693.1|, gi|3…
GO:0060341	regulation of cellular localization	61	gi|117935054|ref|NM_174339.3|, gi|149773589|ref|NM_001099214.1|, gi|402744210|ref|NM_001076516.2|, gi|115495492|ref|NM_001075925.1|, gi|115496503|ref|NM_001075827.1|, gi|402692097|ref|NM_001079645.2|, gi|329664295|ref|NM_001205957.1|, gi|149642800|ref|NM_001098963.1|, gi|114052485|ref|NM_001046332.1|, gi|148236342|ref|NM_001097573.1|, gi|114052291|ref|NM_001045872.1|, gi|221136849|ref|NM_00114408…
GO:0051240	positive regulation of multicellular organismal process	58	gi|94966782|ref|NM_001040484.1|, gi|329664845|ref|NM_001205770.1|, gi|300798462|ref|NM_001192653.1|, gi|402692999|ref|NM_001077833.2|, gi|28849936|ref|NM_176852.1|, gi|148747149|ref|NM_174363.2|, gi|114052622|ref|NM_001046113.1|, gi|402766737|ref|NM_001083638.2|, gi|155372090|ref|NM_001101183.1|, gi|118151099|ref|NM_001078004.1|, gi|27805856|ref|NM_174285.1|, gi|274322605|ref|NM_001081584.2|, gi|…
GO:0051056	regulation of small GTPase mediated signal transduction	34	gi|148236342|ref|NM_001097573.1|, gi|156121148|ref|NM_001102252.1|, gi|215422351|ref|NM_001103109.2|, gi|329664531|ref|NM_001205731.1|, gi|330688403|ref|NM_001192906.2|, gi|329663581|ref|NM_001205865.1|, gi|300797474|ref|NM_001191326.1|, gi|110347588|ref|NM_001015643.2|, gi|329299100|ref|NM_001191409.2|, gi|402692257|ref|NM_001102012.2|, gi|300796092|ref|NM_001192538.1|, gi|300796338|ref|NM_00119…
GO:0006605	protein targeting	52	gi|134085808|ref|NM_001083378.1|, gi|154152034|ref|NM_001100348.1|, gi|155372070|ref|NM_001101172.1|, gi|300796998|ref|NM_001192071.1|, gi|118150773|ref|NM_001077827.1|, gi|164420790|ref|NM_001113252.1|, gi|139947577|ref|NM_001083658.1|, gi|155372198|ref|NM_001101240.1|, gi|402692743|ref|NM_001034267.2|, gi|402692198|ref|NM_001075680.2|, gi|77404289|ref|NM_001034047.1|, gi|157428033|ref|NM_001105…
GO:0032872	regulation of stress-activated MAPK cascade	17	gi|27806444|ref|NM_174164.1|, gi|155372122|ref|NM_001101201.1|, gi|156120630|ref|NM_001101991.1|, gi|221136845|ref|NM_001144081.1|, gi|221136849|ref|NM_001144082.1|, gi|281427247|ref|NM_001076096.2|, gi|329664407|ref|NM_001205971.1|, gi|329664845|ref|NM_001205770.1|, gi|329665049|ref|NM_001205537.1|, gi|164420790|ref|NM_001113252.1|, gi|300796660|ref|NM_001192822.1|, gi|114052485|ref|NM_001046332…
GO:0046849	bone remodeling	11	gi|31343249|ref|NM_173924.2|, gi|41386781|ref|NM_174231.1|, gi|77735824|ref|NM_001034435.1|, gi|78045538|ref|NM_001035081.1|, gi|156121148|ref|NM_001102252.1|, gi|84000210|ref|NM_001038118.1|, gi|157073969|ref|NM_001103223.1|, gi|329664531|ref|NM_001205731.1|, gi|155372090|ref|NM_001101183.1|, gi|329664845|ref|NM_001205770.1|, gi|115496470|ref|NM_001076340.1|
GO:0048878	chemical homeostasis	87	gi|139949219|ref|NM_001083635.1|, gi|117935054|ref|NM_174339.3|, gi|402693236|ref|NM_001097574.2|, gi|114051142|ref|NM_001046206.1|, gi|31343056|ref|NM_174006.2|, gi|115496877|ref|NM_001075679.1|, gi|163915358|ref|NM_001113174.1|, gi|300797694|ref|NM_001192104.1|, gi|329663989|ref|NM_001205663.1|, gi|329665036|ref|NM_001206047.1|, gi|31342681|ref|NM_174171.2|, gi|149773589|ref|NM_001099214.1|, gi…
GO:0070085	glycosylation	23	gi|157073975|ref|NM_001103227.1|, gi|41386722|ref|NM_176631.1|, gi|116003986|ref|NM_001076886.1|, gi|139948250|ref|NM_001083641.1|, gi|300797403|ref|NM_001192858.1|, gi|300798508|ref|NM_001193167.1|, gi|346716198|ref|NM_001244318.1|, gi|402692620|ref|NM_001076125.2|, gi|73853457|ref|NM_001032299.1|, gi|125991753|ref|NM_001002883.2|, gi|134085784|ref|NM_001083372.1|, gi|209954673|ref|NM_177511.2|,…
GO:0072413	signal transduction involved in mitotic cell cycle checkpoint	13	gi|31341991|ref|NM_174441.2|, gi|62751408|ref|NM_001015639.1|, gi|114052509|ref|NM_001045900.1|, gi|114053134|ref|NM_001045962.1|, gi|115496733|ref|NM_001075693.1|, gi|118151325|ref|NM_001078128.1|, gi|134085945|ref|NM_001083376.1|, gi|139948611|ref|NM_001083773.1|, gi|149642932|ref|NM_001099107.1|, gi|329664255|ref|NM_001205952.1|, gi|402691686|ref|NM_001034233.2|, gi|402692179|ref|NM_001098958.…
GO:0044265	cellular macromolecule catabolic process	79	gi|77735576|ref|NM_001034312.1|, gi|281485556|ref|NM_001075994.2|, gi|300795686|ref|NM_001192774.1|, gi|402691761|ref|NM_001103277.2|, gi|402743812|ref|NM_001100293.2|, gi|77404289|ref|NM_001034047.1|, gi|115495752|ref|NM_001076254.1|, gi|148234059|ref|NM_001098071.1|, gi|157428033|ref|NM_001105455.1|, gi|300796475|ref|NM_001191533.1|, gi|402766647|ref|NM_001033624.2|, gi|78045538|ref|NM_00103508…
GO:0006959	humoral immune response	16	gi|31343138|ref|NM_173974.2|, gi|116004150|ref|NM_001076968.1|, gi|157279962|ref|NM_001105027.1|, gi|31343056|ref|NM_174006.2|, gi|31343249|ref|NM_173924.2|, gi|114052622|ref|NM_001046113.1|, gi|329664013|ref|NM_001205666.1|, gi|402691718|ref|NM_001046472.2|, gi|402766737|ref|NM_001083638.2|, gi|336020361|ref|NM_001242561.1|, gi|336020364|ref|NM_001242562.1|, gi|336020366|ref|NM_183080.2|, gi|336…
GO:0016072	rRNA metabolic process	12	gi|62751535|ref|NM_001015626.1|, gi|62460437|ref|NM_001014873.1|, gi|77735832|ref|NM_001034439.1|, gi|83715979|ref|NM_001037819.1|, gi|167583545|ref|NM_001114521.1|, gi|402691740|ref|NM_001101128.2|, gi|402693252|ref|NM_001035397.2|, gi|402745482|ref|NM_001034546.2|, gi|402766647|ref|NM_001033624.2|, gi|402692039|ref|NM_001035049.2|, gi|115497517|ref|NM_001075907.1|, gi|300796459|ref|NM_001192300…
GO:0043543	protein acylation	23	gi|77735646|ref|NM_001034347.1|, gi|190360736|ref|NM_001128505.1|, gi|300798605|ref|NM_001192660.1|, gi|402745772|ref|NM_001040476.2|, gi|118151325|ref|NM_001078128.1|, gi|85719291|ref|NM_177504.2|, gi|328751694|ref|NM_001191261.2|, gi|125630696|ref|NM_001081534.1|, gi|156120400|ref|NM_001101876.1|, gi|164448639|ref|NM_001024571.2|, gi|270289765|ref|NM_001168426.1|, gi|402745928|ref|NM_001105483.…
GO:0019725	cellular homeostasis	76	gi|139949219|ref|NM_001083635.1|, gi|115494977|ref|NM_001076300.1|, gi|117935054|ref|NM_174339.3|, gi|402693236|ref|NM_001097574.2|, gi|114051142|ref|NM_001046206.1|, gi|31343056|ref|NM_174006.2|, gi|115496877|ref|NM_001075679.1|, gi|163915358|ref|NM_001113174.1|, gi|300797694|ref|NM_001192104.1|, gi|329663989|ref|NM_001205663.1|, gi|329665036|ref|NM_001206047.1|, gi|31342681|ref|NM_174171.2|, gi…
GO:0007519	skeletal muscle tissue development	26	gi|402744540|ref|NM_001099074.2|, gi|114052622|ref|NM_001046113.1|, gi|262073072|ref|NM_001166508.1|, gi|336088653|ref|NM_001242587.1|, gi|164448561|ref|NM_173961.3|, gi|114053168|ref|NM_001046263.1|, gi|157074195|ref|NM_001103342.1|, gi|41386781|ref|NM_174231.1|, gi|31343541|ref|NM_175789.2|, gi|300797694|ref|NM_001192104.1|, gi|328887911|ref|NM_001205310.1|, gi|329663364|ref|NM_001206086.1|, gi…
GO:0097285	cell-type specific apoptotic process	29	gi|402747034|ref|NM_001083686.2|, gi|117935054|ref|NM_174339.3|, gi|41386728|ref|NM_176612.1|, gi|402692924|ref|NM_173992.2|, gi|329664295|ref|NM_001205957.1|, gi|47564093|ref|NM_001001166.1|, gi|115749606|ref|NM_183084.2|, gi|116003952|ref|NM_001076863.1|, gi|114052622|ref|NM_001046113.1|, gi|402766737|ref|NM_001083638.2|, gi|163915358|ref|NM_001113174.1|, gi|114052485|ref|NM_001046332.1|, gi|11…
GO:0006006	glucose metabolic process	32	gi|156121030|ref|NM_001102192.1|, gi|331284121|ref|NM_001206634.1|, gi|117935054|ref|NM_174339.3|, gi|402745474|ref|NM_001077837.2|, gi|114052936|ref|NM_001046106.1|, gi|148356249|ref|NM_001098079.1|, gi|115497287|ref|NM_001075268.1|, gi|156120506|ref|NM_001101929.1|, gi|329664499|ref|NM_001205727.1|, gi|402691728|ref|NM_001101046.2|, gi|402692474|ref|NM_001035402.2|, gi|402692676|ref|NM_00107707…
GO:0006977	DNA damage response, signal transduction by p53 class mediator resulting in cell cycle arrest	13	gi|31341991|ref|NM_174441.2|, gi|62751408|ref|NM_001015639.1|, gi|114052509|ref|NM_001045900.1|, gi|114053134|ref|NM_001045962.1|, gi|115496733|ref|NM_001075693.1|, gi|118151325|ref|NM_001078128.1|, gi|134085945|ref|NM_001083376.1|, gi|139948611|ref|NM_001083773.1|, gi|149642932|ref|NM_001099107.1|, gi|329664255|ref|NM_001205952.1|, gi|402691686|ref|NM_001034233.2|, gi|402692179|ref|NM_001098958.…
GO:0045785	positive regulation of cell adhesion	14	gi|78369215|ref|NM_001035383.1|, gi|156121148|ref|NM_001102252.1|, gi|402692999|ref|NM_001077833.2|, gi|31343267|ref|NM_173919.2|, gi|162287147|ref|NM_001111120.1|, gi|402692129|ref|NM_001038079.2|, gi|402693380|ref|NM_001079771.2|, gi|402744950|ref|NM_001076473.2|, gi|31342121|ref|NM_174394.2|, gi|116175252|ref|NM_174708.2|, gi|329664407|ref|NM_001205971.1|, gi|115496503|ref|NM_001075827.1|, gi|…
GO:0048870	cell motility	102	gi|163915358|ref|NM_001113174.1|, gi|329663364|ref|NM_001206086.1|, gi|329663648|ref|NM_001205875.1|, gi|41386728|ref|NM_176612.1|, gi|31343056|ref|NM_174006.2|, gi|371940996|ref|NM_001191516.2|, gi|115497129|ref|NM_001076072.1|, gi|156121030|ref|NM_001102192.1|, gi|157427947|ref|NM_001105411.1|, gi|300796338|ref|NM_001192806.1|, gi|329664029|ref|NM_001205668.1|, gi|331028527|ref|NM_001206594.1|,…
GO:0072431	signal transduction involved in mitotic cell cycle G1/S transition DNA damage checkpoint	13	gi|31341991|ref|NM_174441.2|, gi|62751408|ref|NM_001015639.1|, gi|114052509|ref|NM_001045900.1|, gi|114053134|ref|NM_001045962.1|, gi|115496733|ref|NM_001075693.1|, gi|118151325|ref|NM_001078128.1|, gi|134085945|ref|NM_001083376.1|, gi|139948611|ref|NM_001083773.1|, gi|149642932|ref|NM_001099107.1|, gi|329664255|ref|NM_001205952.1|, gi|402691686|ref|NM_001034233.2|, gi|402692179|ref|NM_001098958.…
GO:0019538	protein metabolic process	462	gi|41386781|ref|NM_174231.1|, gi|77736252|ref|NM_001034651.1|, gi|110347588|ref|NM_001015643.2|, gi|118151099|ref|NM_001078004.1|, gi|329663364|ref|NM_001206086.1|, gi|118151325|ref|NM_001078128.1|, gi|154152174|ref|NM_001100319.1|, gi|300797381|ref|NM_001192601.1|, gi|402692361|ref|NM_001080276.2|, gi|31341510|ref|NM_174621.2|, gi|300794421|ref|NM_001192967.1|, gi|156120720|ref|NM_001102037.1|, …
GO:0018212	peptidyl-tyrosine modification	27	gi|402693372|ref|NM_001046331.2|, gi|164448561|ref|NM_173961.3|, gi|31343004|ref|NM_174027.2|, gi|262050643|ref|NM_001166484.1|, gi|318037237|ref|NM_174571.3|, gi|300797688|ref|NM_001191336.1|, gi|118151041|ref|NM_001077972.1|, gi|156121186|ref|NM_001102271.1|, gi|219804279|ref|NM_001143855.1|, gi|300794829|ref|NM_001192988.1|, gi|328887911|ref|NM_001205310.1|, gi|329664751|ref|NM_001206014.1|, g…
GO:0032943	mononuclear cell proliferation	20	gi|114052153|ref|NM_001045933.1|, gi|118150793|ref|NM_001077840.1|, gi|31343249|ref|NM_173924.2|, gi|114052622|ref|NM_001046113.1|, gi|117935046|ref|NM_175798.3|, gi|118151099|ref|NM_001078004.1|, gi|402691718|ref|NM_001046472.2|, gi|402692179|ref|NM_001098958.2|, gi|402766737|ref|NM_001083638.2|, gi|329299092|ref|NM_001192503.2|, gi|328751694|ref|NM_001191261.2|, gi|30794303|ref|NM_181004.1|, gi…
GO:0006939	smooth muscle contraction	12	gi|115495492|ref|NM_001075925.1|, gi|115497747|ref|NM_001075596.1|, gi|40789089|ref|NM_199445.1|, gi|300793737|ref|NM_001191153.1|, gi|402692246|ref|NM_174119.4|, gi|300793846|ref|NM_001192938.1|, gi|300797123|ref|NM_001192333.1|, gi|123959757|ref|NM_001080733.1|, gi|164448561|ref|NM_173961.3|, gi|31341963|ref|NM_174452.2|, gi|84000332|ref|NM_001038179.1|, gi|116003974|ref|NM_001076879.1|
GO:0034765	regulation of ion transmembrane transport	21	gi|41386781|ref|NM_174231.1|, gi|163915358|ref|NM_001113174.1|, gi|31343541|ref|NM_175789.2|, gi|31343591|ref|NM_175819.2|, gi|300797694|ref|NM_001192104.1|, gi|329663989|ref|NM_001205663.1|, gi|329744563|ref|NM_001205987.1|, gi|332164671|ref|NM_001206751.1|, gi|116004048|ref|NM_001076912.1|, gi|402692551|ref|NM_001034611.2|, gi|31342184|ref|NM_174372.2|, gi|300794326|ref|NM_001193218.1|, gi|3007…
GO:0006790	sulfur compound metabolic process	17	gi|164420767|ref|NM_001046098.2|, gi|88853815|ref|NM_201527.2|, gi|115496801|ref|NM_001075686.1|, gi|156602650|ref|NM_174077.3|, gi|103472132|ref|NM_001034465.2|, gi|402692735|ref|NM_001046526.2|, gi|115432039|ref|NM_173990.2|, gi|114052193|ref|NM_001046497.1|, gi|114052301|ref|NM_001046353.1|, gi|62988297|ref|NM_001017944.1|, gi|329663953|ref|NM_001206170.1|, gi|71892429|ref|NM_001030298.1|, gi|…
GO:0023061	signal release	39	gi|117935054|ref|NM_174339.3|, gi|149773589|ref|NM_001099214.1|, gi|402744210|ref|NM_001076516.2|, gi|114052379|ref|NM_001046538.1|, gi|114052948|ref|NM_001046606.1|, gi|115497345|ref|NM_001075125.1|, gi|118150785|ref|NM_001077836.1|, gi|148234288|ref|NM_001098046.1|, gi|164448716|ref|NM_174533.3|, gi|195539520|ref|NM_001130754.1|, gi|402691696|ref|NM_001075431.2|, gi|402691842|ref|NM_174345.4|, …
GO:0060326	cell chemotaxis	19	gi|41386728|ref|NM_176612.1|, gi|371940996|ref|NM_001191516.2|, gi|77735832|ref|NM_001034439.1|, gi|31343056|ref|NM_174006.2|, gi|164420790|ref|NM_001113252.1|, gi|31341832|ref|NM_174496.2|, gi|329664407|ref|NM_001205971.1|, gi|31343267|ref|NM_173919.2|, gi|156121148|ref|NM_001102252.1|, gi|402692287|ref|NM_001075147.2|, gi|163915358|ref|NM_001113174.1|, gi|115496470|ref|NM_001076340.1|, gi|32966…
GO:0006140	regulation of nucleotide metabolic process	41	gi|115495492|ref|NM_001075925.1|, gi|329664407|ref|NM_001205971.1|, gi|31342538|ref|NM_174230.2|, gi|156121030|ref|NM_001102192.1|, gi|149642800|ref|NM_001098963.1|, gi|41386781|ref|NM_174231.1|, gi|115496470|ref|NM_001076340.1|, gi|402692097|ref|NM_001079645.2|, gi|148236342|ref|NM_001097573.1|, gi|156121148|ref|NM_001102252.1|, gi|215422351|ref|NM_001103109.2|, gi|329664531|ref|NM_001205731.1|,…
GO:0051271	negative regulation of cellular component movement	19	gi|371940996|ref|NM_001191516.2|, gi|329663581|ref|NM_001205865.1|, gi|31343267|ref|NM_173919.2|, gi|31343161|ref|NM_173965.2|, gi|115496671|ref|NM_001075700.1|, gi|115497417|ref|NM_001075196.1|, gi|300796092|ref|NM_001192538.1|, gi|300797381|ref|NM_001192601.1|, gi|402692374|ref|NM_001080218.2|, gi|402692520|ref|NM_001038688.2|, gi|31343056|ref|NM_174006.2|, gi|134085905|ref|NM_001083523.1|, gi|…
GO:0035148	tube formation	11	gi|122692314|ref|NM_001080228.1|, gi|117935054|ref|NM_174339.3|, gi|62988297|ref|NM_001017944.1|, gi|77736446|ref|NM_001034751.1|, gi|300794305|ref|NM_001192961.1|, gi|329663676|ref|NM_001205879.1|, gi|118151325|ref|NM_001078128.1|, gi|402743397|ref|NM_001075677.2|, gi|329112542|ref|NM_001193109.2|, gi|329663648|ref|NM_001205875.1|, gi|329664407|ref|NM_001205971.1|
GO:0050794	regulation of cellular process	843	gi|87196506|ref|NM_001007806.2|, gi|331284121|ref|NM_001206634.1|, gi|147904941|ref|NM_001011678.2|, gi|156121030|ref|NM_001102192.1|, gi|115497747|ref|NM_001075596.1|, gi|41386781|ref|NM_174231.1|, gi|329664155|ref|NM_001205684.1|, gi|114052622|ref|NM_001046113.1|, gi|402766737|ref|NM_001083638.2|, gi|32189343|ref|NM_173993.1|, gi|117935054|ref|NM_174339.3|, gi|329664743|ref|NM_001206269.1|, gi|…
GO:0043627	response to estrogen stimulus	18	gi|27807038|ref|NM_174575.1|, gi|31341426|ref|NM_173878.2|, gi|31343630|ref|NM_177523.2|, gi|118150785|ref|NM_001077836.1|, gi|125630704|ref|NM_001081540.1|, gi|300797123|ref|NM_001192333.1|, gi|315709517|ref|NM_001101875.2|, gi|329663676|ref|NM_001205879.1|, gi|329664407|ref|NM_001205971.1|, gi|402693064|ref|NM_173892.4|, gi|402745287|ref|NM_001034600.2|, gi|402766435|ref|NM_001035380.2|, gi|313…
GO:0009108	coenzyme biosynthetic process	13	gi|115496415|ref|NM_001076003.1|, gi|402693352|ref|NM_001075755.2|, gi|114052193|ref|NM_001046497.1|, gi|402692735|ref|NM_001046526.2|, gi|300797773|ref|NM_001192620.1|, gi|62988297|ref|NM_001017944.1|, gi|149642866|ref|NM_001099050.1|, gi|226958644|ref|NM_001075853.2|, gi|226958645|ref|NM_001159481.1|, gi|329663953|ref|NM_001206170.1|, gi|329744614|ref|NM_001206353.1|, gi|402691728|ref|NM_001101…
GO:0007346	regulation of mitotic cell cycle	46	gi|77735832|ref|NM_001034439.1|, gi|114052291|ref|NM_001045872.1|, gi|115496513|ref|NM_001075489.1|, gi|61656170|ref|NM_001013364.1|, gi|155372268|ref|NM_001101277.1|, gi|156121004|ref|NM_001102179.1|, gi|329664521|ref|NM_001205474.1|, gi|402746854|ref|NM_001040529.2|, gi|149642932|ref|NM_001099107.1|, gi|114052485|ref|NM_001046332.1|, gi|157427873|ref|NM_001105374.1|, gi|343168790|ref|NM_0012432…
GO:0009791	post-embryonic development	11	gi|31341510|ref|NM_174621.2|, gi|42733595|ref|NM_203359.1|, gi|45430014|ref|NM_205794.1|, gi|88853815|ref|NM_201527.2|, gi|114052153|ref|NM_001045933.1|, gi|156120402|ref|NM_001101877.1|, gi|281427247|ref|NM_001076096.2|, gi|328887911|ref|NM_001205310.1|, gi|329663330|ref|NM_001205569.1|, gi|402767047|ref|NM_001046412.2|, gi|451958154|ref|NM_174048.2|
GO:0022415	viral reproductive process	24	gi|329663164|ref|NM_001206313.1|, gi|402692679|ref|NM_001037623.2|, gi|402692681|ref|NM_001034792.2|, gi|402745557|ref|NM_001076458.2|, gi|77404289|ref|NM_001034047.1|, gi|157428033|ref|NM_001105455.1|, gi|402766647|ref|NM_001033624.2|, gi|28372480|ref|NM_175712.1|, gi|31343056|ref|NM_174006.2|, gi|330417900|ref|NM_001206476.1|, gi|402745095|ref|NM_001099023.2|, gi|31342240|ref|NM_174348.2|, gi|7…
GO:0050670	regulation of lymphocyte proliferation	17	gi|114052153|ref|NM_001045933.1|, gi|118150793|ref|NM_001077840.1|, gi|31343249|ref|NM_173924.2|, gi|114052622|ref|NM_001046113.1|, gi|117935046|ref|NM_175798.3|, gi|118151099|ref|NM_001078004.1|, gi|402691718|ref|NM_001046472.2|, gi|402692179|ref|NM_001098958.2|, gi|402766737|ref|NM_001083638.2|, gi|329299092|ref|NM_001192503.2|, gi|328751694|ref|NM_001191261.2|, gi|30794303|ref|NM_181004.1|, gi…
GO:0046483	heterocycle metabolic process	132	gi|61888849|ref|NM_001013582.1|, gi|76253714|ref|NM_174504.2|, gi|139948367|ref|NM_001083757.1|, gi|115495492|ref|NM_001075925.1|, gi|329664407|ref|NM_001205971.1|, gi|31342538|ref|NM_174230.2|, gi|156121030|ref|NM_001102192.1|, gi|31340715|ref|NM_174696.2|, gi|116004240|ref|NM_001077011.1|, gi|115496415|ref|NM_001076003.1|, gi|402693352|ref|NM_001075755.2|, gi|149642800|ref|NM_001098963.1|, gi|4…
GO:0009611	response to wounding	119	gi|329664845|ref|NM_001205770.1|, gi|297591824|ref|NM_173926.2|, gi|297591826|ref|NM_001185126.1|, gi|88853807|ref|NM_174146.3|, gi|31343138|ref|NM_173974.2|, gi|117935054|ref|NM_174339.3|, gi|118150773|ref|NM_001077827.1|, gi|157279998|ref|NM_001105045.1|, gi|331284140|ref|NM_001206640.1|, gi|31343267|ref|NM_173919.2|, gi|402692924|ref|NM_173992.2|, gi|134085682|ref|NM_001083479.1|, gi|157279962…
GO:0010467	gene expression	478	gi|402692406|ref|NM_001046077.2|, gi|329664269|ref|NM_001205698.1|, gi|77735576|ref|NM_001034312.1|, gi|281485556|ref|NM_001075994.2|, gi|300795686|ref|NM_001192774.1|, gi|402691761|ref|NM_001103277.2|, gi|402743812|ref|NM_001100293.2|, gi|329663318|ref|NM_001205567.1|, gi|41386728|ref|NM_176612.1|, gi|84000304|ref|NM_001038161.1|, gi|157427957|ref|NM_001105416.1|, gi|31341853|ref|NM_174489.2|, g…
GO:0045937	positive regulation of phosphate metabolic process	69	gi|27806444|ref|NM_174164.1|, gi|155372122|ref|NM_001101201.1|, gi|156120630|ref|NM_001101991.1|, gi|221136845|ref|NM_001144081.1|, gi|221136849|ref|NM_001144082.1|, gi|281427247|ref|NM_001076096.2|, gi|329664407|ref|NM_001205971.1|, gi|329664845|ref|NM_001205770.1|, gi|329665049|ref|NM_001205537.1|, gi|27807038|ref|NM_174575.1|, gi|41386728|ref|NM_176612.1|, gi|156120806|ref|NM_001102080.1|, gi|…
GO:0060627	regulation of vesicle-mediated transport	26	gi|115495492|ref|NM_001075925.1|, gi|115496503|ref|NM_001075827.1|, gi|402692097|ref|NM_001079645.2|, gi|329664295|ref|NM_001205957.1|, gi|115497133|ref|NM_001075864.1|, gi|157785614|ref|NM_001105621.1|, gi|402693109|ref|NM_001076840.2|, gi|31343056|ref|NM_174006.2|, gi|41386728|ref|NM_176612.1|, gi|31342567|ref|NM_174219.2|, gi|329665036|ref|NM_001206047.1|, gi|31343138|ref|NM_173974.2|, gi|2198…
GO:0050680	negative regulation of epithelial cell proliferation	17	gi|47564093|ref|NM_001001166.1|, gi|134085682|ref|NM_001083479.1|, gi|164448561|ref|NM_173961.3|, gi|402692924|ref|NM_173992.2|, gi|115495820|ref|NM_001076249.1|, gi|114052622|ref|NM_001046113.1|, gi|134085905|ref|NM_001083523.1|, gi|154152034|ref|NM_001100348.1|, gi|164420790|ref|NM_001113252.1|, gi|221136849|ref|NM_001144082.1|, gi|300796962|ref|NM_001192581.1|, gi|328887911|ref|NM_001205310.1|…
GO:0035303	regulation of dephosphorylation	12	gi|166157491|ref|NM_001113765.1|, gi|329664697|ref|NM_001205496.1|, gi|300795249|ref|NM_001192496.1|, gi|115495892|ref|NM_001076244.1|, gi|330864693|ref|NM_001206549.1|, gi|149642860|ref|NM_001099141.1|, gi|115432054|ref|NM_174794.2|, gi|402746770|ref|NM_001034303.2|, gi|402766435|ref|NM_001035380.2|, gi|114052622|ref|NM_001046113.1|, gi|402766737|ref|NM_001083638.2|, gi|164420790|ref|NM_00111325…
GO:0009967	positive regulation of signal transduction	76	gi|156121030|ref|NM_001102192.1|, gi|32189343|ref|NM_173993.1|, gi|117935054|ref|NM_174339.3|, gi|329664845|ref|NM_001205770.1|, gi|31340795|ref|NM_174663.2|, gi|84000304|ref|NM_001038161.1|, gi|329663364|ref|NM_001206086.1|, gi|31342022|ref|NM_174429.2|, gi|77736094|ref|NM_001034574.1|, gi|88319926|ref|NM_174068.2|, gi|113204618|ref|NM_001039177.2|, gi|113204619|ref|NM_001015570.3|, gi|118151099…
GO:0006979	response to oxidative stress	42	gi|27806080|ref|NM_174431.1|, gi|27807166|ref|NM_174643.1|, gi|156602650|ref|NM_174077.3|, gi|88853815|ref|NM_201527.2|, gi|115496503|ref|NM_001075827.1|, gi|115497133|ref|NM_001075864.1|, gi|118150773|ref|NM_001077827.1|, gi|126723253|ref|NM_001080242.2|, gi|156121148|ref|NM_001102252.1|, gi|315709517|ref|NM_001101875.2|, gi|300797688|ref|NM_001191336.1|, gi|70778916|ref|NM_177945.3|, gi|1482347…
GO:0034641	cellular nitrogen compound metabolic process	595	gi|402692406|ref|NM_001046077.2|, gi|329664269|ref|NM_001205698.1|, gi|31341172|ref|NM_173880.2|, gi|116004224|ref|NM_001077003.1|, gi|157785558|ref|NM_001105615.1|, gi|402743608|ref|NM_001077013.2|, gi|402744346|ref|NM_001079619.2|, gi|402746020|ref|NM_001099724.2|, gi|61888849|ref|NM_001013582.1|, gi|76253714|ref|NM_174504.2|, gi|139948367|ref|NM_001083757.1|, gi|77735576|ref|NM_001034312.1|, g…
GO:0035821	modification of morphology or physiology of other organism	12	gi|402692246|ref|NM_174119.4|, gi|31342610|ref|NM_174197.2|, gi|77735506|ref|NM_001034276.1|, gi|118150773|ref|NM_001077827.1|, gi|157785560|ref|NM_001105614.1|, gi|402745095|ref|NM_001099023.2|, gi|402692287|ref|NM_001075147.2|, gi|31340937|ref|NM_180992.2|, gi|402745024|ref|NM_001024554.3|, gi|325974492|ref|NM_174831.2|, gi|402692619|ref|NM_174832.3|, gi|402767366|ref|NM_174510.3|
GO:0006109	regulation of carbohydrate metabolic process	14	gi|156121148|ref|NM_001102252.1|, gi|300795249|ref|NM_001192496.1|, gi|156121030|ref|NM_001102192.1|, gi|162287147|ref|NM_001111120.1|, gi|331284121|ref|NM_001206634.1|, gi|117935054|ref|NM_174339.3|, gi|402745474|ref|NM_001077837.2|, gi|32189343|ref|NM_173993.1|, gi|297591824|ref|NM_173926.2|, gi|297591826|ref|NM_001185126.1|, gi|329663555|ref|NM_001205605.1|, gi|402693285|ref|NM_001109802.2|, g…
GO:0034762	regulation of transmembrane transport	33	gi|41386781|ref|NM_174231.1|, gi|163915358|ref|NM_001113174.1|, gi|31343541|ref|NM_175789.2|, gi|31343591|ref|NM_175819.2|, gi|300797694|ref|NM_001192104.1|, gi|329663989|ref|NM_001205663.1|, gi|329744563|ref|NM_001205987.1|, gi|332164671|ref|NM_001206751.1|, gi|221136849|ref|NM_001144082.1|, gi|402692179|ref|NM_001098958.2|, gi|297591824|ref|NM_173926.2|, gi|297591826|ref|NM_001185126.1|, gi|116…
GO:0016568	chromatin modification	44	gi|31341172|ref|NM_173880.2|, gi|116004224|ref|NM_001077003.1|, gi|157785558|ref|NM_001105615.1|, gi|402743608|ref|NM_001077013.2|, gi|402744346|ref|NM_001079619.2|, gi|402746020|ref|NM_001099724.2|, gi|402745013|ref|NM_001034747.2|, gi|332078452|ref|NM_001206731.1|, gi|78369381|ref|NM_001035448.1|, gi|77735646|ref|NM_001034347.1|, gi|190360736|ref|NM_001128505.1|, gi|300798605|ref|NM_001192660.1…
GO:0009101	glycoprotein biosynthetic process	27	gi|402745024|ref|NM_001024554.3|, gi|157073975|ref|NM_001103227.1|, gi|41386722|ref|NM_176631.1|, gi|116003986|ref|NM_001076886.1|, gi|139948250|ref|NM_001083641.1|, gi|300797403|ref|NM_001192858.1|, gi|300798508|ref|NM_001193167.1|, gi|346716198|ref|NM_001244318.1|, gi|402692620|ref|NM_001076125.2|, gi|73853457|ref|NM_001032299.1|, gi|125991753|ref|NM_001002883.2|, gi|134085784|ref|NM_001083372.…
GO:0001818	negative regulation of cytokine production	11	gi|114052153|ref|NM_001045933.1|, gi|402766435|ref|NM_001035380.2|, gi|31342610|ref|NM_174197.2|, gi|155372090|ref|NM_001101183.1|, gi|164420790|ref|NM_001113252.1|, gi|115496971|ref|NM_001075297.1|, gi|115495504|ref|NM_001075135.1|, gi|116004192|ref|NM_001076982.1|, gi|149642858|ref|NM_001098936.1|, gi|154152114|ref|NM_001100336.1|, gi|75832055|ref|NM_174242.3|
GO:0032880	regulation of protein localization	41	gi|115495820|ref|NM_001076249.1|, gi|195539520|ref|NM_001130754.1|, gi|329663676|ref|NM_001205879.1|, gi|402691769|ref|NM_001046092.2|, gi|402693437|ref|NM_001078000.2|, gi|402746751|ref|NM_001034253.2|, gi|114052485|ref|NM_001046332.1|, gi|148236342|ref|NM_001097573.1|, gi|114052291|ref|NM_001045872.1|, gi|221136849|ref|NM_001144082.1|, gi|402692999|ref|NM_001077833.2|, gi|402692179|ref|NM_00109…
GO:0009144	purine nucleoside triphosphate metabolic process	83	gi|61888849|ref|NM_001013582.1|, gi|76253714|ref|NM_174504.2|, gi|139948367|ref|NM_001083757.1|, gi|31340715|ref|NM_174696.2|, gi|116004240|ref|NM_001077011.1|, gi|402743420|ref|NM_001075136.2|, gi|148236342|ref|NM_001097573.1|, gi|156121148|ref|NM_001102252.1|, gi|215422351|ref|NM_001103109.2|, gi|329664531|ref|NM_001205731.1|, gi|330688403|ref|NM_001192906.2|, gi|329663581|ref|NM_001205865.1|, …
GO:0001889	liver development	13	gi|72534795|ref|NM_001031751.1|, gi|88853815|ref|NM_201527.2|, gi|114051575|ref|NM_001046154.1|, gi|115497123|ref|NM_001075653.1|, gi|118150773|ref|NM_001077827.1|, gi|126723253|ref|NM_001080242.2|, gi|157785560|ref|NM_001105614.1|, gi|164448561|ref|NM_173961.3|, gi|402693064|ref|NM_173892.4|, gi|402693317|ref|NM_001075559.2|, gi|402745287|ref|NM_001034600.2|, gi|402745359|ref|NM_001034485.2|, gi…
GO:0035051	cardiac cell differentiation	12	gi|154090954|ref|NM_177957.2|, gi|154090984|ref|NM_174046.3|, gi|154090992|ref|NM_177958.2|, gi|154091021|ref|NM_177956.2|, gi|42733595|ref|NM_203359.1|, gi|402692563|ref|NM_174739.4|, gi|114052622|ref|NM_001046113.1|, gi|402766737|ref|NM_001083638.2|, gi|149642860|ref|NM_001099141.1|, gi|164420790|ref|NM_001113252.1|, gi|329663648|ref|NM_001205875.1|, gi|156121030|ref|NM_001102192.1|
GO:0070663	regulation of leukocyte proliferation	17	gi|114052153|ref|NM_001045933.1|, gi|118150793|ref|NM_001077840.1|, gi|31343249|ref|NM_173924.2|, gi|114052622|ref|NM_001046113.1|, gi|117935046|ref|NM_175798.3|, gi|118151099|ref|NM_001078004.1|, gi|402691718|ref|NM_001046472.2|, gi|402692179|ref|NM_001098958.2|, gi|402766737|ref|NM_001083638.2|, gi|329299092|ref|NM_001192503.2|, gi|328751694|ref|NM_001191261.2|, gi|30794303|ref|NM_181004.1|, gi…
GO:0006796	phosphate-containing compound metabolic process	224	gi|166157491|ref|NM_001113765.1|, gi|27806444|ref|NM_174164.1|, gi|155372122|ref|NM_001101201.1|, gi|156120630|ref|NM_001101991.1|, gi|221136845|ref|NM_001144081.1|, gi|221136849|ref|NM_001144082.1|, gi|281427247|ref|NM_001076096.2|, gi|329664407|ref|NM_001205971.1|, gi|329664845|ref|NM_001205770.1|, gi|329665049|ref|NM_001205537.1|, gi|31342610|ref|NM_174197.2|, gi|27807038|ref|NM_174575.1|, gi|…
GO:0006643	membrane lipid metabolic process	19	gi|452403355|ref|NM_001075164.2|, gi|73853457|ref|NM_001032299.1|, gi|156120396|ref|NM_001101874.1|, gi|262050643|ref|NM_001166484.1|, gi|330864801|ref|NM_001191277.2|, gi|402744148|ref|NM_001075459.2|, gi|329663678|ref|NM_001206135.1|, gi|139949219|ref|NM_001083635.1|, gi|156120592|ref|NM_001101972.1|, gi|402766435|ref|NM_001035380.2|, gi|116004486|ref|NM_001077133.1|, gi|78369166|ref|NM_0010354…
GO:0009581	detection of external stimulus	11	gi|31342610|ref|NM_174197.2|, gi|118151041|ref|NM_001077972.1|, gi|115496470|ref|NM_001076340.1|, gi|262050643|ref|NM_001166484.1|, gi|122692506|ref|NM_001080245.1|, gi|300797694|ref|NM_001192104.1|, gi|329663989|ref|NM_001205663.1|, gi|329664103|ref|NM_001205933.1|, gi|269315846|ref|NM_001167900.1|, gi|329663328|ref|NM_001206080.1|, gi|149642866|ref|NM_001099050.1|
GO:0007611	learning or memory	21	gi|117935054|ref|NM_174339.3|, gi|148226663|ref|NM_001097989.1|, gi|329664457|ref|NM_001205466.1|, gi|114052153|ref|NM_001045933.1|, gi|329663330|ref|NM_001205569.1|, gi|115495866|ref|NM_001076246.1|, gi|148234288|ref|NM_001098046.1|, gi|402692999|ref|NM_001077833.2|, gi|31341853|ref|NM_174489.2|, gi|149773589|ref|NM_001099214.1|, gi|27806812|ref|NM_173955.1|, gi|31342094|ref|NM_174404.2|, gi|116…
GO:0016052	carbohydrate catabolic process	27	gi|156121030|ref|NM_001102192.1|, gi|77735916|ref|NM_001034483.1|, gi|31442872|ref|NM_175786.2|, gi|262073072|ref|NM_001166508.1|, gi|300794726|ref|NM_001192471.1|, gi|336088653|ref|NM_001242587.1|, gi|114052321|ref|NM_001046349.1|, gi|117935054|ref|NM_174339.3|, gi|402745474|ref|NM_001077837.2|, gi|114052936|ref|NM_001046106.1|, gi|148356249|ref|NM_001098079.1|, gi|115497287|ref|NM_001075268.1|,…
GO:0044085	cellular component biogenesis	207	gi|31341172|ref|NM_173880.2|, gi|116004224|ref|NM_001077003.1|, gi|157785558|ref|NM_001105615.1|, gi|402743608|ref|NM_001077013.2|, gi|402744346|ref|NM_001079619.2|, gi|402746020|ref|NM_001099724.2|, gi|139949219|ref|NM_001083635.1|, gi|31343004|ref|NM_174027.2|, gi|329663318|ref|NM_001205567.1|, gi|402745359|ref|NM_001034485.2|, gi|77736446|ref|NM_001034751.1|, gi|114052485|ref|NM_001046332.1|, …
GO:0051146	striated muscle cell differentiation	20	gi|114052622|ref|NM_001046113.1|, gi|402766737|ref|NM_001083638.2|, gi|42733595|ref|NM_203359.1|, gi|402692563|ref|NM_174739.4|, gi|149642860|ref|NM_001099141.1|, gi|402744540|ref|NM_001099074.2|, gi|262073072|ref|NM_001166508.1|, gi|336088653|ref|NM_001242587.1|, gi|164448561|ref|NM_173961.3|, gi|156121030|ref|NM_001102192.1|, gi|31343541|ref|NM_175789.2|, gi|300797694|ref|NM_001192104.1|, gi|32…
GO:0009259	ribonucleotide metabolic process	88	gi|61888849|ref|NM_001013582.1|, gi|76253714|ref|NM_174504.2|, gi|139948367|ref|NM_001083757.1|, gi|31340715|ref|NM_174696.2|, gi|116004240|ref|NM_001077011.1|, gi|402743420|ref|NM_001075136.2|, gi|148236342|ref|NM_001097573.1|, gi|156121148|ref|NM_001102252.1|, gi|215422351|ref|NM_001103109.2|, gi|329664531|ref|NM_001205731.1|, gi|330688403|ref|NM_001192906.2|, gi|329663581|ref|NM_001205865.1|, …
GO:0002697	regulation of immune effector process	25	gi|115495492|ref|NM_001075925.1|, gi|115496503|ref|NM_001075827.1|, gi|402692097|ref|NM_001079645.2|, gi|329664295|ref|NM_001205957.1|, gi|297591824|ref|NM_173926.2|, gi|297591826|ref|NM_001185126.1|, gi|149773589|ref|NM_001099214.1|, gi|31343138|ref|NM_173974.2|, gi|155372090|ref|NM_001101183.1|, gi|164420790|ref|NM_001113252.1|, gi|157279962|ref|NM_001105027.1|, gi|300797688|ref|NM_001191336.1|…
GO:0043623	cellular protein complex assembly	36	gi|402745359|ref|NM_001034485.2|, gi|115497129|ref|NM_001076072.1|, gi|156121148|ref|NM_001102252.1|, gi|162287147|ref|NM_001111120.1|, gi|300797688|ref|NM_001191336.1|, gi|371940996|ref|NM_001191516.2|, gi|402692222|ref|NM_001034376.2|, gi|41386781|ref|NM_174231.1|, gi|62751586|ref|NM_001015671.1|, gi|134085731|ref|NM_001083516.1|, gi|300795936|ref|NM_001193042.1|, gi|329755326|ref|NM_001206395.…
GO:0032886	regulation of microtubule-based process	16	gi|77735832|ref|NM_001034439.1|, gi|114052291|ref|NM_001045872.1|, gi|402692129|ref|NM_001038079.2|, gi|402693156|ref|NM_001034790.2|, gi|261490680|ref|NM_001110067.2|, gi|402747132|ref|NM_001038579.2|, gi|402693161|ref|NM_001100305.2|, gi|402693437|ref|NM_001078000.2|, gi|300796660|ref|NM_001192822.1|, gi|114052485|ref|NM_001046332.1|, gi|148236342|ref|NM_001097573.1|, gi|328802686|ref|NM_001205…
GO:0043413	macromolecule glycosylation	23	gi|157073975|ref|NM_001103227.1|, gi|41386722|ref|NM_176631.1|, gi|116003986|ref|NM_001076886.1|, gi|139948250|ref|NM_001083641.1|, gi|300797403|ref|NM_001192858.1|, gi|300798508|ref|NM_001193167.1|, gi|346716198|ref|NM_001244318.1|, gi|402692620|ref|NM_001076125.2|, gi|73853457|ref|NM_001032299.1|, gi|125991753|ref|NM_001002883.2|, gi|134085784|ref|NM_001083372.1|, gi|209954673|ref|NM_177511.2|,…
GO:0015031	protein transport	148	gi|31343138|ref|NM_173974.2|, gi|62461595|ref|NM_174282.3|, gi|77735968|ref|NM_001034511.1|, gi|78045538|ref|NM_001035081.1|, gi|78369652|ref|NM_001035494.1|, gi|82524404|ref|NM_174845.2|, gi|84370070|ref|NM_001038519.1|, gi|115495058|ref|NM_001076304.1|, gi|115495734|ref|NM_001075444.1|, gi|115496491|ref|NM_001076495.1|, gi|115497345|ref|NM_001075125.1|, gi|116003908|ref|NM_001076842.1|, gi|1181…
GO:0032507	maintenance of protein location in cell	12	gi|115496491|ref|NM_001076495.1|, gi|148887504|ref|NM_001098719.1|, gi|114052485|ref|NM_001046332.1|, gi|148236342|ref|NM_001097573.1|, gi|114052291|ref|NM_001045872.1|, gi|341572598|ref|NM_001205869.2|, gi|31342100|ref|NM_174403.2|, gi|402692087|ref|NM_001076150.2|, gi|402692129|ref|NM_001038079.2|, gi|115432054|ref|NM_174794.2|, gi|329665049|ref|NM_001205537.1|, gi|402693161|ref|NM_001100305.2|
GO:0019217	regulation of fatty acid metabolic process	12	gi|115497133|ref|NM_001075864.1|, gi|147904592|ref|NM_001098086.1|, gi|164448561|ref|NM_173961.3|, gi|166157495|ref|NM_001113767.1|, gi|329663555|ref|NM_001205605.1|, gi|297591824|ref|NM_173926.2|, gi|297591826|ref|NM_001185126.1|, gi|116004092|ref|NM_001076936.1|, gi|70778916|ref|NM_177945.3|, gi|402693285|ref|NM_001109802.2|, gi|328887895|ref|NM_001192081.2|, gi|329663847|ref|NM_001205398.1|
GO:0006397	mRNA processing	55	gi|77735576|ref|NM_001034312.1|, gi|281485556|ref|NM_001075994.2|, gi|300795686|ref|NM_001192774.1|, gi|402691761|ref|NM_001103277.2|, gi|402743812|ref|NM_001100293.2|, gi|329663318|ref|NM_001205567.1|, gi|402745865|ref|NM_001034776.2|, gi|114051755|ref|NM_001045975.1|, gi|155372180|ref|NM_001101231.1|, gi|115497909|ref|NM_001076109.1|, gi|402692504|ref|NM_001075643.2|, gi|83715975|ref|NM_0010378…
GO:0044238	primary metabolic process	979	gi|402692406|ref|NM_001046077.2|, gi|329664269|ref|NM_001205698.1|, gi|31341172|ref|NM_173880.2|, gi|116004224|ref|NM_001077003.1|, gi|157785558|ref|NM_001105615.1|, gi|402743608|ref|NM_001077013.2|, gi|402744346|ref|NM_001079619.2|, gi|402746020|ref|NM_001099724.2|, gi|61888849|ref|NM_001013582.1|, gi|76253714|ref|NM_174504.2|, gi|139948367|ref|NM_001083757.1|, gi|77735576|ref|NM_001034312.1|, g…
GO:0016125	sterol metabolic process	16	gi|402693285|ref|NM_001109802.2|, gi|154152034|ref|NM_001100348.1|, gi|329664101|ref|NM_001205677.1|, gi|75832055|ref|NM_174242.3|, gi|149642566|ref|NM_001098863.1|, gi|329663555|ref|NM_001205605.1|, gi|402692780|ref|NM_001035482.2|, gi|116004092|ref|NM_001076936.1|, gi|402692778|ref|NM_001034708.2|, gi|31341853|ref|NM_174489.2|, gi|90991697|ref|NM_001012285.2|, gi|115496086|ref|NM_001075981.1|, …
GO:0002218	activation of innate immune response	14	gi|162287147|ref|NM_001111120.1|, gi|27805856|ref|NM_174285.1|, gi|114052622|ref|NM_001046113.1|, gi|115497065|ref|NM_001075289.1|, gi|154707845|ref|NM_001098937.1|, gi|274322605|ref|NM_001081584.2|, gi|402766737|ref|NM_001083638.2|, gi|402693291|ref|NM_001038017.2|, gi|126723253|ref|NM_001080242.2|, gi|31342610|ref|NM_174197.2|, gi|118151099|ref|NM_001078004.1|, gi|402745024|ref|NM_001024554.3|,…
GO:0010243	response to organic nitrogen	22	gi|149773589|ref|NM_001099214.1|, gi|27807038|ref|NM_174575.1|, gi|31343056|ref|NM_174006.2|, gi|103472132|ref|NM_001034465.2|, gi|114051575|ref|NM_001046154.1|, gi|115497123|ref|NM_001075653.1|, gi|126723253|ref|NM_001080242.2|, gi|402745310|ref|NM_174473.4|, gi|402745359|ref|NM_001034485.2|, gi|78365290|ref|NM_001035434.1|, gi|329663555|ref|NM_001205605.1|, gi|402693285|ref|NM_001109802.2|, gi|…
GO:0071900	regulation of protein serine/threonine kinase activity	34	gi|27806444|ref|NM_174164.1|, gi|155372122|ref|NM_001101201.1|, gi|156120630|ref|NM_001101991.1|, gi|221136845|ref|NM_001144081.1|, gi|221136849|ref|NM_001144082.1|, gi|281427247|ref|NM_001076096.2|, gi|329664407|ref|NM_001205971.1|, gi|329664845|ref|NM_001205770.1|, gi|329665049|ref|NM_001205537.1|, gi|164448561|ref|NM_173961.3|, gi|40789089|ref|NM_199445.1|, gi|72534795|ref|NM_001031751.1|, gi|…
GO:0060191	regulation of lipase activity	14	gi|166157491|ref|NM_001113765.1|, gi|27805856|ref|NM_174285.1|, gi|31342538|ref|NM_174230.2|, gi|115432048|ref|NM_174414.3|, gi|157427901|ref|NM_001105388.1|, gi|162287147|ref|NM_001111120.1|, gi|262073072|ref|NM_001166508.1|, gi|300794478|ref|NM_001192714.1|, gi|336088653|ref|NM_001242587.1|, gi|31342534|ref|NM_174233.2|, gi|115497747|ref|NM_001075596.1|, gi|328887911|ref|NM_001205310.1|, gi|402…
GO:0010740	positive regulation of intracellular protein kinase cascade	41	gi|329664845|ref|NM_001205770.1|, gi|31342022|ref|NM_174429.2|, gi|77736094|ref|NM_001034574.1|, gi|88319926|ref|NM_174068.2|, gi|113204618|ref|NM_001039177.2|, gi|113204619|ref|NM_001015570.3|, gi|118151099|ref|NM_001078004.1|, gi|126723253|ref|NM_001080242.2|, gi|148236342|ref|NM_001097573.1|, gi|162287147|ref|NM_001111120.1|, gi|164420786|ref|NM_001038176.2|, gi|300793999|ref|NM_001192178.1|, …
GO:0071902	positive regulation of protein serine/threonine kinase activity	22	gi|27806444|ref|NM_174164.1|, gi|155372122|ref|NM_001101201.1|, gi|156120630|ref|NM_001101991.1|, gi|221136845|ref|NM_001144081.1|, gi|221136849|ref|NM_001144082.1|, gi|281427247|ref|NM_001076096.2|, gi|329664407|ref|NM_001205971.1|, gi|329664845|ref|NM_001205770.1|, gi|329665049|ref|NM_001205537.1|, gi|40789089|ref|NM_199445.1|, gi|72534795|ref|NM_001031751.1|, gi|78042547|ref|NM_001035099.1|, g…
GO:0007596	blood coagulation	55	gi|88853807|ref|NM_174146.3|, gi|31343267|ref|NM_173919.2|, gi|402692924|ref|NM_173992.2|, gi|147904941|ref|NM_001011678.2|, gi|164448561|ref|NM_173961.3|, gi|27807038|ref|NM_174575.1|, gi|31341924|ref|NM_174464.2|, gi|50872140|ref|NM_001002885.1|, gi|75812953|ref|NM_001033626.1|, gi|75832055|ref|NM_174242.3|, gi|116003952|ref|NM_001076863.1|, gi|118150835|ref|NM_001077860.1|, gi|118150945|ref|NM…
GO:0042593	glucose homeostasis	21	gi|117935054|ref|NM_174339.3|, gi|149773589|ref|NM_001099214.1|, gi|402744210|ref|NM_001076516.2|, gi|78369652|ref|NM_001035494.1|, gi|109948281|ref|NR_003097.1|, gi|115497287|ref|NM_001075268.1|, gi|157074091|ref|NM_001103288.1|, gi|164448561|ref|NM_173961.3|, gi|297591824|ref|NM_173926.2|, gi|297591826|ref|NM_001185126.1|, gi|329663555|ref|NM_001205605.1|, gi|329663676|ref|NM_001205879.1|, gi|3…
GO:0002576	platelet degranulation	14	gi|300795249|ref|NM_001192496.1|, gi|31341924|ref|NM_174464.2|, gi|31343267|ref|NM_173919.2|, gi|50872140|ref|NM_001002885.1|, gi|75832055|ref|NM_174242.3|, gi|155372090|ref|NM_001101183.1|, gi|164414725|ref|NM_001113231.1|, gi|164420736|ref|NM_001034570.2|, gi|164420737|ref|NM_001113244.1|, gi|164420790|ref|NM_001113252.1|, gi|262073072|ref|NM_001166508.1|, gi|318037237|ref|NM_174571.3|, gi|3360…
GO:0023056	positive regulation of signaling	82	gi|156121030|ref|NM_001102192.1|, gi|32189343|ref|NM_173993.1|, gi|117935054|ref|NM_174339.3|, gi|329664845|ref|NM_001205770.1|, gi|300798462|ref|NM_001192653.1|, gi|402692999|ref|NM_001077833.2|, gi|31340795|ref|NM_174663.2|, gi|84000304|ref|NM_001038161.1|, gi|402745608|ref|NM_001045915.2|, gi|329663364|ref|NM_001206086.1|, gi|31342022|ref|NM_174429.2|, gi|77736094|ref|NM_001034574.1|, gi|88319…
GO:0007265	Ras protein signal transduction	28	gi|148223775|ref|NM_001098147.1|, gi|31342534|ref|NM_174233.2|, gi|77736306|ref|NM_001034681.1|, gi|114052485|ref|NM_001046332.1|, gi|118150945|ref|NM_001077922.1|, gi|300798466|ref|NM_001193165.1|, gi|300798544|ref|NM_001192401.1|, gi|318037237|ref|NM_174571.3|, gi|329663648|ref|NM_001205875.1|, gi|359807333|ref|NM_001192338.2|, gi|115432054|ref|NM_174794.2|, gi|115494909|ref|NM_001075782.1|, gi…
GO:0051301	cell division	70	gi|42733595|ref|NM_203359.1|, gi|402693435|ref|NM_001046571.2|, gi|114052485|ref|NM_001046332.1|, gi|115749606|ref|NM_183084.2|, gi|148236342|ref|NM_001097573.1|, gi|162287147|ref|NM_001111120.1|, gi|300794094|ref|NM_001191415.1|, gi|329744646|ref|NM_001193015.2|, gi|164420790|ref|NM_001113252.1|, gi|329663648|ref|NM_001205875.1|, gi|118150945|ref|NM_001077922.1|, gi|315709517|ref|NM_001101875.2|…
GO:0006112	energy reserve metabolic process	14	gi|31442872|ref|NM_175786.2|, gi|262073072|ref|NM_001166508.1|, gi|300794726|ref|NM_001192471.1|, gi|336088653|ref|NM_001242587.1|, gi|87196506|ref|NM_001007806.2|, gi|329112490|ref|NM_001191545.1|, gi|31342538|ref|NM_174230.2|, gi|115495866|ref|NM_001076246.1|, gi|300794567|ref|NM_001191195.1|, gi|329663555|ref|NM_001205605.1|, gi|41386728|ref|NM_176612.1|, gi|297591824|ref|NM_173926.2|, gi|2975…
GO:2000146	negative regulation of cell motility	18	gi|371940996|ref|NM_001191516.2|, gi|329663581|ref|NM_001205865.1|, gi|31343267|ref|NM_173919.2|, gi|31343161|ref|NM_173965.2|, gi|115496671|ref|NM_001075700.1|, gi|115497417|ref|NM_001075196.1|, gi|300796092|ref|NM_001192538.1|, gi|300797381|ref|NM_001192601.1|, gi|402692374|ref|NM_001080218.2|, gi|402692520|ref|NM_001038688.2|, gi|31343056|ref|NM_174006.2|, gi|134085905|ref|NM_001083523.1|, gi|…
GO:0031398	positive regulation of protein ubiquitination	16	gi|41386781|ref|NM_174231.1|, gi|77736252|ref|NM_001034651.1|, gi|110347588|ref|NM_001015643.2|, gi|118151099|ref|NM_001078004.1|, gi|329663364|ref|NM_001206086.1|, gi|300794712|ref|NM_001193238.1|, gi|31341991|ref|NM_174441.2|, gi|62751408|ref|NM_001015639.1|, gi|114052509|ref|NM_001045900.1|, gi|114053134|ref|NM_001045962.1|, gi|115496733|ref|NM_001075693.1|, gi|329664255|ref|NM_001205952.1|, g…
GO:0010556	regulation of macromolecule biosynthetic process	330	gi|41386728|ref|NM_176612.1|, gi|28849936|ref|NM_176852.1|, gi|157427957|ref|NM_001105416.1|, gi|31341853|ref|NM_174489.2|, gi|42733595|ref|NM_203359.1|, gi|61316453|ref|NM_001013001.1|, gi|75677539|ref|NM_001033121.1|, gi|78369409|ref|NM_001035327.1|, gi|83035108|ref|NM_001037620.1|, gi|84000260|ref|NM_001038137.1|, gi|109948281|ref|NR_003097.1|, gi|112817619|ref|NM_001015567.2|, gi|114052153|re…
GO:0021953	central nervous system neuron differentiation	13	gi|31340795|ref|NM_174663.2|, gi|77736446|ref|NM_001034751.1|, gi|42733595|ref|NM_203359.1|, gi|118151325|ref|NM_001078128.1|, gi|156120402|ref|NM_001101877.1|, gi|149642806|ref|NM_001099105.1|, gi|371940996|ref|NM_001191516.2|, gi|300798462|ref|NM_001192653.1|, gi|156121258|ref|NM_001102307.1|, gi|31341709|ref|NM_174544.2|, gi|115495080|ref|NM_001075500.1|, gi|122692314|ref|NM_001080228.1|, gi|3…
GO:0065008	regulation of biological quality	293	gi|139949219|ref|NM_001083635.1|, gi|115494977|ref|NM_001076300.1|, gi|117935054|ref|NM_174339.3|, gi|402693236|ref|NM_001097574.2|, gi|114051142|ref|NM_001046206.1|, gi|31343056|ref|NM_174006.2|, gi|115496877|ref|NM_001075679.1|, gi|163915358|ref|NM_001113174.1|, gi|300797694|ref|NM_001192104.1|, gi|329663989|ref|NM_001205663.1|, gi|329665036|ref|NM_001206047.1|, gi|31342681|ref|NM_174171.2|, gi…
GO:0048584	positive regulation of response to stimulus	128	gi|156121030|ref|NM_001102192.1|, gi|32189343|ref|NM_173993.1|, gi|117935054|ref|NM_174339.3|, gi|329664845|ref|NM_001205770.1|, gi|94966782|ref|NM_001040484.1|, gi|31340795|ref|NM_174663.2|, gi|84000304|ref|NM_001038161.1|, gi|162287147|ref|NM_001111120.1|, gi|27805856|ref|NM_174285.1|, gi|114052622|ref|NM_001046113.1|, gi|115497065|ref|NM_001075289.1|, gi|154707845|ref|NM_001098937.1|, gi|27432…
GO:0051716	cellular response to stimulus	556	gi|87196506|ref|NM_001007806.2|, gi|331284121|ref|NM_001206634.1|, gi|147904941|ref|NM_001011678.2|, gi|156121030|ref|NM_001102192.1|, gi|115497747|ref|NM_001075596.1|, gi|41386781|ref|NM_174231.1|, gi|329664155|ref|NM_001205684.1|, gi|32189343|ref|NM_173993.1|, gi|117935054|ref|NM_174339.3|, gi|329664743|ref|NM_001206269.1|, gi|329664845|ref|NM_001205770.1|, gi|148223775|ref|NM_001098147.1|, gi|…
GO:0042180	cellular ketone metabolic process	109	gi|115497133|ref|NM_001075864.1|, gi|164448567|ref|NM_001075157.2|, gi|187960115|ref|NM_001045969.2|, gi|116004092|ref|NM_001076936.1|, gi|157954072|ref|NM_001109797.1|, gi|149642696|ref|NM_001098944.1|, gi|147904592|ref|NM_001098086.1|, gi|164448561|ref|NM_173961.3|, gi|166157495|ref|NM_001113767.1|, gi|164420767|ref|NM_001046098.2|, gi|88853815|ref|NM_201527.2|, gi|115496801|ref|NM_001075686.1|…
GO:0072659	protein localization in plasma membrane	13	gi|110347587|ref|NM_001015640.2|, gi|215422351|ref|NM_001103109.2|, gi|329663676|ref|NM_001205879.1|, gi|156120396|ref|NM_001101874.1|, gi|329664371|ref|NM_001205455.1|, gi|402692999|ref|NM_001077833.2|, gi|402693269|ref|NM_001038162.2|, gi|27807038|ref|NM_174575.1|, gi|31342094|ref|NM_174404.2|, gi|329664295|ref|NM_001205957.1|, gi|329664531|ref|NM_001205731.1|, gi|346421334|ref|NM_001244127.1|,…
GO:1901136	carbohydrate derivative catabolic process	85	gi|452403355|ref|NM_001075164.2|, gi|402766435|ref|NM_001035380.2|, gi|148236342|ref|NM_001097573.1|, gi|156121148|ref|NM_001102252.1|, gi|215422351|ref|NM_001103109.2|, gi|329664531|ref|NM_001205731.1|, gi|330688403|ref|NM_001192906.2|, gi|329663581|ref|NM_001205865.1|, gi|300797474|ref|NM_001191326.1|, gi|110347588|ref|NM_001015643.2|, gi|329299100|ref|NM_001191409.2|, gi|402692257|ref|NM_00110…
GO:0009057	macromolecule catabolic process	100	gi|77735576|ref|NM_001034312.1|, gi|281485556|ref|NM_001075994.2|, gi|300795686|ref|NM_001192774.1|, gi|402691761|ref|NM_001103277.2|, gi|402743812|ref|NM_001100293.2|, gi|77404289|ref|NM_001034047.1|, gi|115495752|ref|NM_001076254.1|, gi|148234059|ref|NM_001098071.1|, gi|157428033|ref|NM_001105455.1|, gi|300796475|ref|NM_001191533.1|, gi|402766647|ref|NM_001033624.2|, gi|78045538|ref|NM_00103508…
GO:0032101	regulation of response to external stimulus	40	gi|329664845|ref|NM_001205770.1|, gi|297591824|ref|NM_173926.2|, gi|297591826|ref|NM_001185126.1|, gi|31342094|ref|NM_174404.2|, gi|88853807|ref|NM_174146.3|, gi|31343138|ref|NM_173974.2|, gi|371940996|ref|NM_001191516.2|, gi|31343267|ref|NM_173919.2|, gi|402692924|ref|NM_173992.2|, gi|300794333|ref|NM_001191427.1|, gi|157279962|ref|NM_001105027.1|, gi|31341832|ref|NM_174496.2|, gi|329664407|ref|…
GO:0010604	positive regulation of macromolecule metabolic process	215	gi|41386781|ref|NM_174231.1|, gi|77736252|ref|NM_001034651.1|, gi|110347588|ref|NM_001015643.2|, gi|118151099|ref|NM_001078004.1|, gi|329663364|ref|NM_001206086.1|, gi|27806444|ref|NM_174164.1|, gi|155372122|ref|NM_001101201.1|, gi|156120630|ref|NM_001101991.1|, gi|221136845|ref|NM_001144081.1|, gi|221136849|ref|NM_001144082.1|, gi|281427247|ref|NM_001076096.2|, gi|329664407|ref|NM_001205971.1|, …
GO:0060425	lung morphogenesis	12	gi|61316453|ref|NM_001013001.1|, gi|114052153|ref|NM_001045933.1|, gi|164448561|ref|NM_173961.3|, gi|328887911|ref|NM_001205310.1|, gi|329663330|ref|NM_001205569.1|, gi|402743515|ref|NM_001099363.2|, gi|329663648|ref|NM_001205875.1|, gi|31340805|ref|NM_174734.2|, gi|402745775|ref|NM_001034385.2|, gi|329663399|ref|NM_001206092.1|, gi|281427247|ref|NM_001076096.2|, gi|300795071|ref|NM_001193255.1|
GO:0048598	embryonic morphogenesis	41	gi|328887911|ref|NM_001205310.1|, gi|329663648|ref|NM_001205875.1|, gi|122692314|ref|NM_001080228.1|, gi|117935054|ref|NM_174339.3|, gi|88319926|ref|NM_174068.2|, gi|114052622|ref|NM_001046113.1|, gi|329664407|ref|NM_001205971.1|, gi|402766737|ref|NM_001083638.2|, gi|62988297|ref|NM_001017944.1|, gi|77736446|ref|NM_001034751.1|, gi|300794305|ref|NM_001192961.1|, gi|329663676|ref|NM_001205879.1|, …
GO:0042278	purine nucleoside metabolic process	70	gi|148236342|ref|NM_001097573.1|, gi|156121148|ref|NM_001102252.1|, gi|215422351|ref|NM_001103109.2|, gi|329664531|ref|NM_001205731.1|, gi|330688403|ref|NM_001192906.2|, gi|329663581|ref|NM_001205865.1|, gi|300797474|ref|NM_001191326.1|, gi|110347588|ref|NM_001015643.2|, gi|329299100|ref|NM_001191409.2|, gi|402692257|ref|NM_001102012.2|, gi|115432039|ref|NM_173990.2|, gi|114052193|ref|NM_00104649…
GO:0001822	kidney development	25	gi|329663648|ref|NM_001205875.1|, gi|115495898|ref|NM_001076195.1|, gi|31342583|ref|NM_174213.2|, gi|122692314|ref|NM_001080228.1|, gi|329663676|ref|NM_001205879.1|, gi|114052622|ref|NM_001046113.1|, gi|300796962|ref|NM_001192581.1|, gi|402766737|ref|NM_001083638.2|, gi|31341510|ref|NM_174621.2|, gi|31342534|ref|NM_174233.2|, gi|157427947|ref|NM_001105411.1|, gi|158519822|ref|NM_001110069.1|, gi|…
GO:0019941	modification-dependent protein catabolic process	51	gi|82697346|ref|NM_001037463.1|, gi|122692536|ref|NM_001080262.1|, gi|149642932|ref|NM_001099107.1|, gi|156523119|ref|NM_001102504.1|, gi|115495504|ref|NM_001075135.1|, gi|119331231|ref|NM_001079797.1|, gi|134085945|ref|NM_001083376.1|, gi|158819092|ref|NM_001110181.1|, gi|198282082|ref|NM_001099372.1|, gi|402743433|ref|NM_001076537.2|, gi|402746589|ref|NM_001083414.2|, gi|115495820|ref|NM_001076…
GO:0008016	regulation of heart contraction	15	gi|329664155|ref|NM_001205684.1|, gi|116004048|ref|NM_001076912.1|, gi|115496470|ref|NM_001076340.1|, gi|402692788|ref|NM_001075149.2|, gi|114052622|ref|NM_001046113.1|, gi|402766737|ref|NM_001083638.2|, gi|300797123|ref|NM_001192333.1|, gi|27807038|ref|NM_174575.1|, gi|156121030|ref|NM_001102192.1|, gi|164420790|ref|NM_001113252.1|, gi|88319926|ref|NM_174068.2|, gi|123959757|ref|NM_001080733.1|,…
GO:0046474	glycerophospholipid biosynthetic process	14	gi|329665036|ref|NM_001206047.1|, gi|31340943|ref|NM_174783.2|, gi|78042547|ref|NM_001035099.1|, gi|154152032|ref|NM_001100316.1|, gi|402746800|ref|NM_174361.4|, gi|114051300|ref|NM_001046040.1|, gi|60302690|ref|NM_174315.3|, gi|75832055|ref|NM_174242.3|, gi|402692605|ref|NM_001046069.2|, gi|402692344|ref|NM_001077993.2|, gi|116004436|ref|NM_001077109.1|, gi|329664363|ref|NM_001205454.1|, gi|1181…
GO:0007270	neuron-neuron synaptic transmission	13	gi|402692315|ref|NM_174485.4|, gi|31342094|ref|NM_174404.2|, gi|300795511|ref|NM_001191242.1|, gi|300797694|ref|NM_001192104.1|, gi|41386781|ref|NM_174231.1|, gi|88853807|ref|NM_174146.3|, gi|126158902|ref|NM_001081577.1|, gi|148234288|ref|NM_001098046.1|, gi|300794732|ref|NM_001193239.1|, gi|162287147|ref|NM_001111120.1|, gi|118150785|ref|NM_001077836.1|, gi|148226663|ref|NM_001097989.1|, gi|329…
GO:0005996	monosaccharide metabolic process	37	gi|149642696|ref|NM_001098944.1|, gi|77735916|ref|NM_001034483.1|, gi|156121030|ref|NM_001102192.1|, gi|162287147|ref|NM_001111120.1|, gi|331284121|ref|NM_001206634.1|, gi|117935054|ref|NM_174339.3|, gi|402745474|ref|NM_001077837.2|, gi|114052936|ref|NM_001046106.1|, gi|148356249|ref|NM_001098079.1|, gi|115497287|ref|NM_001075268.1|, gi|156120506|ref|NM_001101929.1|, gi|329664499|ref|NM_001205727…
GO:0021543	pallium development	14	gi|114052622|ref|NM_001046113.1|, gi|157074091|ref|NM_001103288.1|, gi|300798462|ref|NM_001192653.1|, gi|31341853|ref|NM_174489.2|, gi|42733595|ref|NM_203359.1|, gi|114052153|ref|NM_001045933.1|, gi|117935054|ref|NM_174339.3|, gi|154152028|ref|NM_001100321.1|, gi|329663330|ref|NM_001205569.1|, gi|402693161|ref|NM_001100305.2|, gi|402693437|ref|NM_001078000.2|, gi|371940996|ref|NM_001191516.2|, gi…
GO:2000243	positive regulation of reproductive process	13	gi|28849936|ref|NM_176852.1|, gi|148747149|ref|NM_174363.2|, gi|329663164|ref|NM_001206313.1|, gi|402692679|ref|NM_001037623.2|, gi|402692681|ref|NM_001034792.2|, gi|402745557|ref|NM_001076458.2|, gi|77735506|ref|NM_001034276.1|, gi|118150773|ref|NM_001077827.1|, gi|157785560|ref|NM_001105614.1|, gi|402745095|ref|NM_001099023.2|, gi|31343138|ref|NM_173974.2|, gi|346421334|ref|NM_001244127.1|, gi|…
GO:0043068	positive regulation of programmed cell death	67	gi|149773589|ref|NM_001099214.1|, gi|402745775|ref|NM_001034385.2|, gi|134085945|ref|NM_001083376.1|, gi|78365280|ref|NM_001035359.1|, gi|329663364|ref|NM_001206086.1|, gi|27807038|ref|NM_174575.1|, gi|31343267|ref|NM_173919.2|, gi|41386781|ref|NM_174231.1|, gi|77736252|ref|NM_001034651.1|, gi|78370164|ref|NM_001035300.1|, gi|115495892|ref|NM_001076244.1|, gi|115497133|ref|NM_001075864.1|, gi|118…
GO:0033559	unsaturated fatty acid metabolic process	11	gi|115497133|ref|NM_001075864.1|, gi|402692019|ref|NM_001035281.2|, gi|77735514|ref|NM_001034280.1|, gi|164420767|ref|NM_001046098.2|, gi|402692246|ref|NM_174119.4|, gi|87196506|ref|NM_001007806.2|, gi|261245053|ref|NM_001166224.1|, gi|402743720|ref|NM_174791.4|, gi|402744731|ref|NM_001081600.2|, gi|332801021|ref|NM_001206980.1|, gi|331999945|ref|NM_001206681.1|
GO:0043542	endothelial cell migration	13	gi|371940996|ref|NM_001191516.2|, gi|31343267|ref|NM_173919.2|, gi|47564093|ref|NM_001001166.1|, gi|402692924|ref|NM_173992.2|, gi|329664407|ref|NM_001205971.1|, gi|329664295|ref|NM_001205957.1|, gi|300798462|ref|NM_001192653.1|, gi|134085682|ref|NM_001083479.1|, gi|157426836|ref|NM_001098855.1|, gi|329664531|ref|NM_001205731.1|, gi|75832055|ref|NM_174242.3|, gi|156121148|ref|NM_001102252.1|, gi|…
GO:0051591	response to cAMP	13	gi|300794641|ref|NM_001191199.1|, gi|359751369|ref|NM_001206607.2|, gi|402693064|ref|NM_173892.4|, gi|27807038|ref|NM_174575.1|, gi|31341924|ref|NM_174464.2|, gi|88853807|ref|NM_174146.3|, gi|103472132|ref|NM_001034465.2|, gi|115496042|ref|NM_001075131.1|, gi|115497081|ref|NM_001075656.1|, gi|118150773|ref|NM_001077827.1|, gi|126723253|ref|NM_001080242.2|, gi|156121148|ref|NM_001102252.1|, gi|402…
GO:0048872	homeostasis of number of cells	22	gi|117935054|ref|NM_174339.3|, gi|31342343|ref|NM_174316.2|, gi|114052153|ref|NM_001045933.1|, gi|329664215|ref|NM_001205947.1|, gi|114052622|ref|NM_001046113.1|, gi|118150793|ref|NM_001077840.1|, gi|329663185|ref|NM_001205548.1|, gi|402766737|ref|NM_001083638.2|, gi|149773589|ref|NM_001099214.1|, gi|402692904|ref|NM_001046502.2|, gi|31343249|ref|NM_173924.2|, gi|156120402|ref|NM_001101877.1|, gi…
GO:1901184	regulation of ERBB signaling pathway	11	gi|114051142|ref|NM_001046206.1|, gi|402693372|ref|NM_001046331.2|, gi|78045538|ref|NM_001035081.1|, gi|114052485|ref|NM_001046332.1|, gi|115497345|ref|NM_001075125.1|, gi|122692314|ref|NM_001080228.1|, gi|221136849|ref|NM_001144082.1|, gi|402693109|ref|NM_001076840.2|, gi|300797688|ref|NM_001191336.1|, gi|402693162|ref|NM_001098859.2|, gi|115495820|ref|NM_001076249.1|
GO:0009987	cellular process	1405	gi|402693269|ref|NM_001038162.2|, gi|402747034|ref|NM_001083686.2|, gi|87196506|ref|NM_001007806.2|, gi|331284121|ref|NM_001206634.1|, gi|147904941|ref|NM_001011678.2|, gi|402692406|ref|NM_001046077.2|, gi|329664269|ref|NM_001205698.1|, gi|31341172|ref|NM_173880.2|, gi|116004224|ref|NM_001077003.1|, gi|157785558|ref|NM_001105615.1|, gi|402743608|ref|NM_001077013.2|, gi|402744346|ref|NM_001079619.…
GO:0007268	synaptic transmission	74	gi|115497417|ref|NM_001075196.1|, gi|300794920|ref|NM_001192480.1|, gi|331999945|ref|NM_001206681.1|, gi|300798462|ref|NM_001192653.1|, gi|402692999|ref|NM_001077833.2|, gi|270483755|ref|NM_001076260.2|, gi|116004026|ref|NM_001076906.1|, gi|402692315|ref|NM_174485.4|, gi|114052379|ref|NM_001046538.1|, gi|114052948|ref|NM_001046606.1|, gi|115497345|ref|NM_001075125.1|, gi|118150785|ref|NM_00107783…
GO:0006725	cellular aromatic compound metabolic process	21	gi|115496415|ref|NM_001076003.1|, gi|402693352|ref|NM_001075755.2|, gi|115497611|ref|NM_001075577.1|, gi|115496731|ref|NM_001075694.1|, gi|115432039|ref|NM_173990.2|, gi|115496801|ref|NM_001075686.1|, gi|150247133|ref|NM_001099371.1|, gi|262073015|ref|NM_177505.3|, gi|164420790|ref|NM_001113252.1|, gi|114051579|ref|NM_001046070.1|, gi|31342968|ref|NM_174041.2|, gi|433660836|ref|NM_001192021.2|, g…
GO:0003001	generation of a signal involved in cell-cell signaling	39	gi|117935054|ref|NM_174339.3|, gi|149773589|ref|NM_001099214.1|, gi|402744210|ref|NM_001076516.2|, gi|114052379|ref|NM_001046538.1|, gi|114052948|ref|NM_001046606.1|, gi|115497345|ref|NM_001075125.1|, gi|118150785|ref|NM_001077836.1|, gi|148234288|ref|NM_001098046.1|, gi|164448716|ref|NM_174533.3|, gi|195539520|ref|NM_001130754.1|, gi|402691696|ref|NM_001075431.2|, gi|402691842|ref|NM_174345.4|, …
GO:0010564	regulation of cell cycle process	66	gi|114052485|ref|NM_001046332.1|, gi|115749606|ref|NM_183084.2|, gi|148236342|ref|NM_001097573.1|, gi|162287147|ref|NM_001111120.1|, gi|300794094|ref|NM_001191415.1|, gi|329744646|ref|NM_001193015.2|, gi|300795125|ref|NM_001192490.1|, gi|329663320|ref|NM_001206079.1|, gi|114052582|ref|NM_001045894.1|, gi|114052980|ref|NM_001046234.1|, gi|122692536|ref|NM_001080262.1|, gi|124249277|ref|NM_00108090…
GO:0009308	amine metabolic process	33	gi|187960115|ref|NM_001045969.2|, gi|60302690|ref|NM_174315.3|, gi|75832055|ref|NM_174242.3|, gi|402692605|ref|NM_001046069.2|, gi|115432039|ref|NM_173990.2|, gi|187829866|ref|NM_001127243.1|, gi|115496731|ref|NM_001075694.1|, gi|31341991|ref|NM_174441.2|, gi|62751408|ref|NM_001015639.1|, gi|114052509|ref|NM_001045900.1|, gi|114053134|ref|NM_001045962.1|, gi|115496733|ref|NM_001075693.1|, gi|2975…
GO:0010033	response to organic substance	200	gi|147904941|ref|NM_001011678.2|, gi|32189343|ref|NM_173993.1|, gi|117935054|ref|NM_174339.3|, gi|329664743|ref|NM_001206269.1|, gi|329664845|ref|NM_001205770.1|, gi|149773589|ref|NM_001099214.1|, gi|402744210|ref|NM_001076516.2|, gi|31342583|ref|NM_174213.2|, gi|27807038|ref|NM_174575.1|, gi|329664407|ref|NM_001205971.1|, gi|402691832|ref|NM_001082433.2|, gi|402693012|ref|NM_001046355.2|, gi|118…
GO:0040008	regulation of growth	56	gi|61316453|ref|NM_001013001.1|, gi|114052622|ref|NM_001046113.1|, gi|164448561|ref|NM_173961.3|, gi|328887911|ref|NM_001205310.1|, gi|402766737|ref|NM_001083638.2|, gi|148232125|ref|NM_001098062.1|, gi|31342534|ref|NM_174233.2|, gi|115495080|ref|NM_001075500.1|, gi|164448585|ref|NM_001076225.2|, gi|328802684|ref|NM_001205298.1|, gi|31343249|ref|NM_173924.2|, gi|31343267|ref|NM_173919.2|, gi|1154…
GO:0048015	phosphatidylinositol-mediated signaling	17	gi|27805856|ref|NM_174285.1|, gi|31340943|ref|NM_174783.2|, gi|31341172|ref|NM_173880.2|, gi|31343138|ref|NM_173974.2|, gi|114052582|ref|NM_001045894.1|, gi|149642932|ref|NM_001099107.1|, gi|156121030|ref|NM_001102192.1|, gi|329663185|ref|NM_001205548.1|, gi|402744631|ref|NM_001102125.2|, gi|402746020|ref|NM_001099724.2|, gi|115496503|ref|NM_001075827.1|, gi|164420790|ref|NM_001113252.1|, gi|2975…
GO:0009408	response to heat	11	gi|31343056|ref|NM_174006.2|, gi|41386728|ref|NM_176612.1|, gi|115496470|ref|NM_001076340.1|, gi|115497133|ref|NM_001075864.1|, gi|163915358|ref|NM_001113174.1|, gi|299890824|ref|NM_001102120.2|, gi|330417900|ref|NM_001206476.1|, gi|402693352|ref|NM_001075755.2|, gi|73853457|ref|NM_001032299.1|, gi|139947562|ref|NM_001083739.1|, gi|402744748|ref|NM_001077962.2|
GO:0006935	chemotaxis	65	gi|41386728|ref|NM_176612.1|, gi|371940996|ref|NM_001191516.2|, gi|77735832|ref|NM_001034439.1|, gi|31343056|ref|NM_174006.2|, gi|164420790|ref|NM_001113252.1|, gi|31341832|ref|NM_174496.2|, gi|329664407|ref|NM_001205971.1|, gi|31343267|ref|NM_173919.2|, gi|156121148|ref|NM_001102252.1|, gi|402692287|ref|NM_001075147.2|, gi|163915358|ref|NM_001113174.1|, gi|157426836|ref|NM_001098855.1|, gi|31341…
GO:0009615	response to virus	19	gi|42733595|ref|NM_203359.1|, gi|219522059|ref|NM_001143735.1|, gi|328751694|ref|NM_001191261.2|, gi|402693291|ref|NM_001038017.2|, gi|115497345|ref|NM_001075125.1|, gi|118151041|ref|NM_001077972.1|, gi|402745409|ref|NM_001040591.2|, gi|115496637|ref|NM_001075705.1|, gi|27819617|ref|NM_174351.1|, gi|114052153|ref|NM_001045933.1|, gi|114052622|ref|NM_001046113.1|, gi|123959757|ref|NM_001080733.1|,…
GO:0032409	regulation of transporter activity	17	gi|41386781|ref|NM_174231.1|, gi|163915358|ref|NM_001113174.1|, gi|31343541|ref|NM_175789.2|, gi|31343591|ref|NM_175819.2|, gi|300797694|ref|NM_001192104.1|, gi|329663989|ref|NM_001205663.1|, gi|329744563|ref|NM_001205987.1|, gi|332164671|ref|NM_001206751.1|, gi|297591824|ref|NM_173926.2|, gi|297591826|ref|NM_001185126.1|, gi|116004048|ref|NM_001076912.1|, gi|402746589|ref|NM_001083414.2|, gi|313…
GO:0003015	heart process	17	gi|329664155|ref|NM_001205684.1|, gi|283945585|ref|NM_001077107.2|, gi|402692788|ref|NM_001075149.2|, gi|114052485|ref|NM_001046332.1|, gi|116004048|ref|NM_001076912.1|, gi|115496470|ref|NM_001076340.1|, gi|114052622|ref|NM_001046113.1|, gi|402766737|ref|NM_001083638.2|, gi|300797123|ref|NM_001192333.1|, gi|27807038|ref|NM_174575.1|, gi|156121030|ref|NM_001102192.1|, gi|164420790|ref|NM_001113252…
GO:0009889	regulation of biosynthetic process	349	gi|402693285|ref|NM_001109802.2|, gi|154152034|ref|NM_001100348.1|, gi|115497133|ref|NM_001075864.1|, gi|41386728|ref|NM_176612.1|, gi|28849936|ref|NM_176852.1|, gi|329663164|ref|NM_001206313.1|, gi|402692679|ref|NM_001037623.2|, gi|402692681|ref|NM_001034792.2|, gi|402745557|ref|NM_001076458.2|, gi|115495492|ref|NM_001075925.1|, gi|31342538|ref|NM_174230.2|, gi|156121030|ref|NM_001102192.1|, gi|…
GO:0006954	inflammatory response	55	gi|329664845|ref|NM_001205770.1|, gi|297591824|ref|NM_173926.2|, gi|297591826|ref|NM_001185126.1|, gi|31343138|ref|NM_173974.2|, gi|117935054|ref|NM_174339.3|, gi|157279962|ref|NM_001105027.1|, gi|115495492|ref|NM_001075925.1|, gi|30794303|ref|NM_181004.1|, gi|116004150|ref|NM_001076968.1|, gi|115497133|ref|NM_001075864.1|, gi|31342534|ref|NM_174233.2|, gi|115496971|ref|NM_001075297.1|, gi|116175…
GO:0000087	M phase of mitotic cell cycle	51	gi|31340795|ref|NM_174663.2|, gi|77735728|ref|NM_001034387.1|, gi|114052291|ref|NM_001045872.1|, gi|115496513|ref|NM_001075489.1|, gi|116004224|ref|NM_001077003.1|, gi|119331223|ref|NM_001079796.1|, gi|139947519|ref|NM_001083652.1|, gi|154152028|ref|NM_001100321.1|, gi|156120400|ref|NM_001101876.1|, gi|156121004|ref|NM_001102179.1|, gi|157785558|ref|NM_001105615.1|, gi|157785626|ref|NM_001105630.…
GO:0045765	regulation of angiogenesis	22	gi|31341963|ref|NM_174452.2|, gi|31343056|ref|NM_174006.2|, gi|31343161|ref|NM_173965.2|, gi|31343267|ref|NM_173919.2|, gi|47564093|ref|NM_001001166.1|, gi|155372268|ref|NM_001101277.1|, gi|157426836|ref|NM_001098855.1|, gi|329663907|ref|NM_001191541.1|, gi|402692924|ref|NM_173992.2|, gi|402693162|ref|NM_001098859.2|, gi|300798462|ref|NM_001192653.1|, gi|31341426|ref|NM_173878.2|, gi|94966782|ref…
GO:0019318	hexose metabolic process	34	gi|156121030|ref|NM_001102192.1|, gi|331284121|ref|NM_001206634.1|, gi|117935054|ref|NM_174339.3|, gi|402745474|ref|NM_001077837.2|, gi|114052936|ref|NM_001046106.1|, gi|148356249|ref|NM_001098079.1|, gi|115497287|ref|NM_001075268.1|, gi|156120506|ref|NM_001101929.1|, gi|329664499|ref|NM_001205727.1|, gi|402691728|ref|NM_001101046.2|, gi|402692474|ref|NM_001035402.2|, gi|402692676|ref|NM_00107707…
GO:0000279	M phase	80	gi|402693161|ref|NM_001100305.2|, gi|402693437|ref|NM_001078000.2|, gi|330417940|ref|NM_001206495.1|, gi|281485556|ref|NM_001075994.2|, gi|329664695|ref|NM_001206263.1|, gi|31340795|ref|NM_174663.2|, gi|77735728|ref|NM_001034387.1|, gi|114052291|ref|NM_001045872.1|, gi|115496513|ref|NM_001075489.1|, gi|116004224|ref|NM_001077003.1|, gi|119331223|ref|NM_001079796.1|, gi|139947519|ref|NM_001083652.…
GO:0022403	cell cycle phase	120	gi|402693161|ref|NM_001100305.2|, gi|402693437|ref|NM_001078000.2|, gi|330417940|ref|NM_001206495.1|, gi|281485556|ref|NM_001075994.2|, gi|329664695|ref|NM_001206263.1|, gi|31340795|ref|NM_174663.2|, gi|77735728|ref|NM_001034387.1|, gi|114052291|ref|NM_001045872.1|, gi|115496513|ref|NM_001075489.1|, gi|116004224|ref|NM_001077003.1|, gi|119331223|ref|NM_001079796.1|, gi|139947519|ref|NM_001083652.…
GO:0051327	M phase of meiotic cell cycle	24	gi|281485556|ref|NM_001075994.2|, gi|329664695|ref|NM_001206263.1|, gi|300794094|ref|NM_001191415.1|, gi|31342923|ref|NM_174063.2|, gi|300795443|ref|NM_001192762.1|, gi|300797463|ref|NM_001192605.1|, gi|402691792|ref|NM_001077981.2|, gi|402692337|ref|NM_001046179.2|, gi|164450474|ref|NM_001046305.2|, gi|329112494|ref|NM_001192411.2|, gi|329299024|ref|NM_001192429.1|, gi|300795125|ref|NM_001192490…
GO:0022404	molting cycle process	12	gi|125630696|ref|NM_001081534.1|, gi|126723253|ref|NM_001080242.2|, gi|329663648|ref|NM_001205875.1|, gi|402692780|ref|NM_001035482.2|, gi|42733595|ref|NM_203359.1|, gi|114052485|ref|NM_001046332.1|, gi|115494901|ref|NM_001075815.1|, gi|115495956|ref|NM_001075523.1|, gi|164420790|ref|NM_001113252.1|, gi|328887911|ref|NM_001205310.1|, gi|148747149|ref|NM_174363.2|, gi|402692204|ref|NM_001045896.2|
GO:0030334	regulation of cell migration	52	gi|371940996|ref|NM_001191516.2|, gi|329663581|ref|NM_001205865.1|, gi|31341832|ref|NM_174496.2|, gi|329664407|ref|NM_001205971.1|, gi|31343267|ref|NM_173919.2|, gi|156121148|ref|NM_001102252.1|, gi|31343161|ref|NM_173965.2|, gi|115496671|ref|NM_001075700.1|, gi|115497417|ref|NM_001075196.1|, gi|300796092|ref|NM_001192538.1|, gi|300797381|ref|NM_001192601.1|, gi|402692374|ref|NM_001080218.2|, gi|…
GO:0050790	regulation of catalytic activity	174	gi|166157491|ref|NM_001113765.1|, gi|27806444|ref|NM_174164.1|, gi|155372122|ref|NM_001101201.1|, gi|156120630|ref|NM_001101991.1|, gi|221136845|ref|NM_001144081.1|, gi|221136849|ref|NM_001144082.1|, gi|281427247|ref|NM_001076096.2|, gi|329664407|ref|NM_001205971.1|, gi|329664845|ref|NM_001205770.1|, gi|329665049|ref|NM_001205537.1|, gi|27805856|ref|NM_174285.1|, gi|31342538|ref|NM_174230.2|, gi|…
GO:0060193	positive regulation of lipase activity	12	gi|27805856|ref|NM_174285.1|, gi|31342538|ref|NM_174230.2|, gi|115432048|ref|NM_174414.3|, gi|157427901|ref|NM_001105388.1|, gi|162287147|ref|NM_001111120.1|, gi|262073072|ref|NM_001166508.1|, gi|300794478|ref|NM_001192714.1|, gi|336088653|ref|NM_001242587.1|, gi|31342534|ref|NM_174233.2|, gi|328887911|ref|NM_001205310.1|, gi|402692999|ref|NM_001077833.2|, gi|402692924|ref|NM_173992.2|
GO:0009143	nucleoside triphosphate catabolic process	75	gi|148236342|ref|NM_001097573.1|, gi|156121148|ref|NM_001102252.1|, gi|215422351|ref|NM_001103109.2|, gi|329664531|ref|NM_001205731.1|, gi|330688403|ref|NM_001192906.2|, gi|329663581|ref|NM_001205865.1|, gi|300797474|ref|NM_001191326.1|, gi|110347588|ref|NM_001015643.2|, gi|329299100|ref|NM_001191409.2|, gi|402692257|ref|NM_001102012.2|, gi|31341991|ref|NM_174441.2|, gi|62751408|ref|NM_001015639.…
GO:0042113	B cell activation	24	gi|148747149|ref|NM_174363.2|, gi|31343249|ref|NM_173924.2|, gi|114052622|ref|NM_001046113.1|, gi|117935046|ref|NM_175798.3|, gi|118151099|ref|NM_001078004.1|, gi|402691718|ref|NM_001046472.2|, gi|402692179|ref|NM_001098958.2|, gi|402766737|ref|NM_001083638.2|, gi|118150793|ref|NM_001077840.1|, gi|262050643|ref|NM_001166484.1|, gi|156121148|ref|NM_001102252.1|, gi|281485556|ref|NM_001075994.2|, g…
GO:0051047	positive regulation of secretion	31	gi|329664845|ref|NM_001205770.1|, gi|117935054|ref|NM_174339.3|, gi|149773589|ref|NM_001099214.1|, gi|402744210|ref|NM_001076516.2|, gi|115495492|ref|NM_001075925.1|, gi|115496503|ref|NM_001075827.1|, gi|402692097|ref|NM_001079645.2|, gi|149642800|ref|NM_001098963.1|, gi|118150785|ref|NM_001077836.1|, gi|331284121|ref|NM_001206634.1|, gi|402692999|ref|NM_001077833.2|, gi|27805856|ref|NM_174285.1|…
GO:0031344	regulation of cell projection organization	29	gi|77736575|ref|NM_001034799.1|, gi|114052485|ref|NM_001046332.1|, gi|346421400|ref|NM_001244145.1|, gi|31340795|ref|NM_174663.2|, gi|115495080|ref|NM_001075500.1|, gi|41386728|ref|NM_176612.1|, gi|115497065|ref|NM_001075289.1|, gi|156121148|ref|NM_001102252.1|, gi|219804279|ref|NM_001143855.1|, gi|329663528|ref|NM_001206113.1|, gi|329664407|ref|NM_001205971.1|, gi|148232125|ref|NM_001098062.1|, …
GO:0010927	cellular component assembly involved in morphogenesis	14	gi|139949219|ref|NM_001083635.1|, gi|114052622|ref|NM_001046113.1|, gi|402766737|ref|NM_001083638.2|, gi|31340795|ref|NM_174663.2|, gi|115494909|ref|NM_001075782.1|, gi|328802686|ref|NM_001205299.1|, gi|332205977|ref|NM_001206854.1|, gi|402691769|ref|NM_001046092.2|, gi|402692160|ref|NM_001046381.2|, gi|402692563|ref|NM_174739.4|, gi|402746891|ref|NM_001046200.2|, gi|329755346|ref|NM_001192637.2|…
GO:0048522	positive regulation of cellular process	354	gi|156121030|ref|NM_001102192.1|, gi|114052622|ref|NM_001046113.1|, gi|402766737|ref|NM_001083638.2|, gi|32189343|ref|NM_173993.1|, gi|117935054|ref|NM_174339.3|, gi|329664845|ref|NM_001205770.1|, gi|115497081|ref|NM_001075656.1|, gi|154707845|ref|NM_001098937.1|, gi|31343249|ref|NM_173924.2|, gi|149773589|ref|NM_001099214.1|, gi|402744210|ref|NM_001076516.2|, gi|41386781|ref|NM_174231.1|, gi|777…
GO:0001501	skeletal system development	37	gi|114052622|ref|NM_001046113.1|, gi|326937478|ref|NM_001205178.1|, gi|402766737|ref|NM_001083638.2|, gi|149642860|ref|NM_001099141.1|, gi|147904592|ref|NM_001098086.1|, gi|300793846|ref|NM_001192938.1|, gi|402743515|ref|NM_001099363.2|, gi|27806080|ref|NM_174431.1|, gi|95147665|ref|NM_001040479.1|, gi|114051136|ref|NM_001046212.1|, gi|118151325|ref|NM_001078128.1|, gi|154707845|ref|NM_001098937.…
GO:0035295	tube development	48	gi|115495898|ref|NM_001076195.1|, gi|31342583|ref|NM_174213.2|, gi|122692314|ref|NM_001080228.1|, gi|117935054|ref|NM_174339.3|, gi|88319926|ref|NM_174068.2|, gi|114052622|ref|NM_001046113.1|, gi|329663648|ref|NM_001205875.1|, gi|329664407|ref|NM_001205971.1|, gi|402766737|ref|NM_001083638.2|, gi|300796962|ref|NM_001192581.1|, gi|149642860|ref|NM_001099141.1|, gi|62988297|ref|NM_001017944.1|, gi|…
GO:0006399	tRNA metabolic process	18	gi|402745007|ref|NM_001034582.2|, gi|115497243|ref|NM_001075191.1|, gi|78045530|ref|NM_001035085.1|, gi|115495860|ref|NM_001075878.1|, gi|115495032|ref|NM_001075118.1|, gi|402692751|ref|NM_001046201.2|, gi|402692406|ref|NM_001046077.2|, gi|109948281|ref|NR_003097.1|, gi|329664213|ref|NM_001205691.1|, gi|330340419|ref|NM_001206440.1|, gi|125991903|ref|NM_001081620.1|, gi|148222706|ref|NM_001098121…
GO:0007050	cell cycle arrest	46	gi|402692179|ref|NM_001098958.2|, gi|300795125|ref|NM_001192490.1|, gi|329663320|ref|NM_001206079.1|, gi|114052582|ref|NM_001045894.1|, gi|114052980|ref|NM_001046234.1|, gi|122692536|ref|NM_001080262.1|, gi|124249277|ref|NM_001080903.1|, gi|300797463|ref|NM_001192605.1|, gi|402692751|ref|NM_001046201.2|, gi|402693431|ref|NM_001045984.2|, gi|61656170|ref|NM_001013364.1|, gi|155372268|ref|NM_001101…
GO:0002221	pattern recognition receptor signaling pathway	14	gi|162287147|ref|NM_001111120.1|, gi|27805856|ref|NM_174285.1|, gi|114052622|ref|NM_001046113.1|, gi|115497065|ref|NM_001075289.1|, gi|154707845|ref|NM_001098937.1|, gi|274322605|ref|NM_001081584.2|, gi|402766737|ref|NM_001083638.2|, gi|402693291|ref|NM_001038017.2|, gi|126723253|ref|NM_001080242.2|, gi|31342610|ref|NM_174197.2|, gi|118151099|ref|NM_001078004.1|, gi|402745024|ref|NM_001024554.3|,…
GO:0048610	cellular process involved in reproduction	70	gi|281485556|ref|NM_001075994.2|, gi|329664695|ref|NM_001206263.1|, gi|300795443|ref|NM_001192762.1|, gi|262050643|ref|NM_001166484.1|, gi|332164744|ref|NM_001206782.1|, gi|332309234|ref|NM_001206870.1|, gi|31342343|ref|NM_174316.2|, gi|154152200|ref|NM_001100309.1|, gi|156120396|ref|NM_001101874.1|, gi|157426836|ref|NM_001098855.1|, gi|163915358|ref|NM_001113174.1|, gi|283945585|ref|NM_001077107…
GO:0002757	immune response-activating signal transduction	27	gi|162287147|ref|NM_001111120.1|, gi|27805856|ref|NM_174285.1|, gi|114052622|ref|NM_001046113.1|, gi|115497065|ref|NM_001075289.1|, gi|154707845|ref|NM_001098937.1|, gi|274322605|ref|NM_001081584.2|, gi|402766737|ref|NM_001083638.2|, gi|402693291|ref|NM_001038017.2|, gi|126723253|ref|NM_001080242.2|, gi|116003952|ref|NM_001076863.1|, gi|329299092|ref|NM_001192503.2|, gi|402744210|ref|NM_001076516…
GO:0006820	anion transport	20	gi|31341709|ref|NM_174544.2|, gi|70778943|ref|NM_001025331.1|, gi|115494977|ref|NM_001076300.1|, gi|126158902|ref|NM_001081577.1|, gi|300798569|ref|NM_001192914.1|, gi|402692374|ref|NM_001080218.2|, gi|402744732|ref|NM_001102130.2|, gi|402745887|ref|NM_001191119.3|, gi|300794369|ref|NM_001191185.1|, gi|300795984|ref|NM_001191509.1|, gi|148234288|ref|NM_001098046.1|, gi|300793766|ref|NM_001192678.…
GO:0048699	generation of neurons	119	gi|31340795|ref|NM_174663.2|, gi|77736446|ref|NM_001034751.1|, gi|42733595|ref|NM_203359.1|, gi|118151325|ref|NM_001078128.1|, gi|156120402|ref|NM_001101877.1|, gi|149642806|ref|NM_001099105.1|, gi|116003952|ref|NM_001076863.1|, gi|300798462|ref|NM_001192653.1|, gi|329663648|ref|NM_001205875.1|, gi|115496503|ref|NM_001075827.1|, gi|139948594|ref|NM_001083666.1|, gi|156523119|ref|NM_001102504.1|, …
GO:0001525	angiogenesis	45	gi|31341963|ref|NM_174452.2|, gi|31343056|ref|NM_174006.2|, gi|31343161|ref|NM_173965.2|, gi|31343267|ref|NM_173919.2|, gi|47564093|ref|NM_001001166.1|, gi|155372268|ref|NM_001101277.1|, gi|157426836|ref|NM_001098855.1|, gi|329663907|ref|NM_001191541.1|, gi|402692924|ref|NM_173992.2|, gi|402693162|ref|NM_001098859.2|, gi|134085682|ref|NM_001083479.1|, gi|371940996|ref|NM_001191516.2|, gi|11405248…
GO:0018108	peptidyl-tyrosine phosphorylation	27	gi|402693372|ref|NM_001046331.2|, gi|164448561|ref|NM_173961.3|, gi|31343004|ref|NM_174027.2|, gi|262050643|ref|NM_001166484.1|, gi|318037237|ref|NM_174571.3|, gi|300797688|ref|NM_001191336.1|, gi|118151041|ref|NM_001077972.1|, gi|156121186|ref|NM_001102271.1|, gi|219804279|ref|NM_001143855.1|, gi|300794829|ref|NM_001192988.1|, gi|328887911|ref|NM_001205310.1|, gi|329664751|ref|NM_001206014.1|, g…
GO:0071844	cellular component assembly at cellular level	135	gi|31341172|ref|NM_173880.2|, gi|116004224|ref|NM_001077003.1|, gi|157785558|ref|NM_001105615.1|, gi|402743608|ref|NM_001077013.2|, gi|402744346|ref|NM_001079619.2|, gi|402746020|ref|NM_001099724.2|, gi|139949219|ref|NM_001083635.1|, gi|329663318|ref|NM_001205567.1|, gi|402745359|ref|NM_001034485.2|, gi|114052622|ref|NM_001046113.1|, gi|402766737|ref|NM_001083638.2|, gi|41386728|ref|NM_176612.1|,…
GO:0042089	cytokine biosynthetic process	15	gi|28849936|ref|NM_176852.1|, gi|66792729|ref|NM_001024506.1|, gi|31342610|ref|NM_174197.2|, gi|30794303|ref|NM_181004.1|, gi|73853749|ref|NM_174011.3|, gi|300795967|ref|NM_001192020.1|, gi|114052153|ref|NM_001045933.1|, gi|126723253|ref|NM_001080242.2|, gi|300794480|ref|NM_001192970.1|, gi|328751694|ref|NM_001191261.2|, gi|329664407|ref|NM_001205971.1|, gi|148747149|ref|NM_174363.2|, gi|11549790…
GO:0008154	actin polymerization or depolymerization	15	gi|115497129|ref|NM_001076072.1|, gi|156121148|ref|NM_001102252.1|, gi|162287147|ref|NM_001111120.1|, gi|300797688|ref|NM_001191336.1|, gi|371940996|ref|NM_001191516.2|, gi|300795249|ref|NM_001192496.1|, gi|77736200|ref|NM_001034627.1|, gi|115496124|ref|NM_001075749.1|, gi|300795352|ref|NM_001193013.1|, gi|300796962|ref|NM_001192581.1|, gi|31342567|ref|NM_174219.2|, gi|115495944|ref|NM_001076241.…
GO:0010629	negative regulation of gene expression	114	gi|41386728|ref|NM_176612.1|, gi|157427957|ref|NM_001105416.1|, gi|31341853|ref|NM_174489.2|, gi|42733595|ref|NM_203359.1|, gi|61316453|ref|NM_001013001.1|, gi|75677539|ref|NM_001033121.1|, gi|78369409|ref|NM_001035327.1|, gi|83035108|ref|NM_001037620.1|, gi|84000260|ref|NM_001038137.1|, gi|109948281|ref|NR_003097.1|, gi|112817619|ref|NM_001015567.2|, gi|114052153|ref|NM_001045933.1|, gi|11405262…
GO:0015758	glucose transport	15	gi|402693285|ref|NM_001109802.2|, gi|60302690|ref|NM_174315.3|, gi|155371850|ref|NM_001101060.1|, gi|156120506|ref|NM_001101929.1|, gi|164448561|ref|NM_173961.3|, gi|77735394|ref|NM_001034222.1|, gi|77735728|ref|NM_001034387.1|, gi|157785626|ref|NM_001105630.1|, gi|329664715|ref|NM_001205754.1|, gi|27807038|ref|NM_174575.1|, gi|297591824|ref|NM_173926.2|, gi|297591826|ref|NM_001185126.1|, gi|4026…
GO:0008104	protein localization	191	gi|134085784|ref|NM_001083372.1|, gi|31343138|ref|NM_173974.2|, gi|62461595|ref|NM_174282.3|, gi|77735968|ref|NM_001034511.1|, gi|78045538|ref|NM_001035081.1|, gi|78369652|ref|NM_001035494.1|, gi|82524404|ref|NM_174845.2|, gi|84370070|ref|NM_001038519.1|, gi|115495058|ref|NM_001076304.1|, gi|115495734|ref|NM_001075444.1|, gi|115496491|ref|NM_001076495.1|, gi|115497345|ref|NM_001075125.1|, gi|1160…
GO:2000116	regulation of cysteine-type endopeptidase activity	12	gi|41386728|ref|NM_176612.1|, gi|154707845|ref|NM_001098937.1|, gi|343168790|ref|NM_001243290.1|, gi|402693050|ref|NM_001001855.3|, gi|31341426|ref|NM_173878.2|, gi|77404289|ref|NM_001034047.1|, gi|109948281|ref|NR_003097.1|, gi|147904592|ref|NM_001098086.1|, gi|221136845|ref|NM_001144081.1|, gi|402692204|ref|NM_001045896.2|, gi|402693149|ref|NM_001075720.2|, gi|402693162|ref|NM_001098859.2|
GO:0050793	regulation of developmental process	151	gi|88853815|ref|NM_201527.2|, gi|329664407|ref|NM_001205971.1|, gi|115497081|ref|NM_001075656.1|, gi|154707845|ref|NM_001098937.1|, gi|329664215|ref|NM_001205947.1|, gi|451958154|ref|NM_174048.2|, gi|328751694|ref|NM_001191261.2|, gi|31343249|ref|NM_173924.2|, gi|148747149|ref|NM_174363.2|, gi|114052622|ref|NM_001046113.1|, gi|402766737|ref|NM_001083638.2|, gi|297591824|ref|NM_173926.2|, gi|29759…
GO:0055082	cellular chemical homeostasis	62	gi|139949219|ref|NM_001083635.1|, gi|117935054|ref|NM_174339.3|, gi|402693236|ref|NM_001097574.2|, gi|114051142|ref|NM_001046206.1|, gi|31343056|ref|NM_174006.2|, gi|115496877|ref|NM_001075679.1|, gi|163915358|ref|NM_001113174.1|, gi|300797694|ref|NM_001192104.1|, gi|329663989|ref|NM_001205663.1|, gi|329665036|ref|NM_001206047.1|, gi|31342681|ref|NM_174171.2|, gi|149773589|ref|NM_001099214.1|, gi…
GO:0014031	mesenchymal cell development	17	gi|31341510|ref|NM_174621.2|, gi|94966848|ref|NM_001040522.1|, gi|117935054|ref|NM_174339.3|, gi|328887911|ref|NM_001205310.1|, gi|329664407|ref|NM_001205971.1|, gi|332205862|ref|NM_001206809.1|, gi|153792106|ref|NM_001099716.1|, gi|31340805|ref|NM_174734.2|, gi|122692314|ref|NM_001080228.1|, gi|221136849|ref|NM_001144082.1|, gi|149642860|ref|NM_001099141.1|, gi|155372090|ref|NM_001101183.1|, gi|…
GO:0006163	purine nucleotide metabolic process	104	gi|61888849|ref|NM_001013582.1|, gi|76253714|ref|NM_174504.2|, gi|139948367|ref|NM_001083757.1|, gi|115495492|ref|NM_001075925.1|, gi|329664407|ref|NM_001205971.1|, gi|31342538|ref|NM_174230.2|, gi|156121030|ref|NM_001102192.1|, gi|31340715|ref|NM_174696.2|, gi|116004240|ref|NM_001077011.1|, gi|149642800|ref|NM_001098963.1|, gi|41386781|ref|NM_174231.1|, gi|115496470|ref|NM_001076340.1|, gi|40269…
GO:0031575	mitotic cell cycle G1/S transition checkpoint	13	gi|31341991|ref|NM_174441.2|, gi|62751408|ref|NM_001015639.1|, gi|114052509|ref|NM_001045900.1|, gi|114053134|ref|NM_001045962.1|, gi|115496733|ref|NM_001075693.1|, gi|118151325|ref|NM_001078128.1|, gi|134085945|ref|NM_001083376.1|, gi|139948611|ref|NM_001083773.1|, gi|149642932|ref|NM_001099107.1|, gi|329664255|ref|NM_001205952.1|, gi|402691686|ref|NM_001034233.2|, gi|402692179|ref|NM_001098958.…
GO:0010810	regulation of cell-substrate adhesion	15	gi|78369215|ref|NM_001035383.1|, gi|156121148|ref|NM_001102252.1|, gi|402692999|ref|NM_001077833.2|, gi|27807038|ref|NM_174575.1|, gi|329665036|ref|NM_001206047.1|, gi|134085682|ref|NM_001083479.1|, gi|31343267|ref|NM_173919.2|, gi|31341963|ref|NM_174452.2|, gi|329663528|ref|NM_001206113.1|, gi|115495080|ref|NM_001075500.1|, gi|157426836|ref|NM_001098855.1|, gi|329664743|ref|NM_001206269.1|, gi|1…
GO:0044255	cellular lipid metabolic process	104	gi|115497133|ref|NM_001075864.1|, gi|164448567|ref|NM_001075157.2|, gi|116004092|ref|NM_001076936.1|, gi|147904592|ref|NM_001098086.1|, gi|164448561|ref|NM_173961.3|, gi|166157495|ref|NM_001113767.1|, gi|27807166|ref|NM_174643.1|, gi|115496503|ref|NM_001075827.1|, gi|300794282|ref|NM_001192704.1|, gi|149642866|ref|NM_001099050.1|, gi|329665036|ref|NM_001206047.1|, gi|402692019|ref|NM_001035281.2|…
GO:0043254	regulation of protein complex assembly	24	gi|31343004|ref|NM_174027.2|, gi|77736446|ref|NM_001034751.1|, gi|114052485|ref|NM_001046332.1|, gi|402692999|ref|NM_001077833.2|, gi|41386728|ref|NM_176612.1|, gi|115497129|ref|NM_001076072.1|, gi|156121148|ref|NM_001102252.1|, gi|162287147|ref|NM_001111120.1|, gi|300797688|ref|NM_001191336.1|, gi|371940996|ref|NM_001191516.2|, gi|31343267|ref|NM_173919.2|, gi|402692129|ref|NM_001038079.2|, gi|4…
GO:0031399	regulation of protein modification process	118	gi|41386781|ref|NM_174231.1|, gi|77736252|ref|NM_001034651.1|, gi|110347588|ref|NM_001015643.2|, gi|118151099|ref|NM_001078004.1|, gi|329663364|ref|NM_001206086.1|, gi|118151325|ref|NM_001078128.1|, gi|154152174|ref|NM_001100319.1|, gi|300797381|ref|NM_001192601.1|, gi|402692361|ref|NM_001080276.2|, gi|31341510|ref|NM_174621.2|, gi|300794421|ref|NM_001192967.1|, gi|27806444|ref|NM_174164.1|, gi|1…
GO:0051726	regulation of cell cycle	103	gi|402692179|ref|NM_001098958.2|, gi|114052485|ref|NM_001046332.1|, gi|115749606|ref|NM_183084.2|, gi|148236342|ref|NM_001097573.1|, gi|162287147|ref|NM_001111120.1|, gi|300794094|ref|NM_001191415.1|, gi|329744646|ref|NM_001193015.2|, gi|61656170|ref|NM_001013364.1|, gi|114052291|ref|NM_001045872.1|, gi|115494947|ref|NM_001075399.1|, gi|300795954|ref|NM_001192531.1|, gi|300797381|ref|NM_001192601…
GO:0016331	morphogenesis of embryonic epithelium	15	gi|329663648|ref|NM_001205875.1|, gi|122692314|ref|NM_001080228.1|, gi|117935054|ref|NM_174339.3|, gi|62988297|ref|NM_001017944.1|, gi|77736446|ref|NM_001034751.1|, gi|300794305|ref|NM_001192961.1|, gi|329663676|ref|NM_001205879.1|, gi|118151325|ref|NM_001078128.1|, gi|402743397|ref|NM_001075677.2|, gi|329664407|ref|NM_001205971.1|, gi|328887911|ref|NM_001205310.1|, gi|61316453|ref|NM_001013001.1…
GO:0048754	branching morphogenesis of a tube	20	gi|149642860|ref|NM_001099141.1|, gi|329663676|ref|NM_001205879.1|, gi|153792106|ref|NM_001099716.1|, gi|163915358|ref|NM_001113174.1|, gi|329663648|ref|NM_001205875.1|, gi|402743397|ref|NM_001075677.2|, gi|42733595|ref|NM_203359.1|, gi|371940996|ref|NM_001191516.2|, gi|402743515|ref|NM_001099363.2|, gi|114051222|ref|NM_001046198.1|, gi|329664407|ref|NM_001205971.1|, gi|346421334|ref|NM_001244127…
GO:0031324	negative regulation of cellular metabolic process	168	gi|118151325|ref|NM_001078128.1|, gi|154152174|ref|NM_001100319.1|, gi|300797381|ref|NM_001192601.1|, gi|402692361|ref|NM_001080276.2|, gi|41386728|ref|NM_176612.1|, gi|28849936|ref|NM_176852.1|, gi|156523113|ref|NM_001102501.1|, gi|371940996|ref|NM_001191516.2|, gi|402744950|ref|NM_001076473.2|, gi|164448561|ref|NM_173961.3|, gi|157427957|ref|NM_001105416.1|, gi|31341853|ref|NM_174489.2|, gi|427…
GO:0043406	positive regulation of MAP kinase activity	21	gi|27806444|ref|NM_174164.1|, gi|155372122|ref|NM_001101201.1|, gi|156120630|ref|NM_001101991.1|, gi|221136845|ref|NM_001144081.1|, gi|221136849|ref|NM_001144082.1|, gi|281427247|ref|NM_001076096.2|, gi|329664407|ref|NM_001205971.1|, gi|329664845|ref|NM_001205770.1|, gi|329665049|ref|NM_001205537.1|, gi|40789089|ref|NM_199445.1|, gi|72534795|ref|NM_001031751.1|, gi|78042547|ref|NM_001035099.1|, g…
GO:0007269	neurotransmitter secretion	17	gi|114052379|ref|NM_001046538.1|, gi|114052948|ref|NM_001046606.1|, gi|115497345|ref|NM_001075125.1|, gi|118150785|ref|NM_001077836.1|, gi|148234288|ref|NM_001098046.1|, gi|164448716|ref|NM_174533.3|, gi|195539520|ref|NM_001130754.1|, gi|402691696|ref|NM_001075431.2|, gi|402691842|ref|NM_174345.4|, gi|402692842|ref|NM_001046577.2|, gi|413081857|ref|NM_001034727.3|, gi|31342637|ref|NM_174186.2|, g…
GO:0006402	mRNA catabolic process	15	gi|77735576|ref|NM_001034312.1|, gi|281485556|ref|NM_001075994.2|, gi|300795686|ref|NM_001192774.1|, gi|402691761|ref|NM_001103277.2|, gi|402743812|ref|NM_001100293.2|, gi|77404289|ref|NM_001034047.1|, gi|115495752|ref|NM_001076254.1|, gi|148234059|ref|NM_001098071.1|, gi|157428033|ref|NM_001105455.1|, gi|300796475|ref|NM_001191533.1|, gi|402766647|ref|NM_001033624.2|, gi|47564027|ref|NM_00100113…
GO:0034220	ion transmembrane transport	43	gi|31342184|ref|NM_174372.2|, gi|134085861|ref|NM_001083463.1|, gi|300794350|ref|NM_001191184.1|, gi|300798557|ref|NM_001191378.1|, gi|329663713|ref|NM_001205884.1|, gi|329755244|ref|NM_001191144.1|, gi|332205904|ref|NM_001206824.1|, gi|116004048|ref|NM_001076912.1|, gi|300794326|ref|NM_001193218.1|, gi|76253714|ref|NM_174504.2|, gi|329663218|ref|NM_001205808.1|, gi|402693236|ref|NM_001097574.2|,…
GO:0010975	regulation of neuron projection development	18	gi|346421400|ref|NM_001244145.1|, gi|31340795|ref|NM_174663.2|, gi|115495080|ref|NM_001075500.1|, gi|41386728|ref|NM_176612.1|, gi|115497065|ref|NM_001075289.1|, gi|156121148|ref|NM_001102252.1|, gi|219804279|ref|NM_001143855.1|, gi|329663528|ref|NM_001206113.1|, gi|329664407|ref|NM_001205971.1|, gi|148232125|ref|NM_001098062.1|, gi|163915358|ref|NM_001113174.1|, gi|300798462|ref|NM_001192653.1|,…
GO:0034613	cellular protein localization	115	gi|134085784|ref|NM_001083372.1|, gi|31343138|ref|NM_173974.2|, gi|62461595|ref|NM_174282.3|, gi|77735968|ref|NM_001034511.1|, gi|78045538|ref|NM_001035081.1|, gi|78369652|ref|NM_001035494.1|, gi|82524404|ref|NM_174845.2|, gi|84370070|ref|NM_001038519.1|, gi|115495058|ref|NM_001076304.1|, gi|115495734|ref|NM_001075444.1|, gi|115496491|ref|NM_001076495.1|, gi|115497345|ref|NM_001075125.1|, gi|1160…
GO:0031669	cellular response to nutrient levels	25	gi|116004192|ref|NM_001076982.1|, gi|328802698|ref|NM_001191389.1|, gi|28849936|ref|NM_176852.1|, gi|31340937|ref|NM_180992.2|, gi|164448561|ref|NM_173961.3|, gi|297307108|ref|NM_001143857.2|, gi|402744540|ref|NM_001099074.2|, gi|300794333|ref|NM_001191427.1|, gi|31340715|ref|NM_174696.2|, gi|114052622|ref|NM_001046113.1|, gi|156120328|ref|NM_001101840.1|, gi|156121148|ref|NM_001102252.1|, gi|219…
GO:0060249	anatomical structure homeostasis	28	gi|31343249|ref|NM_173924.2|, gi|41386781|ref|NM_174231.1|, gi|77735824|ref|NM_001034435.1|, gi|78045538|ref|NM_001035081.1|, gi|156121148|ref|NM_001102252.1|, gi|115497133|ref|NM_001075864.1|, gi|402745775|ref|NM_001034385.2|, gi|300797463|ref|NM_001192605.1|, gi|329299042|ref|NM_001205360.1|, gi|115497287|ref|NM_001075268.1|, gi|117935054|ref|NM_174339.3|, gi|149773589|ref|NM_001099214.1|, gi|1…
GO:0002237	response to molecule of bacterial origin	27	gi|31342610|ref|NM_174197.2|, gi|31341853|ref|NM_174489.2|, gi|114051575|ref|NM_001046154.1|, gi|114052622|ref|NM_001046113.1|, gi|126723253|ref|NM_001080242.2|, gi|157279962|ref|NM_001105027.1|, gi|164420767|ref|NM_001046098.2|, gi|329663678|ref|NM_001206135.1|, gi|329664407|ref|NM_001205971.1|, gi|402692880|ref|NM_001083769.2|, gi|402693064|ref|NM_173892.4|, gi|402766737|ref|NM_001083638.2|, gi…
GO:0044092	negative regulation of molecular function	74	gi|166157491|ref|NM_001113765.1|, gi|118150773|ref|NM_001077827.1|, gi|329663873|ref|NM_001206160.1|, gi|329665049|ref|NM_001205537.1|, gi|164448561|ref|NM_173961.3|, gi|149642800|ref|NM_001098963.1|, gi|402693372|ref|NM_001046331.2|, gi|116004240|ref|NM_001077011.1|, gi|402744210|ref|NM_001076516.2|, gi|154707845|ref|NM_001098937.1|, gi|343168790|ref|NM_001243290.1|, gi|402693050|ref|NM_00100185…
GO:0031497	chromatin assembly	15	gi|31341172|ref|NM_173880.2|, gi|116004224|ref|NM_001077003.1|, gi|157785558|ref|NM_001105615.1|, gi|402743608|ref|NM_001077013.2|, gi|402744346|ref|NM_001079619.2|, gi|402746020|ref|NM_001099724.2|, gi|115496122|ref|NM_001075748.1|, gi|157427957|ref|NM_001105416.1|, gi|84000370|ref|NM_001038197.1|, gi|120474977|ref|NM_001037469.2|, gi|154707859|ref|NM_001098989.1|, gi|157785560|ref|NM_001105614.…
GO:0032200	telomere organization	12	gi|300797463|ref|NM_001192605.1|, gi|329299042|ref|NM_001205360.1|, gi|31341172|ref|NM_173880.2|, gi|87196506|ref|NM_001007806.2|, gi|297307108|ref|NM_001143857.2|, gi|402746020|ref|NM_001099724.2|, gi|114052582|ref|NM_001045894.1|, gi|124249277|ref|NM_001080903.1|, gi|270483789|ref|NM_001145865.1|, gi|402693431|ref|NM_001045984.2|, gi|329663873|ref|NM_001206160.1|, gi|78045552|ref|NM_001035073.1|
GO:0030099	myeloid cell differentiation	29	gi|329663227|ref|NM_001205809.1|, gi|31340795|ref|NM_174663.2|, gi|31343004|ref|NM_174027.2|, gi|115497081|ref|NM_001075656.1|, gi|329664531|ref|NM_001205731.1|, gi|402692474|ref|NM_001035402.2|, gi|114052485|ref|NM_001046332.1|, gi|109948281|ref|NR_003097.1|, gi|114052622|ref|NM_001046113.1|, gi|300795443|ref|NM_001192762.1|, gi|402766737|ref|NM_001083638.2|, gi|262050643|ref|NM_001166484.1|, gi…
GO:0006486	protein glycosylation	23	gi|157073975|ref|NM_001103227.1|, gi|41386722|ref|NM_176631.1|, gi|116003986|ref|NM_001076886.1|, gi|139948250|ref|NM_001083641.1|, gi|300797403|ref|NM_001192858.1|, gi|300798508|ref|NM_001193167.1|, gi|346716198|ref|NM_001244318.1|, gi|402692620|ref|NM_001076125.2|, gi|73853457|ref|NM_001032299.1|, gi|125991753|ref|NM_001002883.2|, gi|134085784|ref|NM_001083372.1|, gi|209954673|ref|NM_177511.2|,…
GO:0051707	response to other organism	64	gi|402691719|ref|NM_001102261.2|, gi|402692880|ref|NM_001083769.2|, gi|31342610|ref|NM_174197.2|, gi|27807038|ref|NM_174575.1|, gi|402691645|ref|NM_001076259.2|, gi|402692246|ref|NM_174119.4|, gi|31341749|ref|NM_174528.2|, gi|31342165|ref|NM_174378.2|, gi|120474977|ref|NM_001037469.2|, gi|122692316|ref|NM_001080339.1|, gi|156121322|ref|NM_001102339.1|, gi|325974492|ref|NM_174831.2|, gi|402692619|…
GO:0003006	developmental process involved in reproduction	43	gi|262050643|ref|NM_001166484.1|, gi|329664695|ref|NM_001206263.1|, gi|332164744|ref|NM_001206782.1|, gi|332309234|ref|NM_001206870.1|, gi|31342343|ref|NM_174316.2|, gi|154152200|ref|NM_001100309.1|, gi|156120396|ref|NM_001101874.1|, gi|157426836|ref|NM_001098855.1|, gi|163915358|ref|NM_001113174.1|, gi|283945585|ref|NM_001077107.2|, gi|346421334|ref|NM_001244127.1|, gi|148747149|ref|NM_174363.2|…
GO:0019882	antigen processing and presentation	20	gi|31341991|ref|NM_174441.2|, gi|62751408|ref|NM_001015639.1|, gi|114052509|ref|NM_001045900.1|, gi|114053134|ref|NM_001045962.1|, gi|115496733|ref|NM_001075693.1|, gi|329664255|ref|NM_001205952.1|, gi|402691686|ref|NM_001034233.2|, gi|402692246|ref|NM_174119.4|, gi|402746712|ref|NM_001037612.2|, gi|125991941|ref|NM_001081604.1|, gi|329664457|ref|NM_001205466.1|, gi|31342240|ref|NM_174348.2|, gi|…
GO:0050789	regulation of biological process	894	gi|87196506|ref|NM_001007806.2|, gi|331284121|ref|NM_001206634.1|, gi|147904941|ref|NM_001011678.2|, gi|156121030|ref|NM_001102192.1|, gi|115497747|ref|NM_001075596.1|, gi|41386781|ref|NM_174231.1|, gi|329664155|ref|NM_001205684.1|, gi|114052622|ref|NM_001046113.1|, gi|402766737|ref|NM_001083638.2|, gi|32189343|ref|NM_173993.1|, gi|117935054|ref|NM_174339.3|, gi|329664743|ref|NM_001206269.1|, gi|…
GO:0022612	gland morphogenesis	15	gi|114051575|ref|NM_001046154.1|, gi|164448561|ref|NM_173961.3|, gi|329664407|ref|NM_001205971.1|, gi|114051222|ref|NM_001046198.1|, gi|346421334|ref|NM_001244127.1|, gi|402745772|ref|NM_001040476.2|, gi|328887911|ref|NM_001205310.1|, gi|156121052|ref|NM_001102203.1|, gi|72534795|ref|NM_001031751.1|, gi|114052485|ref|NM_001046332.1|, gi|329663676|ref|NM_001205879.1|, gi|331284121|ref|NM_001206634…
GO:0032412	regulation of ion transmembrane transporter activity	14	gi|41386781|ref|NM_174231.1|, gi|163915358|ref|NM_001113174.1|, gi|31343541|ref|NM_175789.2|, gi|31343591|ref|NM_175819.2|, gi|300797694|ref|NM_001192104.1|, gi|329663989|ref|NM_001205663.1|, gi|329744563|ref|NM_001205987.1|, gi|332164671|ref|NM_001206751.1|, gi|116004048|ref|NM_001076912.1|, gi|31342094|ref|NM_174404.2|, gi|300795511|ref|NM_001191242.1|, gi|31343138|ref|NM_173974.2|, gi|26207307…
GO:0050851	antigen receptor-mediated signaling pathway	15	gi|116003952|ref|NM_001076863.1|, gi|329299092|ref|NM_001192503.2|, gi|402744210|ref|NM_001076516.2|, gi|114052622|ref|NM_001046113.1|, gi|117935046|ref|NM_175798.3|, gi|402766737|ref|NM_001083638.2|, gi|27807038|ref|NM_174575.1|, gi|73853749|ref|NM_174011.3|, gi|114052153|ref|NM_001045933.1|, gi|115497129|ref|NM_001076072.1|, gi|118151041|ref|NM_001077972.1|, gi|147899034|ref|NM_001098116.1|, gi…
GO:0006928	cellular component movement	123	gi|163915358|ref|NM_001113174.1|, gi|329663364|ref|NM_001206086.1|, gi|329663648|ref|NM_001205875.1|, gi|41386728|ref|NM_176612.1|, gi|329755346|ref|NM_001192637.2|, gi|31343056|ref|NM_174006.2|, gi|371940996|ref|NM_001191516.2|, gi|115497129|ref|NM_001076072.1|, gi|156121030|ref|NM_001102192.1|, gi|157427947|ref|NM_001105411.1|, gi|300796338|ref|NM_001192806.1|, gi|329664029|ref|NM_001205668.1|,…
GO:0045596	negative regulation of cell differentiation	34	gi|88853815|ref|NM_201527.2|, gi|329664407|ref|NM_001205971.1|, gi|329664215|ref|NM_001205947.1|, gi|328751694|ref|NM_001191261.2|, gi|148747149|ref|NM_174363.2|, gi|164448561|ref|NM_173961.3|, gi|149642860|ref|NM_001099141.1|, gi|148232125|ref|NM_001098062.1|, gi|300795465|ref|NM_001193019.1|, gi|164420762|ref|NM_001109767.2|, gi|221136849|ref|NM_001144082.1|, gi|42733595|ref|NM_203359.1|, gi|15…
GO:0042325	regulation of phosphorylation	94	gi|27806444|ref|NM_174164.1|, gi|155372122|ref|NM_001101201.1|, gi|156120630|ref|NM_001101991.1|, gi|221136845|ref|NM_001144081.1|, gi|221136849|ref|NM_001144082.1|, gi|281427247|ref|NM_001076096.2|, gi|329664407|ref|NM_001205971.1|, gi|329664845|ref|NM_001205770.1|, gi|329665049|ref|NM_001205537.1|, gi|27807038|ref|NM_174575.1|, gi|41386728|ref|NM_176612.1|, gi|156120806|ref|NM_001102080.1|, gi|…
GO:0007276	gamete generation	56	gi|28849936|ref|NM_176852.1|, gi|148747149|ref|NM_174363.2|, gi|262050643|ref|NM_001166484.1|, gi|329664695|ref|NM_001206263.1|, gi|332164744|ref|NM_001206782.1|, gi|332309234|ref|NM_001206870.1|, gi|31342923|ref|NM_174063.2|, gi|40789089|ref|NM_199445.1|, gi|78365274|ref|NM_001035339.1|, gi|84000170|ref|NM_001038098.1|, gi|84992998|ref|NM_001034310.2|, gi|115495950|ref|NM_001076240.1|, gi|115497…
GO:0045935	positive regulation of nucleobase-containing compound metabolic process	144	gi|329663164|ref|NM_001206313.1|, gi|402692679|ref|NM_001037623.2|, gi|402692681|ref|NM_001034792.2|, gi|402745557|ref|NM_001076458.2|, gi|115495492|ref|NM_001075925.1|, gi|329664407|ref|NM_001205971.1|, gi|31342538|ref|NM_174230.2|, gi|156121030|ref|NM_001102192.1|, gi|41386781|ref|NM_174231.1|, gi|115496470|ref|NM_001076340.1|, gi|402692097|ref|NM_001079645.2|, gi|300794098|ref|NM_001192183.1|,…
GO:0006811	ion transport	97	gi|31342184|ref|NM_174372.2|, gi|134085861|ref|NM_001083463.1|, gi|300794350|ref|NM_001191184.1|, gi|300798557|ref|NM_001191378.1|, gi|329663713|ref|NM_001205884.1|, gi|329755244|ref|NM_001191144.1|, gi|332205904|ref|NM_001206824.1|, gi|329663555|ref|NM_001205605.1|, gi|300794039|ref|NM_001192180.1|, gi|31341709|ref|NM_174544.2|, gi|70778943|ref|NM_001025331.1|, gi|115494977|ref|NM_001076300.1|, …
GO:0071845	cellular component disassembly at cellular level	24	gi|300795249|ref|NM_001192496.1|, gi|77735832|ref|NM_001034439.1|, gi|114052291|ref|NM_001045872.1|, gi|300796660|ref|NM_001192822.1|, gi|402693156|ref|NM_001034790.2|, gi|115495124|ref|NM_001076307.1|, gi|402692149|ref|NM_001038066.2|, gi|115495752|ref|NM_001076254.1|, gi|77404289|ref|NM_001034047.1|, gi|157428033|ref|NM_001105455.1|, gi|402766647|ref|NM_001033624.2|, gi|157785560|ref|NM_0011056…
GO:0006259	DNA metabolic process	117	gi|31341172|ref|NM_173880.2|, gi|116004224|ref|NM_001077003.1|, gi|157785558|ref|NM_001105615.1|, gi|402743608|ref|NM_001077013.2|, gi|402744346|ref|NM_001079619.2|, gi|402746020|ref|NM_001099724.2|, gi|115496122|ref|NM_001075748.1|, gi|157427957|ref|NM_001105416.1|, gi|297307108|ref|NM_001143857.2|, gi|402692349|ref|NM_001114527.2|, gi|300797463|ref|NM_001192605.1|, gi|402691792|ref|NM_001077981…
GO:0009914	hormone transport	20	gi|117935054|ref|NM_174339.3|, gi|149773589|ref|NM_001099214.1|, gi|402744210|ref|NM_001076516.2|, gi|149642800|ref|NM_001098963.1|, gi|148747149|ref|NM_174363.2|, gi|329664743|ref|NM_001206269.1|, gi|27805856|ref|NM_174285.1|, gi|300793737|ref|NM_001191153.1|, gi|28849936|ref|NM_176852.1|, gi|115495866|ref|NM_001076246.1|, gi|329664845|ref|NM_001205770.1|, gi|147904592|ref|NM_001098086.1|, gi|15…
GO:0048592	eye morphogenesis	11	gi|122692314|ref|NM_001080228.1|, gi|134085690|ref|NM_001083507.1|, gi|154152200|ref|NM_001100309.1|, gi|402691645|ref|NM_001076259.2|, gi|269315846|ref|NM_001167900.1|, gi|300798567|ref|NM_001192658.1|, gi|402691893|ref|NM_001098094.2|, gi|115495898|ref|NM_001076195.1|, gi|402693162|ref|NM_001098859.2|, gi|329664407|ref|NM_001205971.1|, gi|329664531|ref|NM_001205731.1|
GO:0001819	positive regulation of cytokine production	20	gi|118151099|ref|NM_001078004.1|, gi|27805856|ref|NM_174285.1|, gi|274322605|ref|NM_001081584.2|, gi|114052153|ref|NM_001045933.1|, gi|147907039|ref|NM_001098022.1|, gi|31342610|ref|NM_174197.2|, gi|115495492|ref|NM_001075925.1|, gi|115496971|ref|NM_001075297.1|, gi|329664407|ref|NM_001205971.1|, gi|31343138|ref|NM_173974.2|, gi|73853749|ref|NM_174011.3|, gi|402692999|ref|NM_001077833.2|, gi|3134…
GO:0051239	regulation of multicellular organismal process	191	gi|94966782|ref|NM_001040484.1|, gi|329664845|ref|NM_001205770.1|, gi|328751694|ref|NM_001191261.2|, gi|31343249|ref|NM_173924.2|, gi|148747149|ref|NM_174363.2|, gi|115497417|ref|NM_001075196.1|, gi|300794920|ref|NM_001192480.1|, gi|331999945|ref|NM_001206681.1|, gi|300798462|ref|NM_001192653.1|, gi|402692999|ref|NM_001077833.2|, gi|28849936|ref|NM_176852.1|, gi|329664155|ref|NM_001205684.1|, gi|…
GO:0008654	phospholipid biosynthetic process	21	gi|329665036|ref|NM_001206047.1|, gi|329663678|ref|NM_001206135.1|, gi|31340943|ref|NM_174783.2|, gi|78042547|ref|NM_001035099.1|, gi|154152032|ref|NM_001100316.1|, gi|402746800|ref|NM_174361.4|, gi|114051300|ref|NM_001046040.1|, gi|60302690|ref|NM_174315.3|, gi|75832055|ref|NM_174242.3|, gi|402692605|ref|NM_001046069.2|, gi|402692344|ref|NM_001077993.2|, gi|116004436|ref|NM_001077109.1|, gi|3296…
GO:0048608	reproductive structure development	22	gi|148747149|ref|NM_174363.2|, gi|329664743|ref|NM_001206269.1|, gi|156120396|ref|NM_001101874.1|, gi|41386765|ref|NM_174061.1|, gi|329664407|ref|NM_001205971.1|, gi|402745772|ref|NM_001040476.2|, gi|115497133|ref|NM_001075864.1|, gi|31342100|ref|NM_174403.2|, gi|402767047|ref|NM_001046412.2|, gi|402693158|ref|NM_001034262.2|, gi|28849936|ref|NM_176852.1|, gi|262050643|ref|NM_001166484.1|, gi|627…
GO:0045926	negative regulation of growth	20	gi|148232125|ref|NM_001098062.1|, gi|31343249|ref|NM_173924.2|, gi|31343267|ref|NM_173919.2|, gi|115495036|ref|NM_001075965.1|, gi|134085682|ref|NM_001083479.1|, gi|148747149|ref|NM_174363.2|, gi|157785560|ref|NM_001105614.1|, gi|164420790|ref|NM_001113252.1|, gi|221136849|ref|NM_001144082.1|, gi|371940996|ref|NM_001191516.2|, gi|402692179|ref|NM_001098958.2|, gi|402692319|ref|NM_001076198.2|, gi…
GO:0072593	reactive oxygen species metabolic process	12	gi|27806080|ref|NM_174431.1|, gi|27807166|ref|NM_174643.1|, gi|156602650|ref|NM_174077.3|, gi|88853815|ref|NM_201527.2|, gi|402692246|ref|NM_174119.4|, gi|31342534|ref|NM_174233.2|, gi|147904941|ref|NM_001011678.2|, gi|156121148|ref|NM_001102252.1|, gi|402692179|ref|NM_001098958.2|, gi|122692314|ref|NM_001080228.1|, gi|62460591|ref|NM_001014946.1|, gi|31342343|ref|NM_174316.2|
GO:0032504	multicellular organism reproduction	76	gi|28849936|ref|NM_176852.1|, gi|148747149|ref|NM_174363.2|, gi|262050643|ref|NM_001166484.1|, gi|329664695|ref|NM_001206263.1|, gi|332164744|ref|NM_001206782.1|, gi|332309234|ref|NM_001206870.1|, gi|31342923|ref|NM_174063.2|, gi|40789089|ref|NM_199445.1|, gi|78365274|ref|NM_001035339.1|, gi|84000170|ref|NM_001038098.1|, gi|84992998|ref|NM_001034310.2|, gi|115495950|ref|NM_001076240.1|, gi|115497…
GO:0080135	regulation of cellular response to stress	31	gi|27806444|ref|NM_174164.1|, gi|155372122|ref|NM_001101201.1|, gi|156120630|ref|NM_001101991.1|, gi|221136845|ref|NM_001144081.1|, gi|221136849|ref|NM_001144082.1|, gi|281427247|ref|NM_001076096.2|, gi|329664407|ref|NM_001205971.1|, gi|329664845|ref|NM_001205770.1|, gi|329665049|ref|NM_001205537.1|, gi|164420790|ref|NM_001113252.1|, gi|300796660|ref|NM_001192822.1|, gi|329664697|ref|NM_001205496…
GO:0070271	protein complex biogenesis	105	gi|31343004|ref|NM_174027.2|, gi|402745359|ref|NM_001034485.2|, gi|77736446|ref|NM_001034751.1|, gi|114052485|ref|NM_001046332.1|, gi|402692999|ref|NM_001077833.2|, gi|41386728|ref|NM_176612.1|, gi|115497129|ref|NM_001076072.1|, gi|156121148|ref|NM_001102252.1|, gi|162287147|ref|NM_001111120.1|, gi|300797688|ref|NM_001191336.1|, gi|371940996|ref|NM_001191516.2|, gi|31343267|ref|NM_173919.2|, gi|4…
GO:2000145	regulation of cell motility	55	gi|371940996|ref|NM_001191516.2|, gi|329663581|ref|NM_001205865.1|, gi|31341832|ref|NM_174496.2|, gi|329664407|ref|NM_001205971.1|, gi|31343267|ref|NM_173919.2|, gi|156121148|ref|NM_001102252.1|, gi|31343161|ref|NM_173965.2|, gi|115496671|ref|NM_001075700.1|, gi|115497417|ref|NM_001075196.1|, gi|300796092|ref|NM_001192538.1|, gi|300797381|ref|NM_001192601.1|, gi|402692374|ref|NM_001080218.2|, gi|…
GO:0031124	mRNA 3'-end processing	15	gi|77735576|ref|NM_001034312.1|, gi|281485556|ref|NM_001075994.2|, gi|300795686|ref|NM_001192774.1|, gi|402691761|ref|NM_001103277.2|, gi|402743812|ref|NM_001100293.2|, gi|155372180|ref|NM_001101231.1|, gi|402692504|ref|NM_001075643.2|, gi|31342422|ref|NM_174284.2|, gi|31343570|ref|NM_175808.2|, gi|116003970|ref|NM_001076877.1|, gi|402745444|ref|NM_001045880.2|, gi|31340736|ref|NM_174685.2|, gi|1…
GO:0048285	organelle fission	53	gi|300794305|ref|NM_001192961.1|, gi|31340795|ref|NM_174663.2|, gi|77735728|ref|NM_001034387.1|, gi|114052291|ref|NM_001045872.1|, gi|115496513|ref|NM_001075489.1|, gi|116004224|ref|NM_001077003.1|, gi|119331223|ref|NM_001079796.1|, gi|139947519|ref|NM_001083652.1|, gi|154152028|ref|NM_001100321.1|, gi|156120400|ref|NM_001101876.1|, gi|156121004|ref|NM_001102179.1|, gi|157785558|ref|NM_001105615.…
GO:0006082	organic acid metabolic process	110	gi|115497133|ref|NM_001075864.1|, gi|164448567|ref|NM_001075157.2|, gi|187960115|ref|NM_001045969.2|, gi|116004092|ref|NM_001076936.1|, gi|157954072|ref|NM_001109797.1|, gi|149642696|ref|NM_001098944.1|, gi|346716217|ref|NM_001034291.2|, gi|147904592|ref|NM_001098086.1|, gi|164448561|ref|NM_173961.3|, gi|166157495|ref|NM_001113767.1|, gi|164420767|ref|NM_001046098.2|, gi|88853815|ref|NM_201527.2|…
GO:0007018	microtubule-based movement	18	gi|329755346|ref|NM_001192637.2|, gi|114051853|ref|NM_001046410.1|, gi|149642588|ref|NM_001099199.1|, gi|221136899|ref|NM_001144100.1|, gi|300794543|ref|NM_001193229.1|, gi|329663168|ref|NM_001205802.1|, gi|402744640|ref|NM_001046427.2|, gi|114051723|ref|NM_001046082.1|, gi|31340795|ref|NM_174663.2|, gi|402692999|ref|NM_001077833.2|, gi|117935054|ref|NM_174339.3|, gi|300794305|ref|NM_001192961.1|…
GO:0048738	cardiac muscle tissue development	14	gi|61316453|ref|NM_001013001.1|, gi|114052622|ref|NM_001046113.1|, gi|164448561|ref|NM_173961.3|, gi|328887911|ref|NM_001205310.1|, gi|402766737|ref|NM_001083638.2|, gi|153792106|ref|NM_001099716.1|, gi|164420790|ref|NM_001113252.1|, gi|42733595|ref|NM_203359.1|, gi|114051579|ref|NM_001046070.1|, gi|149642860|ref|NM_001099141.1|, gi|402692563|ref|NM_174739.4|, gi|329664407|ref|NM_001205971.1|, gi…
GO:0043161	proteasomal ubiquitin-dependent protein catabolic process	34	gi|82697346|ref|NM_001037463.1|, gi|115495504|ref|NM_001075135.1|, gi|119331231|ref|NM_001079797.1|, gi|122692536|ref|NM_001080262.1|, gi|134085945|ref|NM_001083376.1|, gi|158819092|ref|NM_001110181.1|, gi|198282082|ref|NM_001099372.1|, gi|402743433|ref|NM_001076537.2|, gi|402746589|ref|NM_001083414.2|, gi|115495820|ref|NM_001076249.1|, gi|31341991|ref|NM_174441.2|, gi|62751408|ref|NM_001015639.1…
GO:0034660	ncRNA metabolic process	37	gi|62751535|ref|NM_001015626.1|, gi|42733595|ref|NM_203359.1|, gi|45430014|ref|NM_205794.1|, gi|402745007|ref|NM_001034582.2|, gi|115497243|ref|NM_001075191.1|, gi|78045530|ref|NM_001035085.1|, gi|115495860|ref|NM_001075878.1|, gi|115495032|ref|NM_001075118.1|, gi|402692751|ref|NM_001046201.2|, gi|402692406|ref|NM_001046077.2|, gi|122692424|ref|NM_001080322.1|, gi|109948281|ref|NR_003097.1|, gi|3…
GO:0090304	nucleic acid metabolic process	465	gi|402692406|ref|NM_001046077.2|, gi|329664269|ref|NM_001205698.1|, gi|31341172|ref|NM_173880.2|, gi|116004224|ref|NM_001077003.1|, gi|157785558|ref|NM_001105615.1|, gi|402743608|ref|NM_001077013.2|, gi|402744346|ref|NM_001079619.2|, gi|402746020|ref|NM_001099724.2|, gi|77735576|ref|NM_001034312.1|, gi|281485556|ref|NM_001075994.2|, gi|300795686|ref|NM_001192774.1|, gi|402691761|ref|NM_001103277.…
GO:0055002	striated muscle cell development	11	gi|114052622|ref|NM_001046113.1|, gi|402766737|ref|NM_001083638.2|, gi|402744540|ref|NM_001099074.2|, gi|262073072|ref|NM_001166508.1|, gi|336088653|ref|NM_001242587.1|, gi|31343541|ref|NM_175789.2|, gi|300797694|ref|NM_001192104.1|, gi|328887911|ref|NM_001205310.1|, gi|329663364|ref|NM_001206086.1|, gi|27807038|ref|NM_174575.1|, gi|41386728|ref|NM_176612.1|
GO:0032501	multicellular organismal process	588	gi|94966782|ref|NM_001040484.1|, gi|328887911|ref|NM_001205310.1|, gi|139949219|ref|NM_001083635.1|, gi|157785560|ref|NM_001105614.1|, gi|114051142|ref|NM_001046206.1|, gi|402691645|ref|NM_001076259.2|, gi|118151041|ref|NM_001077972.1|, gi|281427247|ref|NM_001076096.2|, gi|329663320|ref|NM_001206079.1|, gi|331028500|ref|NM_001206590.1|, gi|329664845|ref|NM_001205770.1|, gi|328751694|ref|NM_001191…
GO:0051236	establishment of RNA localization	19	gi|329663748|ref|NM_001205633.1|, gi|262118266|ref|NM_001166562.1|, gi|31342422|ref|NM_174284.2|, gi|31343570|ref|NM_175808.2|, gi|47564033|ref|NM_001001137.1|, gi|155372180|ref|NM_001101231.1|, gi|157785626|ref|NM_001105630.1|, gi|402692504|ref|NM_001075643.2|, gi|402745444|ref|NM_001045880.2|, gi|329664569|ref|NM_001205480.1|, gi|402691771|ref|NM_001038546.2|, gi|114051755|ref|NM_001045975.1|, …
GO:0010563	negative regulation of phosphorus metabolic process	25	gi|156523113|ref|NM_001102501.1|, gi|371940996|ref|NM_001191516.2|, gi|402744950|ref|NM_001076473.2|, gi|164448561|ref|NM_173961.3|, gi|402693372|ref|NM_001046331.2|, gi|114052511|ref|NM_001045901.1|, gi|157744499|ref|NM_174793.2|, gi|329664295|ref|NM_001205957.1|, gi|402693217|ref|NM_174756.3|, gi|402744632|ref|NM_001046028.2|, gi|115432054|ref|NM_174794.2|, gi|329664453|ref|NM_001205977.1|, gi|…
GO:0055088	lipid homeostasis	12	gi|75832055|ref|NM_174242.3|, gi|154152034|ref|NM_001100348.1|, gi|164448561|ref|NM_173961.3|, gi|262073125|ref|NM_001166530.1|, gi|329664101|ref|NM_001205677.1|, gi|402692605|ref|NM_001046069.2|, gi|31343515|ref|NM_177502.2|, gi|297591824|ref|NM_173926.2|, gi|297591826|ref|NM_001185126.1|, gi|329663555|ref|NM_001205605.1|, gi|402693285|ref|NM_001109802.2|, gi|115495820|ref|NM_001076249.1|
GO:0034637	cellular carbohydrate biosynthetic process	12	gi|402692735|ref|NM_001046526.2|, gi|329663539|ref|NM_001205603.1|, gi|31342165|ref|NM_174378.2|, gi|87196506|ref|NM_001007806.2|, gi|300794726|ref|NM_001192471.1|, gi|31343515|ref|NM_177502.2|, gi|300796090|ref|NM_001192282.1|, gi|402746800|ref|NM_174361.4|, gi|297591824|ref|NM_173926.2|, gi|297591826|ref|NM_001185126.1|, gi|156121030|ref|NM_001102192.1|, gi|329663909|ref|NM_001205653.1|
GO:0060548	negative regulation of cell death	86	gi|328887911|ref|NM_001205310.1|, gi|31341991|ref|NM_174441.2|, gi|262050643|ref|NM_001166484.1|, gi|31340937|ref|NM_180992.2|, gi|31342749|ref|NM_174144.2|, gi|42733595|ref|NM_203359.1|, gi|61656170|ref|NM_001013364.1|, gi|115496531|ref|NM_001075342.1|, gi|115497123|ref|NM_001075653.1|, gi|117935046|ref|NM_175798.3|, gi|118150793|ref|NM_001077840.1|, gi|118151325|ref|NM_001078128.1|, gi|11933122…
GO:0044267	cellular protein metabolic process	395	gi|41386781|ref|NM_174231.1|, gi|77736252|ref|NM_001034651.1|, gi|110347588|ref|NM_001015643.2|, gi|118151099|ref|NM_001078004.1|, gi|329663364|ref|NM_001206086.1|, gi|118151325|ref|NM_001078128.1|, gi|154152174|ref|NM_001100319.1|, gi|300797381|ref|NM_001192601.1|, gi|402692361|ref|NM_001080276.2|, gi|31341510|ref|NM_174621.2|, gi|300794421|ref|NM_001192967.1|, gi|156120720|ref|NM_001102037.1|, …
GO:0090066	regulation of anatomical structure size	37	gi|329664155|ref|NM_001205684.1|, gi|115496470|ref|NM_001076340.1|, gi|31342534|ref|NM_174233.2|, gi|115497129|ref|NM_001076072.1|, gi|156121148|ref|NM_001102252.1|, gi|162287147|ref|NM_001111120.1|, gi|300797688|ref|NM_001191336.1|, gi|371940996|ref|NM_001191516.2|, gi|300795249|ref|NM_001192496.1|, gi|329663364|ref|NM_001206086.1|, gi|346421400|ref|NM_001244145.1|, gi|115495492|ref|NM_001075925…
GO:0007623	circadian rhythm	12	gi|94966782|ref|NM_001040484.1|, gi|27805856|ref|NM_174285.1|, gi|156120806|ref|NM_001102080.1|, gi|157427955|ref|NM_001105415.1|, gi|329663555|ref|NM_001205605.1|, gi|402693285|ref|NM_001109802.2|, gi|402743720|ref|NM_174791.4|, gi|40789089|ref|NM_199445.1|, gi|41386728|ref|NM_176612.1|, gi|118150773|ref|NM_001077827.1|, gi|300798567|ref|NM_001192658.1|, gi|331284121|ref|NM_001206634.1|
GO:0007612	learning	13	gi|117935054|ref|NM_174339.3|, gi|148226663|ref|NM_001097989.1|, gi|329664457|ref|NM_001205466.1|, gi|114052153|ref|NM_001045933.1|, gi|329663330|ref|NM_001205569.1|, gi|27806812|ref|NM_173955.1|, gi|31342094|ref|NM_174404.2|, gi|116004026|ref|NM_001076906.1|, gi|118150773|ref|NM_001077827.1|, gi|118150785|ref|NM_001077836.1|, gi|118151041|ref|NM_001077972.1|, gi|149773589|ref|NM_001099214.1|, gi…
GO:0046039	GTP metabolic process	64	gi|148236342|ref|NM_001097573.1|, gi|156121148|ref|NM_001102252.1|, gi|215422351|ref|NM_001103109.2|, gi|329664531|ref|NM_001205731.1|, gi|330688403|ref|NM_001192906.2|, gi|329663581|ref|NM_001205865.1|, gi|300797474|ref|NM_001191326.1|, gi|110347588|ref|NM_001015643.2|, gi|329299100|ref|NM_001191409.2|, gi|402692257|ref|NM_001102012.2|, gi|31342316|ref|NM_174328.2|, gi|78045538|ref|NM_001035081.…
GO:0055074	calcium ion homeostasis	25	gi|31343056|ref|NM_174006.2|, gi|115496877|ref|NM_001075679.1|, gi|163915358|ref|NM_001113174.1|, gi|300797694|ref|NM_001192104.1|, gi|329663989|ref|NM_001205663.1|, gi|329665036|ref|NM_001206047.1|, gi|40789089|ref|NM_199445.1|, gi|88319937|ref|NM_174262.3|, gi|94966782|ref|NM_001040484.1|, gi|115495534|ref|NM_001075921.1|, gi|148356262|ref|NM_001098068.1|, gi|197927246|ref|NM_001001149.2|, gi|1…
GO:0061180	mammary gland epithelium development	12	gi|329664531|ref|NM_001205731.1|, gi|329664845|ref|NM_001205770.1|, gi|114051222|ref|NM_001046198.1|, gi|329664407|ref|NM_001205971.1|, gi|346421334|ref|NM_001244127.1|, gi|402745772|ref|NM_001040476.2|, gi|61316453|ref|NM_001013001.1|, gi|164448561|ref|NM_173961.3|, gi|329663676|ref|NM_001205879.1|, gi|328887911|ref|NM_001205310.1|, gi|331284121|ref|NM_001206634.1|, gi|117935054|ref|NM_174339.3|
GO:0003206	cardiac chamber morphogenesis	14	gi|114051579|ref|NM_001046070.1|, gi|153792106|ref|NM_001099716.1|, gi|328887911|ref|NM_001205310.1|, gi|61316453|ref|NM_001013001.1|, gi|164448561|ref|NM_173961.3|, gi|329664407|ref|NM_001205971.1|, gi|118151325|ref|NM_001078128.1|, gi|156523119|ref|NM_001102504.1|, gi|156121030|ref|NM_001102192.1|, gi|114052622|ref|NM_001046113.1|, gi|402766737|ref|NM_001083638.2|, gi|117935054|ref|NM_174339.3|…
GO:0051260	protein homooligomerization	32	gi|117168254|ref|NM_001077485.1|, gi|88853815|ref|NM_201527.2|, gi|114052193|ref|NM_001046497.1|, gi|115497287|ref|NM_001075268.1|, gi|116004092|ref|NM_001076936.1|, gi|139949148|ref|NM_001083717.1|, gi|156602650|ref|NM_174077.3|, gi|329744528|ref|NM_001206319.1|, gi|45430038|ref|NM_205808.1|, gi|115497583|ref|NM_001075884.1|, gi|118150785|ref|NM_001077836.1|, gi|122692362|ref|NM_001080360.1|, gi…
GO:0002460	adaptive immune response based on somatic recombination of immune receptors built from immunoglobulin superfamily domains	19	gi|31342240|ref|NM_174348.2|, gi|31343138|ref|NM_173974.2|, gi|149773589|ref|NM_001099214.1|, gi|402745775|ref|NM_001034385.2|, gi|281485556|ref|NM_001075994.2|, gi|402693252|ref|NM_001035397.2|, gi|402692999|ref|NM_001077833.2|, gi|114052153|ref|NM_001045933.1|, gi|115496971|ref|NM_001075297.1|, gi|114052622|ref|NM_001046113.1|, gi|402766737|ref|NM_001083638.2|, gi|30794303|ref|NM_181004.1|, gi|…
GO:0001763	morphogenesis of a branching structure	24	gi|77736575|ref|NM_001034799.1|, gi|149642860|ref|NM_001099141.1|, gi|329663676|ref|NM_001205879.1|, gi|153792106|ref|NM_001099716.1|, gi|163915358|ref|NM_001113174.1|, gi|329663648|ref|NM_001205875.1|, gi|402743397|ref|NM_001075677.2|, gi|328887911|ref|NM_001205310.1|, gi|42733595|ref|NM_203359.1|, gi|371940996|ref|NM_001191516.2|, gi|402743515|ref|NM_001099363.2|, gi|114051222|ref|NM_001046198.…
GO:0071222	cellular response to lipopolysaccharide	13	gi|31341853|ref|NM_174489.2|, gi|114051575|ref|NM_001046154.1|, gi|114052622|ref|NM_001046113.1|, gi|126723253|ref|NM_001080242.2|, gi|157279962|ref|NM_001105027.1|, gi|164420767|ref|NM_001046098.2|, gi|329663678|ref|NM_001206135.1|, gi|329664407|ref|NM_001205971.1|, gi|402692880|ref|NM_001083769.2|, gi|402693064|ref|NM_173892.4|, gi|402766737|ref|NM_001083638.2|, gi|31343056|ref|NM_174006.2|, gi…
GO:0042592	homeostatic process	134	gi|139949219|ref|NM_001083635.1|, gi|115494977|ref|NM_001076300.1|, gi|117935054|ref|NM_174339.3|, gi|402693236|ref|NM_001097574.2|, gi|114051142|ref|NM_001046206.1|, gi|31343056|ref|NM_174006.2|, gi|115496877|ref|NM_001075679.1|, gi|163915358|ref|NM_001113174.1|, gi|300797694|ref|NM_001192104.1|, gi|329663989|ref|NM_001205663.1|, gi|329665036|ref|NM_001206047.1|, gi|31342681|ref|NM_174171.2|, gi…
GO:0030178	negative regulation of Wnt receptor signaling pathway	11	gi|118151255|ref|NM_001078092.1|, gi|329665049|ref|NM_001205537.1|, gi|149642860|ref|NM_001099141.1|, gi|134085905|ref|NM_001083523.1|, gi|156121030|ref|NM_001102192.1|, gi|164448561|ref|NM_173961.3|, gi|190360728|ref|NM_001128497.1|, gi|221136849|ref|NM_001144082.1|, gi|329664407|ref|NM_001205971.1|, gi|402692563|ref|NM_174739.4|, gi|402743397|ref|NM_001075677.2|
GO:0016310	phosphorylation	192	gi|27806444|ref|NM_174164.1|, gi|155372122|ref|NM_001101201.1|, gi|156120630|ref|NM_001101991.1|, gi|221136845|ref|NM_001144081.1|, gi|221136849|ref|NM_001144082.1|, gi|281427247|ref|NM_001076096.2|, gi|329664407|ref|NM_001205971.1|, gi|329664845|ref|NM_001205770.1|, gi|329665049|ref|NM_001205537.1|, gi|31342610|ref|NM_174197.2|, gi|27807038|ref|NM_174575.1|, gi|41386728|ref|NM_176612.1|, gi|1561…
GO:0070887	cellular response to chemical stimulus	176	gi|147904941|ref|NM_001011678.2|, gi|32189343|ref|NM_173993.1|, gi|117935054|ref|NM_174339.3|, gi|329664743|ref|NM_001206269.1|, gi|329664845|ref|NM_001205770.1|, gi|149773589|ref|NM_001099214.1|, gi|402744210|ref|NM_001076516.2|, gi|71892429|ref|NM_001030298.1|, gi|84000562|ref|NM_174530.2|, gi|157073973|ref|NM_001103226.1|, gi|253970395|ref|NM_001075162.2|, gi|300794134|ref|NM_001191417.1|, gi|…
GO:0051028	mRNA transport	15	gi|31342422|ref|NM_174284.2|, gi|31343570|ref|NM_175808.2|, gi|47564033|ref|NM_001001137.1|, gi|155372180|ref|NM_001101231.1|, gi|157785626|ref|NM_001105630.1|, gi|402692504|ref|NM_001075643.2|, gi|402745444|ref|NM_001045880.2|, gi|329664569|ref|NM_001205480.1|, gi|77735394|ref|NM_001034222.1|, gi|77735728|ref|NM_001034387.1|, gi|300795658|ref|NM_001192261.1|, gi|300797375|ref|NM_001192089.1|, gi…
GO:0016032	viral reproduction	48	gi|329663164|ref|NM_001206313.1|, gi|402692679|ref|NM_001037623.2|, gi|402692681|ref|NM_001034792.2|, gi|402745557|ref|NM_001076458.2|, gi|77404289|ref|NM_001034047.1|, gi|157428033|ref|NM_001105455.1|, gi|402766647|ref|NM_001033624.2|, gi|28372480|ref|NM_175712.1|, gi|31343056|ref|NM_174006.2|, gi|330417900|ref|NM_001206476.1|, gi|402745095|ref|NM_001099023.2|, gi|31342240|ref|NM_174348.2|, gi|7…
GO:0031570	DNA integrity checkpoint	18	gi|300795125|ref|NM_001192490.1|, gi|329663320|ref|NM_001206079.1|, gi|61656170|ref|NM_001013364.1|, gi|155372268|ref|NM_001101277.1|, gi|300794712|ref|NM_001193238.1|, gi|31341991|ref|NM_174441.2|, gi|62751408|ref|NM_001015639.1|, gi|114052509|ref|NM_001045900.1|, gi|114053134|ref|NM_001045962.1|, gi|115496733|ref|NM_001075693.1|, gi|118151325|ref|NM_001078128.1|, gi|134085945|ref|NM_001083376.1…
GO:0007626	locomotory behavior	22	gi|162287147|ref|NM_001111120.1|, gi|300795511|ref|NM_001191242.1|, gi|31340795|ref|NM_174663.2|, gi|31342637|ref|NM_174186.2|, gi|148222706|ref|NM_001098121.1|, gi|149642806|ref|NM_001099105.1|, gi|154152006|ref|NM_001100362.1|, gi|156120402|ref|NM_001101877.1|, gi|163915358|ref|NM_001113174.1|, gi|329663126|ref|NM_001205541.1|, gi|402691766|ref|NM_180993.2|, gi|402744600|ref|NM_174206.3|, gi|32…
GO:0050792	regulation of viral reproduction	11	gi|329663164|ref|NM_001206313.1|, gi|402692679|ref|NM_001037623.2|, gi|402692681|ref|NM_001034792.2|, gi|402745557|ref|NM_001076458.2|, gi|402745024|ref|NM_001024554.3|, gi|42733595|ref|NM_203359.1|, gi|77735506|ref|NM_001034276.1|, gi|118150773|ref|NM_001077827.1|, gi|157785560|ref|NM_001105614.1|, gi|402745095|ref|NM_001099023.2|, gi|402692287|ref|NM_001075147.2|
GO:0009203	ribonucleoside triphosphate catabolic process	75	gi|148236342|ref|NM_001097573.1|, gi|156121148|ref|NM_001102252.1|, gi|215422351|ref|NM_001103109.2|, gi|329664531|ref|NM_001205731.1|, gi|330688403|ref|NM_001192906.2|, gi|329663581|ref|NM_001205865.1|, gi|300797474|ref|NM_001191326.1|, gi|110347588|ref|NM_001015643.2|, gi|329299100|ref|NM_001191409.2|, gi|402692257|ref|NM_001102012.2|, gi|31341991|ref|NM_174441.2|, gi|62751408|ref|NM_001015639.…
GO:0051252	regulation of RNA metabolic process	311	gi|41386728|ref|NM_176612.1|, gi|329663164|ref|NM_001206313.1|, gi|402692679|ref|NM_001037623.2|, gi|402692681|ref|NM_001034792.2|, gi|402745557|ref|NM_001076458.2|, gi|157427957|ref|NM_001105416.1|, gi|31341853|ref|NM_174489.2|, gi|42733595|ref|NM_203359.1|, gi|61316453|ref|NM_001013001.1|, gi|75677539|ref|NM_001033121.1|, gi|78369409|ref|NM_001035327.1|, gi|83035108|ref|NM_001037620.1|, gi|8400…
GO:0043523	regulation of neuron apoptotic process	17	gi|114052485|ref|NM_001046332.1|, gi|118150773|ref|NM_001077827.1|, gi|118150793|ref|NM_001077840.1|, gi|122692314|ref|NM_001080228.1|, gi|156120630|ref|NM_001101991.1|, gi|164420790|ref|NM_001113252.1|, gi|331284121|ref|NM_001206634.1|, gi|402693162|ref|NM_001098859.2|, gi|70778916|ref|NM_177945.3|, gi|88853815|ref|NM_201527.2|, gi|114052622|ref|NM_001046113.1|, gi|117935054|ref|NM_174339.3|, gi…
GO:0007093	mitotic cell cycle checkpoint	22	gi|61656170|ref|NM_001013364.1|, gi|155372268|ref|NM_001101277.1|, gi|115496513|ref|NM_001075489.1|, gi|156121004|ref|NM_001102179.1|, gi|329664521|ref|NM_001205474.1|, gi|402746854|ref|NM_001040529.2|, gi|114052291|ref|NM_001045872.1|, gi|119331223|ref|NM_001079796.1|, gi|300796064|ref|NM_001191513.1|, gi|31341991|ref|NM_174441.2|, gi|62751408|ref|NM_001015639.1|, gi|114052509|ref|NM_001045900.1…
GO:0001101	response to acid	13	gi|27807038|ref|NM_174575.1|, gi|31343056|ref|NM_174006.2|, gi|103472132|ref|NM_001034465.2|, gi|114051575|ref|NM_001046154.1|, gi|115497123|ref|NM_001075653.1|, gi|126723253|ref|NM_001080242.2|, gi|402745310|ref|NM_174473.4|, gi|402745359|ref|NM_001034485.2|, gi|329663811|ref|NM_001205897.1|, gi|115497159|ref|NM_001075279.1|, gi|402693064|ref|NM_173892.4|, gi|402692778|ref|NM_001034708.2|, gi|11…
GO:0002429	immune response-activating cell surface receptor signaling pathway	16	gi|116003952|ref|NM_001076863.1|, gi|329299092|ref|NM_001192503.2|, gi|402744210|ref|NM_001076516.2|, gi|114052622|ref|NM_001046113.1|, gi|117935046|ref|NM_175798.3|, gi|402766737|ref|NM_001083638.2|, gi|27807038|ref|NM_174575.1|, gi|73853749|ref|NM_174011.3|, gi|114052153|ref|NM_001045933.1|, gi|115497129|ref|NM_001076072.1|, gi|118151041|ref|NM_001077972.1|, gi|147899034|ref|NM_001098116.1|, gi…
GO:0045859	regulation of protein kinase activity	68	gi|27806444|ref|NM_174164.1|, gi|155372122|ref|NM_001101201.1|, gi|156120630|ref|NM_001101991.1|, gi|221136845|ref|NM_001144081.1|, gi|221136849|ref|NM_001144082.1|, gi|281427247|ref|NM_001076096.2|, gi|329664407|ref|NM_001205971.1|, gi|329664845|ref|NM_001205770.1|, gi|329665049|ref|NM_001205537.1|, gi|164448561|ref|NM_173961.3|, gi|40789089|ref|NM_199445.1|, gi|72534795|ref|NM_001031751.1|, gi|…
GO:0043087	regulation of GTPase activity	27	gi|148236342|ref|NM_001097573.1|, gi|156121148|ref|NM_001102252.1|, gi|215422351|ref|NM_001103109.2|, gi|329664531|ref|NM_001205731.1|, gi|330688403|ref|NM_001192906.2|, gi|329663581|ref|NM_001205865.1|, gi|300797474|ref|NM_001191326.1|, gi|110347588|ref|NM_001015643.2|, gi|329299100|ref|NM_001191409.2|, gi|402692257|ref|NM_001102012.2|, gi|118150773|ref|NM_001077827.1|, gi|329664029|ref|NM_00120…
GO:0051641	cellular localization	238	gi|402693269|ref|NM_001038162.2|, gi|125991941|ref|NM_001081604.1|, gi|300796338|ref|NM_001192806.1|, gi|62461595|ref|NM_174282.3|, gi|118151107|ref|NM_001078007.1|, gi|402744731|ref|NM_001081600.2|, gi|134085784|ref|NM_001083372.1|, gi|195539520|ref|NM_001130754.1|, gi|402746824|ref|NM_001075541.2|, gi|78365294|ref|NM_001035484.1|, gi|118150809|ref|NM_001077847.1|, gi|31341248|ref|NM_174836.2|, …
GO:0000122	negative regulation of transcription from RNA polymerase II promoter	64	gi|41386728|ref|NM_176612.1|, gi|31341853|ref|NM_174489.2|, gi|42733595|ref|NM_203359.1|, gi|61316453|ref|NM_001013001.1|, gi|75677539|ref|NM_001033121.1|, gi|78369409|ref|NM_001035327.1|, gi|83035108|ref|NM_001037620.1|, gi|84000260|ref|NM_001038137.1|, gi|109948281|ref|NR_003097.1|, gi|112817619|ref|NM_001015567.2|, gi|114052153|ref|NM_001045933.1|, gi|114052622|ref|NM_001046113.1|, gi|11405316…
GO:0051320	S phase	19	gi|31341991|ref|NM_174441.2|, gi|62751408|ref|NM_001015639.1|, gi|114052509|ref|NM_001045900.1|, gi|114052582|ref|NM_001045894.1|, gi|114052980|ref|NM_001046234.1|, gi|114053134|ref|NM_001045962.1|, gi|115496733|ref|NM_001075693.1|, gi|124249277|ref|NM_001080903.1|, gi|156120402|ref|NM_001101877.1|, gi|270483789|ref|NM_001145865.1|, gi|329664255|ref|NM_001205952.1|, gi|402691686|ref|NM_001034233.…
GO:0010558	negative regulation of macromolecule biosynthetic process	122	gi|41386728|ref|NM_176612.1|, gi|28849936|ref|NM_176852.1|, gi|157427957|ref|NM_001105416.1|, gi|31341853|ref|NM_174489.2|, gi|42733595|ref|NM_203359.1|, gi|61316453|ref|NM_001013001.1|, gi|75677539|ref|NM_001033121.1|, gi|78369409|ref|NM_001035327.1|, gi|83035108|ref|NM_001037620.1|, gi|84000260|ref|NM_001038137.1|, gi|109948281|ref|NR_003097.1|, gi|112817619|ref|NM_001015567.2|, gi|114052153|re…
GO:0042327	positive regulation of phosphorylation	67	gi|27806444|ref|NM_174164.1|, gi|155372122|ref|NM_001101201.1|, gi|156120630|ref|NM_001101991.1|, gi|221136845|ref|NM_001144081.1|, gi|221136849|ref|NM_001144082.1|, gi|281427247|ref|NM_001076096.2|, gi|329664407|ref|NM_001205971.1|, gi|329664845|ref|NM_001205770.1|, gi|329665049|ref|NM_001205537.1|, gi|27807038|ref|NM_174575.1|, gi|41386728|ref|NM_176612.1|, gi|156120806|ref|NM_001102080.1|, gi|…
GO:0030335	positive regulation of cell migration	28	gi|31341832|ref|NM_174496.2|, gi|329664407|ref|NM_001205971.1|, gi|156121148|ref|NM_001102252.1|, gi|27807038|ref|NM_174575.1|, gi|115496503|ref|NM_001075827.1|, gi|122692314|ref|NM_001080228.1|, gi|149642860|ref|NM_001099141.1|, gi|297591824|ref|NM_173926.2|, gi|297591826|ref|NM_001185126.1|, gi|300797688|ref|NM_001191336.1|, gi|329663605|ref|NM_001206124.1|, gi|330688473|ref|NM_001206519.1|, gi…
GO:0009892	negative regulation of metabolic process	178	gi|118151325|ref|NM_001078128.1|, gi|154152174|ref|NM_001100319.1|, gi|300797381|ref|NM_001192601.1|, gi|402692361|ref|NM_001080276.2|, gi|41386728|ref|NM_176612.1|, gi|297591824|ref|NM_173926.2|, gi|297591826|ref|NM_001185126.1|, gi|28849936|ref|NM_176852.1|, gi|156523113|ref|NM_001102501.1|, gi|371940996|ref|NM_001191516.2|, gi|402744950|ref|NM_001076473.2|, gi|164448561|ref|NM_173961.3|, gi|15…
GO:0043269	regulation of ion transport	31	gi|41386781|ref|NM_174231.1|, gi|156121148|ref|NM_001102252.1|, gi|163915358|ref|NM_001113174.1|, gi|115495534|ref|NM_001075921.1|, gi|402692287|ref|NM_001075147.2|, gi|31343541|ref|NM_175789.2|, gi|31343591|ref|NM_175819.2|, gi|300797694|ref|NM_001192104.1|, gi|329663989|ref|NM_001205663.1|, gi|329744563|ref|NM_001205987.1|, gi|332164671|ref|NM_001206751.1|, gi|122692506|ref|NM_001080245.1|, gi|…
GO:0030324	lung development	22	gi|31341510|ref|NM_174621.2|, gi|31341924|ref|NM_174464.2|, gi|41386728|ref|NM_176612.1|, gi|42733595|ref|NM_203359.1|, gi|114051575|ref|NM_001046154.1|, gi|331284121|ref|NM_001206634.1|, gi|328887911|ref|NM_001205310.1|, gi|77735514|ref|NM_001034280.1|, gi|61316453|ref|NM_001013001.1|, gi|114052153|ref|NM_001045933.1|, gi|164448561|ref|NM_173961.3|, gi|329663330|ref|NM_001205569.1|, gi|402743515…
GO:0033273	response to vitamin	25	gi|31341924|ref|NM_174464.2|, gi|88853815|ref|NM_201527.2|, gi|126723253|ref|NM_001080242.2|, gi|31343056|ref|NM_174006.2|, gi|110347573|ref|NM_176858.2|, gi|115497133|ref|NM_001075864.1|, gi|114051575|ref|NM_001046154.1|, gi|114052622|ref|NM_001046113.1|, gi|31340715|ref|NM_174696.2|, gi|156120328|ref|NM_001101840.1|, gi|156121148|ref|NM_001102252.1|, gi|219804279|ref|NM_001143855.1|, gi|3296635…
GO:0007166	cell surface receptor signaling pathway	258	gi|156121030|ref|NM_001102192.1|, gi|115497747|ref|NM_001075596.1|, gi|41386781|ref|NM_174231.1|, gi|329664155|ref|NM_001205684.1|, gi|32189343|ref|NM_173993.1|, gi|117935054|ref|NM_174339.3|, gi|329664743|ref|NM_001206269.1|, gi|329664845|ref|NM_001205770.1|, gi|31343056|ref|NM_174006.2|, gi|115495534|ref|NM_001075921.1|, gi|148356262|ref|NM_001098068.1|, gi|156121148|ref|NM_001102252.1|, gi|163…
GO:0019637	organophosphate metabolic process	42	gi|27807166|ref|NM_174643.1|, gi|115496503|ref|NM_001075827.1|, gi|115497133|ref|NM_001075864.1|, gi|300794282|ref|NM_001192704.1|, gi|329665036|ref|NM_001206047.1|, gi|156121148|ref|NM_001102252.1|, gi|300794478|ref|NM_001192714.1|, gi|329663678|ref|NM_001206135.1|, gi|31340943|ref|NM_174783.2|, gi|78042547|ref|NM_001035099.1|, gi|154152032|ref|NM_001100316.1|, gi|402746800|ref|NM_174361.4|, gi|…
GO:0030278	regulation of ossification	22	gi|115495534|ref|NM_001075921.1|, gi|117935054|ref|NM_174339.3|, gi|156121148|ref|NM_001102252.1|, gi|330340441|ref|NM_001193004.2|, gi|41386781|ref|NM_174231.1|, gi|114052622|ref|NM_001046113.1|, gi|115497133|ref|NM_001075864.1|, gi|122692314|ref|NM_001080228.1|, gi|149642860|ref|NM_001099141.1|, gi|155372090|ref|NM_001101183.1|, gi|300794567|ref|NM_001191195.1|, gi|402766737|ref|NM_001083638.2|…
GO:0050900	leukocyte migration	33	gi|41386728|ref|NM_176612.1|, gi|31343056|ref|NM_174006.2|, gi|371940996|ref|NM_001191516.2|, gi|77735832|ref|NM_001034439.1|, gi|164420790|ref|NM_001113252.1|, gi|31341832|ref|NM_174496.2|, gi|329664407|ref|NM_001205971.1|, gi|156121148|ref|NM_001102252.1|, gi|402692287|ref|NM_001075147.2|, gi|300797688|ref|NM_001191336.1|, gi|318037237|ref|NM_174571.3|, gi|41386706|ref|NM_174484.1|, gi|27807038…
GO:0051302	regulation of cell division	15	gi|114052485|ref|NM_001046332.1|, gi|115749606|ref|NM_183084.2|, gi|148236342|ref|NM_001097573.1|, gi|162287147|ref|NM_001111120.1|, gi|300794094|ref|NM_001191415.1|, gi|329744646|ref|NM_001193015.2|, gi|315709517|ref|NM_001101875.2|, gi|329663676|ref|NM_001205879.1|, gi|27806812|ref|NM_173955.1|, gi|145279640|ref|NM_173896.2|, gi|155372090|ref|NM_001101183.1|, gi|164420790|ref|NM_001113252.1|, g…
GO:0015749	monosaccharide transport	16	gi|402693285|ref|NM_001109802.2|, gi|60302690|ref|NM_174315.3|, gi|155371850|ref|NM_001101060.1|, gi|156120506|ref|NM_001101929.1|, gi|155722980|ref|NM_001101042.1|, gi|164448561|ref|NM_173961.3|, gi|77735394|ref|NM_001034222.1|, gi|77735728|ref|NM_001034387.1|, gi|157785626|ref|NM_001105630.1|, gi|329664715|ref|NM_001205754.1|, gi|27807038|ref|NM_174575.1|, gi|297591824|ref|NM_173926.2|, gi|2975…
GO:0006810	transport	410	gi|402693269|ref|NM_001038162.2|, gi|125991941|ref|NM_001081604.1|, gi|300796338|ref|NM_001192806.1|, gi|157073973|ref|NM_001103226.1|, gi|62461595|ref|NM_174282.3|, gi|118151107|ref|NM_001078007.1|, gi|402744731|ref|NM_001081600.2|, gi|31340943|ref|NM_174783.2|, gi|31341853|ref|NM_174489.2|, gi|41386781|ref|NM_174231.1|, gi|62988301|ref|NM_001017947.1|, gi|78045538|ref|NM_001035081.1|, gi|843700…
GO:0007399	nervous system development	181	gi|139949219|ref|NM_001083635.1|, gi|157785560|ref|NM_001105614.1|, gi|114051142|ref|NM_001046206.1|, gi|328887911|ref|NM_001205310.1|, gi|402691645|ref|NM_001076259.2|, gi|118151041|ref|NM_001077972.1|, gi|281427247|ref|NM_001076096.2|, gi|329663320|ref|NM_001206079.1|, gi|331028500|ref|NM_001206590.1|, gi|163915358|ref|NM_001113174.1|, gi|329663364|ref|NM_001206086.1|, gi|402693161|ref|NM_00110…
GO:0061039	ovum-producing ovary development	11	gi|148747149|ref|NM_174363.2|, gi|329664743|ref|NM_001206269.1|, gi|41386765|ref|NM_174061.1|, gi|115497133|ref|NM_001075864.1|, gi|31342100|ref|NM_174403.2|, gi|402767047|ref|NM_001046412.2|, gi|402693158|ref|NM_001034262.2|, gi|28849936|ref|NM_176852.1|, gi|262050643|ref|NM_001166484.1|, gi|371940996|ref|NM_001191516.2|, gi|31343138|ref|NM_173974.2|
GO:0007017	microtubule-based process	57	gi|402693161|ref|NM_001100305.2|, gi|402693437|ref|NM_001078000.2|, gi|114051853|ref|NM_001046410.1|, gi|300797688|ref|NM_001191336.1|, gi|330688403|ref|NM_001192906.2|, gi|332309234|ref|NM_001206870.1|, gi|346421400|ref|NM_001244145.1|, gi|402691766|ref|NM_180993.2|, gi|402692999|ref|NM_001077833.2|, gi|402693050|ref|NM_001001855.3|, gi|300795443|ref|NM_001192762.1|, gi|329755346|ref|NM_00119263…
GO:0042542	response to hydrogen peroxide	16	gi|27806080|ref|NM_174431.1|, gi|27807166|ref|NM_174643.1|, gi|156602650|ref|NM_174077.3|, gi|88853815|ref|NM_201527.2|, gi|115496503|ref|NM_001075827.1|, gi|115497133|ref|NM_001075864.1|, gi|118150773|ref|NM_001077827.1|, gi|126723253|ref|NM_001080242.2|, gi|156121148|ref|NM_001102252.1|, gi|315709517|ref|NM_001101875.2|, gi|31341426|ref|NM_173878.2|, gi|114051575|ref|NM_001046154.1|, gi|1181509…
GO:0009628	response to abiotic stimulus	87	gi|115497081|ref|NM_001075656.1|, gi|115497123|ref|NM_001075653.1|, gi|118150793|ref|NM_001077840.1|, gi|156523119|ref|NM_001102504.1|, gi|158819092|ref|NM_001110181.1|, gi|402692179|ref|NM_001098958.2|, gi|402692270|ref|NM_001035295.3|, gi|402746794|ref|NM_001038681.2|, gi|31340715|ref|NM_174696.2|, gi|31343056|ref|NM_174006.2|, gi|41386728|ref|NM_176612.1|, gi|115496470|ref|NM_001076340.1|, gi|…
GO:0008064	regulation of actin polymerization or depolymerization	11	gi|115497129|ref|NM_001076072.1|, gi|156121148|ref|NM_001102252.1|, gi|162287147|ref|NM_001111120.1|, gi|300797688|ref|NM_001191336.1|, gi|371940996|ref|NM_001191516.2|, gi|300795249|ref|NM_001192496.1|, gi|77736200|ref|NM_001034627.1|, gi|115496124|ref|NM_001075749.1|, gi|163915358|ref|NM_001113174.1|, gi|50872140|ref|NM_001002885.1|, gi|164414725|ref|NM_001113231.1|
GO:0006468	protein phosphorylation	154	gi|27806444|ref|NM_174164.1|, gi|155372122|ref|NM_001101201.1|, gi|156120630|ref|NM_001101991.1|, gi|221136845|ref|NM_001144081.1|, gi|221136849|ref|NM_001144082.1|, gi|281427247|ref|NM_001076096.2|, gi|329664407|ref|NM_001205971.1|, gi|329664845|ref|NM_001205770.1|, gi|329665049|ref|NM_001205537.1|, gi|31342610|ref|NM_174197.2|, gi|27807038|ref|NM_174575.1|, gi|41386728|ref|NM_176612.1|, gi|1561…
GO:0006974	response to DNA damage stimulus	83	gi|297307108|ref|NM_001143857.2|, gi|402692349|ref|NM_001114527.2|, gi|134085945|ref|NM_001083376.1|, gi|118151325|ref|NM_001078128.1|, gi|300795125|ref|NM_001192490.1|, gi|329663320|ref|NM_001206079.1|, gi|61656170|ref|NM_001013364.1|, gi|155372268|ref|NM_001101277.1|, gi|27806444|ref|NM_174164.1|, gi|281485556|ref|NM_001075994.2|, gi|402746794|ref|NM_001038681.2|, gi|156121086|ref|NM_001102220.…
GO:0021700	developmental maturation	18	gi|134085682|ref|NM_001083479.1|, gi|149642860|ref|NM_001099141.1|, gi|156121052|ref|NM_001102203.1|, gi|329663364|ref|NM_001206086.1|, gi|88319926|ref|NM_174068.2|, gi|300795084|ref|NM_001192488.1|, gi|156121148|ref|NM_001102252.1|, gi|300794094|ref|NM_001191415.1|, gi|164420790|ref|NM_001113252.1|, gi|402691804|ref|NM_001101839.2|, gi|31342094|ref|NM_174404.2|, gi|413081857|ref|NM_001034727.3|,…
GO:0001764	neuron migration	13	gi|31340795|ref|NM_174663.2|, gi|88319926|ref|NM_174068.2|, gi|115495080|ref|NM_001075500.1|, gi|115496829|ref|NM_001075309.1|, gi|118151041|ref|NM_001077972.1|, gi|154152028|ref|NM_001100321.1|, gi|154152034|ref|NM_001100348.1|, gi|156523167|ref|NM_001102528.1|, gi|163915358|ref|NM_001113174.1|, gi|329663126|ref|NM_001205541.1|, gi|329664097|ref|NM_001206188.1|, gi|402743812|ref|NM_001100293.2|,…
GO:0035335	peptidyl-tyrosine dephosphorylation	14	gi|62751748|ref|NM_001015662.1|, gi|94966945|ref|NM_001040576.1|, gi|115496042|ref|NM_001075131.1|, gi|164448635|ref|NM_001113261.1|, gi|300794005|ref|NM_001192946.1|, gi|300794094|ref|NM_001191415.1|, gi|300794712|ref|NM_001193238.1|, gi|329299092|ref|NM_001192503.2|, gi|329663243|ref|NM_001206067.1|, gi|329663605|ref|NM_001206124.1|, gi|329664181|ref|NM_001205687.1|, gi|332078452|ref|NM_0012067…
GO:0032879	regulation of localization	153	gi|329664845|ref|NM_001205770.1|, gi|117935054|ref|NM_174339.3|, gi|149773589|ref|NM_001099214.1|, gi|402744210|ref|NM_001076516.2|, gi|115495492|ref|NM_001075925.1|, gi|115496503|ref|NM_001075827.1|, gi|402692097|ref|NM_001079645.2|, gi|329664295|ref|NM_001205957.1|, gi|115497133|ref|NM_001075864.1|, gi|41386781|ref|NM_174231.1|, gi|156121148|ref|NM_001102252.1|, gi|149642800|ref|NM_001098963.1|…
GO:0016477	cell migration	97	gi|163915358|ref|NM_001113174.1|, gi|329663364|ref|NM_001206086.1|, gi|329663648|ref|NM_001205875.1|, gi|41386728|ref|NM_176612.1|, gi|31343056|ref|NM_174006.2|, gi|371940996|ref|NM_001191516.2|, gi|115497129|ref|NM_001076072.1|, gi|156121030|ref|NM_001102192.1|, gi|157427947|ref|NM_001105411.1|, gi|300796338|ref|NM_001192806.1|, gi|329664029|ref|NM_001205668.1|, gi|331028527|ref|NM_001206594.1|,…
GO:0001701	in utero embryonic development	51	gi|31343004|ref|NM_174027.2|, gi|32189343|ref|NM_173993.1|, gi|117935054|ref|NM_174339.3|, gi|329664013|ref|NM_001205666.1|, gi|157785560|ref|NM_001105614.1|, gi|77735832|ref|NM_001034439.1|, gi|300794301|ref|NM_001192449.1|, gi|300796338|ref|NM_001192806.1|, gi|115497081|ref|NM_001075656.1|, gi|31343138|ref|NM_173974.2|, gi|329664215|ref|NM_001205947.1|, gi|31341510|ref|NM_174621.2|, gi|77736466…
GO:0051924	regulation of calcium ion transport	18	gi|41386781|ref|NM_174231.1|, gi|163915358|ref|NM_001113174.1|, gi|115495534|ref|NM_001075921.1|, gi|402692287|ref|NM_001075147.2|, gi|31343541|ref|NM_175789.2|, gi|31343591|ref|NM_175819.2|, gi|300797694|ref|NM_001192104.1|, gi|329663989|ref|NM_001205663.1|, gi|329744563|ref|NM_001205987.1|, gi|332164671|ref|NM_001206751.1|, gi|122692506|ref|NM_001080245.1|, gi|329755232|ref|NM_001206365.1|, gi|…
GO:0048011	nerve growth factor receptor signaling pathway	20	gi|27805856|ref|NM_174285.1|, gi|27807038|ref|NM_174575.1|, gi|31342538|ref|NM_174230.2|, gi|114052622|ref|NM_001046113.1|, gi|115432048|ref|NM_174414.3|, gi|115432054|ref|NM_174794.2|, gi|115497065|ref|NM_001075289.1|, gi|115497345|ref|NM_001075125.1|, gi|148226663|ref|NM_001097989.1|, gi|148236342|ref|NM_001097573.1|, gi|149642932|ref|NM_001099107.1|, gi|154707845|ref|NM_001098937.1|, gi|156121…
GO:0065004	protein-DNA complex assembly	19	gi|31341172|ref|NM_173880.2|, gi|116004224|ref|NM_001077003.1|, gi|157785558|ref|NM_001105615.1|, gi|402743608|ref|NM_001077013.2|, gi|402744346|ref|NM_001079619.2|, gi|402746020|ref|NM_001099724.2|, gi|41386728|ref|NM_176612.1|, gi|84000370|ref|NM_001038197.1|, gi|120474977|ref|NM_001037469.2|, gi|154707859|ref|NM_001098989.1|, gi|157427957|ref|NM_001105416.1|, gi|157785560|ref|NM_001105614.1|, …
GO:2000026	regulation of multicellular organismal development	114	gi|328751694|ref|NM_001191261.2|, gi|31343249|ref|NM_173924.2|, gi|148747149|ref|NM_174363.2|, gi|116003952|ref|NM_001076863.1|, gi|164448561|ref|NM_173961.3|, gi|31341963|ref|NM_174452.2|, gi|31343056|ref|NM_174006.2|, gi|31343161|ref|NM_173965.2|, gi|31343267|ref|NM_173919.2|, gi|47564093|ref|NM_001001166.1|, gi|155372268|ref|NM_001101277.1|, gi|157426836|ref|NM_001098855.1|, gi|329663907|ref|N…
GO:0065003	macromolecular complex assembly	134	gi|31341172|ref|NM_173880.2|, gi|116004224|ref|NM_001077003.1|, gi|157785558|ref|NM_001105615.1|, gi|402743608|ref|NM_001077013.2|, gi|402744346|ref|NM_001079619.2|, gi|402746020|ref|NM_001099724.2|, gi|31343004|ref|NM_174027.2|, gi|329663318|ref|NM_001205567.1|, gi|402745359|ref|NM_001034485.2|, gi|77736446|ref|NM_001034751.1|, gi|114052485|ref|NM_001046332.1|, gi|402692999|ref|NM_001077833.2|, …
GO:0006753	nucleoside phosphate metabolic process	117	gi|61888849|ref|NM_001013582.1|, gi|76253714|ref|NM_174504.2|, gi|139948367|ref|NM_001083757.1|, gi|115495492|ref|NM_001075925.1|, gi|329664407|ref|NM_001205971.1|, gi|31342538|ref|NM_174230.2|, gi|156121030|ref|NM_001102192.1|, gi|31340715|ref|NM_174696.2|, gi|116004240|ref|NM_001077011.1|, gi|149642800|ref|NM_001098963.1|, gi|41386781|ref|NM_174231.1|, gi|115496470|ref|NM_001076340.1|, gi|40269…
GO:0007417	central nervous system development	69	gi|157785560|ref|NM_001105614.1|, gi|114051142|ref|NM_001046206.1|, gi|328887911|ref|NM_001205310.1|, gi|402691645|ref|NM_001076259.2|, gi|118151041|ref|NM_001077972.1|, gi|281427247|ref|NM_001076096.2|, gi|329663320|ref|NM_001206079.1|, gi|331028500|ref|NM_001206590.1|, gi|163915358|ref|NM_001113174.1|, gi|329663364|ref|NM_001206086.1|, gi|402693161|ref|NM_001100305.2|, gi|402693437|ref|NM_00107…
GO:0051216	cartilage development	17	gi|147904592|ref|NM_001098086.1|, gi|300793846|ref|NM_001192938.1|, gi|114052622|ref|NM_001046113.1|, gi|326937478|ref|NM_001205178.1|, gi|402743515|ref|NM_001099363.2|, gi|402766737|ref|NM_001083638.2|, gi|402691804|ref|NM_001101839.2|, gi|126723253|ref|NM_001080242.2|, gi|134085682|ref|NM_001083479.1|, gi|31341510|ref|NM_174621.2|, gi|149642860|ref|NM_001099141.1|, gi|329664407|ref|NM_001205971…
GO:0007005	mitochondrion organization	26	gi|300794305|ref|NM_001192961.1|, gi|402692344|ref|NM_001077993.2|, gi|62751586|ref|NM_001015671.1|, gi|134085731|ref|NM_001083516.1|, gi|300795936|ref|NM_001193042.1|, gi|329755326|ref|NM_001206395.1|, gi|88853815|ref|NM_201527.2|, gi|118150773|ref|NM_001077827.1|, gi|118150793|ref|NM_001077840.1|, gi|139947577|ref|NM_001083658.1|, gi|155372198|ref|NM_001101240.1|, gi|402692743|ref|NM_001034267.…
GO:0045892	negative regulation of transcription, DNA-dependent	104	gi|41386728|ref|NM_176612.1|, gi|157427957|ref|NM_001105416.1|, gi|31341853|ref|NM_174489.2|, gi|42733595|ref|NM_203359.1|, gi|61316453|ref|NM_001013001.1|, gi|75677539|ref|NM_001033121.1|, gi|78369409|ref|NM_001035327.1|, gi|83035108|ref|NM_001037620.1|, gi|84000260|ref|NM_001038137.1|, gi|109948281|ref|NR_003097.1|, gi|112817619|ref|NM_001015567.2|, gi|114052153|ref|NM_001045933.1|, gi|11405262…
GO:0060562	epithelial tube morphogenesis	27	gi|122692314|ref|NM_001080228.1|, gi|117935054|ref|NM_174339.3|, gi|88319926|ref|NM_174068.2|, gi|114052622|ref|NM_001046113.1|, gi|329663648|ref|NM_001205875.1|, gi|329664407|ref|NM_001205971.1|, gi|402766737|ref|NM_001083638.2|, gi|62988297|ref|NM_001017944.1|, gi|77736446|ref|NM_001034751.1|, gi|300794305|ref|NM_001192961.1|, gi|329663676|ref|NM_001205879.1|, gi|118151325|ref|NM_001078128.1|, …
GO:0006066	alcohol metabolic process	33	gi|402693285|ref|NM_001109802.2|, gi|154152034|ref|NM_001100348.1|, gi|187960115|ref|NM_001045969.2|, gi|329664101|ref|NM_001205677.1|, gi|75832055|ref|NM_174242.3|, gi|149642566|ref|NM_001098863.1|, gi|329663555|ref|NM_001205605.1|, gi|402692780|ref|NM_001035482.2|, gi|60302690|ref|NM_174315.3|, gi|402692605|ref|NM_001046069.2|, gi|262073015|ref|NM_177505.3|, gi|164420790|ref|NM_001113252.1|, gi…
GO:0045088	regulation of innate immune response	21	gi|297591824|ref|NM_173926.2|, gi|297591826|ref|NM_001185126.1|, gi|162287147|ref|NM_001111120.1|, gi|27805856|ref|NM_174285.1|, gi|114052622|ref|NM_001046113.1|, gi|115497065|ref|NM_001075289.1|, gi|154707845|ref|NM_001098937.1|, gi|274322605|ref|NM_001081584.2|, gi|402766737|ref|NM_001083638.2|, gi|402693291|ref|NM_001038017.2|, gi|300795994|ref|NM_001192789.1|, gi|149642858|ref|NM_001098936.1|…
GO:0000003	reproduction	146	gi|281485556|ref|NM_001075994.2|, gi|329664695|ref|NM_001206263.1|, gi|300795443|ref|NM_001192762.1|, gi|28849936|ref|NM_176852.1|, gi|148747149|ref|NM_174363.2|, gi|262050643|ref|NM_001166484.1|, gi|332164744|ref|NM_001206782.1|, gi|332309234|ref|NM_001206870.1|, gi|31342923|ref|NM_174063.2|, gi|40789089|ref|NM_199445.1|, gi|78365274|ref|NM_001035339.1|, gi|84000170|ref|NM_001038098.1|, gi|84992…
GO:0055123	digestive system development	12	gi|413081857|ref|NM_001034727.3|, gi|451958154|ref|NM_174048.2|, gi|164420790|ref|NM_001113252.1|, gi|31341510|ref|NM_174621.2|, gi|155372090|ref|NM_001101183.1|, gi|262050643|ref|NM_001166484.1|, gi|328887911|ref|NM_001205310.1|, gi|117935054|ref|NM_174339.3|, gi|329663648|ref|NM_001205875.1|, gi|42733595|ref|NM_203359.1|, gi|329664407|ref|NM_001205971.1|, gi|402693064|ref|NM_173892.4|
GO:0010562	positive regulation of phosphorus metabolic process	69	gi|27806444|ref|NM_174164.1|, gi|155372122|ref|NM_001101201.1|, gi|156120630|ref|NM_001101991.1|, gi|221136845|ref|NM_001144081.1|, gi|221136849|ref|NM_001144082.1|, gi|281427247|ref|NM_001076096.2|, gi|329664407|ref|NM_001205971.1|, gi|329664845|ref|NM_001205770.1|, gi|329665049|ref|NM_001205537.1|, gi|27807038|ref|NM_174575.1|, gi|41386728|ref|NM_176612.1|, gi|156120806|ref|NM_001102080.1|, gi|…
GO:0042058	regulation of epidermal growth factor receptor signaling pathway	11	gi|114051142|ref|NM_001046206.1|, gi|402693372|ref|NM_001046331.2|, gi|78045538|ref|NM_001035081.1|, gi|114052485|ref|NM_001046332.1|, gi|115497345|ref|NM_001075125.1|, gi|122692314|ref|NM_001080228.1|, gi|221136849|ref|NM_001144082.1|, gi|402693109|ref|NM_001076840.2|, gi|300797688|ref|NM_001191336.1|, gi|402693162|ref|NM_001098859.2|, gi|115495820|ref|NM_001076249.1|
GO:0031145	anaphase-promoting complex-dependent proteasomal ubiquitin-dependent protein catabolic process	12	gi|31341991|ref|NM_174441.2|, gi|62751408|ref|NM_001015639.1|, gi|84992998|ref|NM_001034310.2|, gi|114052509|ref|NM_001045900.1|, gi|114053134|ref|NM_001045962.1|, gi|115496733|ref|NM_001075693.1|, gi|329664255|ref|NM_001205952.1|, gi|402691686|ref|NM_001034233.2|, gi|402693419|ref|NM_001078153.2|, gi|402746712|ref|NM_001037612.2|, gi|119331223|ref|NM_001079796.1|, gi|300796064|ref|NM_001191513.1|
GO:0034623	cellular macromolecular complex disassembly	16	gi|300795249|ref|NM_001192496.1|, gi|77735832|ref|NM_001034439.1|, gi|114052291|ref|NM_001045872.1|, gi|300796660|ref|NM_001192822.1|, gi|402693156|ref|NM_001034790.2|, gi|115495124|ref|NM_001076307.1|, gi|402692149|ref|NM_001038066.2|, gi|115495752|ref|NM_001076254.1|, gi|77404289|ref|NM_001034047.1|, gi|157428033|ref|NM_001105455.1|, gi|402766647|ref|NM_001033624.2|, gi|157785560|ref|NM_0011056…
GO:0051129	negative regulation of cellular component organization	38	gi|77736446|ref|NM_001034751.1|, gi|114052485|ref|NM_001046332.1|, gi|402692999|ref|NM_001077833.2|, gi|41386728|ref|NM_176612.1|, gi|371940996|ref|NM_001191516.2|, gi|77735832|ref|NM_001034439.1|, gi|114052291|ref|NM_001045872.1|, gi|402693156|ref|NM_001034790.2|, gi|300796660|ref|NM_001192822.1|, gi|329664407|ref|NM_001205971.1|, gi|114052153|ref|NM_001045933.1|, gi|31342022|ref|NM_174429.2|, g…
[truncated: 566 more rows]

## Sheet: C
Table S7C Biological process of GO enrichment analysis involved in lipid metabolism and adipogenesis
GO ID	Term	#Seqs	Sequences
[truncated: 28 more rows]
