# Supplementary material for: Comparative Transcriptome Analysis Reveals Significant Differences in MicroRNA Expression and Their Target Genes between Adipose and Muscular Tissues in Cattle
Source: PLoS One. 2014 Jul 9;9(7):e102142. doi: 10.1371/journal.pone.0102142 (PMC4090223; doi:10.1371/journal.pone.0102142)
Supplement: Table S8 — Predicted targets for bta-miR-320a. (XLSX) [file pone.0102142.s008.xlsx]

## Sheet: A
Table S8A Predicted targets for bta-miR-320a
miRNA_name	Target_name	Target_len	Match_pos	MFE
bta-miR-320a	NM_001192896	2725	1097	-32.9
miRNA 3' AGCGGGAGAGUUGGGUCGAAAA 5'
:|||:|| ::|||:|||||
target 5' CUGCCUUCCAGGCCCGGCUUUC 3'
>bta-miR-320a	NM_001192912	1572	1505	-22
miRNA 3' AGCGGGAGAGUUGGGUCGAAAA 5'
:| || |:| ||||:|||
target 5' CUGGCCGGGCGA-CCAGUUUUG 3'
>bta-miR-320a	NM_001075702	3269	2919	-20.2
miRNA 3' -AGCGGGAGAGUUGGGUCGAAAA 5'
|:||: |||: |||:|||
target 5' AUUGCUG--UCAGAACAGUUUUA 3'
>bta-miR-320a	NM_174179	1317	390	-20.9
miRNA 3' AGCGGGAGAGUUGG---GUCGAAAA 5'
|||: :| : | |:|||||
target 5' -GGCCUGUUGGUGCUCUCGGCUUUC 3'
>bta-miR-320a	NM_001015537	1885	1286	-22.4
miRNA 3' AGCGGGAGAGUUG--GGUCGAAAA 5'
| |||| |: : ||||||||
target 5' CCUCCCUGACGCUUGCCAGCUUUG 3'
>bta-miR-320a	NM_174311	2590	850	-16
miRNA 3' AGCGGGAGAGU---UG-G--GUCGAAAA- 5'
::|||:| || : ||||||||
target 5' ---AUUUCUUACAAACGUAGCAGCUUUUU 3'
>bta-miR-320a	NM_001076935	2274	904	-18.9
miRNA 3' AGCGGGAGAGUUGGGUCGAAAA 5'
:|:|||||||
target 5' ----------UGCUCAGCUUUA 3'
>bta-miR-320a	NM_001167900	1493	1417	-15.9
miRNA 3' AGCGGGAGAGUUGGGUCGAAAA- 5'
:|::| ||||||||
target 5' ------GUUUGAAGCAGCUUUUU 3'
>bta-miR-320a	NM_001099382	4675	2642	-23.9
miRNA 3' -AGCGGGAGAGUUGGGUCGAAAA 5'
|| | | ||:|:|||||||
target 5' CUCUACAGCCCAGCUCAGCUUUG 3'
>bta-miR-320a	NM_174626	1763	443	-20.2
miRNA 3' AGCGGGAGAGUUGGGUCGAAAA 5'
| || |: ||||||||
target 5' ---ACGUCA-AGGCCAGCUUUG 3'
>bta-miR-320a	NM_174659	1146	320	-21.3
miRNA 3' AGCGGGAGAGUUGGGUCGAAAA 5'
:||||||:|||
target 5' ---------GGACCCAGUUUUG 3'
>bta-miR-320a	NM_001076061	534	270	-21.3
miRNA 3' AGCG-GGAGAGUUGGGUCGAAAA- 5'
|| || :| :|: ||||||||
target 5' -GGCUCCAUUGGAU-CAGCUUUUG 3'
>bta-miR-320a	NM_001078056	2190	1843	-20.4
miRNA 3' AGCGGGAGAGUUGG-GUCGAAAA 5'
:| : :||| || |||||||
target 5' AUGAAUAUUCAUCCUCAGCUUUA 3'
>bta-miR-320a	NM_001105389	2450	94	-19
miRNA 3' AGCGGGAGAGUUGGGUCGAAAA 5'
||| | || |:|||||
target 5' GCGCGCG--CACGGCGGCUUUC 3'
>bta-miR-320a	NM_001114658	1392	16	-17.9
miRNA 3' AGCGGGAGAGUUGG-GUCGAAAA 5'
||:| | |:: |:|||||
target 5' GCGUCAUGGCGGAGGCGGCUUUG 3'
>bta-miR-320a	NM_001113281	3186	1915	-18.8
miRNA 3' AGCGGGA---GAG--U---UGGGUCGAAAA- 5'
|||:| || | || :|||||||
target 5' -GGCCUUGUACUAGGACGGACGUAGCUUUUC 3'
>bta-miR-320a	NM_001076532	4002	1276	-18.4
miRNA 3' -AGC-GGGA--GA---GUUGGGUCGAAAA 5'
|:| ||| :| ||: |||:|||
target 5' GUUGUCCCACGUUACACAGUUCAGUUUUC 3'
>bta-miR-320a	NM_001099704	2157	2033	-22.8
miRNA 3' AGCGGGAGAGUUGGGUCGAAAA- 5'
|: |||||| :|||||||
target 5' ---ACUACUCAACAUAGCUUUUU 3'
>bta-miR-320a	NM_001191456	3370	2181	-19.7
miRNA 3' AGCGGGAGAGUUGGGUCGAAAA 5'
|:|| | ||: |||:|||
target 5' -GGUCC-CGCAGA-CAGUUUUA 3'
>bta-miR-320a	NM_174766	7164	4411	-24.8
miRNA 3' -AGCGGGAG-AGUUGGGUCGAAAA 5'
|||||: ||:: |||||||
target 5' GUCGCCUGAUUCGG--CAGCUUUC 3'
>bta-miR-320a	NM_174302	2148	443	-15
miRNA 3' AGCGGGAGAGUUGGGUCGAAAA 5'
:| |||||||
target 5' ---------AGAAACAGCUUUG 3'
>bta-miR-320a	NM_001014872	2656	2519	-19.9
miRNA 3' AGCGGGAG--AGUUGGGUCGAAAA 5'
:||| |: ||||:|||
target 5' --UUCCUAAAUUUUACCAGUUUUA 3'
>bta-miR-320a	NM_001144852	1613	202	-27.3
miRNA 3' AGCGG-GAGAGUUG-GGUCGAAAA 5'
|| ||||||: :|||||||
target 5' -AGCAGCUCUCAGGAUCAGCUUUC 3'
>bta-miR-320a	NM_001191523	8967	5339	-22.2
miRNA 3' AGCGGGAGAGUUGGGUCGAAAA- 5'
:| :||| |: |||||||||
target 5' AUGGGUUCUGAGACCAGCUUUUC 3'
>bta-miR-320a	NM_001100341	1231	12	-18.1
miRNA 3' AGCGGGAGAGUUGGGUCGAAAA 5'
:||||||||
target 5' -----------UUCCAGCUUUG 3'
>bta-miR-320a	NM_001075987	4151	1780	-22.3
miRNA 3' AGCGGGAGAGU--UGG--GUCGAAAA- 5'
| : ||||| ||| |||:||||
target 5' -AGGUGUCUCAGCACCUACAGUUUUUU 3'
>bta-miR-320a	NM_001076289	3836	2450	-22.3
miRNA 3' AGCGGGAGAGUUGGGUCGAAAA 5'
||: |:|: : |||||||
target 5' -AGCUGUUUUCUUGCAGCUUUC 3'
>bta-miR-320a	NM_001076893	2484	609	-17.2
miRNA 3' AGCGGGAGAGUUGGGUCGAAAA 5'
|| || :| |||||||
target 5' -GGCA--CUGGAG-CAGCUUUG 3'
>bta-miR-320a	NM_001192665	2500	1924	-14.4
miRNA 3' AGCGGGAGAGUUGGGUCGAAAA 5'
: |:|:| :||||||
target 5' ---AUGUUUUAUAGUAGCUUUG 3'
>bta-miR-320a	NM_001078048	2068	1297	-20.7
miRNA 3' AGCGGGAGAGUUGG-GUCGAAAA- 5'
:|: |||: :| :|||||||
target 5' GUGUUUUCUU--UCAUAGCUUUUU 3'
>bta-miR-320a	NM_001193238	1754	1604	-12.4
miRNA 3' AGCGGGAGAGU---UGGGUCGAAAA 5'
:||: || : | |||:|||
target 5' CUGCU-UCAAGAAAAAGCAGUUUUA 3'
>bta-miR-320a	NM_001077953	2469	271	-27
miRNA 3' AGCGGGAGAGUUGGGUCGAAAA 5'
|:|| |:: ||||||||
target 5' -AGUCCGACCGGGCCAGCUUUG 3'
>bta-miR-320a	NM_001191319	5643	3568	-24.3
miRNA 3' AGCGGGAGAGUUGG-GUCGAAAA- 5'
:|::||: ||| |||:||||
target 5' GUGUUCUUGU-ACCACAGUUUUUA 3'
>bta-miR-320a	NM_001105372	4321	3393	-23.1
miRNA 3' AGCGGGAGAGUUG--GGUCGAAAA- 5'
:|::||:|: |: ||||:||||
target 5' GUGUUCUUUUUAUAACCAGUUUUUA 3'
>bta-miR-320a	NM_001143744	2446	511	-23.5
miRNA 3' AGCGGGAGAGUUGGGUCGAAAA 5'
||: || | |:|||||||
target 5' ACGUGCUGACC-CUCAGCUUUG 3'
>bta-miR-320a	NM_001193056	1600	1542	-21.8
miRNA 3' AGCGGGAGAGUUGGGUCGAAAA 5'
|||:| |:| |||||||
target 5' ---ACCUUU-AGCACAGCUUUG 3'
>bta-miR-320a	NM_174002	5249	3032	-27.7
miRNA 3' -AGCGGGAGAGUUG--GGUCGAAAA 5'
||||| || :::| ||||||||
target 5' AUCGCCAUCCUGGCGGCCAGCUUUG 3'
>bta-miR-320a	NM_174419	2884	672	-25.3
miRNA 3' AGCGGGAGAG-U---UGG-GUCGAAAA 5'
|:|:|:|| | ||| |||||||
target 5' -GGUCUUUUCCAAAUACCUCAGCUUUG 3'
>bta-miR-320a	NM_001100348	1488	776	-23.6
miRNA 3' AGCGGGAGAGUUGGGUCGAAAA 5'
:||||| ::| |:|||||
target 5' --CUCCUCU-GGCACGGCUUUG 3'
>bta-miR-320a	NM_001079592	1034	730	-26.9
miRNA 3' AGCGGGAGAGUUGGGUCGAAAA 5'
|: |:||| |||||||||
target 5' -AGUA-UUUCAUCCCAGCUUUG 3'
>bta-miR-320a	NM_001191510	1666	1347	-21.5
miRNA 3' AGCGGGAGAGUUGGGUCGAAAA 5'
||:|||| |||:|||
target 5' ----ACUUUCAAAACAGUUUUG 3'
>bta-miR-320a	NM_001079784	2121	515	-13.3
miRNA 3' AGCGGGAGAGUUGGGUCGAAAA 5'
|: : ::| :||||||
target 5' -GGUGUGGGUGAA-UAGCUUUC 3'
>bta-miR-320a	NM_001101880	5892	3507	-22
miRNA 3' AGCGGGAGAGUUGG---GUCGAAAA- 5'
|:| ||| |||| :|||||||
target 5' -GGUCAUCUAAACCUGUUAGCUUUUU 3'
>bta-miR-320a	NM_001191268	5319	1885	-22.9
miRNA 3' -AGCGGGAGAGUUGGGUCGAAAA- 5'
|| ||| ||:: ||||||||
target 5' AUCCCCCAAGCAGUGCAGCUUUUC 3'
>bta-miR-320a	NM_181038	1750	1032	-18.7
miRNA 3' AGCGGGAGAGUUGGGUCGAAAA 5'
|:|: |:|: |:|||||
target 5' -AGUCU--UUAGA-CGGCUUUA 3'
>bta-miR-320a	NM_174780	1809	1322	-19.1
miRNA 3' AGCGGGAGAGUUGG-GUCGAAAA- 5'
|::|:||| :: ||||||||
target 5' --UCUUUUUCAUUUACAGCUUUUC 3'
>bta-miR-320a	NM_001205189	1891	443	-19.4
miRNA 3' AGCGGGAGAGUUG-GGUCGAAAA- 5'
||| |||||||||
target 5' ---------AAACUCCAGCUUUUC 3'
>bta-miR-320a	NM_001076508	1600	1135	-21.1
miRNA 3' AGCGGGAGAGUUGGGUCGAAAA 5'
||: | ||: |:||||||
target 5' -AGCUGGC-CAG-CUAGCUUUG 3'
>bta-miR-320a	NM_001001159	3095	418	-20.8
miRNA 3' AGCGGGAGAGUUG--GGUCGAAAA 5'
||| || : :|||||||
target 5' ---ACCUGUCUGAUAUCAGCUUUC 3'
>bta-miR-320a	NM_001079631	998	787	-15.7
miRNA 3' AGCGGGAGAGUUGGGUCGAAAA- 5'
:| ||||||||
target 5' ---------GGAAACAGCUUUUA 3'
>bta-miR-320a	NM_001191424	7106	6051	-21.6
miRNA 3' AGCG-GGAGAGUUGGGUCGAAAA 5'
|: || |||| |:||||||
target 5' -AGUACCG-UCAAACUAGCUUUA 3'
>bta-miR-320a	NM_001191401	4411	1391	-14.6
miRNA 3' AGCGGGAGAGUUGGGUCGAAAA 5'
||||:|||
target 5' ------------ACCAGUUUUC 3'
>bta-miR-320a	NM_001199026	3411	2947	-22.1
miRNA 3' AGCGGGAGAG-UUGG--GUCGAAAA 5'
|:|:| | |||| |||||||
target 5' -GGUCUUGGCGAACCGUCAGCUUUA 3'
>bta-miR-320a	NM_001191514	1860	142	-23.9
miRNA 3' AGCGGGAGAGUUGG-GUCGAAAA- 5'
|||:| |: | ||||||||
target 5' -AGCCUUGACGUCAGCAGCUUUUA 3'
>bta-miR-320a	NM_001191315	2946	789	-25.9
miRNA 3' AGCGGGAGA-GUUGGGUCGAAAA 5'
|::||| ||| :|||||||
target 5' -GGUUCUCGACAAGUCAGCUUUC 3'
>bta-miR-320a	NM_001193109	2300	1202	-17.5
miRNA 3' AGCGGGAGAGUUG-GGUCGAAAA 5'
:|| ||||:|||
target 5' ---------GGACGCCAGUUUUG 3'
>bta-miR-320a	NM_001191445	3971	3315	-19.9
miRNA 3' AGCGGGAG--AGUUGG-GUCGAAAA- 5'
|:||| || |: |||:||||
target 5' -AGUCCUAUAUC--CUACAGUUUUUA 3'
>bta-miR-320a	NM_001191478	3245	3215	-19.3
miRNA 3' -AGCGGG-AGAGUUG--GGUCGAAAA- 5'
|:|: | :|| |||||||||
target 5' CUUGUAAAUAAAGACAACCAGCUUUUC 3'
>bta-miR-320a	NM_001191543	8307	329	-23.7
miRNA 3' AGCGGGAGAGUUGGGUCGAAAA- 5'
| ||||||||||||
target 5' -------AUGAACCCAGCUUUUU 3'
>bta-miR-320a	NM_001191391	5708	3749	-21
miRNA 3' AGCGGGAGAGUUGGGUCGAAAA- 5'
:|:| ||| ||||||||
target 5' --UUCUUGUCAA--CAGCUUUUA 3'
>bta-miR-320a	NM_001205373	2590	2337	-13.5
miRNA 3' AGCGGGAGAGUUGGGUCGAAAA 5'
|| | || |||:|||
target 5' -AGCA--CACACA-CAGUUUUA 3'
>bta-miR-320a	NM_001205407	3248	179	-31.2
miRNA 3' -AGCGGGAGAGUUGGGUCGAAAA 5'
|||||: || |||||||||
target 5' CUCGCCUGCUGCUCCCAGCUUUC 3'
>bta-miR-320a	NM_001191476	2924	2537	-25.3
miRNA 3' AGCGGG--AGAGUUGGGUCGAAAA 5'
||| |||||| |||||||
target 5' -GGCCACUUCUCAAG-CAGCUUUC 3'
>bta-miR-320a	NM_001206405	3131	2099	-19.2
miRNA 3' AGCGGGAGAGUUGGGUCGAAAA 5'
||: || : |||||||
target 5' -GGCUG-CUGUGA-CAGCUUUG 3'
>bta-miR-320a	NM_001191530	2930	670	-22.7
miRNA 3' AGCGGGAGA-GUUGG-GUCGAAAA 5'
|:||| ||| |:|||||
target 5' -AGUCCUGGGCAAAGGCGGCUUUG 3'
>bta-miR-320a	NM_001205390	2928	670	-22.7
miRNA 3' AGCGGGAGA-GUUGG-GUCGAAAA 5'
|:||| ||| |:|||||
target 5' -AGUCCUGGGCAAAGGCGGCUUUG 3'
>bta-miR-320a	NM_001205803	2874	2685	-31.3
miRNA 3' AGCGGGAG---AGUUGGGUCGAAAA 5'
|||:|: || |||||||||
target 5' -AGCCUUUAGUUCUUCCCAGCUUUG 3'
>bta-miR-320a	NM_001205838	4804	4054	-21.8
miRNA 3' AGCGGGAGAGUUGGGUCGAAAA 5'
|| ||: ||:||||||
target 5' -AGCAAACUU--CCUAGCUUUA 3'
>bta-miR-320a	NM_001205895	4677	3852	-21
miRNA 3' AGCGGGAGAG-UUG--GGUCGAAAA- 5'
:|||| || ||||:||||
target 5' ----AUUCUCAAAAUACCAGUUUUUA 3'
>bta-miR-320a	NM_001206153	6164	4492	-23
miRNA 3' AGCGGG-AGAGUUGGGUCGAAAA- 5'
:|:|: ||||| :|||||||
target 5' CUGUCUAUCUCA---UAGCUUUUA 3'
>bta-miR-320a	NM_001205650	11529	5608	-26.6
miRNA 3' AGCGGGAGAGUUGGGUCGAAAA 5'
|||: ||| | :|||||||
target 5' -GGCCUACUC-AGUCAGCUUUA 3'
>bta-miR-320a	NM_001205669	2619	839	-23.5
miRNA 3' AGC-GGGAGAGUUGGGUCGAAAA 5'
| |: :||:|| |||||||
target 5' -GGACUAAUUCGACGCAGCUUUA 3'
>bta-miR-320a	NM_001206209	6657	5455	-19.7
miRNA 3' -AGCGG-GAGA-GUUGGGUCGAAAA- 5'
|:|:: |||| || |||:||||
target 5' GUUGUUACUCUACAA--CAGUUUUUG 3'
>bta-miR-320a	NM_001206412	5030	4049	-21.4
miRNA 3' -AGCGGGAGAG--UUGG-GUCGAAAA- 5'
|:|: |||: |: ||||||||
target 5' UUUGUUUUCUUGUAGUUACAGCUUUUU 3'
>bta-miR-320a	NM_001205999	2537	1517	-29.2
miRNA 3' -AGCGGGAGAGUUGG-GUCGAAAA 5'
|| ||||||||: |||:|||
target 5' CUC-CCCUCUCAGACACAGUUUUC 3'
>bta-miR-320a	NM_001205499	2701	1888	-22.4
miRNA 3' AGCGGGAGAGUUGGGUCGAAAA 5'
||||| ::: |||||||
target 5' -GGCCCUGGUGGG-CAGCUUUG 3'
>bta-miR-320a	NM_001205524	3790	1742	-21
miRNA 3' AGCGGGAGA-GUUGG-GUCGAAAA 5'
:||||| |:| |||:|||
target 5' CUGCCCUGGCCGAGAGCAGUUUUC 3'
>bta-miR-320a	NM_174039	2727	2150	-16.1
miRNA 3' AGCGGGAGAGUUGG---GUCGAAAA 5'
||||| |||:|||
target 5' --------GCAACCAGACAGUUUUC 3'
>bta-miR-320a	NM_001083721	3352	1712	-28.2
miRNA 3' -AGCGGGAG--AGUUGGGUCGAAAA- 5'
|:|: || |||:|:||||||||
target 5' GUUGUGAUCAUUCAGCUCAGCUUUUG 3'
>bta-miR-320a	NM_001191397	1779	499	-19.4
miRNA 3' AGC-GGGAGAGUUGGGUCGAAAA 5'
| ||| || |:|||||
target 5' -GGACCCGCACAUGACGGCUUUC 3'
>bta-miR-320a	NM_001083500	2557	2432	-14.9
miRNA 3' AGCGGGAGAGUUGG-GUCGAAAA- 5'
|:|:| |||:||||
target 5' -------AUUAGCAACAGUUUUUC 3'
>bta-miR-320a	NM_001191433	4143	2919	-22.4
miRNA 3' AGCGGGAGAGUUG-GGUCGAAAA- 5'
:| :|:|||| |||||||||
target 5' CUGGGUUUUCAAAACCAGCUUUUU 3'
>bta-miR-320a	NM_174061	2375	1385	-18.9
miRNA 3' AGCGGGAGAGUUG-GGUCGAAAA- 5'
||: | :: ||:||||||
target 5' -GGCUGUGAUGCUGCCGGCUUUUU 3'
>bta-miR-320a	NM_001097994	1834	278	-16
miRNA 3' AGCGGGAGAGUUGGGUCGAAAA 5'
||:|: |||:|||
target 5' ------GCUUAGAACAGUUUUC 3'
>bta-miR-320a	NM_001206576	7451	3300	-17.3
miRNA 3' AGCGGGAGAGUUGGGUCGAAAA 5'
|| || || :||||||
target 5' -AGCA-UCACAUGAUAGCUUUA 3'
>bta-miR-320a	NM_001206580	3228	522	-18
miRNA 3' AGCGGGAGAGUUGG-GUCGAAAA 5'
||: |||: |||:|||
target 5' -GGCU---UCAGAUACAGUUUUC 3'
>bta-miR-320a	NM_001206595	3741	237	-25.3
miRNA 3' -AGCGGGAGAGUUG--GGUCGAAAA- 5'
|:|::||: |||: :||||||||
target 5' UUUGUUCUUGCAAUCUUCAGCUUUUU 3'
>bta-miR-320a	NM_001206776	4948	3491	-16.7
miRNA 3' AGCGGGAGAGUUGGGUCGAAAA- 5'
::| ||||||||
target 5' ---------AGGCACAGCUUUUG 3'
>bta-miR-320a	NM_001206784	1839	1623	-14.7
miRNA 3' AGCGGGAGAGUUG--G--GUCGAAAA- 5'
|:|:| :| : ||||||||
target 5' -AGUCUUGAGGAAUAUUGCAGCUUUUU 3'
>bta-miR-320a	NM_001100383	1377	1289	-15.3
miRNA 3' AGCGGGAGAGUUGGGUCGAAAA 5'
|:||||||
target 5' ------------ACUAGCUUUG 3'
>bta-miR-320a	NM_001206853	6535	108	-29.5
miRNA 3' AGCGGGAGAGUUGGGUCGAAAA 5'
|||| ||: :||||||||
target 5' -GGCCCGCUUCCUCCAGCUUUG 3'
>bta-miR-320a	NM_001206871	2065	222	-14.6
miRNA 3' AGCGGGAGAGUUGGGUCGAAAA 5'
| :: | ||| :||||||
target 5' ACUAUUAC-CAAGGUAGCUUUA 3'
>bta-miR-320a	NM_001206775	1667	1458	-15.5
miRNA 3' AGCGGGAGAGUUGGGUCGAAAA 5'
:||| :||||||
target 5' --------AUAACAUAGCUUUG 3'
>bta-miR-320a	NM_001206898	5669	573	-15.6
miRNA 3' AGCGGGAGAGUUGG-GUCGAAAA 5'
||| :| |||||||
target 5' ---GCCUGAGGAGGACAGCUUUG 3'
>bta-miR-320a	NM_001206861	2663	1459	-25.1
miRNA 3' AGCGGGAGAGUUGGGUCGAAAA 5'
||: ||||| |||||||
target 5' -GGCUACAUCAACACAGCUUUC 3'
>bta-miR-320a	NM_001079511	908	553	-19.8
miRNA 3' AGCGG-GAGAGUUGG-GUCGAAAA 5'
||: :|| :|::| |||||||
target 5' -AGCUGUUCCUAGUCACAGCUUUG 3'
>bta-miR-320a	NM_001101289	2130	1028	-21.2
miRNA 3' AGCGGGAGAGUUGGGUCGAAAA- 5'
|:: :|: :||||:||||
target 5' -GGUUA-UUUGGUCCAGUUUUUG 3'
>bta-miR-320a	NM_001206676	2697	1289	-16.6
miRNA 3' -AGCGGGAGAGUUGGGUCGAAAA 5'
|:| ||| |: |||:|||
target 5' AUUGAAGUCUGAGUACAGUUUUA 3'
>bta-miR-320a	NM_001206366	2455	593	-25.7
miRNA 3' AGCGGGAGAGUUGG-GUCGAAAA 5'
:|::| | ||:|| |:|||||
target 5' CUGUUC-CGCAGCCGCGGCUUUG 3'
>bta-miR-320a	NM_001046622	2136	988	-18.4
miRNA 3' AGCGGGAGAGUUGG-GUCGAAAA 5'
:|| | |: | |||:|||
target 5' CUGCAGAC-CGUGCGCAGUUUUG 3'
>bta-miR-320a	NM_174369	8275	5864	-19.4
miRNA 3' -AGCGGGAGAGUUGG---GUCGAAAA- 5'
|:|:|: : :||| |||:||||
target 5' CUUGUCUGUGAGACCCUUCAGUUUUUG 3'
>bta-miR-320a	NR_044990	1837	621	-18.3
miRNA 3' AGCGGGAGAGUUGGGUCGAAAA 5'
:||| | |: |:|||||
target 5' --CUCCUAUGAGGACGGCUUUG 3'
>bta-miR-320a	NM_001205779	3124	852	-20.2
miRNA 3' AGCGGGA--GAGUUGGGUCGAAAA 5'
| ||| :||:: |||:|||
target 5' AC-CCCGAGUUCGGGGCAGUUUUC 3'
>bta-miR-320a	NM_174178	2217	91	-15.2
miRNA 3' AGCGGGAGAGUU--GG-GUCGAAAA 5'
|| | :| || |||:|||
target 5' -GGCAGACAGGAACCCGCAGUUUUC 3'
>bta-miR-320a	NM_174635	2328	103	-28.5
miRNA 3' AGCGG-GAGAGUUGGGUCGAAAA 5'
:||| ||: || |||||:|||
target 5' CUGCCGCUUCCACCCCAGUUUUG 3'
>bta-miR-320a	NM_001001161	1743	5	-18.4
miRNA 3' -AGCGGGAGA-GUUGGGUCGAAAA 5'
||| | || |:: |:|||||
target 5' AUCGGCGGCUGCGG--CGGCUUUG 3'
>bta-miR-320a	NM_174304	1725	569	-18.1
miRNA 3' AGCGGGAGAGUUG-GGUCGAAAA 5'
:| || || :|||||||
target 5' GUGACCAA-CAUAAUCAGCUUUA 3'
>bta-miR-320a	NM_001102218	3789	2346	-17.3
miRNA 3' AGCGGGAGAGUUG--G--GUCGAAAA- 5'
| |||| ||: : :|||||||
target 5' -GGAACUCUGAAUGUUGUUAGCUUUUC 3'
>bta-miR-320a	NM_001098974	2360	307	-14.3
miRNA 3' AGCGGGAGAGUUGG---GUCGAAAA 5'
|||| |||:|||
target 5' ---------AAACCUAACAGUUUUG 3'
>bta-miR-320a	NM_001017946	1187	571	-21.5
miRNA 3' AGCGGGAGAGUUGG-GUCGAAAA 5'
| |:|| | ||| |:|||||
target 5' -GGACUUC-C-ACCGCGGCUUUG 3'
>bta-miR-320a	NM_001206874	6835	6587	-16.6
miRNA 3' AGCGGGAGAG-UUGG-GUCGAAAA 5'
||| : |:| |||:|||
target 5' --ACCCGUGGAAGCAACAGUUUUA 3'
>bta-miR-320a	NM_001083405	2387	33	-22.1
miRNA 3' AGCGGGAGAGUUGGGUCGAAAA 5'
|::| :: ||:|||||
target 5' -AGUUCGAAUGUGCCGGCUUUC 3'
>bta-miR-320a	NM_001080319	2693	1312	-21.5
miRNA 3' AGCGGGAGAGUUGGGUCGAAAA- 5'
|: |:| : :|||||||||
target 5' --UCUGUUUGGUUCCAGCUUUUG 3'
>bta-miR-320a	NM_001038128	5544	2540	-24.2
miRNA 3' AGCGGGAGAGUUGGGUCGAAAA 5'
:||: |:| :||||||||
target 5' CUGCUA--UUAUUCCAGCUUUA 3'
>bta-miR-320a	NM_001081604	4702	637	-26
miRNA 3' AGCGGGAGAGU-UGG--GUCGAAAA 5'
|||:|:| ||| |||||||
target 5' -AGCCUUUUACCACCUACAGCUUUG 3'
>bta-miR-320a	NM_001083660	2175	850	-12.5
miRNA 3' AGCGGGAG--AG---UUGG-GUCGAAAA- 5'
||:|: || |: |||:||||
target 5' --ACCUUUAAUCCGAAGGAGCAGUUUUUC 3'
>bta-miR-320a	NM_001082448	2861	956	-28.5
miRNA 3' AGCGGGAGAGUUGGGUCGAAAA 5'
|::||| :|| ||||||||
target 5' -AGUUCUCCUAAGCCAGCUUUG 3'
>bta-miR-320a	NM_001101982	1147	561	-20.9
miRNA 3' AGCGGGAGAGUUGGGUCGAAAA 5'
:|:||| ::: |||||||
target 5' CUGUCCUGAUGG--CAGCUUUG 3'
>bta-miR-320a	NM_001098083	1714	372	-20.1
miRNA 3' AGCGGGAGAGU--UG-GGUCGAAAA 5'
|| || || || :|||||||
target 5' -AGCACUGGCACUACAUCAGCUUUG 3'
>bta-miR-320a	NM_001101983	2964	1838	-21.4
miRNA 3' AGCGGGAGAGUUGGGUCGAAAA 5'
|:|:|: ||||||||
target 5' ---ACUUUUUUG-CCAGCUUUA 3'
>bta-miR-320a	NM_001102239	4861	120	-19.8
miRNA 3' AGCGGGAGAGUUGGGUCGAAAA 5'
:||| || : |||:|||
target 5' CUGCCG-CUGGUA-CAGUUUUG 3'
>bta-miR-320a	NM_001076441	1781	1478	-11.9
miRNA 3' AGCGGGAGAGUUGGGUCGAAAA- 5'
|||:||||
target 5' -------------ACAGUUUUUU 3'
>bta-miR-320a	NM_001038140	4928	3139	-23.8
miRNA 3' AGCGGGAGAGUUGGGUCGAAAA 5'
|| | | || :||||||||
target 5' ACGGCGUGUCC-UCCAGCUUUG 3'
>bta-miR-320a	NM_001075932	3593	1951	-20.2
miRNA 3' AGCGGGAGAGU---UGGGUCGAAAA- 5'
| ||: | :|:||||||||
target 5' -AGAACUUUAAAUUGCUCAGCUUUUU 3'
>bta-miR-320a	NM_001099014	2303	1147	-16.8
miRNA 3' AGCGGGAGAGUUGGGUCGAAAA- 5'
:| ||||||||
target 5' ----------CGCGCAGCUUUUC 3'
>bta-miR-320a	NM_001024483	3231	2888	-20.6
miRNA 3' AGCGGGAGAGUUGG--GUCGAAAA- 5'
|| |||: ||||||||
target 5' ----ACUGACAAUAUACAGCUUUUA 3'
>bta-miR-320a	NM_001076445	1055	1003	-18.4
miRNA 3' AGCGGGAGAGUUGGGUCGAAAA 5'
|:|: :| : |||||||
target 5' -AGUCUAUUGUGA-CAGCUUUA 3'
>bta-miR-320a	NM_001077020	2029	1912	-17.3
miRNA 3' AGCGGGAGAGUUGGGUCGAAAA- 5'
:| ||||:||||
target 5' ---------AGAGCCAGUUUUUA 3'
>bta-miR-320a	NM_001046301	1744	544	-13.6
miRNA 3' AGCGGGAGAGUUGGGUCGAAAA 5'
|: |:|::: :||||||
target 5' -AGU--UUUUGG--UAGCUUUG 3'
>bta-miR-320a	NM_001034386	2174	1511	-18.2
miRNA 3' AGCGGGAGAGUU---GGGUCGAAAA- 5'
|:|:|: :||||:||||
target 5' -----AUUUUAGUCUUCCAGUUUUUA 3'
>bta-miR-320a	NM_001076839	2947	385	-26.8
miRNA 3' AGCGGGAGAGUUGGGUCGAAAA 5'
|||||| | :|||||||
target 5' -GGCCCUC---AGUCAGCUUUC 3'
>bta-miR-320a	NM_001046608	3463	1599	-29.1
miRNA 3' AGCGGGAGAG--UUGGGUCGAAAA- 5'
:||:||:| | :||||||||
target 5' AUGCUCUUUAGAAUGUCAGCUUUUG 3'
>bta-miR-320a	NM_001035345	2078	874	-18.1
miRNA 3' AGCGGG---AGAGUUGGGUCGAAAA- 5'
||: | ||: ||||:||||
target 5' --ACCUGGAUGACAGACCAGUUUUUC 3'
>bta-miR-320a	NM_001035272	3449	2346	-23.3
miRNA 3' AGCGGGAGAGUUGGGUCGAAAA 5'
|:: |:| ::|:|||||||
target 5' -GGUUGUUU-GGCUCAGCUUUA 3'
>bta-miR-320a	NM_001078097	3914	2202	-15.2
miRNA 3' AGCGGGAGAGUUGGGUCGAAAA 5'
|| :|::| |||||||
target 5' -GGCA--UUUGA--CAGCUUUC 3'
>bta-miR-320a	NM_001102269	3124	1765	-18.3
miRNA 3' -AGCGGG---AGAGUUGGGUCGAAAA 5'
|:|::| |:|| | :||||||
target 5' GUUGUUCAGGUUUCUAAAUAGCUUUA 3'
>bta-miR-320a	NM_001075189	2448	405	-25.7
miRNA 3' AGCGGGAGAGUUGGGUCGAAAA- 5'
|: :|| ::|:||||||||
target 5' -GGUGUUCAAGGCUCAGCUUUUU 3'
>bta-miR-320a	NM_001083452	1493	788	-25.6
miRNA 3' -AGCGGG-AGAGUUGGGUCGAAAA 5'
|:|: |||||| |||||||
target 5' UUUGUGAAUCUCAAAACAGCUUUG 3'
>bta-miR-320a	NM_001046623	1735	1268	-24.2
miRNA 3' AGCGGGAGAGUUGGGUCGAAAA 5'
|||| ||: |:|||||
target 5' -GGCCCGGCCAGGGCGGCUUUG 3'
>bta-miR-320a	NM_001099066	3541	2787	-22.5
miRNA 3' -AGCGGGAGAGUUGGGUCGAAAA 5'
|:|:|:| | |||||:|||
target 5' UUUGUCUUG-CC-CCCAGUUUUA 3'
>bta-miR-320a	NM_001075715	1376	17	-17.2
miRNA 3' AGCGGGAGAGUUGGGUCGAAAA 5'
||: |:|| :||||||
target 5' -GGCU---UUAAGGUAGCUUUA 3'
>bta-miR-320a	NM_001099073	1685	1535	-22.2
miRNA 3' AGCGGGAGAGUUGGGUCGAAAA- 5'
:| | ||:|| |||||||||
target 5' AUGACA-CUUAAACCAGCUUUUG 3'
>bta-miR-320a	NM_001102029	3630	259	-24.6
miRNA 3' AGCGGGAG--AGUUGGGUCGAAAA- 5'
:||: |: |||:| |||:||||
target 5' CUGCUGUUCAUCAGCACAGUUUUUA 3'
>bta-miR-320a	NM_001110773	4411	1001	-14.9
miRNA 3' AGCGGGAGAGUUGGGUCGAAAA- 5'
: ||||||||
target 5' -----------GUGCAGCUUUUG 3'
>bta-miR-320a	NM_001024535	2540	525	-27.2
miRNA 3' AGCGGGAGAGUUGGGUCGAAAA 5'
|::| || :|||||:|||
target 5' -GGUUC-CUGUGCCCAGUUUUG 3'
>bta-miR-320a	NM_001076810	2212	672	-19.9
miRNA 3' AGCGGGAGA-GUUGGGUCGAAAA- 5'
:||| ||| ||||||||
target 5' --AUCCUGGCCAAGGCAGCUUUUG 3'
>bta-miR-320a	NM_001034421	1178	900	-18.2
miRNA 3' -AGCGGGAG--AGUUGG---GUCGAAAA- 5'
|| ::||| |||: : |||:||||
target 5' UUCCUUCUCCAUCAGGUGUACAGUUUUUA 3'
>bta-miR-320a	NM_001103239	2009	862	-22.4
miRNA 3' AGCGGGAGAGUUGG-GUCGAAAA- 5'
||:| |||| |:||||||
target 5' ACGUCAA-UCAAGGGCGGCUUUUG 3'
>bta-miR-320a	NM_001035305	2583	1916	-21
miRNA 3' AGCGGGAGAGUUGGGUCGAAAA 5'
:||| ||| |||:|||
target 5' --AUCCUAA-AACGCAGUUUUG 3'
>bta-miR-320a	NM_001034425	1437	1350	-22.7
miRNA 3' AGCGGGAGAGUUG-GGUCGAAAA 5'
||| |:|| |:||||||
target 5' ---ACCUGUUAAAGCUAGCUUUG 3'
>bta-miR-320a	NM_001099097	1395	404	-25.5
miRNA 3' AGCGGGAGAGUUGGGUCGAAAA 5'
|||| || :|: |||||||
target 5' -GGCCCACU-GAUGCAGCUUUC 3'
>bta-miR-320a	NM_001035308	1779	595	-17
miRNA 3' AGCGGGAGAGUUGGGUCGAAAA 5'
|||||:|||
target 5' -----------CCCCAGUUUUC 3'
>bta-miR-320a	NM_001075476	2446	886	-19
miRNA 3' AGCGGGAGAGUUGGGUCGAAAA 5'
:| ||||||||
target 5' ---------UGAGCCAGCUUUA 3'
>bta-miR-320a	NM_001077075	1476	818	-18.4
miRNA 3' AGCGGGAGAGUUGG-GUCGAAAA 5'
|||| |||||||
target 5' -------AUCAAAAACAGCUUUA 3'
>bta-miR-320a	NM_001076255	1665	2	-13.8
miRNA 3' AGCGGGAGAGUUGG-GUCGAAAA 5'
|:| |:|||||
target 5' ---------GAGCGGCGGCUUUG 3'
>bta-miR-320a	NM_001083742	1406	937	-22.6
miRNA 3' AGC-GGGAGAGUUGGGUCGAAAA- 5'
| |:| || :| :||||||||
target 5' -GGACUC-CUGGAGUCAGCUUUUC 3'
>bta-miR-320a	NM_001076257	2302	1831	-19.2
miRNA 3' AGCGGG--AGAGUUGGGUCGAAAA- 5'
|::| | ||| ||||||||
target 5' -GGUUCAAUGUCACUACAGCUUUUU 3'
>bta-miR-320a	NM_001045943	1036	237	-19.6
miRNA 3' -AGCGGGAGAGUUGGGUCGAAAA 5'
|| ||: | ||| |||||||
target 5' CUCACCUAC-CAAA-CAGCUUUC 3'
>bta-miR-320a	NM_001142365	1150	237	-19.6
miRNA 3' -AGCGGGAGAGUUGGGUCGAAAA 5'
|| ||: | ||| |||||||
target 5' CUCACCUAC-CAAA-CAGCUUUC 3'
>bta-miR-320a	NM_001035329	2930	774	-22.2
miRNA 3' -AGCGGGAGA-GUU-GGGUCGAAAA- 5'
|| :|:|:| | :|||||||||
target 5' AUCUUCUUUUGCUUUUCCAGCUUUUC 3'
>bta-miR-320a	NM_001076098	1980	22	-29.6
miRNA 3' AGCGGGAGAGU--UGGGUCGAAAA 5'
|||:| || : :|||:|||||
target 5' GCGCUCACUGGGGGCCCGGCUUUC 3'
>bta-miR-320a	NM_001099129	1784	461	-16.2
miRNA 3' AGCGGGAGAGUUGGGUCGAAAA- 5'
|::||||||||
target 5' ----------UAUUCAGCUUUUU 3'
>bta-miR-320a	NM_001076845	2763	1997	-32.7
miRNA 3' AGCGGGAGAGUUGGGUCGAAAA 5'
|||: || :|||||||||
target 5' -GGCCUCCUGUGCCCAGCUUUC 3'
>bta-miR-320a	NM_001045955	3493	3280	-29.4
miRNA 3' AGCGGGA-GAGUUGGGUCGAAAA 5'
|||| || |||||||||
target 5' -AGCCCAGCUGCCCCCAGCUUUG 3'
>bta-miR-320a	NM_001035344	1588	1249	-21.2
miRNA 3' AGCGGGAGAGUUGGGUCGAAAA 5'
:|||:|||||||
target 5' --------GUAACUCAGCUUUA 3'
>bta-miR-320a	NM_001034216	2518	2362	-25.8
miRNA 3' -AGCGGGAGAGUUGG-GUCGAAAA- 5'
|| |:|||| |:|: |||:||||
target 5' AUC-CUCUCUGAGCUUCAGUUUUUC 3'
>bta-miR-320a	NM_001040563	1645	1409	-24.1
miRNA 3' AGCGGGAGAGUUG--GGUCGAAAA 5'
|||: | ||: ||||||||
target 5' CCGCUGGCACAGAGGCCAGCUUUG 3'
>bta-miR-320a	NM_001076405	1662	193	-26
miRNA 3' AGCGGGAGAGUUGGGUCGAAAA 5'
||::| ||: |||||:|||
target 5' CCGUUCCCUUU-CCCAGUUUUA 3'
>bta-miR-320a	NM_001034727	1777	364	-15.7
miRNA 3' AGCGGGAGAGUUGGGUCGAAAA- 5'
:||||||||
target 5' ------------AUCAGCUUUUA 3'
>bta-miR-320a	NM_001102086	2704	753	-16.3
miRNA 3' AGCGG-GAG--AGUUGGGUCGAAAA 5'
|:| :|: | |: |:|||||
target 5' -AGUCAUUUGAUGAGAACGGCUUUG 3'
>bta-miR-320a	NM_001083776	2013	1600	-18.8
miRNA 3' AGCGGGAGAGUUGG-GUCGAAAA- 5'
|| | ||||||||
target 5' --------ACAUGCACAGCUUUUU 3'
>bta-miR-320a	NM_001097573	4036	1250	-20.2
miRNA 3' AGCGG-GAGAGUUGGGUCGAAAA 5'
| ||: :|:|||||||
target 5' -AGACACUU---GCUCAGCUUUC 3'
>bta-miR-320a	NM_001099164	1790	642	-23.6
miRNA 3' AGCGGGAGAGUUGGGUCGAAAA- 5'
|| |:||| :||||:||||
target 5' -GGCGGUUUCAUUCCAGUUUUUC 3'
>bta-miR-320a	NM_001104987	1976	721	-20.5
miRNA 3' AGCGGGAGAGUUGGGUCGAAAA- 5'
:|: |||: :||||||||
target 5' AUGUGAUCUU---UCAGCUUUUC 3'
>bta-miR-320a	NM_001102488	3360	1231	-19.8
miRNA 3' AGCGGGAGAGUUGGGUCGAAAA 5'
| ||| |:| |:|||||
target 5' -GGGCCUGG-AGCACGGCUUUG 3'
>bta-miR-320a	NM_001102489	3024	1374	-20.8
miRNA 3' AGCGGGAGAGUUGGGUCGAAAA- 5'
| ||:| :|::||||||||
target 5' -AGAACUUU-GAUUCAGCUUUUC 3'
>bta-miR-320a	NM_001102100	5056	892	-18
miRNA 3' AGCGGGAGAGUUGGGUCGAAAA 5'
||| | ||: |:|||||
target 5' -GGCCAGCACAG--CGGCUUUG 3'
>bta-miR-320a	NM_001102490	7070	1719	-21.1
miRNA 3' AGCGGGAG--AGUUG-GGUCGAAAA 5'
||||: | :| :|||||||
target 5' --UCCCUUUGUGGAAGUCAGCUUUG 3'
>bta-miR-320a	NM_001077921	3641	1426	-26.1
miRNA 3' AGCGGGAGAGUUGGGUCGAAAA 5'
|| |||: |||||:|||
target 5' -GGCA-UCUUUUCCCAGUUUUG 3'
>bta-miR-320a	NM_001014908	2631	2005	-19.6
miRNA 3' AGCGGGAGAG-UUG---GGUCGAAAA 5'
||: |: ||: :|||||||
target 5' -GGCUGUUGAGAAUAUUUCAGCUUUA 3'
>bta-miR-320a	NM_001102493	3641	243	-28.4
miRNA 3' -AGCGGGAGAGUUGGGUCGAAAA 5'
|| ||| | :|||||||||
target 5' UUCCCCCAGUAUGCCCAGCUUUA 3'
>bta-miR-320a	NM_001104996	1729	1580	-22.2
miRNA 3' AGCGGGAGAGUUGGGUCGAAAA 5'
|:: ||||| |||||||
target 5' -AGUUA-CUCAAGACAGCUUUC 3'
>bta-miR-320a	NM_001105332	2764	2604	-18.3
miRNA 3' AGCGGGAGAGU--UGG---GUCGAAAA 5'
:|::: ||: ||: :||||||
target 5' CUGUUUACUUUAUACUUAAUAGCUUUA 3'
>bta-miR-320a	NM_001105638	7423	1242	-20.2
miRNA 3' AGCGGGAGAGUUGGGUCGAAAA 5'
:||| : ||||||||
target 5' --AUCCUGAUUUGCCAGCUUUC 3'
>bta-miR-320a	NM_001075798	4259	3933	-15.4
miRNA 3' AGCGGGAGAGUUGGGUCGAAAA 5'
|: || |||||||
target 5' ---ACUG--CACA-CAGCUUUC 3'
>bta-miR-320a	NM_001103241	2327	1159	-19.1
miRNA 3' AGCGGGA-GAGUUGGGUCGAAAA 5'
||| : :|: |||||||
target 5' -GGCCAUGUGUAGGGCAGCUUUG 3'
>bta-miR-320a	NM_001113315	388	236	-22.1
miRNA 3' AGCGGGAG-AGUUGGGUCGAAAA 5'
|:| || |:|| ||||||||
target 5' -GGUCAUCAUUAA-CCAGCUUUC 3'
>bta-miR-320a	NM_001077934	3089	2575	-21.7
miRNA 3' AGCGGGAGAGUU-GGGUCGAAAA- 5'
|: |:|:| ||:|||||||
target 5' -GGUGGUUUUAUUCCUAGCUUUUU 3'
>bta-miR-320a	NM_001098125	5215	814	-24.5
miRNA 3' -AGCGGGAGAGUUGG-GUCGAAAA- 5'
|:|: | | |::|| |:||||||
target 5' AUUGUGC-CACGGCCACGGCUUUUG 3'
>bta-miR-320a	NM_001046246	696	41	-14.2
miRNA 3' AGCGGGAG--A-GUUG---G-GUCGAAAA- 5'
||: || | :||| : |||:||||
target 5' -AGCUGUCAGUGUAACUGUUGCAGUUUUUA 3'
>bta-miR-320a	NM_001105626	3343	2443	-22.8
miRNA 3' AGCGGGAGAGUUGGGUCGAAAA- 5'
||| ||| ||||:||||
target 5' --UCCCA--CAAGCCAGUUUUUA 3'
>bta-miR-320a	NM_001102515	5647	4403	-20.3
miRNA 3' AGCGGGAGAGUU-GGGUCGAAAA- 5'
:|||||| : |||:||||
target 5' ----AUUCUCAAGUGCAGUUUUUC 3'
>bta-miR-320a	NM_001078070	3078	1558	-21.6
miRNA 3' AGCG-G---GAGAGUUGGGUCGAAAA 5'
:|| | :|:| | ||||:|||
target 5' AUGCACAUAUUUUGAUGCCAGUUUUA 3'
>bta-miR-320a	NM_001102517	4757	218	-24.3
miRNA 3' AGCGGGAGA-GU-UGGGUCGAAAA- 5'
|||| :| :|:||||||||
target 5' --UCCCUAAGUAUGCUCAGCUUUUU 3'
>bta-miR-320a	NM_001076331	3470	1643	-23.1
miRNA 3' AGCGGGAGA--GUUGGGUCGAAAA 5'
:| || ||:|:|||||||
target 5' --AUCAUCAUGCAGCUCAGCUUUC 3'
>bta-miR-320a	NM_001015538	1968	1945	-19
miRNA 3' AGCGGGAGAGUUGG--GUCGAAAA 5'
|:||||: |||:|||
target 5' -----GUUUCAAUAAACAGUUUUA 3'
>bta-miR-320a	NM_001015539	799	446	-19.3
miRNA 3' -AGCGGGAGAGU---UGGGUCGAAAA 5'
|:|::|| ||| | |||||||
target 5' UUUGUUCU-UCAGGGAAGCAGCUUUC 3'
>bta-miR-320a	NM_001080229	1391	360	-23.1
miRNA 3' AGCGGGAGAGUUGGGUCGAAAA 5'
|||: |||||:|||
target 5' ------ACUCGUCCCAGUUUUA 3'
>bta-miR-320a	NM_001103269	2632	1012	-14.1
miRNA 3' AGCGGGAGAGUUGG--GUCGAAAA 5'
|||| |||:|||
target 5' ---------AAACCUUCAGUUUUC 3'
>bta-miR-320a	NM_001101884	1788	738	-18.9
miRNA 3' AGCGGGAGAGUUGG---GUCGAAAA 5'
| || | | : |||||||
target 5' -GGGCCAGUGAUGUCUACAGCUUUG 3'
>bta-miR-320a	NM_001038050	938	79	-16.4
miRNA 3' AGCGG---GAGAGUUGG---GUCGAAAA 5'
:||: :|: :|: |||:|||
target 5' CUGCUGGGUUUGGUGCUGGUCAGUUUUG 3'
>bta-miR-320a	NM_001076921	1971	623	-17.9
miRNA 3' AGCGG-G---AGAGUUGGGUCGAAAA 5'
|:| | ||||| |||:|||
target 5' -GGUCACUGGUCUCA---CAGUUUUA 3'
>bta-miR-320a	NM_001103173	8263	7678	-25.7
miRNA 3' AGCGGGAGAGUUGGGUCGAAAA 5'
:|| ||||: :|||||||
target 5' AUGCG--CUCAGGUCAGCUUUC 3'
>bta-miR-320a	NM_001046515	898	221	-25
miRNA 3' AGCGGGAGAGUU--GGGUCGAAAA- 5'
||| | |: |||:||||||
target 5' -AGCCA--UGAGGUCCCGGCUUUUG 3'
>bta-miR-320a	NM_001206419	6448	3321	-19.4
miRNA 3' AGCGGGAGAGUUGGGUCGAAAA- 5'
||| ::||||||||
target 5' ------ACUCCUUUCAGCUUUUU 3'
>bta-miR-320a	NM_001080244	2816	1323	-18.8
miRNA 3' AGCGGGAGAGUUGGGUCGAAAA 5'
||:: | || |:|||||
target 5' ACGUUGUG-CAUGACGGCUUUG 3'
>bta-miR-320a	NM_001080245	3909	3164	-17.8
miRNA 3' AGCGGGAGAGUUGG--GUCGAAAA 5'
:|: || :||: :||||||
target 5' CUGUGGUCAUAAUACAUAGCUUUG 3'
>bta-miR-320a	NM_001078099	2463	1991	-21.1
miRNA 3' AGCGGG--AGAG--UUGG-GUCGAAAA 5'
:||: | |: :||| |||:|||
target 5' GUGCUAGAUGUUUAGACCACAGUUUUC 3'
>bta-miR-320a	NM_001102154	2735	2435	-16.1
miRNA 3' AGCGGGAGAGUUGGGUCGAAAA 5'
| |: :||| |||:|||
target 5' -AGACUAUUCAUUACAGUUUUC 3'
>bta-miR-320a	NM_001205477	4041	195	-17.8
miRNA 3' AGCGGGAGAGUUGGGUCGAAAA 5'
|| || ::: |||||||
target 5' -GGCGCUGAUGG--CAGCUUUG 3'
>bta-miR-320a	NM_001075590	1258	1111	-19.4
miRNA 3' AGCGGGAGAGUUGGGUCGAAAA 5'
||:|| ||: |||:|||
target 5' --UCCUUC-CAGA-CAGUUUUC 3'
>bta-miR-320a	NM_001105212	3615	3068	-15.1
miRNA 3' AGCGGGAGAGUUGG-GUCGAAAA 5'
||| |||||||
target 5' --------GCAAAAGCAGCUUUG 3'
>bta-miR-320a	NM_001102157	3496	215	-30.3
miRNA 3' AGCGGGAGAGUUGGGUCGAAAA- 5'
|||| : :|:|||||||||
target 5' -GGCCCGUGGGAUCCAGCUUUUG 3'
>bta-miR-320a	NM_001075334	2368	1646	-16.3
miRNA 3' AGCGGGAGAGUUGGGUCGAAAA- 5'
:||||:||||
target 5' -----------GUCCAGUUUUUA 3'
>bta-miR-320a	NM_001076107	2318	2149	-29.8
miRNA 3' AGCGGGAGAGUUGGGUCGAAAA 5'
||||| :|| ||||||||
target 5' -AGCCCUG-UAAGCCAGCUUUC 3'
>bta-miR-320a	NM_001046284	2487	278	-24.8
miRNA 3' -AGCGGGAG--AGUUGG---GUCGAAAA- 5'
|| ||||: || ||| |:||||||
target 5' GUCCCCCUUCUUCCACCCUGCGGCUUUUC 3'
>bta-miR-320a	NM_001034710	1500	1405	-17.6
miRNA 3' AGCGGGAGAGUUGG-GUCGAAAA- 5'
||: | |||: |||:||||
target 5' -AGCUGU---AACUUCAGUUUUUU 3'
>bta-miR-320a	NM_001046158	2373	796	-23.9
miRNA 3' -AGCGGGAGAGUUGGGUCGAAAA 5'
||| |||| :: :|||||||
target 5' CUCGGGCUCUGGGAUCAGCUUUG 3'
>bta-miR-320a	NM_001038077	2098	1314	-22.9
miRNA 3' AGCGGGAGA-G--UUGG-GUCGAAAA 5'
|||||:| | :|: |||:|||
target 5' -AGCCCUUUGCCAGAUGACAGUUUUG 3'
>bta-miR-320a	NM_001046291	1287	1115	-20.7
miRNA 3' AGCGG-GAGAGUUG-GGUCGAAAA- 5'
| || ||| ||||:||||
target 5' -GGAGACUGUCAUGUCCAGUUUUUA 3'
>bta-miR-320a	NM_001037623	1592	1161	-27.2
miRNA 3' AGCGGGAGAGUUGGGUCGAAAA- 5'
:||:: ||: :||||:||||
target 5' GUGCUUCCUUGGUCCAGUUUUUC 3'
>bta-miR-320a	NM_001034559	2523	805	-18.7
miRNA 3' AGCGGGAGAGUUGGGUCGAAAA 5'
||:| ||| |||:|||
target 5' --ACCUUGUCA---CAGUUUUA 3'
>bta-miR-320a	NM_001105402	1461	1392	-20.2
miRNA 3' AGCGGGAGAGUUGGGUCGAAAA 5'
:|| || | | |:||||||
target 5' GUGCGCUGUGA--CUAGCUUUC 3'
>bta-miR-320a	NM_001037456	1216	1113	-22.1
miRNA 3' -AGCGGGAGAGUUGGGUCGAAAA- 5'
|:|: ||| : ||||:||||
target 5' UUUGUGG-CUCUGGCCAGUUUUUA 3'
>bta-miR-320a	NM_001035444	2083	1619	-21.4
miRNA 3' AGCGGGAGAGUUGG-GUCGAAAA- 5'
:||: : :|| |:||||||
target 5' CUGCUGAUAGCGCCACGGCUUUUG 3'
>bta-miR-320a	NM_001034563	2584	2270	-21.1
miRNA 3' AGCGGGAGAGUUGG-GUCGAAAA- 5'
|::|||: |: ||||||||
target 5' --ACUUUCUUCAUAGCAGCUUUUG 3'
>bta-miR-320a	NM_001075613	2764	2338	-22.4
miRNA 3' AGCGGG-AGAGUUGGGUCGAAAA 5'
:|||| | || : :||||||
target 5' GUGCCCGUGUCCGGGUAGCUUUG 3'
>bta-miR-320a	NM_001098920	2024	561	-22.1
miRNA 3' AGCGGGAGAGUUGGGUCGAAAA 5'
|:|:| | |: :|||||||
target 5' -GGUCUUGUGAGAUCAGCUUUG 3'
>bta-miR-320a	NM_001078003	4602	3774	-23.7
miRNA 3' AGCGGGAGAGUUGGGUCGAAAA 5'
:|:|| :|:|||||||
target 5' --UUCUUCGGCGCUCAGCUUUC 3'
>bta-miR-320a	NM_001101924	3751	3418	-32.4
miRNA 3' AGCGGGAGAGUUGGGUCGAAAA 5'
||:|| |||:|||||:|||
target 5' -AGCUCU-UCAGCCCAGUUUUG 3'
>bta-miR-320a	NM_001034318	3115	998	-27.2
miRNA 3' AGCGGGAGA-G-UUGGGUCGAAAA 5'
:||:|| | |||:|||||||
target 5' CUGCUCUGAGCUAACUCAGCUUUG 3'
>bta-miR-320a	NM_001038176	2161	1492	-18.7
miRNA 3' -AGCGGGA--GAGU--UGGGUCGAAAA- 5'
|:|:|: | : |: |||:||||
target 5' GUUGUCUGUGCAGGAGAUGCAGUUUUUG 3'
>bta-miR-320a	NM_001075368	2067	1407	-16.3
miRNA 3' -AGCGGGAGA-GUUG---G--GUCGAAAA 5'
|: ||:|:| |||| : |||:|||
target 5' AUUUCCUUUUCCAACCUGUAUCAGUUUUA 3'
>bta-miR-320a	NM_001075883	2493	824	-16.1
miRNA 3' AGCGG-GAG--AGUUGGGUCGAAAA- 5'
:|:| :| ||:| |||:||||
target 5' CUGUCAUUAAAUCGA--CAGUUUUUU 3'
>bta-miR-320a	NM_001038100	2305	335	-23.6
miRNA 3' AGCGGGAGAGUUGGGUCGAAAA 5'
:|: :|| || ||||||||
target 5' CUGUGUUC-CAUACCAGCUUUA 3'
>bta-miR-320a	NM_001101942	3665	368	-23.9
miRNA 3' AGCGGGAGAGUUGGGUCGAAAA- 5'
|:||||||||||
target 5' ---------GAGCCCAGCUUUUG 3'
>bta-miR-320a	NM_001076400	1281	764	-25.4
miRNA 3' AGCGGGAGAGUUGG-GUCGAAAA- 5'
:|||| :||:| |||:||||
target 5' GUGCCCAUUCGAGAACAGUUUUUU 3'
>bta-miR-320a	NM_001098032	2443	956	-13.7
miRNA 3' AGCGGGAGAGUUGG-GUCGAAAA 5'
|:|| |||:|||
target 5' -------GUUAAAUACAGUUUUG 3'
>bta-miR-320a	NM_001046341	1673	804	-19.3
miRNA 3' AGCGGGAGAGUUGGGUCGAAAA- 5'
|||: :: ::||||||||
target 5' ---ACCUUGUGUUUCAGCUUUUU 3'
>bta-miR-320a	NM_001046290	2036	1411	-24.4
miRNA 3' AGCGGGAGAGUUGGGUCGAAAA 5'
||:||||| |||:|||
target 5' --ACCUUCUCACGACAGUUUUG 3'
>bta-miR-320a	NM_001102204	4446	664	-19.9
miRNA 3' AGCGGGAGAGUUG--GGUCGAAAA 5'
||||: :|||||||
target 5' ------GCUCAGGAAUCAGCUUUG 3'
>bta-miR-320a	NM_001105433	2839	2639	-14.4
miRNA 3' AGCGGGAGAGUUGGGUCGAAAA 5'
:|:|:| |||:|||
target 5' ----AUUUUUAUA-CAGUUUUC 3'
>bta-miR-320a	NM_001101953	1656	1514	-19.6
miRNA 3' -AGCGGGAGAGU--UG---G---GUCGAAAA- 5'
|| |:||||| |: : :|||||||
target 5' UUCUCUCUCUCUAUAUAUAUGUGUAGCUUUUU 3'
>bta-miR-320a	NM_001076411	1181	894	-30.1
miRNA 3' -AGCGGGAGAGUUGGGUCGAAAA 5'
|||:|| |:|: |||||||
target 5' AUCGUCCGG-CGAUGCAGCUUUA 3'
>bta-miR-320a	NM_001038083	1875	1489	-16
miRNA 3' AGCGGGAGAGUUGG-GUCGAAAA 5'
|| |:: |||||||
target 5' ------ACUGUAUUACAGCUUUG 3'
>bta-miR-320a	NM_001081591	3414	1918	-16.3
miRNA 3' AGCGGGAGAGUUGGGUCGAAAA 5'
|: ||| | |||||||
target 5' -AGUGAUCU--AA-CAGCUUUG 3'
>bta-miR-320a	NM_001083397	2914	1362	-18.9
miRNA 3' AGCGGGAGAGUUGGGUCGAAAA- 5'
:|:||||||||
target 5' ----------UGCUCAGCUUUUC 3'
>bta-miR-320a	NM_001076006	2246	724	-21.5
miRNA 3' AGCGGGAGAGUU-G---GGUCGAAAA- 5'
| ||||:| || : ||||:||||
target 5' ACUCCCUUUGAAGUGAGCCAGUUUUUA 3'
>bta-miR-320a	NM_001076992	759	525	-24.7
miRNA 3' AGCGGGAGAGUUGGGUCGAAAA 5'
| ||:|| ::| |||||||
target 5' CCACCUUCAGGGCACAGCUUUG 3'
>bta-miR-320a	NM_001038560	1414	597	-15.1
miRNA 3' AGCGGGAGAGUUG-G--GUCGAAAA 5'
|| | |:| : |:|||||
target 5' ----ACUGUGAGCAUGGCGGCUUUG 3'
>bta-miR-320a	NM_001046575	1453	446	-21.9
miRNA 3' AGCGGGAGAGUUGGGUCGAAAA 5'
||||| || |:|||||
target 5' ---ACCUCU--ACACGGCUUUC 3'
>bta-miR-320a	NM_001206338	978	664	-15.3
miRNA 3' AGCGG--GAGAGUUGG-GUCGAAAA 5'
:|: :| | || |||:|||
target 5' AUGUAUAUUGUGU-CCACAGUUUUA 3'
>bta-miR-320a	NM_001080368	1399	1173	-15.6
miRNA 3' AGCGGGAGAGUUG-GGUCGAAAA 5'
||| |:||||||
target 5' --------ACAAAACUAGCUUUG 3'
>bta-miR-320a	NM_001109808	3185	2418	-23.6
miRNA 3' AGCGGGAGAGUUGGGUCGAAAA 5'
:|:|||||||||
target 5' --------GUAGCCCAGCUUUC 3'
>bta-miR-320a	NR_030840	77	9	-22.5
miRNA 3' AGCGGGAG-AGUUGGGUCGAAAA 5'
:|:|| |: ||||||||
target 5' AUGUCCACAUUUG-CCAGCUUUC 3'
>bta-miR-320a	NR_031354	80	62	-16.7
miRNA 3' AGCGGGAGAGUUGGGUCGAAAA- 5'
|:||||:||||
target 5' ----------CAUCCAGUUUUUC 3'
>bta-miR-320a	NM_001102328	5826	2790	-20.3
miRNA 3' AGCGGGA-GAGUUGGGUCGAAAA 5'
|:|| || :: |||||||
target 5' -GGUCCAACUGGGA-CAGCUUUC 3'
>bta-miR-320a	NR_031146	110	91	-17.5
miRNA 3' AGCGGGAGAGUUGGGUCGAAAA 5'
| || || |||||||
target 5' ---ACGUC---ACGCAGCUUUC 3'
>bta-miR-320a	NM_001102342	5298	2789	-27.3
miRNA 3' AGCGGGAGAGUUGG-GUCGAAAA 5'
|| |||| |:|| |||:|||
target 5' -AGCACUCUGAGCCUCAGUUUUC 3'
>bta-miR-320a	NR_031162	72	13	-19.3
miRNA 3' AGCGGGAGAGUUGGGUCGAAAA- 5'
:||| :||||:||||
target 5' ------GUUCAUUCCAGUUUUUC 3'
>bta-miR-320a	NR_031179	83	20	-24.5
miRNA 3' AGCGGGAGAGUUGGGUCGAAAA 5'
|:|:|| | ||||||||
target 5' ---ACUUUUCCAGCCAGCUUUG 3'
>bta-miR-320a	NM_001242584	1907	451	-26.3
miRNA 3' AGCGGGAGA--GUUGGGUCGAAAA 5'
|:||| :|:|:|||||||
target 5' --UCUCUCGCCUAGCUCAGCUUUC 3'
>bta-miR-320a	NM_001242585	3316	2772	-25.4
miRNA 3' AGCGGG--AGAGUUGGGUCGAAAA 5'
|:| |||: :||||||||
target 5' -AGUCAGAUCUU--UCCAGCUUUG 3'
>bta-miR-320a	NM_001102529	5581	1242	-21
miRNA 3' AGCGGGAGAG-UUGG-GUCGAAAA- 5'
||:|| ||:| |||:||||
target 5' --ACCUUCAGAAAUCACAGUUUUUC 3'
>bta-miR-320a	NM_001102533	3244	2993	-27.5
miRNA 3' AGCGGGA-GAGUUGGGUCGAAAA 5'
||| || |:|||||:|||
target 5' -AGCCAUGCU-AGCCCAGUUUUC 3'
>bta-miR-320a	NM_001102542	4606	2859	-22.7
miRNA 3' AGCGGGAGAGUUGGGUCGAAAA 5'
|||||: | |||||||
target 5' ---ACCUCUUCAAGCAGCUUUC 3'
>bta-miR-320a	NM_001105049	1807	1693	-17.8
miRNA 3' -AGCGGGAG---AG---UUGGGUCGAAAA- 5'
|| |||| |: :: |||:||||
target 5' AUCUACCUCAGUUUCAAGGGACAGUUUUUG 3'
>bta-miR-320a	NR_031223	77	9	-16.8
miRNA 3' AGCGGGAGAGUUGG-GUCGAAAA 5'
|| ||| |||:|||
target 5' ------ACUAUACCUCAGUUUUA 3'
>bta-miR-320a	NM_001102555	3091	1027	-17.2
miRNA 3' AGCGGGAGAGUUGGGUCGAAAA- 5'
|:|: :|||||||
target 5' --------GCGAUGUAGCUUUUC 3'
>bta-miR-320a	NM_001103312	2686	143	-13.7
miRNA 3' AGCGGGAGAGUUGGGUCGAAAA 5'
|||||||
target 5' -------------ACAGCUUUC 3'
>bta-miR-320a	NM_001103313	2965	731	-13
miRNA 3' AGCGGGAGAGUUGG---GUCGAAAA 5'
:|| |||:|||
target 5' ----------UGCCCGUCAGUUUUG 3'
>bta-miR-320a	NM_001103338	2269	1484	-23.2
miRNA 3' AGCGGGAGAGUUGGGUCGAAAA 5'
::|||||||||
target 5' ---------GGGCCCAGCUUUG 3'
>bta-miR-320a	NM_001078121	1956	339	-20.5
miRNA 3' AGCGGGAGAGUUGGGUCGAAAA- 5'
: |:|| :|:|||||||
target 5' ---GUGUUUCUGUCUAGCUUUUC 3'
>bta-miR-320a	NM_001206725	1682	228	-17.3
miRNA 3' AGCG--GGAGAGUUGGGUCGAAAA- 5'
:| || :|| ||||||||
target 5' CUGAGACCAAAUAAAGCAGCUUUUG 3'
>bta-miR-320a	NM_001034335	2481	1300	-13.5
miRNA 3' AGCGGGAGAGUUGG---GUCGAAAA- 5'
:||: |||:||||
target 5' ---------AGACUGAGCAGUUUUUC 3'
>bta-miR-320a	NM_001192423	5281	4179	-25.4
miRNA 3' AGCGGGAGAG---UUGG-GUCGAAAA 5'
:||::|:|| |:|| |||:|||
target 5' CUGCUUUUUCUGGAGCCUCAGUUUUC 3'
>bta-miR-320a	NM_001098941	1631	649	-24.8
miRNA 3' AGCGGGAGAGU---UGG-GUCGAAAA 5'
|:|:|:| : :|| |:|||||
target 5' -AGUCUUUUGGCUGGCCACGGCUUUG 3'
>bta-miR-320a	NM_001244564	677	475	-24.8
miRNA 3' -AGCGGGAG-AGUUGGGUCGAAAA 5'
|:|||: | :||||||||
target 5' CUUGCCUGAAUGU-UCCAGCUUUA 3'
>bta-miR-320a	NM_001099069	2004	1451	-18.2
miRNA 3' AGCGGGAGAGUUGGGUCGAAAA- 5'
|||||||||
target 5' ------------ACCAGCUUUUG 3'
>bta-miR-320a	NM_001195024	834	385	-17.7
miRNA 3' AGCGGGAGAGUUGGGUCGAAAA- 5'
:|::| ::: ||||:||||
target 5' CUGUUCAGGUGGACCAGUUUUUU 3'
>bta-miR-320a	NM_001083779	2348	2247	-18.1
miRNA 3' AGCGGGAGAGUUGG--GUCGAAAA 5'
| || | :|:| |||:|||
target 5' -AGGCC-CAGGAUCAGCAGUUUUA 3'
>bta-miR-320a	NM_174574	3207	261	-21.9
miRNA 3' AGCGGGAGAGUUGG--GUCGAAAA- 5'
|| |:|: ::||| |:||||||
target 5' ACGACUUUGUGACCUUCGGCUUUUU 3'
>bta-miR-320a	NM_001046304	1987	342	-27
miRNA 3' AGCGGGAGAGUU--GGGUCGAAAA 5'
:||: ||||: |:|||||||
target 5' CUGCUGGCUCAGUUCUCAGCUUUC 3'
>bta-miR-320a	NM_001109802	4601	4367	-17.3
miRNA 3' AGCGGGAGAGUUGGGUCGAAAA 5'
:|: || || |||:|||
target 5' AUGUA--CUGUACACAGUUUUA 3'
>bta-miR-320a	NM_001245928	6272	3205	-14.9
miRNA 3' AGCGGGAGAGUUGG-GUCGAAAA 5'
:|| |||||||
target 5' ---------GGACGGCAGCUUUA 3'
>bta-miR-320a	NM_198221	3498	566	-17.4
miRNA 3' AGCGGGAGAGUUGG---GUCGAAAA 5'
|::: |::|: |||:|||
target 5' -AGUUUG--CGGCUGUUCAGUUUUC 3'
>bta-miR-320a	NM_001101044	1675	521	-18.9
miRNA 3' AGCGGGAGAGUUGGGUCGAAAA- 5'
:|::: | ||:||||||
target 5' AUGUUUG--CUG-CCGGCUUUUU 3'
>bta-miR-320a	NM_001166298	2017	521	-18.9
miRNA 3' AGCGGGAGAGUUGGGUCGAAAA- 5'
:|::: | ||:||||||
target 5' AUGUUUG--CUG-CCGGCUUUUU 3'
>bta-miR-320a	NM_173950	1489	985	-15.6
miRNA 3' AGCGGGAGAGUUGG--GUCGAAAA 5'
:||: |:|||||
target 5' ---------AGACUUACGGCUUUG 3'
>bta-miR-320a	NM_181451	1349	1000	-15.6
miRNA 3' AGCGGGAGAGUUGGGUCGAAAA 5'
|:| |||||||
target 5' ---------AAGCACAGCUUUC 3'
>bta-miR-320a	NM_001012999	4823	1427	-18.1
miRNA 3' AGCGGGAGAGUUGG-GUCGAAAA 5'
|: ||| |||||||
target 5' -------GUUUACCACAGCUUUG 3'
>bta-miR-320a	NM_174358	2535	2333	-19.4
miRNA 3' AGCGGGAGAGUUG--GGUCGAAAA 5'
::| |||:| ||||:|||
target 5' --AUUCAAUCAGCAGCCAGUUUUC 3'
>bta-miR-320a	NM_174624	864	87	-13.8
miRNA 3' AGCGGGAGAGUUGG--GUCGAAAA- 5'
:|: |:| ||: |||:||||
target 5' AUGUA-UUU--ACUUACAGUUUUUC 3'
>bta-miR-320a	NM_174371	4384	1855	-20.8
miRNA 3' AGCGGGAGAGUUGGGUCGAAAA 5'
::||:||||||
target 5' ---------AGGCCUAGCUUUG 3'
>bta-miR-320a	NM_001040485	2976	2661	-18.7
miRNA 3' AGCGGGAGAGUUGGGUCGAAAA 5'
||: ||||||||
target 5' ------ACUUUG-CCAGCUUUG 3'
>bta-miR-320a	NM_174631	4580	3773	-15.1
miRNA 3' AGCGGGAGAGUUGGGUCGAAAA- 5'
|||| :|||||||
target 5' -------AUCAA--UAGCUUUUU 3'
>bta-miR-320a	NM_174126	3276	2599	-20.1
miRNA 3' -AGCGGGAGAGUUGGGUCGAAAA 5'
|||:: ||: | |||||||
target 5' AUCGUUGGCUU--CACAGCUUUG 3'
>bta-miR-320a	NM_001007805	1272	994	-16.7
miRNA 3' -AGCGGGAGAGUUGGGUCGAAAA 5'
|:|| |:| || :||||||
target 5' GUUGCA-UUU--ACAUAGCUUUA 3'
>bta-miR-320a	NM_174634	3143	1020	-23.5
miRNA 3' AGCGGGAGAGUU---GGGUCGAAAA 5'
||:| | :: |||:|||||
target 5' -GGCUCCCGGGGGCUCCCGGCUUUG 3'
>bta-miR-320a	NM_174130	1760	1020	-16
miRNA 3' AGCGGGAGAGUUGGGUCGAAAA 5'
| : |: || :|||||||
target 5' ACUAUGUUGCA--UCAGCUUUC 3'
>bta-miR-320a	NM_173882	1380	620	-18.3
miRNA 3' AGCGGGAGA--G--UUGGGUCGAAAA- 5'
|::||: | ||| |||:||||
target 5' -GGUUCUUGACCCAAACACAGUUUUUG 3'
>bta-miR-320a	NM_174385	6771	6570	-21.8
miRNA 3' AGCGGGAGAGUUGGGUCGAAAA 5'
| |||| |: ||||:|||
target 5' CCACCCUGUUG--CCAGUUUUG 3'
>bta-miR-320a	NM_001007813	909	662	-15.7
miRNA 3' AGCGGGAGAGUUGG-GUCGAAAA 5'
|| | :: || |:|||||
target 5' ACGA--UGAUGUCCACGGCUUUG 3'
>bta-miR-320a	NM_001045876	1867	1511	-18.1
miRNA 3' AGCGGGAGAGUUGGGUCGAAAA 5'
|| ||||||||
target 5' ---------AAAGCCAGCUUUC 3'
>bta-miR-320a	NM_174138	4070	742	-27.2
miRNA 3' AGCGGGA-GAGUUGGGUCGAAAA- 5'
||| ||||: |:||||||
target 5' -GGCCACACUCAGAACGGCUUUUG 3'
>bta-miR-320a	NM_001007819	2471	1032	-20.2
miRNA 3' AGCGGGAGAGU--UGG-GUCGAAAA- 5'
||:|| | ||: ||||||||
target 5' -GGCUCUGGAAAGACUGCAGCUUUUC 3'
>bta-miR-320a	NM_174143	3630	1930	-33.9
miRNA 3' AGCGGG-AGAGUU-GGGUCGAAAA- 5'
|||| ||| :| ||||||||||
target 5' -AGCCCUUCUGGACCCCAGCUUUUU 3'
>bta-miR-320a	NM_001040500	848	699	-17
miRNA 3' AGCGGGAG---AGUUGGGUCGAAAA- 5'
:| ::|| |:| ||||||||
target 5' AUGGUUUCAUGUUACAACAGCUUUUU 3'
>bta-miR-320a	NM_001045882	1470	1076	-23.4
miRNA 3' AGCGGGAGAGUUGG-GUCGAAAA 5'
||: :|:|||| |||:|||
target 5' -AGCUG-UUUAACCUCAGUUUUC 3'
>bta-miR-320a	NM_001033611	1611	283	-27.2
miRNA 3' AGCGGGAGAGUUGGGUCGAAAA- 5'
:|||| ||: :||||:||||
target 5' GUGCCCCCUUC-UCCAGUUUUUG 3'
>bta-miR-320a	NM_173899	1953	222	-20.5
miRNA 3' AGCGGGAGAGUUGGGUCGAAAA 5'
|| :: ||||||||
target 5' ------GCUGGGGCCAGCUUUC 3'
>bta-miR-320a	NM_001166502	3032	2355	-29
miRNA 3' AGCGGGA-GAGUU-GGGUCGAAAA 5'
| |||| ||| |||:|||||
target 5' GCUCCCUCCUCCGCCCCGGCUUUG 3'
>bta-miR-320a	NM_174571	3459	1516	-27
miRNA 3' AGCGGG-AGAGUUGGGUCGAAAA 5'
||||| |:|: :|||||||
target 5' GCGCCCAUUUUUUAUCAGCUUUC 3'
>bta-miR-320a	NM_001192964	2845	1961	-20.5
miRNA 3' -AGCGGGAGA-GUUGGGUCGAAAA- 5'
|:||::| ::: ||||:||||
target 5' CUUGCUUUGAAUGGGCCAGUUUUUU 3'
>bta-miR-320a	NM_174446	1462	1065	-18.8
miRNA 3' -AGCGGGAG-AGUUG--G---GUCGAAAA 5'
|| ||| ||||| : |||:|||
target 5' UUCACCCCCAUCAACAGUUAUCAGUUUUG 3'
>bta-miR-320a	NM_173907	2032	1826	-19.2
miRNA 3' AGCGGGAG--AGUUGGGUCGAAAA- 5'
|||| | ||: :|||||||
target 5' ---ACCUCAGUGAAUAUAGCUUUUC 3'
>bta-miR-320a	NM_173912	1759	1610	-20.4
miRNA 3' AGCGGGAGAGUUGGGUCGAAAA 5'
|||: | :|: |||||||
target 5' -GGCCU--UGGAU-CAGCUUUC 3'
>bta-miR-320a	NM_001097568	996	15	-19.5
miRNA 3' AGCGGGAGAGUUG-G---GUCGAAAA- 5'
|:|:|:|: :| : |:||||||
target 5' -AGUCUUUUUCGCGUCGGCGGCUUUUU 3'
>bta-miR-320a	NM_173932	2031	1927	-23.1
miRNA 3' -AGCGGGA--GAGUUGGGUCGAAAA- 5'
|| ::|| ||:|| :||||||||
target 5' UUCAUUCUGACUUAAGUCAGCUUUUG 3'
>bta-miR-320a	NM_173916	1108	823	-19.4
miRNA 3' AGCGGGAGAGUUG--GGUCGAAAA 5'
|: || || :|||||||
target 5' -AGUGCUA--AAAUAUCAGCUUUA 3'
>bta-miR-320a	NM_174671	1454	652	-19.3
miRNA 3' AGCGGGAGAGUUGGGUCGAAAA- 5'
| ||| || | |||:||||
target 5' ACUCCCAGUCCAAGCAGUUUUUA 3'
>bta-miR-320a	NM_001013588	1558	235	-21.3
miRNA 3' AGCGGGAGAGUUGG-GUCGAAAA 5'
:|:|| | || |||:|||
target 5' AUGUCCAGGCCUCCACAGUUUUG 3'
>bta-miR-320a	NM_174171	1459	690	-23.9
miRNA 3' AGCGGGAGAGUUGGGUCGAAAA 5'
| |:|:::||:||||||
target 5' -GGAUAUUUUGGCCUAGCUUUA 3'
>bta-miR-320a	NM_001001141	2199	1089	-21.5
miRNA 3' -AGCGGGAGAGUUGGGUCGAAAA 5'
||||:: :|: :|||||||
target 5' AUCGCUUGUUU---UCAGCUUUC 3'
>bta-miR-320a	NM_174676	3908	1632	-20.8
miRNA 3' AGCGGGAG-AGUUGGGUCGAAAA 5'
|:|| || ||||:|||
target 5' -AGUCCAAGUCUG-CCAGUUUUA 3'
>bta-miR-320a	NM_001076796	3123	3034	-15.1
miRNA 3' -AGCGGGAGA--GUUGGGUCGAAAA 5'
|:|| : : || :||||||
target 5' AUUGCGUAUGACCAUGAUAGCUUUC 3'
>bta-miR-320a	NM_174176	2363	1931	-13.4
miRNA 3' AGCGGGAGAGUUGGGUCGAAAA 5'
|||||||
target 5' -------------GCAGCUUUC 3'
>bta-miR-320a	NM_001076798	3746	2394	-22.1
miRNA 3' -AGCGGGAGAGUUGGGUCGAAAA 5'
|| : ||| |||:|||||
target 5' GUCAAUGACUC--CCCGGCUUUG 3'
>bta-miR-320a	NM_001205601	1742	1253	-25.1
miRNA 3' AGCGGGAGA-GUUGGGUCGAAAA 5'
| ||||| | |:||||||
target 5' -GGGCCUCUGCUA-CUAGCUUUG 3'
>bta-miR-320a	NM_001099362	905	844	-13
miRNA 3' AGCGGGAGAGUUGGGUCGAAAA 5'
:|:| |||:|||
target 5' ------GUUUAUA-CAGUUUUA 3'
>bta-miR-320a	NM_001206634	6716	1286	-25
miRNA 3' AGCGG--GAGAGUUGGGUCGAAAA- 5'
|:: :| |||: |||||||||
target 5' -AGUUUAUUGUCAGGCCAGCUUUUC 3'
>bta-miR-320a	NM_001001154	1914	1467	-25.3
miRNA 3' AGCGGGAGAGUUGGGUCGAAAA 5'
|:|:|| ||: |||||||
target 5' -AGUCUUC-CAGUACAGCUUUG 3'
>bta-miR-320a	NM_174183	2703	1997	-20.7
miRNA 3' AGCGGGAGAGUUG-GGUCGAAAA 5'
| ::|:| ||| :|||||||
target 5' CCUAUUUUUGAACAUCAGCUUUC 3'
>bta-miR-320a	NM_174435	2324	1079	-19.4
miRNA 3' AGCGGGAGA-GUUGG-GUCGAAAA 5'
|: || ||| |||||||
target 5' -GGUGCUGGGCAAAGGCAGCUUUG 3'
>bta-miR-320a	NM_001001157	3563	197	-23.8
miRNA 3' -AGC-GGGAGAGUUGGGUCGAAAA 5'
||| |:||| ||: |||:|||
target 5' CUCGACUCUCCCAGA-CAGUUUUG 3'
>bta-miR-320a	NM_175701	994	112	-15
miRNA 3' AGCGGGAGAGUUGGGUCGAAAA 5'
:|: |||||||
target 5' ---------UGAUACAGCUUUG 3'
>bta-miR-320a	NM_174436	2775	2043	-25.9
miRNA 3' AGCGGGA-GAGUUGGGUCGAAAA- 5'
:|||:| || || ||||||||
target 5' CUGCCUUGCUGAAGACAGCUUUUU 3'
>bta-miR-320a	NM_174187	1331	461	-18.3
miRNA 3' AGCGGGAGAGUUGG-GUCGAAAA 5'
:|| |||:| |||:|||
target 5' --UUCCAA-CAAUCGCAGUUUUC 3'
>bta-miR-320a	NM_174336	2215	1083	-15.7
miRNA 3' AGCGGGAGAGUUGGGUCGAAAA- 5'
:||||||||
target 5' ------------AUCAGCUUUUA 3'
>bta-miR-320a	NM_173970	1606	1467	-21.5
miRNA 3' AGCGGGAG-AGUUGGGUCGAAAA 5'
:||:: ||| :|||||||
target 5' AUGCUUAGGUCAUAUCAGCUUUA 3'
>bta-miR-320a	NM_001166297	2695	2642	-22.5
miRNA 3' AGCGGGAGAGUUGGGUCGAAAA 5'
||| | | ||||:|||
target 5' -AGCCA-CG-AUGCCAGUUUUG 3'
>bta-miR-320a	NM_174692	5125	4715	-21.7
miRNA 3' AGCGGGAGAGUUGG-GUCGAAAA- 5'
|: || :||| |||:||||
target 5' -AGUACACUGGACCACAGUUUUUC 3'
>bta-miR-320a	NM_177497	1147	595	-19.9
miRNA 3' -AGCGGGA-GAGUUGGGUCGAAAA 5'
|:|:| : ||| |||||||
target 5' AUUGUCAAGUACAAGACAGCUUUC 3'
>bta-miR-320a	NM_174537	636	315	-14.7
miRNA 3' AGCGGGAGAGUUGGGUCGAAAA 5'
|| | || :||||||
target 5' ---ACCAC-CACAAUAGCUUUA 3'
>bta-miR-320a	NM_001001162	1309	751	-19.5
miRNA 3' -AGCGGGAGAGUU---GGGUCGAAAA 5'
|| | || :| :||||||||
target 5' AUCAACAACUGGAUCGUCCAGCUUUC 3'
>bta-miR-320a	NM_001166575	1771	432	-24.2
miRNA 3' AGCGGGAGAGUUGGGUCGAAAA 5'
:| ||| : ||:|||||
target 5' GUGGCCUGG-GUGCCGGCUUUG 3'
>bta-miR-320a	NM_001001164	1027	541	-25.7
miRNA 3' AGC-GGGAGAGUUGGGUCGAAAA- 5'
| |||||| |: :|||||||
target 5' -AGCCCCUCUGAGGGUAGCUUUUC 3'
>bta-miR-320a	NM_176638	2023	844	-24.6
miRNA 3' AGCGGGAGAGUUGGGUCGAAAA- 5'
|||:| ||: ||||||||
target 5' -AGCCUUGGCAGA-CAGCUUUUC 3'
>bta-miR-320a	NM_001013364	2316	2067	-22.7
miRNA 3' AGCGGGAGAGUUGGGUCGAAAA 5'
:| |: | ||||||:|||
target 5' AUGGCUG--C-ACCCAGUUUUG 3'
>bta-miR-320a	NM_173943	3711	830	-19.4
miRNA 3' AGCGGGAGAGUUGG-GUCGAAAA 5'
::|| |||||||
target 5' ---------GGGCCGCAGCUUUG 3'
>bta-miR-320a	NM_174730	799	550	-17.5
miRNA 3' AGCGGGAGAGUUGGGUCGAAAA- 5'
||| :||||||||
target 5' ------GCUCU--UCAGCUUUUC 3'
>bta-miR-320a	NM_174731	635	513	-28.8
miRNA 3' AGCGGGAGA-GUUGG-GUCGAAAA 5'
|:||||| :||:| |:|||||
target 5' -AGUCCUCUGUAAUCUCGGCUUUC 3'
>bta-miR-320a	NM_174449	4473	4270	-21
miRNA 3' -AGCGGGAGAGUUGGGUCGAAAA 5'
|| :: |||| :|||||||
target 5' AUCUAUUGCUCA--UCAGCUUUA 3'
>bta-miR-320a	NM_001011681	2648	998	-14.5
miRNA 3' AGCGGGAGAGUUGGGUCGAAAA- 5'
|| | |: : |||:||||
target 5' ACGGCA--UU--UGCAGUUUUUC 3'
>bta-miR-320a	NM_001001143	1960	1154	-19.1
miRNA 3' AGCGGGA--GAGUUG-GGUCGAAAA 5'
:||: | :|:: | |:||||||
target 5' AUGCUGUGGUUUGCCACUAGCUUUG 3'
>bta-miR-320a	NM_001007812	1710	1349	-18.7
miRNA 3' AGCGGGAGAGUUGGGUCGAAAA 5'
||:| |||||||
target 5' --------CCAGCACAGCUUUA 3'
>bta-miR-320a	NM_177508	1869	253	-18.7
miRNA 3' AGCGGGAGAGUUGGGUCGAAAA 5'
|: | ||:| |||||||
target 5' -AGUAC-CUUAUA-CAGCUUUA 3'
>bta-miR-320a	NM_175824	2027	174	-15.9
miRNA 3' AGCGGGAGAGUUGGGUCGAAAA- 5'
|:|||||||
target 5' ------------ACUAGCUUUUA 3'
>bta-miR-320a	NM_177513	1199	83	-18.4
miRNA 3' AGCGGG--AGAGUUGGGUCGAAAA 5'
||:: | | || |||||||
target 5' -AGCUUGGUGUGAAGACAGCUUUC 3'
>bta-miR-320a	NM_176653	1873	856	-21
miRNA 3' AGCGGGAGAGUUGGGUCGAAAA- 5'
:|| | |: ||:||||||||
target 5' AUGCAAUAUU-ACUCAGCUUUUU 3'
>bta-miR-320a	NM_001078142	622	357	-21.9
miRNA 3' AGCGGGAGAGUUGGGUCGAAAA 5'
|||: |:| |:|||||
target 5' -AGCCUA--CGAGACGGCUUUG 3'
>bta-miR-320a	NM_174457	1910	593	-20.8
miRNA 3' AGCGGGAGAGUUGGGUCGAAAA 5'
||| ||||||||
target 5' --------ACAAGCCAGCUUUC 3'
>bta-miR-320a	NM_176656	1141	733	-20.3
miRNA 3' AGCGGGAGAGUUGGGUCGAAAA 5'
::|:|: |:|||||||
target 5' ---AUUUUUUUCCUCAGCUUUA 3'
>bta-miR-320a	NM_001206575	5503	483	-26.8
miRNA 3' AGCGGGAG--AGUU-GGGUCGAAAA- 5'
:||::| |::| ||||||||||
target 5' GUGCUUUAUGUUGAUCCCAGCUUUUG 3'
>bta-miR-320a	NM_177518	2259	2038	-30.4
miRNA 3' -AGCGGGAGAG-UUGGGUCGAAAA 5'
|| ||||||| :| ||||:|||
target 5' UUC-CCCUCUCUGAGCCAGUUUUC 3'
>bta-miR-320a	NM_001014844	1509	1073	-17.9
miRNA 3' AGCGGG--A-GAGUUGGGUCGAAAA 5'
||| | |||: |||:|||
target 5' -GGCCAAGUGCUCG---CAGUUUUG 3'
>bta-miR-320a	NM_174220	2342	2161	-19.7
miRNA 3' -AGCGGGAGAGUUGG--GUCGAAAA 5'
|| || :::|: |||||||
target 5' GUCUACCAAGUGGCUGGCAGCUUUC 3'
>bta-miR-320a	NM_001001166	2872	1817	-17.9
miRNA 3' AGCGGGAGAGUUGG-GUCGAAAA- 5'
||| ||||||||
target 5' ----------CACCACAGCUUUUC 3'
>bta-miR-320a	NM_176612	1236	770	-19.7
miRNA 3' AGCGGGAGAGUUGGGUCGAAAA- 5'
|::|| |:| |||:||||
target 5' -GGUUCU---AGCGCAGUUUUUU 3'
>bta-miR-320a	NM_001104961	1833	1749	-18.6
miRNA 3' AGCG--GGAGAGUUGGGUCGAAAA- 5'
:|: ::| ||| ||||:||||
target 5' AUGUGAUUUGACAAACCAGUUUUUU 3'
>bta-miR-320a	NM_181020	2435	336	-28.4
miRNA 3' AGCGGGAGAGUUGGGUCGAAAA 5'
|||: | | :|||:|||||
target 5' -AGCCUCCCCUGCCCGGCUUUC 3'
>bta-miR-320a	NM_181812	1315	1206	-12.9
miRNA 3' AGCGGGAGAGU---U---GG-GUCGAAAA 5'
|||| | | :| |||:|||
target 5' ----ACUCUGAAAGAGGGUCACAGUUUUC 3'
>bta-miR-320a	NM_001015512	629	482	-20.9
miRNA 3' AGCGGGAGAGUUGG-GUCGAAAA 5'
|:| |||:: |: |||||||
target 5' -AGUCAUCUUGUCUACAGCUUUC 3'
>bta-miR-320a	NM_181024	1815	1172	-19.3
miRNA 3' AGCGGGAGAGUUGGGUCGAAAA 5'
|||:|||||
target 5' -----------CCCCGGCUUUG 3'
>bta-miR-320a	NM_174479	2697	2513	-26.8
miRNA 3' AGCGG---GAGAGUUGGGUCGAAAA 5'
||: ||| || |:||||||
target 5' -GGCUGAGCUCCCAUGCUAGCUUUG 3'
>bta-miR-320a	NM_174229	3978	1496	-11.3
miRNA 3' AGCGGGAGAGUUGGGUCGAAAA 5'
|||:|||
target 5' -------------ACAGUUUUC 3'
>bta-miR-320a	NM_174734	1301	1245	-21.9
miRNA 3' AGCGGGAGAGUUGGGUCGAAAA- 5'
: |:|||| :||||||||
target 5' --UUUUUUUCAAAUCAGCUUUUU 3'
>bta-miR-320a	NM_174233	3029	2210	-22.4
miRNA 3' AGCGGGAGAGU-UGGGUCGAAAA 5'
::||:| : ||:|||||||
target 5' --AUUCUUUGGCACUCAGCUUUC 3'
>bta-miR-320a	NM_174738	1110	520	-16.9
miRNA 3' AGCGGGAGAGUUGGGUCGAAAA 5'
|: | || :|||||||
target 5' -GGUGCA-UCU--UCAGCUUUG 3'
>bta-miR-320a	NM_174212	2222	119	-18.8
miRNA 3' -AGCGGGAGAGUUGG-GUCGAAAA 5'
|:|: |:|::: |||:|||
target 5' UUUGUUUUUUUGGAGGCAGUUUUA 3'
>bta-miR-320a	NM_001192792	2631	2302	-21.2
miRNA 3' AGCGGGAGAGUUGGGUCGAAAA 5'
:|:|:|||||||
target 5' --------GUAGCUCAGCUUUG 3'
>bta-miR-320a	NM_001206174	6029	3975	-22.6
miRNA 3' AGCGGGAGAGUUGGGUCGAAAA 5'
:||::| : |:|||||||
target 5' AUGCUUUGGUCUCUCAGCUUUC 3'
>bta-miR-320a	NM_174238	1752	696	-22.1
miRNA 3' AGCGG--GAGAGUUGG--GUCGAAAA- 5'
|: |||| ||| |||:||||
target 5' -AGUUUACUCUGAACAAGCAGUUUUUG 3'
>bta-miR-320a	NM_178317	3047	2435	-20.9
miRNA 3' -AGCGGGAGAGUUGGGUCGAAAA 5'
|:| |:|:|| | :||||||
target 5' UUUGGCUUUUCUAGAUAGCUUUA 3'
>bta-miR-320a	NM_174494	2140	839	-17.8
miRNA 3' AGCGGGAGAGUUGG-GUCGAAAA- 5'
:|:| ||||||||
target 5' ---------AGAUCACAGCUUUUG 3'
>bta-miR-320a	NM_001101835	6135	4060	-17.2
miRNA 3' AGCGGGAGAGUUGGGUCGAAAA 5'
|| | | | |||||||
target 5' -AGCACAGUAU-CGCAGCUUUC 3'
>bta-miR-320a	NM_001102481	3302	3155	-16.4
miRNA 3' AGCGG---GAGAG---UUGG-GUCGAAAA- 5'
:|:: :|:|: ||:| :|||||||
target 5' AUGUUAUAUUUUUGGAAAUCAUAGCUUUUU 3'
>bta-miR-320a	NM_001102482	3320	3219	-18.8
miRNA 3' AGCGG--GAGAGUUGGGUCGAAAA 5'
:|: :| ||: ||||:|||
target 5' GUGUACAUUGACAG-CCAGUUUUA 3'
>bta-miR-320a	NM_001034036	1979	1708	-19.2
miRNA 3' AGCGGGAGAGUUGGGUCGAAAA 5'
|||: |||||||
target 5' --------GCAAUGCAGCUUUG 3'
>bta-miR-320a	NM_001012675	1150	526	-19.3
miRNA 3' AGCGGGAGAGUUGGGUCGAAAA 5'
::||| |: ||||:|||
target 5' ---GUUUCUGAGACCAGUUUUC 3'
>bta-miR-320a	NM_174502	2311	1265	-20.8
miRNA 3' AGCGGGA-GAGUUGGGUCGAAAA- 5'
|||| || : |||:||||
target 5' -GGCCCACCUGGUGGCAGUUUUUA 3'
>bta-miR-320a	NM_001012678	1217	410	-18.1
miRNA 3' AGCGGGAGAGUUGGGUCGAAAA 5'
:||||||||
target 5' -----------UUCCAGCUUUA 3'
>bta-miR-320a	NM_001105328	3498	1201	-21.3
miRNA 3' AGCGGGAGAGUUGG-GUCGAAAA 5'
:| || || : |||||||
target 5' AUGGCCGA-CAUGUACAGCUUUG 3'
>bta-miR-320a	NM_174507	1668	1176	-22.2
miRNA 3' AGCGGGAGAGUUGG--GUCGAAAA 5'
||:| :|::|| |:|||||
target 5' -GGCUCCUUUGACGGGCGGCUUUG 3'
>bta-miR-320a	NM_001034049	1739	1465	-31.3
miRNA 3' AGCGGGAGAG--UUGGGUCGAAAA 5'
|||:|||| |: ||:|||||
target 5' -GGCCUUCUCCAAGGCCGGCUUUC 3'
>bta-miR-320a	NM_174010	2772	355	-20.8
miRNA 3' AGCGGGAGAGUUGG-GUCGAAAA- 5'
|: || |||| |||:||||
target 5' -GGUG--CUGAACCUCAGUUUUUC 3'
>bta-miR-320a	NM_176635	2259	1455	-19.2
miRNA 3' AGCGGGAGAGUUGG-GUCGAAAA- 5'
: |||| :| |||:||||
target 5' --AUUUUCUCCUUCACAGUUUUUC 3'
>bta-miR-320a	NM_174012	1736	1066	-19.9
miRNA 3' AGCGGG-AGAGUUGGGUCGAAAA 5'
:|:|| |:|: : :||||||
target 5' CUGUCCGUUUUUGAGUAGCUUUG 3'
>bta-miR-320a	NM_174768	1509	352	-15
miRNA 3' AGCGGGAGAGUUGG-GUCGAAAA 5'
||| :||||||
target 5' ----------CACCAUAGCUUUC 3'
>bta-miR-320a	NM_174265	2059	614	-26.3
miRNA 3' AGCGGGAGAGUUGG-GUCGAAAA 5'
:|||:|||: || :||||||
target 5' CUGCCUUCUUCACAAUAGCUUUC 3'
>bta-miR-320a	NM_001008417	760	78	-15.4
miRNA 3' AGCGGG-AGA-GU---UGG-GUCGAAAA 5'
|| ||| || | |||:|||
target 5' -GGCAUAUCUCCAGGGAAGACAGUUUUC 3'
>bta-miR-320a	NM_001002890	693	49	-18.6
miRNA 3' AGCGGGAGAGUUGGGUCGAAAA- 5'
:||| || ||||||||
target 5' ---AUCUCACAUGGCAGCUUUUC 3'
>bta-miR-320a	NM_001013585	3172	2980	-18.7
miRNA 3' -AGCGGGAGAGUUGGGUCGAAAA 5'
|||: | || :||||||
target 5' AUCGUUUUG-CACA-UAGCUUUA 3'
>bta-miR-320a	NM_174270	2538	1974	-13.6
miRNA 3' AGCGGGAGAGUUGGGUCGAAAA 5'
| :| |||||||
target 5' -------AUGGAGGCAGCUUUC 3'
>bta-miR-320a	NM_174315	1822	1094	-20.6
miRNA 3' AGCGGGAGAGU---UGGGUCGAAAA 5'
|: | || ||:|||||||
target 5' --ACUGUGACAAACACUCAGCUUUG 3'
>bta-miR-320a	NM_174021	3442	3373	-16.6
miRNA 3' AGCGGGAGAGUU-GG---GUCGAAAA- 5'
:||::|: :| |: |||:||||
target 5' GUGCUUUUGUAUUCUAGACAGUUUUUC 3'
>bta-miR-320a	NM_176609	1419	1155	-27.8
miRNA 3' AGCGGGAGAGUUGGGUCGAAAA 5'
|||| | ||| |:||||||
target 5' -AGCCCAC-CAAGCUAGCUUUA 3'
>bta-miR-320a	NM_174217	2720	244	-16.3
miRNA 3' AGCGGGAGAGUUGG-GUCGAAAA- 5'
|| | :| ||||||||
target 5' ---ACCACAGGAAAGCAGCUUUUU 3'
>bta-miR-320a	NM_001205448	1476	779	-18
miRNA 3' AGCGGGAGAGUU-GG-GUCGAAAA 5'
|:: || : || |||:|||
target 5' -GGUUGACUGUGUCCACAGUUUUC 3'
>bta-miR-320a	NM_001080219	1749	264	-21.9
miRNA 3' AGCGGG-AGAGUUGG-GUCGAAAA 5'
| ||| | ||| |: |||||||
target 5' GCACCCAUGUCAUCUACAGCUUUG 3'
>bta-miR-320a	NM_174491	1779	1071	-22.7
miRNA 3' AGCGGGAGAGUUGGGUCGAAAA- 5'
|| : ||||||||||
target 5' ------ACUGGUCCCAGCUUUUA 3'
>bta-miR-320a	NM_174536	1958	1139	-16.4
miRNA 3' AGCGGGAGAGU---UG--GGUCGAAAA- 5'
|| |:| : |: :||||||||
target 5' -GGCAGUUUGGGGCAUUUUCAGCUUUUU 3'
>bta-miR-320a	NM_205813	1660	459	-14
miRNA 3' AGCGGGAGAGUUGGGUCGAAAA 5'
:| |||||||
target 5' ---------GGAGACAGCUUUC 3'
>bta-miR-320a	NM_174538	1449	676	-24.4
miRNA 3' AGCGGGAGAGUUGGGUCGAAAA 5'
|||: |||: |||||||
target 5' -AGCCUGGUCAG--CAGCUUUA 3'
>bta-miR-320a	NM_174064	2281	326	-14
miRNA 3' AGCGGGAGAGUUGGGUCGAAAA 5'
|||||||
target 5' -------------GCAGCUUUG 3'
>bta-miR-320a	NM_001001526	3201	127	-22.3
miRNA 3' AGCGGGAGAGUUGGGUCGAAAA 5'
:| ||| | :|||||||
target 5' CUGGACUCAAAUGUCAGCUUUG 3'
>bta-miR-320a	NM_174287	1248	1197	-24.5
miRNA 3' -AGCGGGAGAGUUGGGUCGAAAA 5'
|| ||| | |: :|||||||
target 5' CUCCCCCACCCGUGUCAGCUUUC 3'
>bta-miR-320a	NM_174542	1704	343	-16.6
miRNA 3' AGCG--GGAGA-GUUGGGUCGAAAA 5'
:| :|| ::| ||||:|||
target 5' CUGACAUCUAUGUGA-CCAGUUUUG 3'
>bta-miR-320a	NM_001192846	2151	16	-25.5
miRNA 3' AGCGGGAGAG-UUGGGUCGAAAA 5'
|| || |||||:|||||
target 5' -GGCA-UCGAGAACCCGGCUUUC 3'
>bta-miR-320a	NM_174543	1908	269	-16.7
miRNA 3' AGCGGGAGAGUUGGGUCGAAAA 5'
| ||| |:||||||
target 5' -----AUGUCA--CUAGCUUUG 3'
>bta-miR-320a	NM_174184	1746	1326	-20.1
miRNA 3' AGCGGGAGAGUUGGGUCGAAAA 5'
||: |::|: |||||||
target 5' -AGCUAG-UUGAUACAGCUUUA 3'
>bta-miR-320a	NM_174041	4421	3215	-21.7
miRNA 3' AGCGGGAG-AGU-UGGGUCGAAAA- 5'
|: || |:| :|:||||||||
target 5' -AGUGAUCAUUAUGCUCAGCUUUUU 3'
>bta-miR-320a	NM_001011678	2409	437	-19.5
miRNA 3' -AGCGGGAGAGUUGGGUCGAAAA- 5'
||| : || |: ||||||||
target 5' UUCGAUGACUGCAUGCAGCUUUUG 3'
>bta-miR-320a	NM_174552	3284	2922	-13.6
miRNA 3' AGCGGGAGAGUUGG--GUCGAAAA 5'
|:| :||||||
target 5' ---------AAGCAGGUAGCUUUA 3'
>bta-miR-320a	NM_174048	947	692	-21.8
miRNA 3' AGCGGGAGA-GUUG-GGUCGAAAA 5'
:|:|| | :: ||||||||
target 5' CUGUCCACGGUGUGACCAGCUUUG 3'
>bta-miR-320a	NM_174806	2347	1550	-23.5
miRNA 3' -AGCGGGAGAGUUGGGUCGAAAA- 5'
|| :|||:| :||||:||||
target 5' CUCAUCCUUUAUUUCCAGUUUUUC 3'
>bta-miR-320a	NM_174823	2940	310	-21.5
miRNA 3' AGCGGGAGAGU-UG-GGUCGAAAA 5'
:|:|: || || :|||||||
target 5' CUGUCUCCUACCACAUCAGCUUUA 3'
>bta-miR-320a	NM_174558	1476	1110	-14.9
miRNA 3' AGCGGGA--GAGUUGG---GUCGAAAA- 5'
| ||| || :| : |||:||||
target 5' CCACCCAGACUAGAGUUUACAGUUUUUG 3'
>bta-miR-320a	NM_174306	548	168	-15.7
miRNA 3' AGCGGGAGAGUUGG--GUCGAAAA- 5'
|||| |||:||||
target 5' --------ACAACAAGCAGUUUUUU 3'
>bta-miR-320a	NM_174058	2656	1314	-17.1
miRNA 3' -AGCGGGAGAGUUGGGUCGAAAA 5'
|| :|| || | |||:|||
target 5' UUCUUCC-CUGUAGGCAGUUUUA 3'
>bta-miR-320a	NM_174829	1940	640	-26.6
miRNA 3' -AGCGGGAGAG--UUGGGUCGAAAA 5'
||||| | |: :| ||||||||
target 5' AUCGCCGUGUUUGGA-CCAGCUUUC 3'
>bta-miR-320a	NM_173906	2160	139	-21.5
miRNA 3' AGCGGGAGAGUUGGGUCGAAAA 5'
:|: |: || |:|||||||
target 5' GUGUAAUUACAUCUCAGCUUUG 3'
>bta-miR-320a	NM_174816	2578	379	-11.8
miRNA 3' AGCGGGAGAGUUGG--GUCGAAAA 5'
||:: :||||||
target 5' ---------AAAUUGGUAGCUUUC 3'
>bta-miR-320a	NM_174060	1751	1	-13.7
miRNA 3' AGCGGGAGAGUUGGGUCGAAAA 5'
|||||||
target 5' -------------ACAGCUUUC 3'
>bta-miR-320a	NM_205775	1100	964	-19.3
miRNA 3' AGCGGGAGAGUUG--GGUCGAAAA 5'
::|| ||:| ||||:|||
target 5' ---AUUUC-CAGCCUCCAGUUUUC 3'
>bta-miR-320a	NM_174063	1718	1415	-21.8
miRNA 3' -AGCGGGAGAGUUGGGUCGAAAA- 5'
|| :|: ||| |:|||||||
target 5' UUCAUCUG--CAAGCUAGCUUUUC 3'
>bta-miR-320a	NM_174835	1917	1358	-17.1
miRNA 3' AGCGGGAGAGUUGG-GUCGAAAA- 5'
|| || : |:||||||
target 5' -----AUC-CAUGUUCGGCUUUUU 3'
>bta-miR-320a	NM_001143735	1665	522	-18.5
miRNA 3' AGCGG-GAGAGUUGGGUCGAAAA 5'
:|:| ||:|:| |||:|||
target 5' GUGUCGCUUUUA---CAGUUUUC 3'
>bta-miR-320a	NM_174572	1854	549	-15.6
miRNA 3' AGCGGGAGAGUUGGGUCGAAAA- 5'
|:| | | : |||:||||
target 5' -GGUCGUGU---UGCAGUUUUUG 3'
>bta-miR-320a	NM_174396	4516	2034	-22.7
miRNA 3' AGCGGGA--GAG-UUGGGUCGAAAA 5'
:|| : | :| ||:|||||
target 5' CUGCGUGUGCGCAGAGCCGGCUUUG 3'
>bta-miR-320a	NM_174264	1505	1437	-26.9
miRNA 3' AGCG--GGAGAGUUGGGUCGAAAA 5'
:| |||||:|: ||||:|||
target 5' AUGAAACCUCUUAGACCAGUUUUC 3'
>bta-miR-320a	NM_174842	782	280	-24
miRNA 3' AGCGGGAGAGUUGGGUCGAAAA- 5'
|| |||:||: |||:||||
target 5' ACGA--UCUUAAUGCAGUUUUUG 3'
>bta-miR-320a	NM_001166510	4286	3456	-14.6
miRNA 3' AGCGGGAGAGUUGGGUCGAAAA- 5'
||||||||
target 5' -------------GCAGCUUUUG 3'
>bta-miR-320a	NM_001166511	5770	4194	-30
miRNA 3' AGCGGGAG---AGUUGGGUCGAAAA 5'
|||| | | |:|||:|||||
target 5' -GGCCCCCAGGUGAGCCCGGCUUUG 3'
>bta-miR-320a	NM_001135640	3153	2817	-14.1
miRNA 3' AGCGGGAGAGUUGGGUCGAAAA 5'
|| ||| |||:|||
target 5' ---ACC---CAAGACAGUUUUC 3'
>bta-miR-320a	NM_174402	2825	2265	-21.6
miRNA 3' AGCG--GG-AGAG-UUGGGUCGAAAA- 5'
| || | | ||||:|||||||
target 5' -AGACACCAUGACAAACCUAGCUUUUU 3'
>bta-miR-320a	NM_174548	4596	3427	-17.9
miRNA 3' AGCGGGAGAGUUGGGUCGAAAA 5'
||: ||||:|||
target 5' --------CCAGGCCAGUUUUC 3'
>bta-miR-320a	NM_001166515	2805	455	-20.7
miRNA 3' AGCGGGAGAGUUGGGUCGAAAA- 5'
|| |||| :| |:||||||
target 5' GCGGCCUC--GA--CGGCUUUUU 3'
>bta-miR-320a	NM_174582	2175	2090	-19.2
miRNA 3' AGCGGGAGAGUUGG-GUCGAAAA- 5'
|||: |:| : :|||||||
target 5' ACGCU---UUAUGUGUAGCUUUUU 3'
>bta-miR-320a	NM_174338	1134	611	-21.9
miRNA 3' AGCGGGAGAGUU-GGGUCGAAAA 5'
| || |:|: ||:||||||
target 5' CCACCA--UUAGUCCUAGCUUUG 3'
>bta-miR-320a	NM_174329	3201	1716	-18.7
miRNA 3' AGCGGGAGAGUUGG--GUCGAAAA 5'
:|| ||||: |||:|||
target 5' --AUCCAGGCAACUCACAGUUUUC 3'
>bta-miR-320a	NM_001166519	4569	1425	-23.1
miRNA 3' AGCGGGAGAG--UUGG-GUCGAAAA 5'
::||||: |:|| |||:|||
target 5' --CUUCUCUUGAAGCCUCAGUUUUC 3'
>bta-miR-320a	NM_174035	3158	3076	-14.6
miRNA 3' AGCGGGAGAGUUGGGUCGAAAA 5'
|| |||||||
target 5' ---------AAAAACAGCUUUA 3'
>bta-miR-320a	NM_174281	3098	773	-23
miRNA 3' AGCGGGAGAGUUGGGUCGAAAA 5'
:| : |||:: ||||:|||
target 5' AUG-UGUCUUGUGCCAGUUUUC 3'
>bta-miR-320a	NM_001012284	3220	796	-16.4
miRNA 3' -AGCGGGAGAGUUGGGUCGAAAA 5'
|:| | | || |||||||
target 5' AUUGGCGACACAA--CAGCUUUC 3'
>bta-miR-320a	NM_173976	4216	1142	-33.3
miRNA 3' AGCGGGAGAGUU-GGGUCGAAAA 5'
:|||| || :| |||||||||
target 5' GUGCCCCCUGGACCCCAGCUUUG 3'
>bta-miR-320a	NM_001037100	904	39	-12.5
miRNA 3' AGCGGGAGAGUUGGGUCGAAAA 5'
:||||||
target 5' -------------AUAGCUUUA 3'
>bta-miR-320a	NM_001012286	929	819	-16.7
miRNA 3' AGCGGGAGAG--UUGG--GUCGAAAA- 5'
||:: :|: ||:: :|||||||
target 5' -AGCUUGUUUGAAAUUUAUAGCUUUUU 3'
>bta-miR-320a	NM_001083368	2201	237	-24.3
miRNA 3' -AGCGGGAGAGUUGGGUCGAAAA 5'
|||: ||:|:| |:|||||
target 5' GUCGUGCUUUUACA-CGGCUUUC 3'
>bta-miR-320a	NM_001012287	1704	1421	-24.7
miRNA 3' AGCGGGAGAGUUG-GGUCGAAAA 5'
:|:|:|| :|: ||||:|||
target 5' CUGUCUUCGGGAUUCCAGUUUUG 3'
>bta-miR-320a	NM_174335	2903	296	-17.4
miRNA 3' AGCGGG-AGAGUUGG-GUCGAAAA 5'
|: |:| :|| |||:|||
target 5' -GGUAUAUUU--GCCGCAGUUUUA 3'
>bta-miR-320a	NM_001110062	3135	670	-19.5
miRNA 3' AGCGGGAGAGUUGGGUCGAAAA 5'
:|||||:|||
target 5' ----------UGCCCAGUUUUA 3'
>bta-miR-320a	NM_176619	1465	1066	-18.4
miRNA 3' AGCGGGAGAGUUGGGUCGAAAA 5'
:|: ||: :|||||||
target 5' --AUCUGCUUUA-UCAGCUUUC 3'
>bta-miR-320a	NM_001001140	1693	347	-22
miRNA 3' AGCGGGA-G-AGUUG-GGUCGAAAA- 5'
||: | ||||: |:|||||||
target 5' -AGCUGGGCAUCAAUGCUAGCUUUUU 3'
>bta-miR-320a	NM_001002883	4683	519	-23.7
miRNA 3' AGCGGG--AG--AGUUG-GGUCGAAAA- 5'
|:|: |: |||| |||||||||
target 5' -GGUCUUGUUUAUCAAAGCCAGCUUUUG 3'
>bta-miR-320a	NM_175801	1274	1178	-16.8
miRNA 3' AGCGGGAGAGUUGG-GUCGAAAA 5'
| :||: |||||||
target 5' ------CCAGGACUACAGCUUUC 3'
>bta-miR-320a	NM_174091	754	172	-15.4
miRNA 3' AGCGGGAGAGU--UG-GGUCGAAAA 5'
|:| :| :|||||||
target 5' -------AUUAUUGCAUCAGCUUUG 3'
>bta-miR-320a	NM_001081659	2291	1444	-18.3
miRNA 3' -AGCGGGAGAGUUG---G--GUCGAAAA- 5'
|| ||:|:|:::| : |||:||||
target 5' AUCUCCUUUUUGGCAGAUUACAGUUUUUU 3'
>bta-miR-320a	NM_177504	2081	1827	-18.5
miRNA 3' AGCGGGAGAGUUGGGUCGAAAA 5'
|| || ||:|||||
target 5' ------ACUGAA-CCGGCUUUA 3'
>bta-miR-320a	NM_001205520	3685	842	-20.1
miRNA 3' AGCGGGAGAGUUGG--GUCGAAAA 5'
: : ||:::|| |||||||
target 5' AUUAUGACUUGGCCCUCAGCUUUC 3'
>bta-miR-320a	NM_001206621	3426	2406	-22.4
miRNA 3' AGCGGGAGAGUU--GGGUCGAAAA 5'
:|::|| :: :||||||||
target 5' AUGUUCUGAUGCUUUCCAGCUUUG 3'
>bta-miR-320a	NM_205799	1386	454	-23.8
miRNA 3' AGCGGGAGAGUUG-GGUCGAAAA- 5'
||::||: :: ||:||||||
target 5' CCGUUCUUCUGUUACCGGCUUUUU 3'
>bta-miR-320a	NM_001075118	1303	1006	-13.4
miRNA 3' AGCGGG--AGAGUUGGGUCGAAAA- 5'
:|:: | | | :|||||||
target 5' GUGUUAGAUGUGAUAGUAGCUUUUC 3'
>bta-miR-320a	NM_001081576	2637	1693	-17.9
miRNA 3' AGCGGGAGAGUUGGGUCGAAAA 5'
| || :| |||||||
target 5' -AGAA-UCAGGAAACAGCUUUG 3'
>bta-miR-320a	NM_001075120	3646	1449	-21.1
miRNA 3' AGCGGGAGAGUU-GGGUCGAAAA 5'
||: |||:|||||
target 5' --------GCAGCCCCGGCUUUG 3'
>bta-miR-320a	NM_001080220	2647	2215	-24.5
miRNA 3' AGCGGGA-GAGUUGG---GUCGAAAA 5'
|| |:| || |:|| |:|||||
target 5' ACGGCUUCCUGAGCCUGGCGGCUUUG 3'
>bta-miR-320a	NM_174532	1544	1244	-15.5
miRNA 3' AGCGGGAGAGUUGG-GUCGAAAA- 5'
:||:| |||:||||
target 5' --------AUAAUCUCAGUUUUUU 3'
>bta-miR-320a	NM_001075122	2938	2257	-22.9
miRNA 3' AGC-GGG--AGAGUUGGGUCGAAAA 5'
| |:| ||||| |||||||
target 5' -AGACUCGGUCUCAUUACAGCUUUG 3'
>bta-miR-320a	NM_205804	2535	167	-33.4
miRNA 3' AGCGGGAGAGUUGGGUCGAAAA 5'
||||| || ||:|||||||
target 5' -AGCCCUGUC-ACUCAGCUUUA 3'
>bta-miR-320a	NM_001013003	1761	415	-22.6
miRNA 3' AGCGGGAGAGUUGGGUCGAAAA 5'
:| |: ||: :|||||||
target 5' AUGGCUG--CAGGUCAGCUUUG 3'
>bta-miR-320a	NM_174102	883	826	-17.4
miRNA 3' AGCGGGAGAGUUGGGUCGAAAA- 5'
:|| |:|: |:||||||
target 5' --AUCCA-UUAGAGCGGCUUUUU 3'
>bta-miR-320a	NM_001082422	1122	822	-25.8
miRNA 3' AGCGGGAGAGUUGGGUCGAAAA 5'
||::| | ||||:|||||
target 5' -AGCUUUG-CCACCCGGCUUUC 3'
>bta-miR-320a	NM_001083635	4145	4034	-20.6
miRNA 3' AGCGG--GAGAGUUGGGUCGAAAA 5'
||: :| |:|: ||||:|||
target 5' -AGCUUAUUGUUAG-CCAGUUUUG 3'
>bta-miR-320a	NM_001075128	2994	485	-14
miRNA 3' AGCGGGAGAGUUGGGUCGAAAA 5'
|||||||
target 5' -------------GCAGCUUUA 3'
>bta-miR-320a	NM_173913	2814	1816	-18.7
miRNA 3' AGCGGGAGAGUUGGGUCGAAAA 5'
|| || :: |||||||
target 5' -AGCAA-CUGGGAGCAGCUUUC 3'
>bta-miR-320a	NM_174109	2909	399	-20.8
miRNA 3' -AGCGGGAGAGUUGGGUCGAAAA 5'
||| | |||:| |||:|||
target 5' CUCGAGC-CUCGAGGCAGUUUUG 3'
>bta-miR-320a	NM_174110	1809	1281	-29.6
miRNA 3' AGCGGGAG-AGUUGG-GUCGAAAA- 5'
|:|: |||:|| ||||||||
target 5' -AGUCUGUAUCAGCCACAGCUUUUU 3'
>bta-miR-320a	NM_181338	1287	323	-24.2
miRNA 3' AGCGGGAGAGUUGGGUCGAAAA- 5'
|||::|:||||:||||
target 5' -----AUCUUGAUCCAGUUUUUU 3'
>bta-miR-320a	NM_001040473	3788	33	-25.2
miRNA 3' -AGCGGGAGAGUUG--GGUCGAAAA 5'
|| ||| || :|: ||:|||||
target 5' GUCCCCC-CUGGAUCGCCGGCUUUC 3'
>bta-miR-320a	NM_001040479	2987	2709	-22.5
miRNA 3' AGCGGGAGAGUUGGGUCGAAAA 5'
|:||| |: ||:|||||
target 5' -AGUCCU---AG-CCGGCUUUG 3'
>bta-miR-320a	NM_174364	1573	1445	-24.9
miRNA 3' -AGCGGGAGAGUUGGGUCGAAAA 5'
|:|:|:|:| || |||||||
target 5' CUUGUCUUUUGAAGACAGCUUUG 3'
>bta-miR-320a	NM_174116	1980	692	-13.5
miRNA 3' AGCGGGAGAGUUGG-GUCGAAAA 5'
|:| |||:|||
target 5' ---------GAGCAGCAGUUUUG 3'
>bta-miR-320a	NM_181006	2441	1642	-17.1
miRNA 3' AGC-GGGAGAGUUGG-GUCGAAAA 5'
| ||| | :|: |||:|||
target 5' -AGACCCCAUGGAUGACAGUUUUC 3'
>bta-miR-320a	NM_174516	2513	2141	-21.5
miRNA 3' AGCGGGAGAGUUGGGUCGAAAA 5'
|:|| : :||||||||
target 5' ---ACUUCAAGUUCCAGCUUUG 3'
>bta-miR-320a	NM_001166517	2461	827	-17.6
miRNA 3' AGCG--GGA-GAGUUGGGUCGAAAA 5'
|| | ||:|: |:|||||
target 5' GCGACACAGACUUAGA-CGGCUUUC 3'
>bta-miR-320a	NM_174331	2539	1869	-22.3
miRNA 3' -AGCGGG---AGAGUUG-GGUCGAAAA 5'
|| ||| || ||| ||||:|||
target 5' UUCACCCAAUUC-CAAGACCAGUUUUA 3'
>bta-miR-320a	NM_001166522	3634	3351	-20
miRNA 3' AGCGGGAGAGUUGGGUCGAAAA 5'
:|||:|:| :||||||
target 5' --UUCCUUUUA---UAGCUUUG 3'
>bta-miR-320a	NM_001014389	1144	690	-11.6
miRNA 3' AGCGGGAGAGU---UGG--GUCGAAAA- 5'
||| |:: |||:||||
target 5' -------AUCAGGUAUUGGCAGUUUUUC 3'
>bta-miR-320a	NM_001098973	1821	1705	-15
miRNA 3' -AGCGGGAGAGUUGG-GUCGAAAA 5'
|:|: |:| :| |||:|||
target 5' AUUGUA-UUUAUUUCACAGUUUUA 3'
>bta-miR-320a	NM_001100332	2235	840	-23.3
miRNA 3' AGCGGGAGAGUUG-GGUCGAAAA- 5'
[truncated: 5,754 more rows]

## Sheet: B
Table S8B Gene Ontology (GO) enrichment analysis of bta-miR-320a targets
GO ID	Term	#Seqs	Sequences
GO:0051674	localization of cell	91	gi|115497721|ref|NM_001075231.1|, gi|163915358|ref|NM_001113174.1|, gi|329664765|ref|NM_001206016.1|, gi|115497501|ref|NM_001075911.1|, gi|41386728|ref|NM_176612.1|, gi|402691898|ref|NM_001038160.2|, gi|329112528|ref|NM_001192879.2|, gi|115497129|ref|NM_001076072.1|, gi|156121030|ref|NM_001102192.1|, gi|300793986|ref|NM_001193201.1|, gi|300794973|ref|NM_001191215.1|, gi|300796135|ref|NM_001192796…
GO:0010035	response to inorganic substance	39	gi|262118300|ref|NM_001166575.1|, gi|402745359|ref|NM_001034485.2|, gi|402746464|ref|NM_001035009.2|, gi|114326291|ref|NM_001040473.2|, gi|402693375|ref|NM_001035386.2|, gi|329663782|ref|NM_001205893.1|, gi|402691768|ref|NM_001098156.2|, gi|62460519|ref|NM_001014912.1|, gi|331284121|ref|NM_001206634.1|, gi|31341398|ref|NM_181024.2|, gi|109948280|ref|NR_003096.1|, gi|109948281|ref|NR_003097.1|, gi…
GO:0007165	signal transduction	411	gi|62460491|ref|NM_001014901.1|, gi|331284121|ref|NM_001206634.1|, gi|147904941|ref|NM_001011678.2|, gi|156121030|ref|NM_001102192.1|, gi|115497721|ref|NM_001075231.1|, gi|295148235|ref|NM_001177740.1|, gi|402692278|ref|NM_174537.3|, gi|31341051|ref|NM_174816.2|, gi|31342469|ref|NM_174265.2|, gi|163915358|ref|NM_001113174.1|, gi|402692382|ref|NM_001102558.2|, gi|300794750|ref|NM_001192984.1|, gi|…
GO:0043648	dicarboxylic acid metabolic process	6	gi|402744998|ref|NM_001046058.2|, gi|134085794|ref|NM_001083452.1|, gi|31341016|ref|NM_174806.2|, gi|31342657|ref|NM_174178.2|, gi|62751706|ref|NM_001015551.1|, gi|346986381|ref|NM_001098941.2|
GO:0007051	spindle organization	7	gi|402693161|ref|NM_001100305.2|, gi|452403840|ref|NM_001076255.2|, gi|329664917|ref|NM_001205779.1|, gi|329663873|ref|NM_001206160.1|, gi|330864803|ref|NM_001206583.1|, gi|160707936|ref|NM_001110788.1|, gi|452404226|ref|NM_001076819.2|
GO:0006694	steroid biosynthetic process	17	gi|402693285|ref|NM_001109802.2|, gi|154152034|ref|NM_001100348.1|, gi|451958132|ref|NM_174304.2|, gi|122692540|ref|NM_001080265.1|, gi|116003838|ref|NM_001076810.1|, gi|31343512|ref|NM_177497.2|, gi|119331237|ref|NM_001079801.1|, gi|149642566|ref|NM_001098863.1|, gi|157074069|ref|NM_001103276.1|, gi|402692780|ref|NM_001035482.2|, gi|300794331|ref|NM_001191183.1|, gi|115497301|ref|NM_001076409.1|…
GO:0034764	positive regulation of transmembrane transport	7	gi|78369205|ref|NM_001035469.1|, gi|148236342|ref|NM_001097573.1|, gi|115497153|ref|NM_001075650.1|, gi|66792745|ref|NM_001024493.1|, gi|156523073|ref|NM_001102481.1|, gi|402743596|ref|NM_173916.3|, gi|115494903|ref|NM_001076209.1|
GO:0002224	toll-like receptor signaling pathway	8	gi|31343019|ref|NM_174021.2|, gi|115497301|ref|NM_001076409.1|, gi|300796030|ref|NM_001192023.1|, gi|402744889|ref|NM_001075696.2|, gi|402746081|ref|NM_001034610.2|, gi|118151099|ref|NM_001078004.1|, gi|295148235|ref|NM_001177740.1|, gi|300795239|ref|NM_001191228.1|
GO:0031016	pancreas development	6	gi|147904592|ref|NM_001098086.1|, gi|149642654|ref|NM_001099130.1|, gi|413081857|ref|NM_001034727.3|, gi|451958154|ref|NM_174048.2|, gi|115497487|ref|NM_001076141.1|, gi|156121030|ref|NM_001102192.1|
GO:0042391	regulation of membrane potential	17	gi|139949219|ref|NM_001083635.1|, gi|160333421|ref|NM_001081601.1|, gi|77404276|ref|NM_001034049.1|, gi|329663152|ref|NM_001205800.1|, gi|300793842|ref|NM_001192426.1|, gi|332634683|ref|NM_001206894.1|, gi|115495764|ref|NM_001076169.1|, gi|114052566|ref|NM_001045897.1|, gi|155371966|ref|NM_001101119.1|, gi|402745372|ref|NM_001077988.2|, gi|300794350|ref|NM_001191184.1|, gi|402692618|ref|NM_001075…
GO:0051402	neuron apoptotic process	25	gi|116003812|ref|NM_001076796.1|, gi|116004040|ref|NM_001076911.1|, gi|300794750|ref|NM_001192984.1|, gi|41386791|ref|NM_174287.1|, gi|115497217|ref|NM_001075834.1|, gi|157074069|ref|NM_001103276.1|, gi|300795408|ref|NM_001192760.1|, gi|115495876|ref|NM_001076247.1|, gi|164420790|ref|NM_001113252.1|, gi|300794708|ref|NM_001192726.1|, gi|300797524|ref|NM_001192352.1|, gi|331284121|ref|NM_001206634…
GO:0040011	locomotion	123	gi|115497721|ref|NM_001075231.1|, gi|163915358|ref|NM_001113174.1|, gi|329664765|ref|NM_001206016.1|, gi|115497501|ref|NM_001075911.1|, gi|41386728|ref|NM_176612.1|, gi|402691898|ref|NM_001038160.2|, gi|149642654|ref|NM_001099130.1|, gi|157427783|ref|NM_001105328.1|, gi|300794708|ref|NM_001192726.1|, gi|300796135|ref|NM_001192796.1|, gi|329755235|ref|NM_001206366.1|, gi|329112528|ref|NM_001192879…
GO:0031645	negative regulation of neurological system process	6	gi|329664765|ref|NM_001206016.1|, gi|300793842|ref|NM_001192426.1|, gi|47564057|ref|NM_001001157.1|, gi|115497515|ref|NM_001076220.1|, gi|402691654|ref|NM_001143737.2|, gi|147904592|ref|NM_001098086.1|
GO:2000602	regulation of interphase of mitotic cell cycle	12	gi|300795747|ref|NM_001193033.1|, gi|61656170|ref|NM_001013364.1|, gi|281485566|ref|NM_001075837.2|, gi|153792752|ref|NM_001046074.2|, gi|300796123|ref|NM_001191272.1|, gi|328751690|ref|NM_001191260.2|, gi|118601773|ref|NM_001079592.1|, gi|134085945|ref|NM_001083376.1|, gi|139948611|ref|NM_001083773.1|, gi|402693229|ref|NM_001034662.2|, gi|402745244|ref|NM_001075283.2|, gi|402745371|ref|NM_001034…
GO:0046661	male sex differentiation	8	gi|147899289|ref|NM_001098053.1|, gi|27806618|ref|NM_174060.1|, gi|115497487|ref|NM_001076141.1|, gi|157074069|ref|NM_001103276.1|, gi|41386765|ref|NM_174061.1|, gi|115495844|ref|NM_001075509.1|, gi|164518999|ref|NM_001113296.1|, gi|329664151|ref|NM_001205939.1|
GO:0051604	protein maturation	11	gi|31341486|ref|NM_174631.2|, gi|134085945|ref|NM_001083376.1|, gi|160707932|ref|NM_001110786.1|, gi|300796158|ref|NM_001192797.1|, gi|402745768|ref|NM_174440.4|, gi|77736390|ref|NM_001034723.1|, gi|148233714|ref|NM_001080241.2|, gi|402693183|ref|NM_001075190.2|, gi|78365304|ref|NM_001035456.1|, gi|157074069|ref|NM_001103276.1|, gi|300794404|ref|NM_001193222.1|
GO:0012501	programmed cell death	172	gi|300794750|ref|NM_001192984.1|, gi|66792857|ref|NM_001024535.1|, gi|300794708|ref|NM_001192726.1|, gi|41386728|ref|NM_176612.1|, gi|156120408|ref|NM_001101880.1|, gi|329112528|ref|NM_001192879.2|, gi|402744207|ref|NM_174176.3|, gi|134085945|ref|NM_001083376.1|, gi|153792752|ref|NM_001046074.2|, gi|88319940|ref|NM_174635.2|, gi|114326277|ref|NM_174532.3|, gi|115495876|ref|NM_001076247.1|, gi|115…
GO:0070665	positive regulation of leukocyte proliferation	10	gi|31341505|ref|NM_174624.2|, gi|77736414|ref|NM_001034735.1|, gi|118151099|ref|NM_001078004.1|, gi|31342868|ref|NM_174091.2|, gi|402746081|ref|NM_001034610.2|, gi|295148235|ref|NM_001177740.1|, gi|31342230|ref|NM_174358.2|, gi|58338219|ref|NM_198221.2|, gi|115497129|ref|NM_001076072.1|, gi|359751364|ref|NM_001206588.2|
GO:0035264	multicellular organism growth	12	gi|118150939|ref|NM_001077921.1|, gi|329664629|ref|NM_001205999.1|, gi|329664791|ref|NM_001206019.1|, gi|451958154|ref|NM_174048.2|, gi|31341394|ref|NM_181020.2|, gi|114051336|ref|NM_001046183.1|, gi|402691898|ref|NM_001038160.2|, gi|27807036|ref|NM_174574.1|, gi|46810276|ref|NM_173953.2|, gi|116003812|ref|NM_001076796.1|, gi|139948314|ref|NM_001083669.1|, gi|147899289|ref|NM_001098053.1|
GO:0038127	ERBB signaling pathway	16	gi|116003812|ref|NM_001076796.1|, gi|402745768|ref|NM_174440.4|, gi|261490691|ref|NM_001024514.2|, gi|27806088|ref|NM_174435.1|, gi|27807036|ref|NM_174574.1|, gi|31342545|ref|NM_174229.2|, gi|31343019|ref|NM_174021.2|, gi|115497501|ref|NM_001075911.1|, gi|122692346|ref|NM_001080368.1|, gi|122692356|ref|NM_001080358.1|, gi|156121030|ref|NM_001102192.1|, gi|262073037|ref|NM_001166502.1|, gi|3007960…
GO:0034645	cellular macromolecule biosynthetic process	423	gi|329664765|ref|NM_001206016.1|, gi|402693183|ref|NM_001075190.2|, gi|402743642|ref|NM_001083491.2|, gi|41386728|ref|NM_176612.1|, gi|31341398|ref|NM_181024.2|, gi|31343049|ref|NM_174010.2|, gi|62460521|ref|NM_001014913.1|, gi|75677539|ref|NM_001033121.1|, gi|77404270|ref|NM_001034036.1|, gi|84000260|ref|NM_001038137.1|, gi|109948280|ref|NR_003096.1|, gi|109948281|ref|NR_003097.1|, gi|115432046|…
GO:0007568	aging	11	gi|300794375|ref|NM_001192197.1|, gi|62460589|ref|NM_001014949.1|, gi|154707873|ref|NM_001099147.1|, gi|329663449|ref|NM_001205589.1|, gi|329664765|ref|NM_001206016.1|, gi|31341394|ref|NM_181020.2|, gi|300794941|ref|NM_001192737.1|, gi|27806088|ref|NM_174435.1|, gi|47564057|ref|NM_001001157.1|, gi|331284121|ref|NM_001206634.1|, gi|31343289|ref|NM_173907.2|
GO:0006891	intra-Golgi vesicle-mediated transport	7	gi|84370082|ref|NM_001038525.1|, gi|126723232|ref|NM_001082448.1|, gi|136255545|ref|NM_174281.3|, gi|157785568|ref|NM_001105645.1|, gi|164448603|ref|NM_001076839.2|, gi|303324569|ref|NM_001195013.1|, gi|300794167|ref|NM_001192954.1|
GO:0048638	regulation of developmental growth	10	gi|300795188|ref|NM_001192749.1|, gi|300797979|ref|NM_001192118.1|, gi|115497745|ref|NM_001076121.1|, gi|300796394|ref|NM_001192297.1|, gi|300797524|ref|NM_001192352.1|, gi|163915358|ref|NM_001113174.1|, gi|156121030|ref|NM_001102192.1|, gi|66792745|ref|NM_001024493.1|, gi|198282056|ref|NM_001099362.1|, gi|115432049|ref|NM_174780.3|
GO:0033674	positive regulation of kinase activity	47	gi|300797144|ref|NM_001192334.1|, gi|300797825|ref|NM_001191343.1|, gi|122692296|ref|NM_001080219.1|, gi|61657915|ref|NM_001012999.2|, gi|72534795|ref|NM_001031751.1|, gi|77736414|ref|NM_001034735.1|, gi|122692356|ref|NM_001080358.1|, gi|402693285|ref|NM_001109802.2|, gi|402744889|ref|NM_001075696.2|, gi|402746081|ref|NM_001034610.2|, gi|114052511|ref|NM_001045901.1|, gi|402745969|ref|NM_00109907…
GO:0035136	forelimb morphogenesis	7	gi|115495876|ref|NM_001076247.1|, gi|149642806|ref|NM_001099105.1|, gi|115497487|ref|NM_001076141.1|, gi|300795188|ref|NM_001192749.1|, gi|31340805|ref|NM_174734.2|, gi|115496263|ref|NM_001075989.1|, gi|402747096|ref|NM_001079614.2|
GO:0009199	ribonucleoside triphosphate metabolic process	78	gi|139948367|ref|NM_001083757.1|, gi|300795251|ref|NM_001192752.1|, gi|332000024|ref|NM_001206714.1|, gi|116003818|ref|NM_001076798.1|, gi|402746846|ref|NM_001007812.3|, gi|402766264|ref|NM_001101194.2|, gi|77735898|ref|NM_001034474.1|, gi|148236342|ref|NM_001097573.1|, gi|215422351|ref|NM_001103109.2|, gi|329664531|ref|NM_001205731.1|, gi|300797316|ref|NM_001192598.1|, gi|402691875|ref|NM_001101…
GO:0050907	detection of chemical stimulus involved in sensory perception	8	gi|115495042|ref|NM_001075961.1|, gi|158341673|ref|NM_001109982.1|, gi|328802696|ref|NM_001191401.1|, gi|114050974|ref|NM_001046631.1|, gi|118151379|ref|NM_001077876.1|, gi|329744585|ref|NM_001206338.1|, gi|332078480|ref|NM_001206740.1|, gi|332164725|ref|NM_001206773.1|
GO:0003208	cardiac ventricle morphogenesis	7	gi|78365304|ref|NM_001035456.1|, gi|148540086|ref|NM_173913.2|, gi|149642654|ref|NM_001099130.1|, gi|300797979|ref|NM_001192118.1|, gi|115497487|ref|NM_001076141.1|, gi|300795188|ref|NM_001192749.1|, gi|156121030|ref|NM_001102192.1|
GO:0032856	activation of Ras GTPase activity	6	gi|77735898|ref|NM_001034474.1|, gi|148236342|ref|NM_001097573.1|, gi|215422351|ref|NM_001103109.2|, gi|329664531|ref|NM_001205731.1|, gi|300797316|ref|NM_001192598.1|, gi|402691875|ref|NM_001101303.2|
GO:0007015	actin filament organization	28	gi|115497129|ref|NM_001076072.1|, gi|62751672|ref|NM_001015586.1|, gi|31341968|ref|NM_174449.2|, gi|402745186|ref|NM_001014844.3|, gi|329664765|ref|NM_001206016.1|, gi|402691778|ref|NM_001038057.2|, gi|402692718|ref|NM_001040602.2|, gi|155371866|ref|NM_001101068.1|, gi|31342663|ref|NM_174177.2|, gi|115495704|ref|NM_001076163.1|, gi|300795909|ref|NM_001192529.1|, gi|359751364|ref|NM_001206588.2|, …
GO:0018209	peptidyl-serine modification	13	gi|402693285|ref|NM_001109802.2|, gi|27807036|ref|NM_174574.1|, gi|156121030|ref|NM_001102192.1|, gi|402743596|ref|NM_173916.3|, gi|329663995|ref|NM_001205408.1|, gi|300797172|ref|NM_001193103.1|, gi|300796030|ref|NM_001192023.1|, gi|27806088|ref|NM_174435.1|, gi|122692356|ref|NM_001080358.1|, gi|156120712|ref|NM_001102033.1|, gi|156121186|ref|NM_001102271.1|, gi|329663873|ref|NM_001206160.1|, gi…
GO:0046463	acylglycerol biosynthetic process	11	gi|47564053|ref|NM_001001154.1|, gi|47825362|ref|NM_001001153.2|, gi|115495820|ref|NM_001076249.1|, gi|31341051|ref|NM_174816.2|, gi|115497153|ref|NM_001075650.1|, gi|41386736|ref|NM_177518.1|, gi|62751455|ref|NM_001015537.1|, gi|115495350|ref|NM_001075932.1|, gi|118151179|ref|NM_001078046.1|, gi|139948314|ref|NM_001083669.1|, gi|402744757|ref|NM_001038042.2|
GO:0045597	positive regulation of cell differentiation	45	gi|158517958|ref|NM_001110019.1|, gi|329664765|ref|NM_001206016.1|, gi|331028571|ref|NM_001191202.1|, gi|77736414|ref|NM_001034735.1|, gi|289191304|ref|NM_001075250.2|, gi|164420790|ref|NM_001113252.1|, gi|300795188|ref|NM_001192749.1|, gi|115497487|ref|NM_001076141.1|, gi|157074139|ref|NM_001103312.1|, gi|31342534|ref|NM_174233.2|, gi|31343049|ref|NM_174010.2|, gi|115497163|ref|NM_001075120.1|, …
GO:0048002	antigen processing and presentation of peptide antigen	11	gi|114051052|ref|NM_001046622.1|, gi|31341725|ref|NM_174538.2|, gi|402692998|ref|NM_001046524.2|, gi|402693229|ref|NM_001034662.2|, gi|402745371|ref|NM_001034441.2|, gi|402745636|ref|NM_174035.4|, gi|125991941|ref|NM_001081604.1|, gi|329664457|ref|NM_001205466.1|, gi|330367546|ref|NM_001206459.1|, gi|402692278|ref|NM_174537.3|, gi|77736414|ref|NM_001034735.1|
GO:0009887	organ morphogenesis	84	gi|114052566|ref|NM_001045897.1|, gi|115496789|ref|NM_001075313.1|, gi|157427989|ref|NM_001105433.1|, gi|328927061|ref|NM_001191346.2|, gi|329664765|ref|NM_001206016.1|, gi|402766255|ref|NM_001098083.2|, gi|115494903|ref|NM_001076209.1|, gi|115497487|ref|NM_001076141.1|, gi|300793986|ref|NM_001193201.1|, gi|402746624|ref|NM_001104996.2|, gi|115495898|ref|NM_001076195.1|, gi|219521803|ref|NM_00110…
GO:0072503	cellular divalent inorganic cation homeostasis	21	gi|329663782|ref|NM_001205893.1|, gi|27806088|ref|NM_174435.1|, gi|115496279|ref|NM_001075991.1|, gi|163915358|ref|NM_001113174.1|, gi|329744565|ref|NM_001206330.1|, gi|451958162|ref|NM_174002.3|, gi|41386791|ref|NM_174287.1|, gi|157074099|ref|NM_001103292.1|, gi|300793842|ref|NM_001192426.1|, gi|329663526|ref|NM_001205601.1|, gi|116003812|ref|NM_001076796.1|, gi|31342534|ref|NM_174233.2|, gi|402…
GO:0046364	monosaccharide biosynthetic process	8	gi|329663549|ref|NM_001206116.1|, gi|331284121|ref|NM_001206634.1|, gi|94400820|ref|NM_174572.4|, gi|402745359|ref|NM_001034485.2|, gi|402766264|ref|NM_001101194.2|, gi|402745041|ref|NM_001080287.3|, gi|402693285|ref|NM_001109802.2|, gi|155372002|ref|NM_001101138.1|
GO:0006886	intracellular protein transport	70	gi|77736414|ref|NM_001034735.1|, gi|115496657|ref|NM_001075702.1|, gi|115497895|ref|NM_001075612.1|, gi|116004416|ref|NM_001077099.1|, gi|125991941|ref|NM_001081604.1|, gi|126723232|ref|NM_001082448.1|, gi|136255545|ref|NM_174281.3|, gi|156120590|ref|NM_001101971.1|, gi|156523073|ref|NM_001102481.1|, gi|157785568|ref|NM_001105645.1|, gi|157954064|ref|NM_001109808.1|, gi|164448603|ref|NM_001076839…
GO:0071345	cellular response to cytokine stimulus	42	gi|31342469|ref|NM_174265.2|, gi|163915358|ref|NM_001113174.1|, gi|402692382|ref|NM_001102558.2|, gi|77735394|ref|NM_001034222.1|, gi|77735406|ref|NM_001034228.1|, gi|78365304|ref|NM_001035456.1|, gi|115495596|ref|NM_001076155.1|, gi|300795662|ref|NM_001192773.1|, gi|300798216|ref|NM_001193153.1|, gi|329744602|ref|NM_001192563.2|, gi|402692653|ref|NM_001081714.2|, gi|402744161|ref|NM_001101838.2|…
GO:0055080	cation homeostasis	34	gi|84000236|ref|NM_001038128.1|, gi|156120712|ref|NM_001102033.1|, gi|329663782|ref|NM_001205893.1|, gi|402692618|ref|NM_001075350.2|, gi|62460519|ref|NM_001014912.1|, gi|153792752|ref|NM_001046074.2|, gi|329664791|ref|NM_001206019.1|, gi|402691768|ref|NM_001098156.2|, gi|402691795|ref|NM_001035103.2|, gi|27806088|ref|NM_174435.1|, gi|115496279|ref|NM_001075991.1|, gi|163915358|ref|NM_001113174.1…
GO:0001816	cytokine production	36	gi|402766177|ref|NM_001045916.2|, gi|41386736|ref|NM_177518.1|, gi|118151099|ref|NM_001078004.1|, gi|329664315|ref|NM_001205448.1|, gi|115497301|ref|NM_001076409.1|, gi|300796030|ref|NM_001192023.1|, gi|157074157|ref|NM_001103323.1|, gi|402746774|ref|NM_001082456.2|, gi|115494903|ref|NM_001076209.1|, gi|164420790|ref|NM_001113252.1|, gi|31341694|ref|NM_174552.2|, gi|402692278|ref|NM_174537.3|, gi…
GO:0006921	cellular component disassembly involved in apoptotic process	12	gi|41386728|ref|NM_176612.1|, gi|115496771|ref|NM_001076033.1|, gi|153792752|ref|NM_001046074.2|, gi|300794750|ref|NM_001192984.1|, gi|300798216|ref|NM_001193153.1|, gi|115497487|ref|NM_001076141.1|, gi|156523075|ref|NM_001102482.1|, gi|157074105|ref|NM_001103295.1|, gi|255003730|ref|NM_001163786.1|, gi|289191304|ref|NM_001075250.2|, gi|300793899|ref|NM_001192685.1|, gi|329664629|ref|NM_001205999…
GO:0051291	protein heterooligomerization	10	gi|62177173|ref|NM_001014383.1|, gi|66792899|ref|NM_001024558.1|, gi|115497487|ref|NM_001076141.1|, gi|158517958|ref|NM_001110019.1|, gi|300794350|ref|NM_001191184.1|, gi|300798326|ref|NM_001191367.1|, gi|329663152|ref|NM_001205800.1|, gi|330417896|ref|NM_001206474.1|, gi|402693285|ref|NM_001109802.2|, gi|164518999|ref|NM_001113296.1|
GO:0001657	ureteric bud development	6	gi|115495898|ref|NM_001076195.1|, gi|31343190|ref|NM_173950.2|, gi|115494903|ref|NM_001076209.1|, gi|115497487|ref|NM_001076141.1|, gi|115432049|ref|NM_174780.3|, gi|402746774|ref|NM_001082456.2|
GO:0022613	ribonucleoprotein complex biogenesis	26	gi|402693445|ref|NM_001077830.2|, gi|78369221|ref|NM_001035272.1|, gi|83715979|ref|NM_001037819.1|, gi|115497999|ref|NM_001075617.1|, gi|147901282|ref|NM_001098092.1|, gi|149642612|ref|NM_001099140.1|, gi|149773569|ref|NM_001098879.1|, gi|149944724|ref|NM_001099185.1|, gi|157427915|ref|NM_001105395.1|, gi|164420728|ref|NM_001076815.2|, gi|300794226|ref|NM_001192957.1|, gi|329755355|ref|NM_0012064…
GO:0051092	positive regulation of NF-kappaB transcription factor activity	11	gi|31343019|ref|NM_174021.2|, gi|75832071|ref|NM_174730.2|, gi|83649734|ref|NM_203362.2|, gi|115497301|ref|NM_001076409.1|, gi|116004490|ref|NM_001077136.1|, gi|156120484|ref|NM_001101918.1|, gi|300796030|ref|NM_001192023.1|, gi|402692016|ref|NM_001075412.2|, gi|402693375|ref|NM_001035386.2|, gi|402744889|ref|NM_001075696.2|, gi|402746081|ref|NM_001034610.2|
GO:0016192	vesicle-mediated transport	114	gi|125991941|ref|NM_001081604.1|, gi|157785568|ref|NM_001105645.1|, gi|303324569|ref|NM_001195013.1|, gi|402693412|ref|NM_176653.4|, gi|31341725|ref|NM_174538.2|, gi|328887897|ref|NM_001199026.2|, gi|402746524|ref|NM_001035010.2|, gi|62751912|ref|NM_001015562.1|, gi|115495022|ref|NM_001075499.1|, gi|115496657|ref|NM_001075702.1|, gi|116003812|ref|NM_001076796.1|, gi|118150985|ref|NM_001077941.1|,…
GO:0072662	protein localization to peroxisome	6	gi|114051336|ref|NM_001046183.1|, gi|402692727|ref|NM_001076212.2|, gi|154152034|ref|NM_001100348.1|, gi|77736390|ref|NM_001034723.1|, gi|115496114|ref|NM_001076317.1|, gi|149642692|ref|NM_001098987.1|
GO:0051329	interphase of mitotic cell cycle	38	gi|84000250|ref|NM_001038139.1|, gi|153792204|ref|NM_001099704.1|, gi|164450492|ref|NM_001075476.2|, gi|402693196|ref|NM_001046301.2|, gi|402693229|ref|NM_001034662.2|, gi|402745371|ref|NM_001034441.2|, gi|402766383|ref|NM_001101942.2|, gi|60097920|ref|NM_174264.3|, gi|62751366|ref|NM_001015539.1|, gi|73853756|ref|NM_174491.3|, gi|115496771|ref|NM_001076033.1|, gi|115497347|ref|NM_001075883.1|, g…
GO:0051650	establishment of vesicle localization	6	gi|125991941|ref|NM_001081604.1|, gi|157785568|ref|NM_001105645.1|, gi|303324569|ref|NM_001195013.1|, gi|402693412|ref|NM_176653.4|, gi|328927061|ref|NM_001191346.2|, gi|155372254|ref|NM_001101270.1|
GO:0010648	negative regulation of cell communication	59	gi|329664765|ref|NM_001206016.1|, gi|27806088|ref|NM_174435.1|, gi|164448728|ref|NM_001034725.2|, gi|402744021|ref|NM_001075774.2|, gi|261490691|ref|NM_001024514.2|, gi|402693413|ref|NM_175801.3|, gi|118151389|ref|NM_001077900.1|, gi|153792752|ref|NM_001046074.2|, gi|336088648|ref|NM_001242584.1|, gi|300793842|ref|NM_001192426.1|, gi|47564057|ref|NM_001001157.1|, gi|300796353|ref|NM_001192039.1|,…
GO:0003300	cardiac muscle hypertrophy	6	gi|77404276|ref|NM_001034049.1|, gi|300797979|ref|NM_001192118.1|, gi|27806088|ref|NM_174435.1|, gi|83649734|ref|NM_203362.2|, gi|329664315|ref|NM_001205448.1|, gi|156121030|ref|NM_001102192.1|
GO:0007173	epidermal growth factor receptor signaling pathway	16	gi|116003812|ref|NM_001076796.1|, gi|402745768|ref|NM_174440.4|, gi|261490691|ref|NM_001024514.2|, gi|27806088|ref|NM_174435.1|, gi|27807036|ref|NM_174574.1|, gi|31342545|ref|NM_174229.2|, gi|31343019|ref|NM_174021.2|, gi|115497501|ref|NM_001075911.1|, gi|122692346|ref|NM_001080368.1|, gi|122692356|ref|NM_001080358.1|, gi|156121030|ref|NM_001102192.1|, gi|262073037|ref|NM_001166502.1|, gi|3007960…
GO:0006275	regulation of DNA replication	11	gi|115495820|ref|NM_001076249.1|, gi|329663941|ref|NM_001205657.1|, gi|329664265|ref|NM_001206209.1|, gi|402692264|ref|NM_001101182.2|, gi|281485566|ref|NM_001075837.2|, gi|329663449|ref|NM_001205589.1|, gi|329663873|ref|NM_001206160.1|, gi|41386728|ref|NM_176612.1|, gi|118601773|ref|NM_001079592.1|, gi|300793842|ref|NM_001192426.1|, gi|115497721|ref|NM_001075231.1|
GO:0010742	macrophage derived foam cell differentiation	6	gi|77404270|ref|NM_001034036.1|, gi|31342534|ref|NM_174233.2|, gi|31343049|ref|NM_174010.2|, gi|115497163|ref|NM_001075120.1|, gi|115497301|ref|NM_001076409.1|, gi|114050958|ref|NM_001046075.1|
GO:0045637	regulation of myeloid cell differentiation	11	gi|295148235|ref|NM_001177740.1|, gi|115497487|ref|NM_001076141.1|, gi|402691654|ref|NM_001143737.2|, gi|153792752|ref|NM_001046074.2|, gi|31342663|ref|NM_174177.2|, gi|27806088|ref|NM_174435.1|, gi|402745858|ref|NM_001083716.2|, gi|41386728|ref|NM_176612.1|, gi|300794234|ref|NM_001191178.1|, gi|129277506|ref|NM_001082604.1|, gi|300796123|ref|NM_001191272.1|
GO:0018105	peptidyl-serine phosphorylation	11	gi|402693285|ref|NM_001109802.2|, gi|27807036|ref|NM_174574.1|, gi|156121030|ref|NM_001102192.1|, gi|402743596|ref|NM_173916.3|, gi|329663995|ref|NM_001205408.1|, gi|300796030|ref|NM_001192023.1|, gi|27806088|ref|NM_174435.1|, gi|122692356|ref|NM_001080358.1|, gi|156120712|ref|NM_001102033.1|, gi|156121186|ref|NM_001102271.1|, gi|329663873|ref|NM_001206160.1|
GO:0009141	nucleoside triphosphate metabolic process	79	gi|139948367|ref|NM_001083757.1|, gi|300795251|ref|NM_001192752.1|, gi|332000024|ref|NM_001206714.1|, gi|116003818|ref|NM_001076798.1|, gi|402746846|ref|NM_001007812.3|, gi|402766264|ref|NM_001101194.2|, gi|77735898|ref|NM_001034474.1|, gi|148236342|ref|NM_001097573.1|, gi|215422351|ref|NM_001103109.2|, gi|329664531|ref|NM_001205731.1|, gi|300797316|ref|NM_001192598.1|, gi|402691875|ref|NM_001101…
GO:0055007	cardiac muscle cell differentiation	8	gi|300797979|ref|NM_001192118.1|, gi|350536720|ref|NM_001245928.1|, gi|149642654|ref|NM_001099130.1|, gi|122692356|ref|NM_001080358.1|, gi|300795188|ref|NM_001192749.1|, gi|78045237|ref|NM_001034502.1|, gi|329664765|ref|NM_001206016.1|, gi|156121030|ref|NM_001102192.1|
GO:0043112	receptor metabolic process	11	gi|115497515|ref|NM_001076220.1|, gi|345090995|ref|NM_001185116.2|, gi|345090997|ref|NM_001076321.3|, gi|156523169|ref|NM_001102529.1|, gi|156121034|ref|NM_001102194.1|, gi|329664315|ref|NM_001205448.1|, gi|402691654|ref|NM_001143737.2|, gi|31341398|ref|NM_181024.2|, gi|77404270|ref|NM_001034036.1|, gi|109948280|ref|NR_003096.1|, gi|109948281|ref|NR_003097.1|
GO:0000271	polysaccharide biosynthetic process	15	gi|328751679|ref|NM_001191143.2|, gi|77736256|ref|NM_001034653.1|, gi|66792817|ref|NM_001024515.1|, gi|110347575|ref|NM_174212.2|, gi|170016224|ref|NM_001122729.1|, gi|241666437|ref|NM_001030302.2|, gi|241666439|ref|NM_001162419.1|, gi|241666441|ref|NM_001162420.1|, gi|241666443|ref|NM_001162421.1|, gi|300797716|ref|NM_001192361.1|, gi|300794026|ref|NM_001193203.1|, gi|402692939|ref|NM_001082459.…
GO:0006396	RNA processing	91	gi|77735406|ref|NM_001034228.1|, gi|77735576|ref|NM_001034312.1|, gi|157279852|ref|NM_001104971.1|, gi|300795686|ref|NM_001192774.1|, gi|329664958|ref|NM_001206039.1|, gi|343183418|ref|NR_044990.1|, gi|402745573|ref|NM_001101167.2|, gi|402766164|ref|NM_001045876.2|, gi|116003912|ref|NM_001076845.1|, gi|78369221|ref|NM_001035272.1|, gi|77735588|ref|NM_001034318.1|, gi|115495358|ref|NM_001075798.1|…
GO:0032989	cellular component morphogenesis	109	gi|139949219|ref|NM_001083635.1|, gi|402691898|ref|NM_001038160.2|, gi|160707932|ref|NM_001110786.1|, gi|300795909|ref|NM_001192529.1|, gi|328927061|ref|NM_001191346.2|, gi|115432049|ref|NM_174780.3|, gi|149642654|ref|NM_001099130.1|, gi|157427783|ref|NM_001105328.1|, gi|300794708|ref|NM_001192726.1|, gi|300796135|ref|NM_001192796.1|, gi|329755235|ref|NM_001206366.1|, gi|402743457|ref|NM_00109756…
GO:0019722	calcium-mediated signaling	8	gi|31342534|ref|NM_174233.2|, gi|114052013|ref|NM_001045945.1|, gi|147904592|ref|NM_001098086.1|, gi|157279882|ref|NM_001104987.1|, gi|329664315|ref|NM_001205448.1|, gi|58338219|ref|NM_198221.2|, gi|77404276|ref|NM_001034049.1|, gi|156121060|ref|NM_001102207.1|
GO:0051438	regulation of ubiquitin-protein ligase activity	8	gi|300794712|ref|NM_001193238.1|, gi|402692892|ref|NM_001040544.2|, gi|300798168|ref|NM_001192383.1|, gi|84000306|ref|NM_001038167.1|, gi|300794876|ref|NM_001192990.1|, gi|300798065|ref|NM_001192378.1|, gi|402693229|ref|NM_001034662.2|, gi|402745371|ref|NM_001034441.2|
GO:0050679	positive regulation of epithelial cell proliferation	6	gi|148233714|ref|NM_001080241.2|, gi|115497487|ref|NM_001076141.1|, gi|115496789|ref|NM_001075313.1|, gi|153792752|ref|NM_001046074.2|, gi|332205886|ref|NM_001206817.1|, gi|300796353|ref|NM_001192039.1|
GO:0009790	embryo development	89	gi|328927061|ref|NM_001191346.2|, gi|329664765|ref|NM_001206016.1|, gi|402766255|ref|NM_001098083.2|, gi|402745858|ref|NM_001083716.2|, gi|333440436|ref|NM_001206676.1|, gi|115495996|ref|NM_001076192.1|, gi|156523097|ref|NM_001102493.1|, gi|300794174|ref|NM_001191175.1|, gi|300794362|ref|NM_001192964.1|, gi|329755235|ref|NM_001206366.1|, gi|402693209|ref|NM_001038110.2|, gi|78369473|ref|NM_001035…
GO:0007044	cell-substrate junction assembly	9	gi|78369205|ref|NM_001035469.1|, gi|156523097|ref|NM_001102493.1|, gi|215422351|ref|NM_001103109.2|, gi|402692220|ref|NM_001035351.2|, gi|31340894|ref|NM_174766.2|, gi|289191304|ref|NM_001075250.2|, gi|158341671|ref|NM_001109981.1|, gi|262118300|ref|NM_001166575.1|, gi|332205886|ref|NM_001206817.1|
GO:0043393	regulation of protein binding	13	gi|149642654|ref|NM_001099130.1|, gi|41386787|ref|NM_174311.1|, gi|47564093|ref|NM_001001166.1|, gi|78365304|ref|NM_001035456.1|, gi|147904592|ref|NM_001098086.1|, gi|149642576|ref|NM_001099009.1|, gi|329664629|ref|NM_001205999.1|, gi|402743596|ref|NM_173916.3|, gi|402744034|ref|NM_001046222.2|, gi|402744207|ref|NM_174176.3|, gi|300797658|ref|NM_001192870.1|, gi|329663756|ref|NM_001205634.1|, gi|…
GO:0034654	nucleobase-containing compound biosynthetic process	33	gi|115497217|ref|NM_001075834.1|, gi|402745799|ref|NM_001034210.2|, gi|31341394|ref|NM_181020.2|, gi|31342824|ref|NM_174109.2|, gi|41386775|ref|NM_174110.1|, gi|150247053|ref|NM_001099393.1|, gi|156121030|ref|NM_001102192.1|, gi|329664151|ref|NM_001205939.1|, gi|402691875|ref|NM_001101303.2|, gi|402743596|ref|NM_173916.3|, gi|116003818|ref|NM_001076798.1|, gi|402746846|ref|NM_001007812.3|, gi|402…
GO:0070647	protein modification by small protein conjugation or removal	65	gi|78365304|ref|NM_001035456.1|, gi|115495318|ref|NM_001075166.1|, gi|118151099|ref|NM_001078004.1|, gi|156121122|ref|NM_001102239.1|, gi|402746081|ref|NM_001034610.2|, gi|94966943|ref|NM_001040575.1|, gi|262073037|ref|NM_001166502.1|, gi|331028513|ref|NM_001191433.1|, gi|125991957|ref|NM_001081587.1|, gi|129277506|ref|NM_001082604.1|, gi|300796123|ref|NM_001191272.1|, gi|164453036|ref|NM_0010764…
GO:0043632	modification-dependent macromolecule catabolic process	39	gi|116004180|ref|NM_001076980.1|, gi|118151009|ref|NM_001077953.1|, gi|122692536|ref|NM_001080262.1|, gi|332164687|ref|NM_001206758.1|, gi|134085945|ref|NM_001083376.1|, gi|198282082|ref|NM_001099372.1|, gi|300795664|ref|NM_001193029.1|, gi|329663499|ref|NM_001205853.1|, gi|402691778|ref|NM_001038057.2|, gi|115495820|ref|NM_001076249.1|, gi|126723121|ref|NM_001082440.1|, gi|84000306|ref|NM_001038…
GO:0051640	organelle localization	20	gi|125991941|ref|NM_001081604.1|, gi|157785568|ref|NM_001105645.1|, gi|303324569|ref|NM_001195013.1|, gi|402693412|ref|NM_176653.4|, gi|402693161|ref|NM_001100305.2|, gi|330864803|ref|NM_001206583.1|, gi|402692181|ref|NM_001076854.2|, gi|402692727|ref|NM_001076212.2|, gi|402744896|ref|NM_001075481.2|, gi|402766961|ref|NM_001076822.2|, gi|328927061|ref|NM_001191346.2|, gi|139948490|ref|NM_00108373…
GO:0034130	toll-like receptor 1 signaling pathway	6	gi|31343019|ref|NM_174021.2|, gi|115497301|ref|NM_001076409.1|, gi|118151099|ref|NM_001078004.1|, gi|300796030|ref|NM_001192023.1|, gi|402744889|ref|NM_001075696.2|, gi|402746081|ref|NM_001034610.2|
GO:0001932	regulation of protein phosphorylation	84	gi|300797144|ref|NM_001192334.1|, gi|300797825|ref|NM_001191343.1|, gi|122692296|ref|NM_001080219.1|, gi|27806088|ref|NM_174435.1|, gi|41386728|ref|NM_176612.1|, gi|300797524|ref|NM_001192352.1|, gi|300797658|ref|NM_001192870.1|, gi|78365304|ref|NM_001035456.1|, gi|402745768|ref|NM_174440.4|, gi|118601773|ref|NM_001079592.1|, gi|156120680|ref|NM_001102017.1|, gi|300795560|ref|NM_001193024.1|, gi|…
GO:0045786	negative regulation of cell cycle	49	gi|300794375|ref|NM_001192197.1|, gi|115496889|ref|NM_001076044.1|, gi|115497311|ref|NM_001075631.1|, gi|118601773|ref|NM_001079592.1|, gi|402693268|ref|NM_001079615.2|, gi|60097920|ref|NM_174264.3|, gi|84000250|ref|NM_001038139.1|, gi|115496353|ref|NM_001075358.1|, gi|122692536|ref|NM_001080262.1|, gi|153792204|ref|NM_001099704.1|, gi|164450492|ref|NM_001075476.2|, gi|402693196|ref|NM_001046301.…
GO:0006576	cellular biogenic amine metabolic process	20	gi|187960115|ref|NM_001045969.2|, gi|300796137|ref|NM_001193052.1|, gi|300796116|ref|NM_001193051.1|, gi|402693351|ref|NM_001105052.2|, gi|60302690|ref|NM_174315.3|, gi|139948314|ref|NM_001083669.1|, gi|300797739|ref|NM_001193130.1|, gi|402766177|ref|NM_001045916.2|, gi|32129301|ref|NM_174130.2|, gi|83649734|ref|NM_203362.2|, gi|332309190|ref|NM_001206861.1|, gi|31343289|ref|NM_173907.2|, gi|4027…
GO:0051649	establishment of localization in cell	189	gi|125991941|ref|NM_001081604.1|, gi|157785568|ref|NM_001105645.1|, gi|303324569|ref|NM_001195013.1|, gi|402693412|ref|NM_176653.4|, gi|115495088|ref|NM_001075766.1|, gi|118151181|ref|NM_001078048.1|, gi|115496303|ref|NM_001076325.1|, gi|156120986|ref|NM_001102170.1|, gi|157427959|ref|NM_001105417.1|, gi|300794419|ref|NM_001192711.1|, gi|359751366|ref|NM_001192423.2|, gi|402745409|ref|NM_00104059…
GO:0072511	divalent inorganic cation transport	29	gi|115495088|ref|NM_001075766.1|, gi|139948425|ref|NM_001083760.1|, gi|329663727|ref|NM_001205630.1|, gi|164448599|ref|NM_001024488.2|, gi|402692618|ref|NM_001075350.2|, gi|402745768|ref|NM_174440.4|, gi|329663782|ref|NM_001205893.1|, gi|402692591|ref|NM_001035381.2|, gi|163915358|ref|NM_001113174.1|, gi|157074099|ref|NM_001103292.1|, gi|300793842|ref|NM_001192426.1|, gi|122692506|ref|NM_00108024…
GO:0002009	morphogenesis of an epithelium	37	gi|328927061|ref|NM_001191346.2|, gi|329664765|ref|NM_001206016.1|, gi|402766255|ref|NM_001098083.2|, gi|115495996|ref|NM_001076192.1|, gi|156523097|ref|NM_001102493.1|, gi|300794174|ref|NM_001191175.1|, gi|300794362|ref|NM_001192964.1|, gi|329755235|ref|NM_001206366.1|, gi|402693209|ref|NM_001038110.2|, gi|78369473|ref|NM_001035462.1|, gi|402746624|ref|NM_001104996.2|, gi|115497487|ref|NM_001076…
GO:0042493	response to drug	28	gi|31341051|ref|NM_174816.2|, gi|31343289|ref|NM_173907.2|, gi|153792752|ref|NM_001046074.2|, gi|156120408|ref|NM_001101880.1|, gi|31342292|ref|NM_174335.2|, gi|31342305|ref|NM_174331.2|, gi|31342545|ref|NM_174229.2|, gi|41386728|ref|NM_176612.1|, gi|47564057|ref|NM_001001157.1|, gi|66792755|ref|NM_001024483.1|, gi|77735906|ref|NM_001034478.1|, gi|115497487|ref|NM_001076141.1|, gi|116003818|ref|N…
GO:0006987	activation of signaling protein activity involved in unfolded protein response	8	gi|31341840|ref|NM_174494.2|, gi|47564073|ref|NM_001001164.1|, gi|115497557|ref|NM_001075122.1|, gi|147904592|ref|NM_001098086.1|, gi|156121030|ref|NM_001102192.1|, gi|329664629|ref|NM_001205999.1|, gi|402693217|ref|NM_174756.3|, gi|413081857|ref|NM_001034727.3|
GO:0043010	camera-type eye development	27	gi|300797658|ref|NM_001192870.1|, gi|48675837|ref|NM_001001526.2|, gi|62460471|ref|NM_001014890.1|, gi|115497515|ref|NM_001076220.1|, gi|157427783|ref|NM_001105328.1|, gi|157427791|ref|NM_001105332.1|, gi|164518999|ref|NM_001113296.1|, gi|269315846|ref|NM_001167900.1|, gi|329663358|ref|NM_001206085.1|, gi|402693423|ref|NM_001034421.2|, gi|147900687|ref|NM_001098078.1|, gi|31340805|ref|NM_174734.2…
GO:0051261	protein depolymerization	11	gi|62751672|ref|NM_001015586.1|, gi|77736190|ref|NM_001034622.1|, gi|402744478|ref|NM_001098032.2|, gi|155372018|ref|NM_001101147.1|, gi|156120712|ref|NM_001102033.1|, gi|31342663|ref|NM_174177.2|, gi|300795909|ref|NM_001192529.1|, gi|359751364|ref|NM_001206588.2|, gi|149642576|ref|NM_001099009.1|, gi|329664629|ref|NM_001205999.1|, gi|402693446|ref|NM_001025320.2|
GO:0051253	negative regulation of RNA metabolic process	88	gi|41386728|ref|NM_176612.1|, gi|31341398|ref|NM_181024.2|, gi|31343049|ref|NM_174010.2|, gi|62460521|ref|NM_001014913.1|, gi|75677539|ref|NM_001033121.1|, gi|77404270|ref|NM_001034036.1|, gi|84000260|ref|NM_001038137.1|, gi|109948280|ref|NR_003096.1|, gi|109948281|ref|NR_003097.1|, gi|115432046|ref|NM_174402.3|, gi|115494927|ref|NM_001075854.1|, gi|115495844|ref|NM_001075509.1|, gi|115495876|ref…
GO:0006635	fatty acid beta-oxidation	12	gi|114051284|ref|NM_001046190.1|, gi|31341840|ref|NM_174494.2|, gi|402692241|ref|NM_001075893.2|, gi|31342292|ref|NM_174335.2|, gi|75832059|ref|NM_174336.3|, gi|114051336|ref|NM_001046183.1|, gi|154152034|ref|NM_001100348.1|, gi|402692556|ref|NM_001038548.2|, gi|402745922|ref|NM_001045948.2|, gi|77736390|ref|NM_001034723.1|, gi|77404270|ref|NM_001034036.1|, gi|115497153|ref|NM_001075650.1|
GO:0051351	positive regulation of ligase activity	6	gi|300794712|ref|NM_001193238.1|, gi|84000306|ref|NM_001038167.1|, gi|300794876|ref|NM_001192990.1|, gi|300798065|ref|NM_001192378.1|, gi|402693229|ref|NM_001034662.2|, gi|402745371|ref|NM_001034441.2|
GO:0060419	heart growth	6	gi|300795188|ref|NM_001192749.1|, gi|300797979|ref|NM_001192118.1|, gi|115497487|ref|NM_001076141.1|, gi|164420790|ref|NM_001113252.1|, gi|156121030|ref|NM_001102192.1|, gi|115432049|ref|NM_174780.3|
GO:0071326	cellular response to monosaccharide stimulus	6	gi|31341051|ref|NM_174816.2|, gi|402743596|ref|NM_173916.3|, gi|329664101|ref|NM_001205677.1|, gi|329664765|ref|NM_001206016.1|, gi|402692155|ref|NM_001076070.2|, gi|329663995|ref|NM_001205408.1|
GO:0034341	response to interferon-gamma	8	gi|115496207|ref|NM_001075746.1|, gi|122692356|ref|NM_001080358.1|, gi|41386728|ref|NM_176612.1|, gi|31341398|ref|NM_181024.2|, gi|109948280|ref|NR_003096.1|, gi|109948281|ref|NR_003097.1|, gi|31341725|ref|NM_174538.2|, gi|118151389|ref|NM_001077900.1|
GO:0031647	regulation of protein stability	8	gi|115495820|ref|NM_001076249.1|, gi|158517958|ref|NM_001110019.1|, gi|154152034|ref|NM_001100348.1|, gi|156120680|ref|NM_001102017.1|, gi|300796123|ref|NM_001191272.1|, gi|402743457|ref|NM_001097568.2|, gi|156120892|ref|NM_001102123.1|, gi|402766177|ref|NM_001045916.2|
GO:0007267	cell-cell signaling	99	gi|31341051|ref|NM_174816.2|, gi|402743596|ref|NM_173916.3|, gi|329664765|ref|NM_001206016.1|, gi|41386791|ref|NM_174287.1|, gi|31341778|ref|NM_174516.2|, gi|110350676|ref|NM_174446.3|, gi|402743296|ref|NM_001046116.2|, gi|402745372|ref|NM_001077988.2|, gi|148234888|ref|NM_001098108.1|, gi|31341680|ref|NM_174558.2|, gi|31341714|ref|NM_174542.2|, gi|31341715|ref|NM_174543.2|, gi|31342183|ref|NM_17…
GO:0045087	innate immune response	39	gi|155372254|ref|NM_001101270.1|, gi|164448728|ref|NM_001034725.2|, gi|31343019|ref|NM_174021.2|, gi|115497301|ref|NM_001076409.1|, gi|300796030|ref|NM_001192023.1|, gi|402744889|ref|NM_001075696.2|, gi|402746081|ref|NM_001034610.2|, gi|115496207|ref|NM_001075746.1|, gi|122692356|ref|NM_001080358.1|, gi|300795994|ref|NM_001192789.1|, gi|47564061|ref|NM_001001159.1|, gi|75832071|ref|NM_174730.2|, …
GO:0006950	response to stress	298	gi|147904941|ref|NM_001011678.2|, gi|41386728|ref|NM_176612.1|, gi|402743642|ref|NM_001083491.2|, gi|155372254|ref|NM_001101270.1|, gi|300794750|ref|NM_001192984.1|, gi|164448728|ref|NM_001034725.2|, gi|300797144|ref|NM_001192334.1|, gi|300797825|ref|NM_001191343.1|, gi|31341597|ref|NM_174588.2|, gi|157074147|ref|NM_001103316.1|, gi|219521803|ref|NM_001105464.2|, gi|289191304|ref|NM_001075250.2|,…
GO:0018205	peptidyl-lysine modification	11	gi|77735646|ref|NM_001034347.1|, gi|300798605|ref|NM_001192660.1|, gi|329299040|ref|NM_001191478.1|, gi|116003858|ref|NM_001076818.1|, gi|117553601|ref|NM_001077518.1|, gi|155371942|ref|NM_001101106.1|, gi|157279924|ref|NM_001105008.1|, gi|157427859|ref|NM_001105367.1|, gi|84370162|ref|NM_001038564.1|, gi|300796030|ref|NM_001192023.1|, gi|402693113|ref|NM_001034538.2|
GO:0016311	dephosphorylation	33	gi|402693268|ref|NM_001079615.2|, gi|164448684|ref|NM_001038575.2|, gi|300796566|ref|NM_001193073.1|, gi|402692359|ref|NM_001099108.2|, gi|77736256|ref|NM_001034653.1|, gi|402766231|ref|NM_001099118.2|, gi|115495892|ref|NM_001076244.1|, gi|156121142|ref|NM_001102249.1|, gi|300795166|ref|NM_001192236.1|, gi|329664015|ref|NM_001205922.1|, gi|329665022|ref|NM_001205534.1|, gi|402693312|ref|NM_001046…
GO:0046777	protein autophosphorylation	21	gi|27806088|ref|NM_174435.1|, gi|31342305|ref|NM_174331.2|, gi|61657915|ref|NM_001012999.2|, gi|88319940|ref|NM_174635.2|, gi|115495686|ref|NM_001075908.1|, gi|147904592|ref|NM_001098086.1|, gi|155371850|ref|NM_001101060.1|, gi|156121186|ref|NM_001102271.1|, gi|205277475|ref|NM_001075403.2|, gi|262073037|ref|NM_001166502.1|, gi|281427245|ref|NM_001046415.2|, gi|289191304|ref|NM_001075250.2|, gi|2…
GO:0051168	nuclear export	11	gi|402691897|ref|NM_001102542.2|, gi|262118266|ref|NM_001166562.1|, gi|77735588|ref|NM_001034318.1|, gi|78369221|ref|NM_001035272.1|, gi|115495358|ref|NM_001075798.1|, gi|329112540|ref|NM_001193205.2|, gi|329664569|ref|NM_001205480.1|, gi|402743869|ref|NM_001046300.2|, gi|402745858|ref|NM_001083716.2|, gi|115495602|ref|NM_001075555.1|, gi|402691866|ref|NM_001034718.2|
GO:0000723	telomere maintenance	10	gi|157427915|ref|NM_001105395.1|, gi|329663449|ref|NM_001205589.1|, gi|402692016|ref|NM_001075412.2|, gi|281485566|ref|NM_001075837.2|, gi|329663344|ref|NM_001205827.1|, gi|115496353|ref|NM_001075358.1|, gi|156523207|ref|NM_001102548.1|, gi|329663873|ref|NM_001206160.1|, gi|153792752|ref|NM_001046074.2|, gi|329665083|ref|NM_001206052.1|
GO:0080134	regulation of response to stress	72	gi|164448728|ref|NM_001034725.2|, gi|300797144|ref|NM_001192334.1|, gi|300797825|ref|NM_001191343.1|, gi|31343019|ref|NM_174021.2|, gi|115497301|ref|NM_001076409.1|, gi|300796030|ref|NM_001192023.1|, gi|402744889|ref|NM_001075696.2|, gi|402746081|ref|NM_001034610.2|, gi|402692278|ref|NM_174537.3|, gi|31341725|ref|NM_174538.2|, gi|164420790|ref|NM_001113252.1|, gi|153792752|ref|NM_001046074.2|, gi…
GO:0055001	muscle cell development	14	gi|300797979|ref|NM_001192118.1|, gi|350536720|ref|NM_001245928.1|, gi|78045237|ref|NM_001034502.1|, gi|329664765|ref|NM_001206016.1|, gi|300796840|ref|NM_001192831.1|, gi|300797524|ref|NM_001192352.1|, gi|402693222|ref|NM_001104985.2|, gi|118601873|ref|NM_001079640.1|, gi|31341778|ref|NM_174516.2|, gi|156121030|ref|NM_001102192.1|, gi|262073078|ref|NM_001166511.1|, gi|116003812|ref|NM_001076796.…
GO:0032318	regulation of Ras GTPase activity	24	gi|77735898|ref|NM_001034474.1|, gi|148236342|ref|NM_001097573.1|, gi|215422351|ref|NM_001103109.2|, gi|329664531|ref|NM_001205731.1|, gi|300797316|ref|NM_001192598.1|, gi|402691875|ref|NM_001101303.2|, gi|300797474|ref|NM_001191326.1|, gi|84000026|ref|NM_001038029.1|, gi|115496247|ref|NM_001076545.1|, gi|300793747|ref|NM_001192421.1|, gi|329663140|ref|NM_001206310.1|, gi|329664641|ref|NM_0012054…
GO:0006261	DNA-dependent DNA replication	13	gi|115495820|ref|NM_001076249.1|, gi|156523207|ref|NM_001102548.1|, gi|115496353|ref|NM_001075358.1|, gi|402691815|ref|NM_001083701.2|, gi|153792204|ref|NM_001099704.1|, gi|300795723|ref|NM_001192776.1|, gi|402693196|ref|NM_001046301.2|, gi|402766383|ref|NM_001101942.2|, gi|402692337|ref|NM_001046179.2|, gi|149642884|ref|NM_001098974.1|, gi|402744659|ref|NM_001076481.2|, gi|281485566|ref|NM_00107…
GO:0044106	cellular amine metabolic process	23	gi|187960115|ref|NM_001045969.2|, gi|300796137|ref|NM_001193052.1|, gi|300796116|ref|NM_001193051.1|, gi|402693351|ref|NM_001105052.2|, gi|60302690|ref|NM_174315.3|, gi|139948314|ref|NM_001083669.1|, gi|300797739|ref|NM_001193130.1|, gi|402766177|ref|NM_001045916.2|, gi|32129301|ref|NM_174130.2|, gi|83649734|ref|NM_203362.2|, gi|332309190|ref|NM_001206861.1|, gi|402693229|ref|NM_001034662.2|, gi|…
GO:0033627	cell adhesion mediated by integrin	7	gi|31342970|ref|NM_174039.2|, gi|164420790|ref|NM_001113252.1|, gi|402693113|ref|NM_001034538.2|, gi|289191304|ref|NM_001075250.2|, gi|295148235|ref|NM_001177740.1|, gi|329664531|ref|NM_001205731.1|, gi|158341671|ref|NM_001109981.1|
GO:0044057	regulation of system process	42	gi|329664765|ref|NM_001206016.1|, gi|41386791|ref|NM_174287.1|, gi|31342534|ref|NM_174233.2|, gi|269315859|ref|NM_001167919.1|, gi|160333421|ref|NM_001081601.1|, gi|300794081|ref|NM_001192694.1|, gi|329664457|ref|NM_001205466.1|, gi|114052131|ref|NM_001045931.1|, gi|115495898|ref|NM_001076195.1|, gi|300797474|ref|NM_001191326.1|, gi|402745768|ref|NM_174440.4|, gi|77404276|ref|NM_001034049.1|, gi|…
GO:2001022	positive regulation of response to DNA damage stimulus	8	gi|153792752|ref|NM_001046074.2|, gi|402746530|ref|NM_001038678.2|, gi|262073037|ref|NM_001166502.1|, gi|148234762|ref|NM_001098144.1|, gi|223278399|ref|NM_176609.3|, gi|261490700|ref|NM_001076289.2|, gi|402691928|ref|NM_174138.3|, gi|300793699|ref|NM_001191395.1|
GO:0016071	mRNA metabolic process	80	gi|77735576|ref|NM_001034312.1|, gi|77735406|ref|NM_001034228.1|, gi|157279852|ref|NM_001104971.1|, gi|300795686|ref|NM_001192774.1|, gi|329664958|ref|NM_001206039.1|, gi|343183418|ref|NR_044990.1|, gi|402745573|ref|NM_001101167.2|, gi|75832072|ref|NM_174731.3|, gi|115495752|ref|NM_001076254.1|, gi|148234059|ref|NM_001098071.1|, gi|329112540|ref|NM_001193205.2|, gi|329663344|ref|NM_001205827.1|, …
GO:0001649	osteoblast differentiation	18	gi|156120930|ref|NM_001102142.1|, gi|300794489|ref|NM_001191435.1|, gi|329664531|ref|NM_001205731.1|, gi|332000024|ref|NM_001206714.1|, gi|402746774|ref|NM_001082456.2|, gi|115494927|ref|NM_001075854.1|, gi|115497515|ref|NM_001076220.1|, gi|402744207|ref|NM_174176.3|, gi|402747096|ref|NM_001079614.2|, gi|115496789|ref|NM_001075313.1|, gi|115497487|ref|NM_001076141.1|, gi|157427783|ref|NM_00110532…
GO:0051494	negative regulation of cytoskeleton organization	12	gi|77736190|ref|NM_001034622.1|, gi|156120712|ref|NM_001102033.1|, gi|402691993|ref|NM_001075334.2|, gi|402744478|ref|NM_001098032.2|, gi|83649734|ref|NM_203362.2|, gi|31342663|ref|NM_174177.2|, gi|300795909|ref|NM_001192529.1|, gi|359751364|ref|NM_001206588.2|, gi|156523097|ref|NM_001102493.1|, gi|149642576|ref|NM_001099009.1|, gi|329664629|ref|NM_001205999.1|, gi|402693446|ref|NM_001025320.2|
GO:0051693	actin filament capping	7	gi|83649734|ref|NM_203362.2|, gi|31342663|ref|NM_174177.2|, gi|300795909|ref|NM_001192529.1|, gi|359751364|ref|NM_001206588.2|, gi|149642576|ref|NM_001099009.1|, gi|329664629|ref|NM_001205999.1|, gi|402693446|ref|NM_001025320.2|
GO:0006360	transcription from RNA polymerase I promoter	9	gi|114052982|ref|NM_001046587.1|, gi|122692282|ref|NM_001080220.1|, gi|162287373|ref|NM_001111103.1|, gi|402691647|ref|NM_001079788.2|, gi|402692679|ref|NM_001037623.2|, gi|402746865|ref|NM_001038124.2|, gi|329112519|ref|NM_001192432.2|, gi|114052399|ref|NM_001045908.1|, gi|402693033|ref|NM_001034563.2|
GO:0051704	multi-organism process	100	gi|116003812|ref|NM_001076796.1|, gi|402692727|ref|NM_001076212.2|, gi|73661171|ref|NM_001031852.1|, gi|329112528|ref|NM_001192879.2|, gi|402744207|ref|NM_174176.3|, gi|402744848|ref|NM_001038050.2|, gi|31341725|ref|NM_174538.2|, gi|56119081|ref|NM_001007805.1|, gi|118151441|ref|NM_001078159.1|, gi|402691926|ref|NM_001046246.2|, gi|402692278|ref|NM_174537.3|, gi|402766177|ref|NM_001045916.2|, gi|…
GO:0048659	smooth muscle cell proliferation	6	gi|62460519|ref|NM_001014912.1|, gi|27806088|ref|NM_174435.1|, gi|118151389|ref|NM_001077900.1|, gi|289191304|ref|NM_001075250.2|, gi|115497487|ref|NM_001076141.1|, gi|300797341|ref|NM_001193111.1|
GO:0007031	peroxisome organization	9	gi|114051336|ref|NM_001046183.1|, gi|402692727|ref|NM_001076212.2|, gi|154152034|ref|NM_001100348.1|, gi|149642692|ref|NM_001098987.1|, gi|77736390|ref|NM_001034723.1|, gi|78369413|ref|NM_001035348.1|, gi|114051284|ref|NM_001046190.1|, gi|114326277|ref|NM_174532.3|, gi|115496114|ref|NM_001076317.1|
GO:0030509	BMP signaling pathway	10	gi|115494903|ref|NM_001076209.1|, gi|402747096|ref|NM_001079614.2|, gi|115495876|ref|NM_001076247.1|, gi|84000306|ref|NM_001038167.1|, gi|122692356|ref|NM_001080358.1|, gi|157427783|ref|NM_001105328.1|, gi|262118221|ref|NM_001001140.1|, gi|300797979|ref|NM_001192118.1|, gi|402693413|ref|NM_175801.3|, gi|402743457|ref|NM_001097568.2|
GO:0044282	small molecule catabolic process	34	gi|114051284|ref|NM_001046190.1|, gi|31341840|ref|NM_174494.2|, gi|402692241|ref|NM_001075893.2|, gi|62751706|ref|NM_001015551.1|, gi|157954072|ref|NM_001109797.1|, gi|31342292|ref|NM_174335.2|, gi|75832059|ref|NM_174336.3|, gi|114051336|ref|NM_001046183.1|, gi|154152034|ref|NM_001100348.1|, gi|402692556|ref|NM_001038548.2|, gi|402745922|ref|NM_001045948.2|, gi|77735688|ref|NM_001034366.1|, gi|22…
GO:0009953	dorsal/ventral pattern formation	10	gi|402766255|ref|NM_001098083.2|, gi|115494927|ref|NM_001075854.1|, gi|157427783|ref|NM_001105328.1|, gi|160707932|ref|NM_001110786.1|, gi|300793986|ref|NM_001193201.1|, gi|300794174|ref|NM_001191175.1|, gi|329663756|ref|NM_001205634.1|, gi|402693239|ref|NM_174678.3|, gi|115497487|ref|NM_001076141.1|, gi|402745768|ref|NM_174440.4|
GO:0051153	regulation of striated muscle cell differentiation	7	gi|300797524|ref|NM_001192352.1|, gi|402693222|ref|NM_001104985.2|, gi|300793699|ref|NM_001191395.1|, gi|156121030|ref|NM_001102192.1|, gi|300795560|ref|NM_001193024.1|, gi|41386728|ref|NM_176612.1|, gi|300795005|ref|NM_001192740.1|
GO:0007243	intracellular protein kinase cascade	83	gi|46810276|ref|NM_173953.2|, gi|118151389|ref|NM_001077900.1|, gi|300797144|ref|NM_001192334.1|, gi|300797825|ref|NM_001191343.1|, gi|31341597|ref|NM_174588.2|, gi|157074147|ref|NM_001103316.1|, gi|219521803|ref|NM_001105464.2|, gi|289191304|ref|NM_001075250.2|, gi|329664037|ref|NM_001205669.1|, gi|402692136|ref|NM_001099709.2|, gi|402744889|ref|NM_001075696.2|, gi|451958162|ref|NM_174002.3|, gi…
GO:0031589	cell-substrate adhesion	19	gi|31343049|ref|NM_174010.2|, gi|122692356|ref|NM_001080358.1|, gi|31341968|ref|NM_174449.2|, gi|156523073|ref|NM_001102481.1|, gi|27806530|ref|NM_174116.1|, gi|115497487|ref|NM_001076141.1|, gi|155372034|ref|NM_001101155.1|, gi|157427989|ref|NM_001105433.1|, gi|158341671|ref|NM_001109981.1|, gi|329664765|ref|NM_001206016.1|, gi|78369205|ref|NM_001035469.1|, gi|156523097|ref|NM_001102493.1|, gi|2…
GO:0065009	regulation of molecular function	203	gi|402693268|ref|NM_001079615.2|, gi|62460519|ref|NM_001014912.1|, gi|329663873|ref|NM_001206160.1|, gi|402743457|ref|NM_001097568.2|, gi|41386728|ref|NM_176612.1|, gi|149642654|ref|NM_001099130.1|, gi|300797144|ref|NM_001192334.1|, gi|300797825|ref|NM_001191343.1|, gi|122692296|ref|NM_001080219.1|, gi|27806088|ref|NM_174435.1|, gi|31342545|ref|NM_174229.2|, gi|156523097|ref|NM_001102493.1|, gi|2…
GO:0034330	cell junction organization	24	gi|139949219|ref|NM_001083635.1|, gi|78369205|ref|NM_001035469.1|, gi|156523097|ref|NM_001102493.1|, gi|215422351|ref|NM_001103109.2|, gi|402692220|ref|NM_001035351.2|, gi|31340894|ref|NM_174766.2|, gi|402693113|ref|NM_001034538.2|, gi|329665022|ref|NM_001205534.1|, gi|205277475|ref|NM_001075403.2|, gi|164420790|ref|NM_001113252.1|, gi|289191304|ref|NM_001075250.2|, gi|115496008|ref|NM_001075516.…
GO:0090305	nucleic acid phosphodiester bond hydrolysis	11	gi|402765720|ref|NM_001077865.2|, gi|115497509|ref|NM_001075839.1|, gi|41386728|ref|NM_176612.1|, gi|115496771|ref|NM_001076033.1|, gi|153792752|ref|NM_001046074.2|, gi|300794750|ref|NM_001192984.1|, gi|300798216|ref|NM_001193153.1|, gi|402743976|ref|NM_001037456.2|, gi|223278399|ref|NM_176609.3|, gi|329663344|ref|NM_001205827.1|, gi|402693180|ref|NM_001046291.2|
GO:0060348	bone development	7	gi|114052566|ref|NM_001045897.1|, gi|115496789|ref|NM_001075313.1|, gi|157427989|ref|NM_001105433.1|, gi|262073095|ref|NM_001166517.1|, gi|402747096|ref|NM_001079614.2|, gi|31341597|ref|NM_174588.2|, gi|31342794|ref|NM_174126.2|
GO:0006839	mitochondrial transport	12	gi|31340776|ref|NM_174671.2|, gi|114051426|ref|NM_001046145.1|, gi|402745037|ref|NM_001033611.2|, gi|402745522|ref|NM_001034559.2|, gi|402745922|ref|NM_001045948.2|, gi|300795273|ref|NM_001193009.1|, gi|402743838|ref|NM_001046488.2|, gi|221136863|ref|NM_001144086.1|, gi|114051050|ref|NM_001046623.1|, gi|300794375|ref|NM_001192197.1|, gi|402766264|ref|NM_001101194.2|, gi|156523221|ref|NM_001102555…
GO:0051234	establishment of localization	405	gi|125991941|ref|NM_001081604.1|, gi|157785568|ref|NM_001105645.1|, gi|303324569|ref|NM_001195013.1|, gi|402693412|ref|NM_176653.4|, gi|31341725|ref|NM_174538.2|, gi|328887897|ref|NM_001199026.2|, gi|402746524|ref|NM_001035010.2|, gi|62751912|ref|NM_001015562.1|, gi|115495022|ref|NM_001075499.1|, gi|115496657|ref|NM_001075702.1|, gi|116003812|ref|NM_001076796.1|, gi|118150985|ref|NM_001077941.1|,…
GO:0050657	nucleic acid transport	18	gi|262118266|ref|NM_001166562.1|, gi|77735588|ref|NM_001034318.1|, gi|78369221|ref|NM_001035272.1|, gi|115495358|ref|NM_001075798.1|, gi|329112540|ref|NM_001193205.2|, gi|329664569|ref|NM_001205480.1|, gi|402743869|ref|NM_001046300.2|, gi|402745858|ref|NM_001083716.2|, gi|115495602|ref|NM_001075555.1|, gi|402691866|ref|NM_001034718.2|, gi|300794375|ref|NM_001192197.1|, gi|77735394|ref|NM_00103422…
GO:0043433	negative regulation of sequence-specific DNA binding transcription factor activity	13	gi|402747096|ref|NM_001079614.2|, gi|114051811|ref|NM_001046417.1|, gi|118151099|ref|NM_001078004.1|, gi|156121084|ref|NM_001102219.1|, gi|402692208|ref|NM_001046409.2|, gi|402693023|ref|NM_001078058.2|, gi|402693375|ref|NM_001035386.2|, gi|402744138|ref|NM_001113312.2|, gi|402744889|ref|NM_001075696.2|, gi|62460519|ref|NM_001014912.1|, gi|402743457|ref|NM_001097568.2|, gi|402744207|ref|NM_174176…
GO:0031396	regulation of protein ubiquitination	18	gi|78365304|ref|NM_001035456.1|, gi|115495318|ref|NM_001075166.1|, gi|118151099|ref|NM_001078004.1|, gi|156121122|ref|NM_001102239.1|, gi|402746081|ref|NM_001034610.2|, gi|94966943|ref|NM_001040575.1|, gi|262073037|ref|NM_001166502.1|, gi|331028513|ref|NM_001191433.1|, gi|300794712|ref|NM_001193238.1|, gi|402692892|ref|NM_001040544.2|, gi|300798168|ref|NM_001192383.1|, gi|84000306|ref|NM_00103816…
GO:0006813	potassium ion transport	19	gi|31341680|ref|NM_174558.2|, gi|31342183|ref|NM_174371.2|, gi|61888891|ref|NM_001013606.1|, gi|66792889|ref|NM_001024553.1|, gi|115497005|ref|NM_001076387.1|, gi|115497895|ref|NM_001075612.1|, gi|115497975|ref|NM_001075207.1|, gi|148233714|ref|NM_001080241.2|, gi|164451487|ref|NM_001113281.1|, gi|253735893|ref|NM_001163249.1|, gi|300794350|ref|NM_001191184.1|, gi|330864795|ref|NM_001206580.1|, g…
GO:0009855	determination of bilateral symmetry	9	gi|328927061|ref|NM_001191346.2|, gi|329664765|ref|NM_001206016.1|, gi|402766255|ref|NM_001098083.2|, gi|115497487|ref|NM_001076141.1|, gi|160707932|ref|NM_001110786.1|, gi|160707936|ref|NM_001110788.1|, gi|215276970|ref|NM_001045943.2|, gi|215276971|ref|NM_001142365.1|, gi|402746499|ref|NM_001038051.2|
GO:0006909	phagocytosis	13	gi|31343049|ref|NM_174010.2|, gi|300795239|ref|NM_001191228.1|, gi|41386728|ref|NM_176612.1|, gi|31341725|ref|NM_174538.2|, gi|73661171|ref|NM_001031852.1|, gi|289191304|ref|NM_001075250.2|, gi|402692278|ref|NM_174537.3|, gi|78369397|ref|NM_001035420.1|, gi|31341821|ref|NM_174502.2|, gi|125991863|ref|NM_001081590.1|, gi|156523185|ref|NM_001102537.1|, gi|215422351|ref|NM_001103109.2|, gi|318037237…
GO:0002831	regulation of response to biotic stimulus	6	gi|31341505|ref|NM_174624.2|, gi|27806088|ref|NM_174435.1|, gi|31343043|ref|NM_174012.2|, gi|402693412|ref|NM_176653.4|, gi|402745409|ref|NM_001040591.2|, gi|402745548|ref|NM_001105344.2|
GO:0043467	regulation of generation of precursor metabolites and energy	7	gi|77736256|ref|NM_001034653.1|, gi|329663995|ref|NM_001205408.1|, gi|402693285|ref|NM_001109802.2|, gi|77404270|ref|NM_001034036.1|, gi|41386728|ref|NM_176612.1|, gi|156121030|ref|NM_001102192.1|, gi|300794375|ref|NM_001192197.1|
GO:0048568	embryonic organ development	29	gi|402745858|ref|NM_001083716.2|, gi|333440436|ref|NM_001206676.1|, gi|115497487|ref|NM_001076141.1|, gi|329664531|ref|NM_001205731.1|, gi|31340805|ref|NM_174734.2|, gi|219521803|ref|NM_001105464.2|, gi|115494927|ref|NM_001075854.1|, gi|402693341|ref|NM_001102226.2|, gi|115496789|ref|NM_001075313.1|, gi|148224281|ref|NM_001098099.1|, gi|300793986|ref|NM_001193201.1|, gi|300794362|ref|NM_001192964…
GO:0050767	regulation of neurogenesis	41	gi|289191304|ref|NM_001075250.2|, gi|77736190|ref|NM_001034622.1|, gi|94966959|ref|NM_001040583.1|, gi|155371866|ref|NM_001101068.1|, gi|41386728|ref|NM_176612.1|, gi|115497745|ref|NM_001076121.1|, gi|219804279|ref|NM_001143855.1|, gi|295148235|ref|NM_001177740.1|, gi|300795909|ref|NM_001192529.1|, gi|329664265|ref|NM_001206209.1|, gi|300796394|ref|NM_001192297.1|, gi|300795560|ref|NM_001193024.1…
GO:0030282	bone mineralization	6	gi|157427783|ref|NM_001105328.1|, gi|157954054|ref|NM_001109793.1|, gi|31341884|ref|NM_174479.2|, gi|147904592|ref|NM_001098086.1|, gi|164448684|ref|NM_001038575.2|, gi|402746774|ref|NM_001082456.2|
GO:0007155	cell adhesion	85	gi|31343049|ref|NM_174010.2|, gi|122692356|ref|NM_001080358.1|, gi|31341968|ref|NM_174449.2|, gi|156523073|ref|NM_001102481.1|, gi|27806530|ref|NM_174116.1|, gi|156718139|ref|NM_001103105.1|, gi|115497487|ref|NM_001076141.1|, gi|155372034|ref|NM_001101155.1|, gi|157427989|ref|NM_001105433.1|, gi|158341671|ref|NM_001109981.1|, gi|329664765|ref|NM_001206016.1|, gi|31341505|ref|NM_174624.2|, gi|5833…
GO:0002562	somatic diversification of immune receptors via germline recombination within a single locus	10	gi|402692189|ref|NM_001075513.2|, gi|31341505|ref|NM_174624.2|, gi|281485566|ref|NM_001075837.2|, gi|300794941|ref|NM_001192737.1|, gi|147900687|ref|NM_001098078.1|, gi|41386728|ref|NM_176612.1|, gi|156523207|ref|NM_001102548.1|, gi|402744860|ref|NM_001082469.2|, gi|300798437|ref|NM_001192140.1|, gi|148226476|ref|NM_001098028.1|
GO:0031326	regulation of cellular biosynthetic process	349	gi|329664765|ref|NM_001206016.1|, gi|41386728|ref|NM_176612.1|, gi|31341394|ref|NM_181020.2|, gi|31342824|ref|NM_174109.2|, gi|41386775|ref|NM_174110.1|, gi|150247053|ref|NM_001099393.1|, gi|156121030|ref|NM_001102192.1|, gi|329664151|ref|NM_001205939.1|, gi|402691875|ref|NM_001101303.2|, gi|402743596|ref|NM_173916.3|, gi|77404276|ref|NM_001034049.1|, gi|402766177|ref|NM_001045916.2|, gi|31341398…
GO:0031668	cellular response to extracellular stimulus	22	gi|329664765|ref|NM_001206016.1|, gi|116003844|ref|NM_001076812.1|, gi|126723747|ref|NM_001082442.1|, gi|147902150|ref|NM_001034706.2|, gi|402692110|ref|NM_001033627.2|, gi|300796195|ref|NM_001192287.1|, gi|346421450|ref|NM_001077848.2|, gi|300794333|ref|NM_001191427.1|, gi|402692952|ref|NM_001038165.2|, gi|219804279|ref|NM_001143855.1|, gi|295148235|ref|NM_001177740.1|, gi|402746774|ref|NM_00108…
GO:0009451	RNA modification	6	gi|402745649|ref|NM_001035444.2|, gi|402743298|ref|NM_001080233.2|, gi|157427915|ref|NM_001105395.1|, gi|158519862|ref|NM_001110073.1|, gi|118150967|ref|NM_001077934.1|, gi|402692754|ref|NM_001102238.2|
GO:0071805	potassium ion transmembrane transport	15	gi|31341680|ref|NM_174558.2|, gi|31342183|ref|NM_174371.2|, gi|61888891|ref|NM_001013606.1|, gi|66792889|ref|NM_001024553.1|, gi|115497005|ref|NM_001076387.1|, gi|115497895|ref|NM_001075612.1|, gi|115497975|ref|NM_001075207.1|, gi|148233714|ref|NM_001080241.2|, gi|164451487|ref|NM_001113281.1|, gi|253735893|ref|NM_001163249.1|, gi|300794350|ref|NM_001191184.1|, gi|330864795|ref|NM_001206580.1|, g…
GO:0048593	camera-type eye morphogenesis	9	gi|300797658|ref|NM_001192870.1|, gi|115497487|ref|NM_001076141.1|, gi|115495876|ref|NM_001076247.1|, gi|115495898|ref|NM_001076195.1|, gi|27806058|ref|NM_174419.1|, gi|330864795|ref|NM_001206580.1|, gi|62460589|ref|NM_001014949.1|, gi|154707873|ref|NM_001099147.1|, gi|329664531|ref|NM_001205731.1|
GO:0021915	neural tube development	10	gi|115495996|ref|NM_001076192.1|, gi|156523097|ref|NM_001102493.1|, gi|300794174|ref|NM_001191175.1|, gi|300794362|ref|NM_001192964.1|, gi|329755235|ref|NM_001206366.1|, gi|402693209|ref|NM_001038110.2|, gi|402766255|ref|NM_001098083.2|, gi|78369473|ref|NM_001035462.1|, gi|329664531|ref|NM_001205731.1|, gi|402745768|ref|NM_174440.4|
GO:0006164	purine nucleotide biosynthetic process	24	gi|31341394|ref|NM_181020.2|, gi|31342824|ref|NM_174109.2|, gi|41386775|ref|NM_174110.1|, gi|150247053|ref|NM_001099393.1|, gi|156121030|ref|NM_001102192.1|, gi|329664151|ref|NM_001205939.1|, gi|402691875|ref|NM_001101303.2|, gi|402743596|ref|NM_173916.3|, gi|116003818|ref|NM_001076798.1|, gi|402746846|ref|NM_001007812.3|, gi|402766264|ref|NM_001101194.2|, gi|27806088|ref|NM_174435.1|, gi|3134254…
GO:0008284	positive regulation of cell proliferation	57	gi|289191304|ref|NM_001075250.2|, gi|31341505|ref|NM_174624.2|, gi|77736414|ref|NM_001034735.1|, gi|118151099|ref|NM_001078004.1|, gi|115497721|ref|NM_001075231.1|, gi|122692356|ref|NM_001080358.1|, gi|153792752|ref|NM_001046074.2|, gi|300795188|ref|NM_001192749.1|, gi|300797979|ref|NM_001192118.1|, gi|31342868|ref|NM_174091.2|, gi|41386728|ref|NM_176612.1|, gi|115497487|ref|NM_001076141.1|, gi|1…
GO:0046464	acylglycerol catabolic process	6	gi|31341051|ref|NM_174816.2|, gi|122692282|ref|NM_001080220.1|, gi|402766177|ref|NM_001045916.2|, gi|77736256|ref|NM_001034653.1|, gi|115497163|ref|NM_001075120.1|, gi|300795596|ref|NM_001192258.1|
GO:0000082	G1/S transition of mitotic cell cycle	14	gi|84000250|ref|NM_001038139.1|, gi|115496725|ref|NM_001076029.1|, gi|148234059|ref|NM_001098071.1|, gi|153792204|ref|NM_001099704.1|, gi|164450492|ref|NM_001075476.2|, gi|329112523|ref|NM_001191147.2|, gi|402691647|ref|NM_001079788.2|, gi|402693047|ref|NM_001101054.2|, gi|402693196|ref|NM_001046301.2|, gi|402746578|ref|NM_001075153.2|, gi|402766383|ref|NM_001101942.2|, gi|300796123|ref|NM_001191…
GO:0048871	multicellular organismal homeostasis	14	gi|114052131|ref|NM_001045931.1|, gi|115497487|ref|NM_001076141.1|, gi|77404276|ref|NM_001034049.1|, gi|31341840|ref|NM_174494.2|, gi|47564057|ref|NM_001001157.1|, gi|300797625|ref|NM_001191333.1|, gi|205277475|ref|NM_001075403.2|, gi|402693285|ref|NM_001109802.2|, gi|157074157|ref|NM_001103323.1|, gi|329664629|ref|NM_001205999.1|, gi|329664765|ref|NM_001206016.1|, gi|41386775|ref|NM_174110.1|, g…
GO:0051248	negative regulation of protein metabolic process	42	gi|94966943|ref|NM_001040575.1|, gi|262073037|ref|NM_001166502.1|, gi|331028513|ref|NM_001191433.1|, gi|78365304|ref|NM_001035456.1|, gi|402745768|ref|NM_174440.4|, gi|27806088|ref|NM_174435.1|, gi|164448728|ref|NM_001034725.2|, gi|402744021|ref|NM_001075774.2|, gi|261490691|ref|NM_001024514.2|, gi|58332431|ref|NM_178317.3|, gi|114052511|ref|NM_001045901.1|, gi|155372192|ref|NM_001101237.1|, gi|3…
GO:0042439	ethanolamine-containing compound metabolic process	11	gi|187960115|ref|NM_001045969.2|, gi|300796137|ref|NM_001193052.1|, gi|300796116|ref|NM_001193051.1|, gi|402693351|ref|NM_001105052.2|, gi|60302690|ref|NM_174315.3|, gi|139948314|ref|NM_001083669.1|, gi|300797739|ref|NM_001193130.1|, gi|402766177|ref|NM_001045916.2|, gi|31341051|ref|NM_174816.2|, gi|115497515|ref|NM_001076220.1|, gi|329663158|ref|NM_001205545.1|
GO:0031099	regeneration	7	gi|149642654|ref|NM_001099130.1|, gi|157279998|ref|NM_001105045.1|, gi|77735406|ref|NM_001034228.1|, gi|94400820|ref|NM_174572.4|, gi|163915358|ref|NM_001113174.1|, gi|115494963|ref|NM_001075958.1|, gi|83649734|ref|NM_203362.2|
GO:0007517	muscle organ development	31	gi|300795188|ref|NM_001192749.1|, gi|300797979|ref|NM_001192118.1|, gi|78365304|ref|NM_001035456.1|, gi|148540086|ref|NM_173913.2|, gi|149642654|ref|NM_001099130.1|, gi|78045237|ref|NM_001034502.1|, gi|83649734|ref|NM_203362.2|, gi|300797524|ref|NM_001192352.1|, gi|402693222|ref|NM_001104985.2|, gi|300793699|ref|NM_001191395.1|, gi|61657915|ref|NM_001012999.2|, gi|156120816|ref|NM_001102085.1|, g…
GO:0043687	post-translational protein modification	15	gi|329663941|ref|NM_001205657.1|, gi|402692264|ref|NM_001101182.2|, gi|114052263|ref|NM_001045922.1|, gi|116004170|ref|NM_001076979.1|, gi|125991941|ref|NM_001081604.1|, gi|148232195|ref|NM_001098113.1|, gi|215276970|ref|NM_001045943.2|, gi|215276971|ref|NM_001142365.1|, gi|300794825|ref|NM_001192732.1|, gi|300796191|ref|NM_001192031.1|, gi|300797172|ref|NM_001193103.1|, gi|329663499|ref|NM_00120…
GO:0001508	regulation of action potential	12	gi|139949219|ref|NM_001083635.1|, gi|160333421|ref|NM_001081601.1|, gi|77404276|ref|NM_001034049.1|, gi|329663152|ref|NM_001205800.1|, gi|114052566|ref|NM_001045897.1|, gi|155371966|ref|NM_001101119.1|, gi|402745372|ref|NM_001077988.2|, gi|300794350|ref|NM_001191184.1|, gi|402692618|ref|NM_001075350.2|, gi|402746464|ref|NM_001035009.2|, gi|147904592|ref|NM_001098086.1|, gi|115497487|ref|NM_001076…
GO:0006405	RNA export from nucleus	10	gi|262118266|ref|NM_001166562.1|, gi|77735588|ref|NM_001034318.1|, gi|78369221|ref|NM_001035272.1|, gi|115495358|ref|NM_001075798.1|, gi|329112540|ref|NM_001193205.2|, gi|329664569|ref|NM_001205480.1|, gi|402743869|ref|NM_001046300.2|, gi|402745858|ref|NM_001083716.2|, gi|115495602|ref|NM_001075555.1|, gi|402691866|ref|NM_001034718.2|
GO:0051090	regulation of sequence-specific DNA binding transcription factor activity	30	gi|300796030|ref|NM_001192023.1|, gi|329744528|ref|NM_001206319.1|, gi|402747096|ref|NM_001079614.2|, gi|114051811|ref|NM_001046417.1|, gi|118151099|ref|NM_001078004.1|, gi|156121084|ref|NM_001102219.1|, gi|402692208|ref|NM_001046409.2|, gi|402693023|ref|NM_001078058.2|, gi|402693375|ref|NM_001035386.2|, gi|402744138|ref|NM_001113312.2|, gi|402744889|ref|NM_001075696.2|, gi|31343019|ref|NM_174021…
GO:0035556	intracellular signal transduction	182	gi|300794750|ref|NM_001192984.1|, gi|31342534|ref|NM_174233.2|, gi|118150945|ref|NM_001077922.1|, gi|134085909|ref|NM_001083498.1|, gi|157074147|ref|NM_001103316.1|, gi|318037237|ref|NM_174571.3|, gi|148236812|ref|NM_001098118.1|, gi|153791318|ref|NM_001099946.1|, gi|157074069|ref|NM_001103276.1|, gi|402744898|ref|NM_001099010.2|, gi|31340817|ref|NM_174738.2|, gi|62460519|ref|NM_001014912.1|, gi|…
GO:0019080	viral genome expression	10	gi|47564069|ref|NM_001001162.1|, gi|93205067|ref|NM_001001161.2|, gi|75832072|ref|NM_174731.3|, gi|329664361|ref|NM_001206221.1|, gi|402691688|ref|NM_001015512.3|, gi|402692502|ref|NM_001015543.2|, gi|402693445|ref|NM_001077830.2|, gi|402767124|ref|NM_001082422.2|, gi|148233714|ref|NM_001080241.2|, gi|156120408|ref|NM_001101880.1|
GO:0009266	response to temperature stimulus	12	gi|41386728|ref|NM_176612.1|, gi|66792745|ref|NM_001024493.1|, gi|134085778|ref|NM_001083474.1|, gi|163915358|ref|NM_001113174.1|, gi|402691654|ref|NM_001143737.2|, gi|329664315|ref|NM_001205448.1|, gi|116004114|ref|NM_001076950.1|, gi|139947562|ref|NM_001083739.1|, gi|300794209|ref|NM_001193212.1|, gi|402744748|ref|NM_001077962.2|, gi|402744618|ref|NM_001080340.2|, gi|402693285|ref|NM_001109802.…
GO:0018210	peptidyl-threonine modification	7	gi|27806088|ref|NM_174435.1|, gi|122692296|ref|NM_001080219.1|, gi|156121030|ref|NM_001102192.1|, gi|402743596|ref|NM_173916.3|, gi|300797172|ref|NM_001193103.1|, gi|156121186|ref|NM_001102271.1|, gi|329663873|ref|NM_001206160.1|
GO:0050804	regulation of synaptic transmission	20	gi|329664765|ref|NM_001206016.1|, gi|41386791|ref|NM_174287.1|, gi|160333421|ref|NM_001081601.1|, gi|300794081|ref|NM_001192694.1|, gi|329664457|ref|NM_001205466.1|, gi|114052131|ref|NM_001045931.1|, gi|115495898|ref|NM_001076195.1|, gi|300797474|ref|NM_001191326.1|, gi|402745768|ref|NM_174440.4|, gi|47564057|ref|NM_001001157.1|, gi|345090995|ref|NM_001185116.2|, gi|345090997|ref|NM_001076321.3|,…
GO:0071219	cellular response to molecule of bacterial origin	9	gi|402746081|ref|NM_001034610.2|, gi|31343049|ref|NM_174010.2|, gi|300796123|ref|NM_001191272.1|, gi|402692382|ref|NM_001102558.2|, gi|27806088|ref|NM_174435.1|, gi|31342868|ref|NM_174091.2|, gi|118151389|ref|NM_001077900.1|, gi|295148235|ref|NM_001177740.1|, gi|402744889|ref|NM_001075696.2|
GO:0000084	S phase of mitotic cell cycle	16	gi|84000250|ref|NM_001038139.1|, gi|115496353|ref|NM_001075358.1|, gi|115496725|ref|NM_001076029.1|, gi|149642884|ref|NM_001098974.1|, gi|153792204|ref|NM_001099704.1|, gi|156523207|ref|NM_001102548.1|, gi|300795560|ref|NM_001193024.1|, gi|402691647|ref|NM_001079788.2|, gi|402691815|ref|NM_001083701.2|, gi|402693196|ref|NM_001046301.2|, gi|402693229|ref|NM_001034662.2|, gi|402745371|ref|NM_001034…
GO:0051346	negative regulation of hydrolase activity	22	gi|402693268|ref|NM_001079615.2|, gi|402766177|ref|NM_001045916.2|, gi|88319940|ref|NM_174635.2|, gi|114326277|ref|NM_174532.3|, gi|115495876|ref|NM_001076247.1|, gi|115497501|ref|NM_001075911.1|, gi|148233095|ref|NM_001098065.1|, gi|157074069|ref|NM_001103276.1|, gi|336088648|ref|NM_001242584.1|, gi|31340899|ref|NM_174768.2|, gi|115497033|ref|NM_001075189.1|, gi|117553605|ref|NM_001077517.1|, gi…
GO:0009792	embryo development ending in birth or egg hatching	56	gi|333440436|ref|NM_001206676.1|, gi|115495996|ref|NM_001076192.1|, gi|156523097|ref|NM_001102493.1|, gi|300794174|ref|NM_001191175.1|, gi|300794362|ref|NM_001192964.1|, gi|329755235|ref|NM_001206366.1|, gi|402693209|ref|NM_001038110.2|, gi|402766255|ref|NM_001098083.2|, gi|78369473|ref|NM_001035462.1|, gi|402691815|ref|NM_001083701.2|, gi|281485566|ref|NM_001075837.2|, gi|402746892|ref|NM_001082…
GO:0042990	regulation of transcription factor import into nucleus	7	gi|78369205|ref|NM_001035469.1|, gi|114051811|ref|NM_001046417.1|, gi|156121084|ref|NM_001102219.1|, gi|115496357|ref|NM_001076331.1|, gi|402693161|ref|NM_001100305.2|, gi|402766255|ref|NM_001098083.2|, gi|31343049|ref|NM_174010.2|
GO:0060047	heart contraction	11	gi|77404276|ref|NM_001034049.1|, gi|27807036|ref|NM_174574.1|, gi|148540086|ref|NM_173913.2|, gi|402745768|ref|NM_174440.4|, gi|78045237|ref|NM_001034502.1|, gi|402691654|ref|NM_001143737.2|, gi|27806088|ref|NM_174435.1|, gi|116003818|ref|NM_001076798.1|, gi|156121030|ref|NM_001102192.1|, gi|164420790|ref|NM_001113252.1|, gi|402692618|ref|NM_001075350.2|
GO:0022602	ovulation cycle process	7	gi|402692949|ref|NM_001034419.2|, gi|41386765|ref|NM_174061.1|, gi|147899289|ref|NM_001098053.1|, gi|157427783|ref|NM_001105328.1|, gi|300796116|ref|NM_001193051.1|, gi|402744034|ref|NM_001046222.2|, gi|164420790|ref|NM_001113252.1|
GO:0018196	peptidyl-asparagine modification	10	gi|114052263|ref|NM_001045922.1|, gi|125991941|ref|NM_001081604.1|, gi|148232195|ref|NM_001098113.1|, gi|215276970|ref|NM_001045943.2|, gi|215276971|ref|NM_001142365.1|, gi|300796191|ref|NM_001192031.1|, gi|329663499|ref|NM_001205853.1|, gi|332078547|ref|NM_001206725.1|, gi|332308969|ref|NM_001206877.1|, gi|402743642|ref|NM_001083491.2|
GO:0048589	developmental growth	26	gi|402691815|ref|NM_001083701.2|, gi|281485566|ref|NM_001075837.2|, gi|402746892|ref|NM_001082612.2|, gi|300795188|ref|NM_001192749.1|, gi|300797979|ref|NM_001192118.1|, gi|77735898|ref|NM_001034474.1|, gi|402745768|ref|NM_174440.4|, gi|402747096|ref|NM_001079614.2|, gi|115497745|ref|NM_001076121.1|, gi|300796394|ref|NM_001192297.1|, gi|157427783|ref|NM_001105328.1|, gi|300797524|ref|NM_001192352…
GO:0060271	cilium morphogenesis	9	gi|160707932|ref|NM_001110786.1|, gi|300795909|ref|NM_001192529.1|, gi|328927061|ref|NM_001191346.2|, gi|402691898|ref|NM_001038160.2|, gi|329663599|ref|NM_001206123.1|, gi|402691769|ref|NM_001046092.2|, gi|402745950|ref|NM_001101132.2|, gi|402746499|ref|NM_001038051.2|, gi|164448609|ref|NM_001035345.2|
GO:0050878	regulation of body fluid levels	60	gi|93205067|ref|NM_001001161.2|, gi|262073109|ref|NM_001166522.1|, gi|31342006|ref|NM_174436.2|, gi|27806088|ref|NM_174435.1|, gi|295148235|ref|NM_001177740.1|, gi|31343049|ref|NM_174010.2|, gi|147904941|ref|NM_001011678.2|, gi|27807036|ref|NM_174574.1|, gi|31341505|ref|NM_174624.2|, gi|31341731|ref|NM_174536.2|, gi|75832078|ref|NM_175824.2|, gi|116003812|ref|NM_001076796.1|, gi|118150945|ref|NM_…
GO:0007584	response to nutrient	22	gi|329664765|ref|NM_001206016.1|, gi|31342632|ref|NM_174187.2|, gi|219804279|ref|NM_001143855.1|, gi|295148235|ref|NM_001177740.1|, gi|402746774|ref|NM_001082456.2|, gi|328751690|ref|NM_001191260.2|, gi|115495450|ref|NM_001075165.1|, gi|134085646|ref|NM_001083368.1|, gi|148234762|ref|NM_001098144.1|, gi|402693113|ref|NM_001034538.2|, gi|62460519|ref|NM_001014912.1|, gi|31341811|ref|NM_174507.2|, …
GO:0006944	cellular membrane fusion	8	gi|110350676|ref|NM_174446.3|, gi|114053330|ref|NM_001046284.1|, gi|115496279|ref|NM_001075991.1|, gi|115496303|ref|NM_001076325.1|, gi|156120590|ref|NM_001101971.1|, gi|402745129|ref|NM_001102490.2|, gi|149643064|ref|NM_001099157.1|, gi|402691933|ref|NM_001079792.2|
GO:0043954	cellular component maintenance	8	gi|31341217|ref|NM_174823.2|, gi|208431784|ref|NM_001135640.1|, gi|281427245|ref|NM_001046415.2|, gi|300797825|ref|NM_001191343.1|, gi|402691898|ref|NM_001038160.2|, gi|329665022|ref|NM_001205534.1|, gi|205277475|ref|NM_001075403.2|, gi|156121034|ref|NM_001102194.1|
GO:0022900	electron transport chain	10	gi|31342657|ref|NM_174178.2|, gi|402745037|ref|NM_001033611.2|, gi|89191839|ref|NM_001014937.2|, gi|139948604|ref|NM_001083695.1|, gi|402691991|ref|NM_174306.3|, gi|402692719|ref|NM_176656.4|, gi|402743416|ref|NM_001077886.2|, gi|402745636|ref|NM_174035.4|, gi|31342658|ref|NM_174179.2|, gi|402766264|ref|NM_001101194.2|
GO:0009411	response to UV	10	gi|93205067|ref|NM_001001161.2|, gi|118601773|ref|NM_001079592.1|, gi|300794941|ref|NM_001192737.1|, gi|402744207|ref|NM_174176.3|, gi|115495820|ref|NM_001076249.1|, gi|115497311|ref|NM_001075631.1|, gi|148234762|ref|NM_001098144.1|, gi|153792752|ref|NM_001046074.2|, gi|300797825|ref|NM_001191343.1|, gi|402693375|ref|NM_001035386.2|
GO:0097006	regulation of plasma lipoprotein particle levels	8	gi|31341051|ref|NM_174816.2|, gi|402766177|ref|NM_001045916.2|, gi|31343049|ref|NM_174010.2|, gi|62460519|ref|NM_001014912.1|, gi|402693183|ref|NM_001075190.2|, gi|114050958|ref|NM_001046075.1|, gi|31342534|ref|NM_174233.2|, gi|115497163|ref|NM_001075120.1|
GO:0048278	vesicle docking	7	gi|115496303|ref|NM_001076325.1|, gi|156120590|ref|NM_001101971.1|, gi|114053330|ref|NM_001046284.1|, gi|115497337|ref|NM_001076416.1|, gi|156121060|ref|NM_001102207.1|, gi|402692269|ref|NM_001046049.2|, gi|300794419|ref|NM_001192711.1|
GO:0006200	ATP catabolic process	8	gi|31341731|ref|NM_174536.2|, gi|114051052|ref|NM_001046622.1|, gi|114051284|ref|NM_001046190.1|, gi|114051330|ref|NM_001046045.1|, gi|149642588|ref|NM_001099199.1|, gi|300793699|ref|NM_001191395.1|, gi|300794941|ref|NM_001192737.1|, gi|402691768|ref|NM_001098156.2|
GO:1900373	positive regulation of purine nucleotide biosynthetic process	13	gi|31341394|ref|NM_181020.2|, gi|31342824|ref|NM_174109.2|, gi|41386775|ref|NM_174110.1|, gi|150247053|ref|NM_001099393.1|, gi|156121030|ref|NM_001102192.1|, gi|329664151|ref|NM_001205939.1|, gi|402691875|ref|NM_001101303.2|, gi|402743596|ref|NM_173916.3|, gi|27806088|ref|NM_174435.1|, gi|31342545|ref|NM_174229.2|, gi|41386791|ref|NM_174287.1|, gi|402691654|ref|NM_001143737.2|, gi|112181314|ref|N…
GO:0043149	stress fiber assembly	7	gi|329664765|ref|NM_001206016.1|, gi|402691778|ref|NM_001038057.2|, gi|156523097|ref|NM_001102493.1|, gi|402691875|ref|NM_001101303.2|, gi|402746774|ref|NM_001082456.2|, gi|31341597|ref|NM_174588.2|, gi|329664839|ref|NM_001206025.1|
GO:0009582	detection of abiotic stimulus	13	gi|402691654|ref|NM_001143737.2|, gi|402744618|ref|NM_001080340.2|, gi|148233714|ref|NM_001080241.2|, gi|122692506|ref|NM_001080245.1|, gi|27806058|ref|NM_174419.1|, gi|62460471|ref|NM_001014890.1|, gi|118151179|ref|NM_001078046.1|, gi|208431784|ref|NM_001135640.1|, gi|262073076|ref|NM_001166510.1|, gi|269315846|ref|NM_001167900.1|, gi|300797625|ref|NM_001191333.1|, gi|332164748|ref|NM_001206784.…
GO:0006651	diacylglycerol biosynthetic process	7	gi|47564053|ref|NM_001001154.1|, gi|47825362|ref|NM_001001153.2|, gi|41386736|ref|NM_177518.1|, gi|62751455|ref|NM_001015537.1|, gi|115495350|ref|NM_001075932.1|, gi|118151179|ref|NM_001078046.1|, gi|139948314|ref|NM_001083669.1|
GO:0036293	response to decreased oxygen levels	16	gi|31342970|ref|NM_174039.2|, gi|41386791|ref|NM_174287.1|, gi|77404270|ref|NM_001034036.1|, gi|93205067|ref|NM_001001161.2|, gi|115494903|ref|NM_001076209.1|, gi|155372084|ref|NM_001101180.1|, gi|163915358|ref|NM_001113174.1|, gi|164420790|ref|NM_001113252.1|, gi|402691795|ref|NM_001035103.2|, gi|402745037|ref|NM_001033611.2|, gi|402745768|ref|NM_174440.4|, gi|402746578|ref|NM_001075153.2|, gi|6…
GO:0007283	spermatogenesis	26	gi|402691898|ref|NM_001038160.2|, gi|300798450|ref|NM_001191129.1|, gi|31341486|ref|NM_174631.2|, gi|31342923|ref|NM_174063.2|, gi|56119115|ref|NM_001007819.1|, gi|114052263|ref|NM_001045922.1|, gi|114052666|ref|NM_001046310.1|, gi|116003912|ref|NM_001076845.1|, gi|125630674|ref|NM_001081525.1|, gi|134085960|ref|NM_001083405.1|, gi|147899289|ref|NM_001098053.1|, gi|153285425|ref|NM_001038121.2|, …
GO:0030010	establishment of cell polarity	7	gi|330864803|ref|NM_001206583.1|, gi|402692181|ref|NM_001076854.2|, gi|156121060|ref|NM_001102207.1|, gi|289191304|ref|NM_001075250.2|, gi|329112542|ref|NM_001193109.2|, gi|47564093|ref|NM_001001166.1|, gi|75832078|ref|NM_175824.2|
GO:0046887	positive regulation of hormone secretion	7	gi|31341051|ref|NM_174816.2|, gi|402743596|ref|NM_173916.3|, gi|31341394|ref|NM_181020.2|, gi|115496114|ref|NM_001076317.1|, gi|149642654|ref|NM_001099130.1|, gi|402692155|ref|NM_001076070.2|, gi|402745371|ref|NM_001034441.2|
GO:1900274	regulation of phospholipase C activity	6	gi|27806088|ref|NM_174435.1|, gi|31342545|ref|NM_174229.2|, gi|156523097|ref|NM_001102493.1|, gi|262073037|ref|NM_001166502.1|, gi|300798326|ref|NM_001191367.1|, gi|328802696|ref|NM_001191401.1|
GO:0072331	signal transduction by p53 class mediator	10	gi|134085945|ref|NM_001083376.1|, gi|281485566|ref|NM_001075837.2|, gi|402746464|ref|NM_001035009.2|, gi|77736414|ref|NM_001034735.1|, gi|402693113|ref|NM_001034538.2|, gi|300793699|ref|NM_001191395.1|, gi|139948611|ref|NM_001083773.1|, gi|402693229|ref|NM_001034662.2|, gi|402745244|ref|NM_001075283.2|, gi|402745371|ref|NM_001034441.2|
GO:0046130	purine ribonucleoside catabolic process	62	gi|77735898|ref|NM_001034474.1|, gi|148236342|ref|NM_001097573.1|, gi|215422351|ref|NM_001103109.2|, gi|329664531|ref|NM_001205731.1|, gi|300797316|ref|NM_001192598.1|, gi|402691875|ref|NM_001101303.2|, gi|300797474|ref|NM_001191326.1|, gi|84000026|ref|NM_001038029.1|, gi|115496247|ref|NM_001076545.1|, gi|300793747|ref|NM_001192421.1|, gi|329663140|ref|NM_001206310.1|, gi|329664641|ref|NM_0012054…
GO:0002682	regulation of immune system process	68	gi|31342230|ref|NM_174358.2|, gi|77736414|ref|NM_001034735.1|, gi|295148235|ref|NM_001177740.1|, gi|402692278|ref|NM_174537.3|, gi|31341051|ref|NM_174816.2|, gi|41386791|ref|NM_174287.1|, gi|164448728|ref|NM_001034725.2|, gi|31341505|ref|NM_174624.2|, gi|118151099|ref|NM_001078004.1|, gi|114051052|ref|NM_001046622.1|, gi|31343019|ref|NM_174021.2|, gi|115497301|ref|NM_001076409.1|, gi|300796030|re…
GO:0030148	sphingolipid biosynthetic process	9	gi|139949219|ref|NM_001083635.1|, gi|47564071|ref|NM_001001163.1|, gi|148232195|ref|NM_001098113.1|, gi|329663152|ref|NM_001205800.1|, gi|114052279|ref|NM_001045919.1|, gi|147899289|ref|NM_001098053.1|, gi|303523501|ref|NM_001195042.1|, gi|402766231|ref|NM_001099118.2|, gi|402693285|ref|NM_001109802.2|
GO:0006289	nucleotide-excision repair	10	gi|115496353|ref|NM_001075358.1|, gi|156523207|ref|NM_001102548.1|, gi|61316456|ref|NM_001013003.1|, gi|115495560|ref|NM_001075919.1|, gi|300797825|ref|NM_001191343.1|, gi|402691647|ref|NM_001079788.2|, gi|402691970|ref|NM_001034212.2|, gi|402692679|ref|NM_001037623.2|, gi|114052666|ref|NM_001046310.1|, gi|122692536|ref|NM_001080262.1|
GO:0015909	long-chain fatty acid transport	7	gi|300796137|ref|NM_001193052.1|, gi|31343049|ref|NM_174010.2|, gi|114051284|ref|NM_001046190.1|, gi|31341398|ref|NM_181024.2|, gi|109948280|ref|NR_003096.1|, gi|109948281|ref|NR_003097.1|, gi|115497153|ref|NM_001075650.1|
GO:0009913	epidermal cell differentiation	10	gi|115497487|ref|NM_001076141.1|, gi|62460589|ref|NM_001014949.1|, gi|154707873|ref|NM_001099147.1|, gi|215422351|ref|NM_001103109.2|, gi|300794234|ref|NM_001191178.1|, gi|329664531|ref|NM_001205731.1|, gi|115495844|ref|NM_001075509.1|, gi|147900687|ref|NM_001098078.1|, gi|402747096|ref|NM_001079614.2|, gi|300795560|ref|NM_001193024.1|
GO:0048864	stem cell development	6	gi|115495844|ref|NM_001075509.1|, gi|129277506|ref|NM_001082604.1|, gi|300796123|ref|NM_001191272.1|, gi|402744312|ref|NM_001034237.2|, gi|402744593|ref|NM_001034756.2|, gi|300794234|ref|NM_001191178.1|
GO:0060759	regulation of response to cytokine stimulus	6	gi|77736414|ref|NM_001034735.1|, gi|402746081|ref|NM_001034610.2|, gi|402744889|ref|NM_001075696.2|, gi|31341398|ref|NM_181024.2|, gi|109948280|ref|NR_003096.1|, gi|109948281|ref|NR_003097.1|
GO:0015980	energy derivation by oxidation of organic compounds	38	gi|300796840|ref|NM_001192831.1|, gi|31341840|ref|NM_174494.2|, gi|31342657|ref|NM_174178.2|, gi|402745037|ref|NM_001033611.2|, gi|77736256|ref|NM_001034653.1|, gi|148540086|ref|NM_173913.2|, gi|300795596|ref|NM_001192258.1|, gi|402693421|ref|NM_001075203.2|, gi|66792817|ref|NM_001024515.1|, gi|110347575|ref|NM_174212.2|, gi|170016224|ref|NM_001122729.1|, gi|241666437|ref|NM_001030302.2|, gi|2416…
GO:0034621	cellular macromolecular complex subunit organization	72	gi|402745359|ref|NM_001034485.2|, gi|41386728|ref|NM_176612.1|, gi|164448609|ref|NM_001035345.2|, gi|115497129|ref|NM_001076072.1|, gi|62751672|ref|NM_001015586.1|, gi|31341968|ref|NM_174449.2|, gi|402745186|ref|NM_001014844.3|, gi|114051336|ref|NM_001046183.1|, gi|402692727|ref|NM_001076212.2|, gi|78365304|ref|NM_001035456.1|, gi|115494903|ref|NM_001076209.1|, gi|289191304|ref|NM_001075250.2|, g…
GO:0031670	cellular response to nutrient	9	gi|329664765|ref|NM_001206016.1|, gi|219804279|ref|NM_001143855.1|, gi|295148235|ref|NM_001177740.1|, gi|402746774|ref|NM_001082456.2|, gi|328751690|ref|NM_001191260.2|, gi|402693113|ref|NM_001034538.2|, gi|62460519|ref|NM_001014912.1|, gi|47564069|ref|NM_001001162.1|, gi|93205067|ref|NM_001001161.2|
GO:0034440	lipid oxidation	18	gi|114051284|ref|NM_001046190.1|, gi|31341840|ref|NM_174494.2|, gi|402692241|ref|NM_001075893.2|, gi|31342292|ref|NM_174335.2|, gi|75832059|ref|NM_174336.3|, gi|114051336|ref|NM_001046183.1|, gi|154152034|ref|NM_001100348.1|, gi|402692556|ref|NM_001038548.2|, gi|402745922|ref|NM_001045948.2|, gi|149642724|ref|NM_001098949.1|, gi|402692727|ref|NM_001076212.2|, gi|77736390|ref|NM_001034723.1|, gi|4…
GO:0033043	regulation of organelle organization	54	gi|329664917|ref|NM_001205779.1|, gi|115497129|ref|NM_001076072.1|, gi|62751672|ref|NM_001015586.1|, gi|31341968|ref|NM_174449.2|, gi|402745186|ref|NM_001014844.3|, gi|300797144|ref|NM_001192334.1|, gi|329664265|ref|NM_001206209.1|, gi|84000306|ref|NM_001038167.1|, gi|300794876|ref|NM_001192990.1|, gi|300798065|ref|NM_001192378.1|, gi|77736190|ref|NM_001034622.1|, gi|156120712|ref|NM_001102033.1|…
GO:0007266	Rho protein signal transduction	10	gi|31342534|ref|NM_174233.2|, gi|118150945|ref|NM_001077922.1|, gi|134085909|ref|NM_001083498.1|, gi|157074147|ref|NM_001103316.1|, gi|318037237|ref|NM_174571.3|, gi|156523097|ref|NM_001102493.1|, gi|402691778|ref|NM_001038057.2|, gi|156523087|ref|NM_001102488.1|, gi|329664007|ref|NM_001205921.1|, gi|329664549|ref|NM_001205989.1|
GO:0032535	regulation of cellular component size	17	gi|115497129|ref|NM_001076072.1|, gi|62751672|ref|NM_001015586.1|, gi|31341968|ref|NM_174449.2|, gi|402745186|ref|NM_001014844.3|, gi|83649734|ref|NM_203362.2|, gi|115497745|ref|NM_001076121.1|, gi|300796394|ref|NM_001192297.1|, gi|31342663|ref|NM_174177.2|, gi|115495704|ref|NM_001076163.1|, gi|300795909|ref|NM_001192529.1|, gi|359751364|ref|NM_001206588.2|, gi|163915358|ref|NM_001113174.1|, gi|6…
GO:0006171	cAMP biosynthetic process	13	gi|31341394|ref|NM_181020.2|, gi|31342824|ref|NM_174109.2|, gi|41386775|ref|NM_174110.1|, gi|150247053|ref|NM_001099393.1|, gi|156121030|ref|NM_001102192.1|, gi|329664151|ref|NM_001205939.1|, gi|402691875|ref|NM_001101303.2|, gi|402743596|ref|NM_173916.3|, gi|27806088|ref|NM_174435.1|, gi|31342545|ref|NM_174229.2|, gi|41386791|ref|NM_174287.1|, gi|402691654|ref|NM_001143737.2|, gi|112181314|ref|N…
GO:0043616	keratinocyte proliferation	6	gi|156523073|ref|NM_001102481.1|, gi|402693113|ref|NM_001034538.2|, gi|147900687|ref|NM_001098078.1|, gi|62460589|ref|NM_001014949.1|, gi|154707873|ref|NM_001099147.1|, gi|402693413|ref|NM_175801.3|
GO:0031175	neuron projection development	71	gi|149642654|ref|NM_001099130.1|, gi|157427783|ref|NM_001105328.1|, gi|300794708|ref|NM_001192726.1|, gi|300796135|ref|NM_001192796.1|, gi|329755235|ref|NM_001206366.1|, gi|300794362|ref|NM_001192964.1|, gi|62988291|ref|NM_001017939.1|, gi|114052131|ref|NM_001045931.1|, gi|156120590|ref|NM_001101971.1|, gi|329664765|ref|NM_001206016.1|, gi|402691769|ref|NM_001046092.2|, gi|157279998|ref|NM_001105…
GO:0090277	positive regulation of peptide hormone secretion	6	gi|31341051|ref|NM_174816.2|, gi|402743596|ref|NM_173916.3|, gi|31341394|ref|NM_181020.2|, gi|149642654|ref|NM_001099130.1|, gi|402692155|ref|NM_001076070.2|, gi|402745371|ref|NM_001034441.2|
GO:0018279	protein N-linked glycosylation via asparagine	10	gi|114052263|ref|NM_001045922.1|, gi|125991941|ref|NM_001081604.1|, gi|148232195|ref|NM_001098113.1|, gi|215276970|ref|NM_001045943.2|, gi|215276971|ref|NM_001142365.1|, gi|300796191|ref|NM_001192031.1|, gi|329663499|ref|NM_001205853.1|, gi|332078547|ref|NM_001206725.1|, gi|332308969|ref|NM_001206877.1|, gi|402743642|ref|NM_001083491.2|
GO:0008584	male gonad development	6	gi|147899289|ref|NM_001098053.1|, gi|27806618|ref|NM_174060.1|, gi|41386765|ref|NM_174061.1|, gi|115495844|ref|NM_001075509.1|, gi|164518999|ref|NM_001113296.1|, gi|329664151|ref|NM_001205939.1|
GO:0002699	positive regulation of immune effector process	9	gi|41386791|ref|NM_174287.1|, gi|402692278|ref|NM_174537.3|, gi|114051052|ref|NM_001046622.1|, gi|31341725|ref|NM_174538.2|, gi|31343049|ref|NM_174010.2|, gi|77736414|ref|NM_001034735.1|, gi|300798437|ref|NM_001192140.1|, gi|155371924|ref|NM_001101097.1|, gi|402746081|ref|NM_001034610.2|
GO:0006892	post-Golgi vesicle-mediated transport	10	gi|115495088|ref|NM_001075766.1|, gi|118151181|ref|NM_001078048.1|, gi|115496303|ref|NM_001076325.1|, gi|156120986|ref|NM_001102170.1|, gi|157427959|ref|NM_001105417.1|, gi|300794419|ref|NM_001192711.1|, gi|359751366|ref|NM_001192423.2|, gi|402693412|ref|NM_176653.4|, gi|402745409|ref|NM_001040591.2|, gi|402691898|ref|NM_001038160.2|
GO:0008652	cellular amino acid biosynthetic process	6	gi|187960115|ref|NM_001045969.2|, gi|62752069|ref|NM_001015630.1|, gi|274322933|ref|NM_001101881.2|, gi|402744998|ref|NM_001046058.2|, gi|31341016|ref|NM_174806.2|, gi|31342968|ref|NM_174041.2|
GO:0035108	limb morphogenesis	12	gi|115496263|ref|NM_001075989.1|, gi|115497487|ref|NM_001076141.1|, gi|160707932|ref|NM_001110786.1|, gi|329664791|ref|NM_001206019.1|, gi|115496789|ref|NM_001075313.1|, gi|402745768|ref|NM_174440.4|, gi|115495876|ref|NM_001076247.1|, gi|149642806|ref|NM_001099105.1|, gi|300795188|ref|NM_001192749.1|, gi|402747096|ref|NM_001079614.2|, gi|31340805|ref|NM_174734.2|, gi|157427783|ref|NM_001105328.1|
GO:0030097	hemopoiesis	57	gi|77736414|ref|NM_001034735.1|, gi|147900687|ref|NM_001098078.1|, gi|402744809|ref|NM_001034676.2|, gi|329664765|ref|NM_001206016.1|, gi|300794489|ref|NM_001191435.1|, gi|402745858|ref|NM_001083716.2|, gi|402744860|ref|NM_001082469.2|, gi|77735784|ref|NM_001034415.1|, gi|402693413|ref|NM_175801.3|, gi|402745768|ref|NM_174440.4|, gi|115497487|ref|NM_001076141.1|, gi|31343019|ref|NM_174021.2|, gi|…
GO:0007059	chromosome segregation	18	gi|329663941|ref|NM_001205657.1|, gi|402692181|ref|NM_001076854.2|, gi|402744896|ref|NM_001075481.2|, gi|402766961|ref|NM_001076822.2|, gi|328751690|ref|NM_001191260.2|, gi|115495820|ref|NM_001076249.1|, gi|149642884|ref|NM_001098974.1|, gi|32189333|ref|NM_174659.1|, gi|77736376|ref|NM_001034717.1|, gi|198282082|ref|NM_001099372.1|, gi|219804561|ref|NM_001143861.1|, gi|402692528|ref|NM_001102157.…
GO:0030031	cell projection assembly	19	gi|402691898|ref|NM_001038160.2|, gi|66792843|ref|NM_001024527.1|, gi|158341671|ref|NM_001109981.1|, gi|300796962|ref|NM_001192581.1|, gi|329663599|ref|NM_001206123.1|, gi|402691769|ref|NM_001046092.2|, gi|402745950|ref|NM_001101132.2|, gi|402746499|ref|NM_001038051.2|, gi|164448609|ref|NM_001035345.2|, gi|329664531|ref|NM_001205731.1|, gi|155371866|ref|NM_001101068.1|, gi|329664765|ref|NM_001206…
GO:0006386	termination of RNA polymerase III transcription	6	gi|114052982|ref|NM_001046587.1|, gi|300795994|ref|NM_001192789.1|, gi|300796195|ref|NM_001192287.1|, gi|402692679|ref|NM_001037623.2|, gi|402746865|ref|NM_001038124.2|, gi|402747005|ref|NM_001076962.2|
GO:0010952	positive regulation of peptidase activity	20	gi|41386728|ref|NM_176612.1|, gi|156120408|ref|NM_001101880.1|, gi|329112528|ref|NM_001192879.2|, gi|402744207|ref|NM_174176.3|, gi|31341398|ref|NM_181024.2|, gi|75832071|ref|NM_174730.2|, gi|109948280|ref|NR_003096.1|, gi|109948281|ref|NR_003097.1|, gi|115496771|ref|NM_001076033.1|, gi|118151389|ref|NM_001077900.1|, gi|147904592|ref|NM_001098086.1|, gi|153792752|ref|NM_001046074.2|, gi|156121084…
GO:0046883	regulation of hormone secretion	18	gi|31341051|ref|NM_174816.2|, gi|402743596|ref|NM_173916.3|, gi|31341394|ref|NM_181020.2|, gi|156120408|ref|NM_001101880.1|, gi|300793980|ref|NM_001192433.1|, gi|329112528|ref|NM_001192879.2|, gi|402691653|ref|NM_001080244.2|, gi|402745371|ref|NM_001034441.2|, gi|115496114|ref|NM_001076317.1|, gi|27806088|ref|NM_174435.1|, gi|31342458|ref|NM_174270.2|, gi|32189333|ref|NM_174659.1|, gi|61888891|re…
GO:0006304	DNA modification	9	gi|31342923|ref|NM_174063.2|, gi|402691878|ref|NM_001038193.2|, gi|329663564|ref|NM_001206118.1|, gi|78369415|ref|NM_001035308.1|, gi|115496557|ref|NM_001075712.1|, gi|402692692|ref|NM_181812.2|, gi|223278399|ref|NM_176609.3|, gi|27807036|ref|NM_174574.1|, gi|156121030|ref|NM_001102192.1|
GO:0001754	eye photoreceptor cell differentiation	6	gi|300793986|ref|NM_001193201.1|, gi|269315846|ref|NM_001167900.1|, gi|402691893|ref|NM_001098094.2|, gi|27806058|ref|NM_174419.1|, gi|330864795|ref|NM_001206580.1|, gi|402693341|ref|NM_001102226.2|
GO:0051188	cofactor biosynthetic process	8	gi|115497217|ref|NM_001075834.1|, gi|359751364|ref|NM_001206588.2|, gi|402691768|ref|NM_001098156.2|, gi|261490660|ref|NM_001166297.1|, gi|274316560|ref|NM_001035039.2|, gi|330417896|ref|NM_001206474.1|, gi|402691796|ref|NM_001083429.2|, gi|402744757|ref|NM_001038042.2|
GO:0045944	positive regulation of transcription from RNA polymerase II promoter	77	gi|329664765|ref|NM_001206016.1|, gi|27806530|ref|NM_174116.1|, gi|31341398|ref|NM_181024.2|, gi|41386728|ref|NM_176612.1|, gi|62460491|ref|NM_001014901.1|, gi|75677539|ref|NM_001033121.1|, gi|77735576|ref|NM_001034312.1|, gi|84000108|ref|NM_001038064.1|, gi|84000260|ref|NM_001038137.1|, gi|109948280|ref|NR_003096.1|, gi|109948281|ref|NR_003097.1|, gi|115494903|ref|NM_001076209.1|, gi|115494927|r…
GO:0048666	neuron development	82	gi|149642654|ref|NM_001099130.1|, gi|157427783|ref|NM_001105328.1|, gi|300794708|ref|NM_001192726.1|, gi|300796135|ref|NM_001192796.1|, gi|329755235|ref|NM_001206366.1|, gi|300795408|ref|NM_001192760.1|, gi|402693341|ref|NM_001102226.2|, gi|300794362|ref|NM_001192964.1|, gi|62988291|ref|NM_001017939.1|, gi|114052131|ref|NM_001045931.1|, gi|156120590|ref|NM_001101971.1|, gi|329664765|ref|NM_001206…
GO:0007162	negative regulation of cell adhesion	6	gi|31341968|ref|NM_174449.2|, gi|156523073|ref|NM_001102481.1|, gi|156718139|ref|NM_001103105.1|, gi|31342006|ref|NM_174436.2|, gi|289191304|ref|NM_001075250.2|, gi|402693113|ref|NM_001034538.2|
GO:0019432	triglyceride biosynthetic process	8	gi|115495820|ref|NM_001076249.1|, gi|31341051|ref|NM_174816.2|, gi|115497153|ref|NM_001075650.1|, gi|47564053|ref|NM_001001154.1|, gi|47825362|ref|NM_001001153.2|, gi|115495350|ref|NM_001075932.1|, gi|139948314|ref|NM_001083669.1|, gi|402744757|ref|NM_001038042.2|
GO:0051352	negative regulation of ligase activity	6	gi|402692892|ref|NM_001040544.2|, gi|84000306|ref|NM_001038167.1|, gi|300794876|ref|NM_001192990.1|, gi|300798065|ref|NM_001192378.1|, gi|402693229|ref|NM_001034662.2|, gi|402745371|ref|NM_001034441.2|
GO:0030155	regulation of cell adhesion	26	gi|31343049|ref|NM_174010.2|, gi|122692356|ref|NM_001080358.1|, gi|31341968|ref|NM_174449.2|, gi|156523073|ref|NM_001102481.1|, gi|27806530|ref|NM_174116.1|, gi|156718139|ref|NM_001103105.1|, gi|289191304|ref|NM_001075250.2|, gi|31342632|ref|NM_174187.2|, gi|155372034|ref|NM_001101155.1|, gi|158341671|ref|NM_001109981.1|, gi|31342006|ref|NM_174436.2|, gi|27806088|ref|NM_174435.1|, gi|295148235|re…
GO:0007254	JNK cascade	23	gi|300797144|ref|NM_001192334.1|, gi|300797825|ref|NM_001191343.1|, gi|31341597|ref|NM_174588.2|, gi|157074147|ref|NM_001103316.1|, gi|219521803|ref|NM_001105464.2|, gi|289191304|ref|NM_001075250.2|, gi|329664037|ref|NM_001205669.1|, gi|402692136|ref|NM_001099709.2|, gi|402744889|ref|NM_001075696.2|, gi|451958162|ref|NM_174002.3|, gi|62460589|ref|NM_001014949.1|, gi|115496771|ref|NM_001076033.1|,…
GO:0030900	forebrain development	35	gi|31342006|ref|NM_174436.2|, gi|115432046|ref|NM_174402.3|, gi|115497487|ref|NM_001076141.1|, gi|116003812|ref|NM_001076796.1|, gi|156523097|ref|NM_001102493.1|, gi|300797716|ref|NM_001192361.1|, gi|331028500|ref|NM_001206590.1|, gi|402745768|ref|NM_174440.4|, gi|300796135|ref|NM_001192796.1|, gi|163915358|ref|NM_001113174.1|, gi|329664765|ref|NM_001206016.1|, gi|402693161|ref|NM_001100305.2|, g…
GO:0070482	response to oxygen levels	17	gi|300796055|ref|NM_001192792.1|, gi|31342970|ref|NM_174039.2|, gi|41386791|ref|NM_174287.1|, gi|77404270|ref|NM_001034036.1|, gi|93205067|ref|NM_001001161.2|, gi|115494903|ref|NM_001076209.1|, gi|155372084|ref|NM_001101180.1|, gi|163915358|ref|NM_001113174.1|, gi|164420790|ref|NM_001113252.1|, gi|402691795|ref|NM_001035103.2|, gi|402745037|ref|NM_001033611.2|, gi|402745768|ref|NM_174440.4|, gi|4…
GO:0051091	positive regulation of sequence-specific DNA binding transcription factor activity	17	gi|300796030|ref|NM_001192023.1|, gi|329744528|ref|NM_001206319.1|, gi|31343019|ref|NM_174021.2|, gi|75832071|ref|NM_174730.2|, gi|83649734|ref|NM_203362.2|, gi|115497301|ref|NM_001076409.1|, gi|116004490|ref|NM_001077136.1|, gi|156120484|ref|NM_001101918.1|, gi|402692016|ref|NM_001075412.2|, gi|402693375|ref|NM_001035386.2|, gi|402744889|ref|NM_001075696.2|, gi|402746081|ref|NM_001034610.2|, gi|…
GO:0051297	centrosome organization	7	gi|160707936|ref|NM_001110788.1|, gi|300796088|ref|NM_001192026.1|, gi|402692134|ref|NM_001075976.2|, gi|300798637|ref|NM_001192406.1|, gi|125991895|ref|NM_001081617.1|, gi|452404226|ref|NM_001076819.2|, gi|115497487|ref|NM_001076141.1|
GO:0051493	regulation of cytoskeleton organization	34	gi|329664917|ref|NM_001205779.1|, gi|115497129|ref|NM_001076072.1|, gi|62751672|ref|NM_001015586.1|, gi|31341968|ref|NM_174449.2|, gi|402745186|ref|NM_001014844.3|, gi|300797144|ref|NM_001192334.1|, gi|329664265|ref|NM_001206209.1|, gi|77736190|ref|NM_001034622.1|, gi|156120712|ref|NM_001102033.1|, gi|402691993|ref|NM_001075334.2|, gi|402744478|ref|NM_001098032.2|, gi|83649734|ref|NM_203362.2|, g…
GO:0010883	regulation of lipid storage	9	gi|31341398|ref|NM_181024.2|, gi|77404270|ref|NM_001034036.1|, gi|109948280|ref|NR_003096.1|, gi|109948281|ref|NR_003097.1|, gi|115497163|ref|NM_001075120.1|, gi|31343049|ref|NM_174010.2|, gi|115497301|ref|NM_001076409.1|, gi|115495820|ref|NM_001076249.1|, gi|134085646|ref|NM_001083368.1|
GO:0007249	I-kappaB kinase/NF-kappaB cascade	27	gi|31343019|ref|NM_174021.2|, gi|125991933|ref|NM_001081621.1|, gi|157074147|ref|NM_001103316.1|, gi|300795719|ref|NM_001192264.1|, gi|402692572|ref|NM_001101884.2|, gi|402744889|ref|NM_001075696.2|, gi|118151389|ref|NM_001077900.1|, gi|31343049|ref|NM_174010.2|, gi|47564061|ref|NM_001001159.1|, gi|62460519|ref|NM_001014912.1|, gi|78365304|ref|NM_001035456.1|, gi|115497487|ref|NM_001076141.1|, gi…
GO:0031294	lymphocyte costimulation	6	gi|27807036|ref|NM_174574.1|, gi|31342970|ref|NM_174039.2|, gi|31343043|ref|NM_174012.2|, gi|31343314|ref|NM_173899.2|, gi|155371850|ref|NM_001101060.1|, gi|402745969|ref|NM_001099071.2|
GO:0010212	response to ionizing radiation	14	gi|115496889|ref|NM_001076044.1|, gi|115497311|ref|NM_001075631.1|, gi|118150945|ref|NM_001077922.1|, gi|118601773|ref|NM_001079592.1|, gi|148236342|ref|NM_001097573.1|, gi|77736008|ref|NM_001034531.1|, gi|153792752|ref|NM_001046074.2|, gi|300797825|ref|NM_001191343.1|, gi|402692952|ref|NM_001038165.2|, gi|402744207|ref|NM_174176.3|, gi|164518999|ref|NM_001113296.1|, gi|195539536|ref|NM_001130766…
GO:0008643	carbohydrate transport	20	gi|402693285|ref|NM_001109802.2|, gi|156120722|ref|NM_001102038.1|, gi|300796191|ref|NM_001192031.1|, gi|300797047|ref|NM_001193097.1|, gi|402692939|ref|NM_001082459.2|, gi|329664717|ref|NM_001206266.1|, gi|60302690|ref|NM_174315.3|, gi|155371850|ref|NM_001101060.1|, gi|241666437|ref|NM_001030302.2|, gi|241666439|ref|NM_001162419.1|, gi|241666441|ref|NM_001162420.1|, gi|241666443|ref|NM_001162421…
GO:0016055	Wnt receptor signaling pathway	35	gi|219521803|ref|NM_001105464.2|, gi|402746774|ref|NM_001082456.2|, gi|62460589|ref|NM_001014949.1|, gi|122692356|ref|NM_001080358.1|, gi|153792752|ref|NM_001046074.2|, gi|154707873|ref|NM_001099147.1|, gi|300793986|ref|NM_001193201.1|, gi|300794362|ref|NM_001192964.1|, gi|300795664|ref|NM_001193029.1|, gi|402693239|ref|NM_174678.3|, gi|402766681|ref|NM_001102242.2|, gi|31342305|ref|NM_174331.2|,…
GO:0051051	negative regulation of transport	29	gi|329663782|ref|NM_001205893.1|, gi|402693285|ref|NM_001109802.2|, gi|402693113|ref|NM_001034538.2|, gi|156121034|ref|NM_001102194.1|, gi|78369205|ref|NM_001035469.1|, gi|114051811|ref|NM_001046417.1|, gi|156121084|ref|NM_001102219.1|, gi|156120408|ref|NM_001101880.1|, gi|300793980|ref|NM_001192433.1|, gi|329112528|ref|NM_001192879.2|, gi|402691653|ref|NM_001080244.2|, gi|402745371|ref|NM_001034…
GO:0030835	negative regulation of actin filament depolymerization	7	gi|83649734|ref|NM_203362.2|, gi|31342663|ref|NM_174177.2|, gi|300795909|ref|NM_001192529.1|, gi|359751364|ref|NM_001206588.2|, gi|149642576|ref|NM_001099009.1|, gi|329664629|ref|NM_001205999.1|, gi|402693446|ref|NM_001025320.2|
GO:0032869	cellular response to insulin stimulus	21	gi|31341394|ref|NM_181020.2|, gi|31341398|ref|NM_181024.2|, gi|93205067|ref|NM_001001161.2|, gi|109948280|ref|NR_003096.1|, gi|109948281|ref|NR_003097.1|, gi|115497153|ref|NM_001075650.1|, gi|118151389|ref|NM_001077900.1|, gi|156120712|ref|NM_001102033.1|, gi|156718139|ref|NM_001103105.1|, gi|402745037|ref|NM_001033611.2|, gi|402745359|ref|NM_001034485.2|, gi|402693285|ref|NM_001109802.2|, gi|278…
GO:0008207	C21-steroid hormone metabolic process	6	gi|451958132|ref|NM_174304.2|, gi|122692540|ref|NM_001080265.1|, gi|116003818|ref|NM_001076798.1|, gi|331284121|ref|NM_001206634.1|, gi|115495318|ref|NM_001075166.1|, gi|156120408|ref|NM_001101880.1|
GO:0000302	response to reactive oxygen species	12	gi|402693375|ref|NM_001035386.2|, gi|62460519|ref|NM_001014912.1|, gi|31343049|ref|NM_174010.2|, gi|147904941|ref|NM_001011678.2|, gi|118150945|ref|NM_001077922.1|, gi|148236342|ref|NM_001097573.1|, gi|402693285|ref|NM_001109802.2|, gi|31341497|ref|NM_174626.2|, gi|300797825|ref|NM_001191343.1|, gi|402745037|ref|NM_001033611.2|, gi|27806088|ref|NM_174435.1|, gi|402746578|ref|NM_001075153.2|
GO:0042303	molting cycle	15	gi|115495844|ref|NM_001075509.1|, gi|115497721|ref|NM_001075231.1|, gi|125630696|ref|NM_001081534.1|, gi|134085833|ref|NM_001083490.1|, gi|300794362|ref|NM_001192964.1|, gi|402692780|ref|NM_001035482.2|, gi|402746524|ref|NM_001035010.2|, gi|402745768|ref|NM_174440.4|, gi|402747096|ref|NM_001079614.2|, gi|115494901|ref|NM_001075815.1|, gi|115495956|ref|NM_001075523.1|, gi|115497487|ref|NM_00107614…
GO:0045787	positive regulation of cell cycle	8	gi|27806088|ref|NM_174435.1|, gi|41386728|ref|NM_176612.1|, gi|116003812|ref|NM_001076796.1|, gi|402766961|ref|NM_001076822.2|, gi|329664974|ref|NM_001205529.1|, gi|115497311|ref|NM_001075631.1|, gi|164420790|ref|NM_001113252.1|, gi|329112523|ref|NM_001191147.2|
GO:0051276	chromosome organization	83	gi|329663941|ref|NM_001205657.1|, gi|125991957|ref|NM_001081587.1|, gi|129277506|ref|NM_001082604.1|, gi|300796123|ref|NM_001191272.1|, gi|156120892|ref|NM_001102123.1|, gi|157279924|ref|NM_001105008.1|, gi|62460491|ref|NM_001014901.1|, gi|300798422|ref|NM_001192907.1|, gi|77735646|ref|NM_001034347.1|, gi|300798605|ref|NM_001192660.1|, gi|329299040|ref|NM_001191478.1|, gi|114052403|ref|NM_0010463…
GO:0009749	response to glucose stimulus	13	gi|31341051|ref|NM_174816.2|, gi|402743596|ref|NM_173916.3|, gi|329664101|ref|NM_001205677.1|, gi|329664765|ref|NM_001206016.1|, gi|402692155|ref|NM_001076070.2|, gi|41386728|ref|NM_176612.1|, gi|115497153|ref|NM_001075650.1|, gi|134085778|ref|NM_001083474.1|, gi|329112528|ref|NM_001192879.2|, gi|402691653|ref|NM_001080244.2|, gi|402745037|ref|NM_001033611.2|, gi|402766177|ref|NM_001045916.2|, gi…
GO:0050877	neurological system process	110	gi|139949219|ref|NM_001083635.1|, gi|160333421|ref|NM_001081601.1|, gi|329664765|ref|NM_001206016.1|, gi|41386791|ref|NM_174287.1|, gi|402691654|ref|NM_001143737.2|, gi|47564057|ref|NM_001001157.1|, gi|75832110|ref|NM_001015672.2|, gi|77404276|ref|NM_001034049.1|, gi|115497895|ref|NM_001075612.1|, gi|198282056|ref|NM_001099362.1|, gi|300796055|ref|NM_001192792.1|, gi|31341778|ref|NM_174516.2|, gi…
GO:0070588	calcium ion transmembrane transport	8	gi|329663782|ref|NM_001205893.1|, gi|66792745|ref|NM_001024493.1|, gi|156523073|ref|NM_001102481.1|, gi|402743596|ref|NM_173916.3|, gi|115497487|ref|NM_001076141.1|, gi|156120408|ref|NM_001101880.1|, gi|329663152|ref|NM_001205800.1|, gi|329664315|ref|NM_001205448.1|
GO:0045321	leukocyte activation	48	gi|31342230|ref|NM_174358.2|, gi|77736414|ref|NM_001034735.1|, gi|402746464|ref|NM_001035009.2|, gi|147900687|ref|NM_001098078.1|, gi|402744809|ref|NM_001034676.2|, gi|155372254|ref|NM_001101270.1|, gi|41386791|ref|NM_174287.1|, gi|402692278|ref|NM_174537.3|, gi|31341505|ref|NM_174624.2|, gi|118151099|ref|NM_001078004.1|, gi|295148235|ref|NM_001177740.1|, gi|402744860|ref|NM_001082469.2|, gi|2780…
GO:0051348	negative regulation of transferase activity	17	gi|27806088|ref|NM_174435.1|, gi|164448728|ref|NM_001034725.2|, gi|402744021|ref|NM_001075774.2|, gi|261490691|ref|NM_001024514.2|, gi|329665083|ref|NM_001206052.1|, gi|402744207|ref|NM_174176.3|, gi|58332431|ref|NM_178317.3|, gi|114052511|ref|NM_001045901.1|, gi|155372192|ref|NM_001101237.1|, gi|329663170|ref|NM_001206058.1|, gi|402693217|ref|NM_174756.3|, gi|156121030|ref|NM_001102192.1|, gi|32…
GO:0042475	odontogenesis of dentin-containing tooth	9	gi|402747116|ref|NM_001098056.2|, gi|160707932|ref|NM_001110786.1|, gi|31343019|ref|NM_174021.2|, gi|115497487|ref|NM_001076141.1|, gi|147900687|ref|NM_001098078.1|, gi|158341671|ref|NM_001109981.1|, gi|402693413|ref|NM_175801.3|, gi|402744809|ref|NM_001034676.2|, gi|402747096|ref|NM_001079614.2|
GO:0046328	regulation of JNK cascade	15	gi|300797144|ref|NM_001192334.1|, gi|300797825|ref|NM_001191343.1|, gi|62460589|ref|NM_001014949.1|, gi|115496771|ref|NM_001076033.1|, gi|154707873|ref|NM_001099147.1|, gi|329663170|ref|NM_001206058.1|, gi|329663447|ref|NM_001206100.1|, gi|402746081|ref|NM_001034610.2|, gi|164448728|ref|NM_001034725.2|, gi|329663756|ref|NM_001205634.1|, gi|402744021|ref|NM_001075774.2|, gi|402744207|ref|NM_174176…
GO:0009719	response to endogenous stimulus	77	gi|402692692|ref|NM_181812.2|, gi|402745359|ref|NM_001034485.2|, gi|31341394|ref|NM_181020.2|, gi|31341398|ref|NM_181024.2|, gi|93205067|ref|NM_001001161.2|, gi|109948280|ref|NR_003096.1|, gi|109948281|ref|NR_003097.1|, gi|115497153|ref|NM_001075650.1|, gi|118151389|ref|NM_001077900.1|, gi|156120712|ref|NM_001102033.1|, gi|156718139|ref|NM_001103105.1|, gi|402745037|ref|NM_001033611.2|, gi|313422…
GO:0031023	microtubule organizing center organization	7	gi|160707936|ref|NM_001110788.1|, gi|300796088|ref|NM_001192026.1|, gi|402692134|ref|NM_001075976.2|, gi|300798637|ref|NM_001192406.1|, gi|125991895|ref|NM_001081617.1|, gi|452404226|ref|NM_001076819.2|, gi|115497487|ref|NM_001076141.1|
GO:0030833	regulation of actin filament polymerization	11	gi|115497129|ref|NM_001076072.1|, gi|31341968|ref|NM_174449.2|, gi|402745186|ref|NM_001014844.3|, gi|83649734|ref|NM_203362.2|, gi|31342663|ref|NM_174177.2|, gi|115495704|ref|NM_001076163.1|, gi|300795909|ref|NM_001192529.1|, gi|359751364|ref|NM_001206588.2|, gi|149642576|ref|NM_001099009.1|, gi|329664629|ref|NM_001205999.1|, gi|402693446|ref|NM_001025320.2|
GO:0051656	establishment of organelle localization	11	gi|125991941|ref|NM_001081604.1|, gi|157785568|ref|NM_001105645.1|, gi|303324569|ref|NM_001195013.1|, gi|402693412|ref|NM_176653.4|, gi|330864803|ref|NM_001206583.1|, gi|402692181|ref|NM_001076854.2|, gi|402744896|ref|NM_001075481.2|, gi|402766961|ref|NM_001076822.2|, gi|328927061|ref|NM_001191346.2|, gi|289191304|ref|NM_001075250.2|, gi|155372254|ref|NM_001101270.1|
GO:0007272	ensheathment of neurons	8	gi|139949219|ref|NM_001083635.1|, gi|160333421|ref|NM_001081601.1|, gi|114052566|ref|NM_001045897.1|, gi|155371966|ref|NM_001101119.1|, gi|402745372|ref|NM_001077988.2|, gi|402746464|ref|NM_001035009.2|, gi|147904592|ref|NM_001098086.1|, gi|115497487|ref|NM_001076141.1|
GO:0007049	cell cycle	148	gi|329663941|ref|NM_001205657.1|, gi|402693161|ref|NM_001100305.2|, gi|300794375|ref|NM_001192197.1|, gi|402744478|ref|NM_001098032.2|, gi|156120892|ref|NM_001102123.1|, gi|164518999|ref|NM_001113296.1|, gi|300798422|ref|NM_001192907.1|, gi|56119115|ref|NM_001007819.1|, gi|77736502|ref|NM_001034782.1|, gi|125991895|ref|NM_001081617.1|, gi|155372018|ref|NM_001101147.1|, gi|329663447|ref|NM_0012061…
GO:0000902	cell morphogenesis	103	gi|160707932|ref|NM_001110786.1|, gi|300795909|ref|NM_001192529.1|, gi|328927061|ref|NM_001191346.2|, gi|402691898|ref|NM_001038160.2|, gi|115432049|ref|NM_174780.3|, gi|149642654|ref|NM_001099130.1|, gi|157427783|ref|NM_001105328.1|, gi|300794708|ref|NM_001192726.1|, gi|300796135|ref|NM_001192796.1|, gi|329755235|ref|NM_001206366.1|, gi|402743457|ref|NM_001097568.2|, gi|300794362|ref|NM_00119296…
GO:0031623	receptor internalization	7	gi|156523169|ref|NM_001102529.1|, gi|156121034|ref|NM_001102194.1|, gi|329664315|ref|NM_001205448.1|, gi|402691654|ref|NM_001143737.2|, gi|115497515|ref|NM_001076220.1|, gi|345090995|ref|NM_001185116.2|, gi|345090997|ref|NM_001076321.3|
GO:0043281	regulation of cysteine-type endopeptidase activity involved in apoptotic process	29	gi|66792857|ref|NM_001024535.1|, gi|300794708|ref|NM_001192726.1|, gi|41386728|ref|NM_176612.1|, gi|156120408|ref|NM_001101880.1|, gi|329112528|ref|NM_001192879.2|, gi|402744207|ref|NM_174176.3|, gi|88319940|ref|NM_174635.2|, gi|114326277|ref|NM_174532.3|, gi|115495876|ref|NM_001076247.1|, gi|115497501|ref|NM_001075911.1|, gi|148233095|ref|NM_001098065.1|, gi|157074069|ref|NM_001103276.1|, gi|336…
GO:0032874	positive regulation of stress-activated MAPK cascade	7	gi|164420790|ref|NM_001113252.1|, gi|62460589|ref|NM_001014949.1|, gi|115496771|ref|NM_001076033.1|, gi|154707873|ref|NM_001099147.1|, gi|329663170|ref|NM_001206058.1|, gi|329663447|ref|NM_001206100.1|, gi|402746081|ref|NM_001034610.2|
GO:0022604	regulation of cell morphogenesis	38	gi|115497745|ref|NM_001076121.1|, gi|300796394|ref|NM_001192297.1|, gi|164420762|ref|NM_001109767.2|, gi|148233714|ref|NM_001080241.2|, gi|300795188|ref|NM_001192749.1|, gi|115494903|ref|NM_001076209.1|, gi|164420790|ref|NM_001113252.1|, gi|163915358|ref|NM_001113174.1|, gi|115497515|ref|NM_001076220.1|, gi|300796195|ref|NM_001192287.1|, gi|31341968|ref|NM_174449.2|, gi|41386787|ref|NM_174311.1|,…
GO:0019439	aromatic compound catabolic process	7	gi|329299044|ref|NM_001191391.1|, gi|221325671|ref|NM_001144852.1|, gi|330417896|ref|NM_001206474.1|, gi|402744998|ref|NM_001046058.2|, gi|114052634|ref|NM_001046313.1|, gi|300795367|ref|NM_001192502.1|, gi|61888861|ref|NM_001013588.1|
GO:0048741	skeletal muscle fiber development	7	gi|300797524|ref|NM_001192352.1|, gi|402693222|ref|NM_001104985.2|, gi|78045237|ref|NM_001034502.1|, gi|262073078|ref|NM_001166511.1|, gi|116003812|ref|NM_001076796.1|, gi|41386728|ref|NM_176612.1|, gi|300795005|ref|NM_001192740.1|
GO:0016569	covalent chromatin modification	34	gi|125991957|ref|NM_001081587.1|, gi|129277506|ref|NM_001082604.1|, gi|300796123|ref|NM_001191272.1|, gi|156120892|ref|NM_001102123.1|, gi|157279924|ref|NM_001105008.1|, gi|62460491|ref|NM_001014901.1|, gi|300798422|ref|NM_001192907.1|, gi|77735646|ref|NM_001034347.1|, gi|300798605|ref|NM_001192660.1|, gi|329299040|ref|NM_001191478.1|, gi|402744207|ref|NM_174176.3|, gi|27806088|ref|NM_174435.1|, …
GO:0010885	regulation of cholesterol storage	6	gi|31341398|ref|NM_181024.2|, gi|77404270|ref|NM_001034036.1|, gi|109948280|ref|NR_003096.1|, gi|109948281|ref|NR_003097.1|, gi|31343049|ref|NM_174010.2|, gi|115497163|ref|NM_001075120.1|
GO:0034470	ncRNA processing	26	gi|402766164|ref|NM_001045876.2|, gi|402745649|ref|NM_001035444.2|, gi|402743298|ref|NM_001080233.2|, gi|402693445|ref|NM_001077830.2|, gi|115496889|ref|NM_001076044.1|, gi|156523223|ref|NM_001102556.1|, gi|329755261|ref|NM_001110065.2|, gi|109948280|ref|NR_003096.1|, gi|109948281|ref|NR_003097.1|, gi|83715979|ref|NM_001037819.1|, gi|115497999|ref|NM_001075617.1|, gi|147901282|ref|NM_001098092.1|…
GO:0071822	protein complex subunit organization	119	gi|402745359|ref|NM_001034485.2|, gi|41386728|ref|NM_176612.1|, gi|329664765|ref|NM_001206016.1|, gi|164448609|ref|NM_001035345.2|, gi|115497129|ref|NM_001076072.1|, gi|62751672|ref|NM_001015586.1|, gi|31341968|ref|NM_174449.2|, gi|402745186|ref|NM_001014844.3|, gi|114051336|ref|NM_001046183.1|, gi|402692727|ref|NM_001076212.2|, gi|78365304|ref|NM_001035456.1|, gi|115494903|ref|NM_001076209.1|, g…
GO:0010906	regulation of glucose metabolic process	11	gi|31341051|ref|NM_174816.2|, gi|156121030|ref|NM_001102192.1|, gi|77736256|ref|NM_001034653.1|, gi|94400820|ref|NM_174572.4|, gi|329663549|ref|NM_001206116.1|, gi|331284121|ref|NM_001206634.1|, gi|329663995|ref|NM_001205408.1|, gi|402693285|ref|NM_001109802.2|, gi|77404270|ref|NM_001034036.1|, gi|41386728|ref|NM_176612.1|, gi|155372002|ref|NM_001101138.1|
GO:0048706	embryonic skeletal system development	10	gi|115497487|ref|NM_001076141.1|, gi|116003870|ref|NM_001076825.1|, gi|402746774|ref|NM_001082456.2|, gi|27806530|ref|NM_174116.1|, gi|149642806|ref|NM_001099105.1|, gi|402744207|ref|NM_174176.3|, gi|31340805|ref|NM_174734.2|, gi|115494927|ref|NM_001075854.1|, gi|300797716|ref|NM_001192361.1|, gi|402693150|ref|NM_001098095.2|
GO:0006403	RNA localization	18	gi|262118266|ref|NM_001166562.1|, gi|77735588|ref|NM_001034318.1|, gi|78369221|ref|NM_001035272.1|, gi|115495358|ref|NM_001075798.1|, gi|329112540|ref|NM_001193205.2|, gi|329664569|ref|NM_001205480.1|, gi|402743869|ref|NM_001046300.2|, gi|402745858|ref|NM_001083716.2|, gi|115495602|ref|NM_001075555.1|, gi|402691866|ref|NM_001034718.2|, gi|300794375|ref|NM_001192197.1|, gi|77735394|ref|NM_00103422…
GO:0051094	positive regulation of developmental process	57	gi|158517958|ref|NM_001110019.1|, gi|329664765|ref|NM_001206016.1|, gi|331028571|ref|NM_001191202.1|, gi|77736414|ref|NM_001034735.1|, gi|289191304|ref|NM_001075250.2|, gi|300795188|ref|NM_001192749.1|, gi|300797979|ref|NM_001192118.1|, gi|27806088|ref|NM_174435.1|, gi|300796135|ref|NM_001192796.1|, gi|164420790|ref|NM_001113252.1|, gi|157427783|ref|NM_001105328.1|, gi|115497487|ref|NM_001076141.…
GO:0006874	cellular calcium ion homeostasis	20	gi|27806088|ref|NM_174435.1|, gi|115496279|ref|NM_001075991.1|, gi|163915358|ref|NM_001113174.1|, gi|329663782|ref|NM_001205893.1|, gi|329744565|ref|NM_001206330.1|, gi|451958162|ref|NM_174002.3|, gi|41386791|ref|NM_174287.1|, gi|157074099|ref|NM_001103292.1|, gi|300793842|ref|NM_001192426.1|, gi|329663526|ref|NM_001205601.1|, gi|116003812|ref|NM_001076796.1|, gi|31342534|ref|NM_174233.2|, gi|402…
GO:0006656	phosphatidylcholine biosynthetic process	6	gi|300796116|ref|NM_001193051.1|, gi|402693351|ref|NM_001105052.2|, gi|60302690|ref|NM_174315.3|, gi|139948314|ref|NM_001083669.1|, gi|300797739|ref|NM_001193130.1|, gi|402766177|ref|NM_001045916.2|
GO:0048729	tissue morphogenesis	50	gi|328927061|ref|NM_001191346.2|, gi|329664765|ref|NM_001206016.1|, gi|402766255|ref|NM_001098083.2|, gi|115494903|ref|NM_001076209.1|, gi|115497487|ref|NM_001076141.1|, gi|115495996|ref|NM_001076192.1|, gi|156523097|ref|NM_001102493.1|, gi|300794174|ref|NM_001191175.1|, gi|300794362|ref|NM_001192964.1|, gi|329755235|ref|NM_001206366.1|, gi|402693209|ref|NM_001038110.2|, gi|78369473|ref|NM_001035…
GO:0032774	RNA biosynthetic process	325	gi|329664765|ref|NM_001206016.1|, gi|41386728|ref|NM_176612.1|, gi|31341398|ref|NM_181024.2|, gi|31343049|ref|NM_174010.2|, gi|62460521|ref|NM_001014913.1|, gi|75677539|ref|NM_001033121.1|, gi|77404270|ref|NM_001034036.1|, gi|84000260|ref|NM_001038137.1|, gi|109948280|ref|NR_003096.1|, gi|109948281|ref|NR_003097.1|, gi|115432046|ref|NM_174402.3|, gi|115494927|ref|NM_001075854.1|, gi|115495844|ref…
GO:0045165	cell fate commitment	25	gi|149642654|ref|NM_001099130.1|, gi|149642806|ref|NM_001099105.1|, gi|402744860|ref|NM_001082469.2|, gi|300793986|ref|NM_001193201.1|, gi|27806530|ref|NM_174116.1|, gi|148224281|ref|NM_001098099.1|, gi|115497487|ref|NM_001076141.1|, gi|129277506|ref|NM_001082604.1|, gi|300796123|ref|NM_001191272.1|, gi|115494927|ref|NM_001075854.1|, gi|300794234|ref|NM_001191178.1|, gi|300796394|ref|NM_001192297…
GO:1901137	carbohydrate derivative biosynthetic process	36	gi|402693183|ref|NM_001075190.2|, gi|402743642|ref|NM_001083491.2|, gi|139949219|ref|NM_001083635.1|, gi|164518999|ref|NM_001113296.1|, gi|116004170|ref|NM_001076979.1|, gi|75832112|ref|NM_001024485.2|, gi|300798193|ref|NM_001192896.1|, gi|47564071|ref|NM_001001163.1|, gi|148232195|ref|NM_001098113.1|, gi|332308969|ref|NM_001206877.1|, gi|300794825|ref|NM_001192732.1|, gi|300797172|ref|NM_0011931…
GO:0051246	regulation of protein metabolic process	145	gi|78365304|ref|NM_001035456.1|, gi|115495318|ref|NM_001075166.1|, gi|118151099|ref|NM_001078004.1|, gi|156121122|ref|NM_001102239.1|, gi|402746081|ref|NM_001034610.2|, gi|94966943|ref|NM_001040575.1|, gi|262073037|ref|NM_001166502.1|, gi|331028513|ref|NM_001191433.1|, gi|300797144|ref|NM_001192334.1|, gi|300797825|ref|NM_001191343.1|, gi|122692296|ref|NM_001080219.1|, gi|27806088|ref|NM_174435.1…
GO:0016050	vesicle organization	16	gi|125991941|ref|NM_001081604.1|, gi|157785568|ref|NM_001105645.1|, gi|303324569|ref|NM_001195013.1|, gi|402693412|ref|NM_176653.4|, gi|402766509|ref|NM_001076138.2|, gi|110350676|ref|NM_174446.3|, gi|114053330|ref|NM_001046284.1|, gi|115496303|ref|NM_001076325.1|, gi|149642870|ref|NM_001098875.1|, gi|402745129|ref|NM_001102490.2|, gi|149643064|ref|NM_001099157.1|, gi|402691933|ref|NM_001079792.2…
GO:0016044	cellular membrane organization	43	gi|125991941|ref|NM_001081604.1|, gi|157785568|ref|NM_001105645.1|, gi|303324569|ref|NM_001195013.1|, gi|402693412|ref|NM_176653.4|, gi|31341778|ref|NM_174516.2|, gi|31343049|ref|NM_174010.2|, gi|329664457|ref|NM_001205466.1|, gi|261245062|ref|NM_001166227.1|, gi|300794209|ref|NM_001193212.1|, gi|402745129|ref|NM_001102490.2|, gi|359751364|ref|NM_001206588.2|, gi|114051336|ref|NM_001046183.1|, gi…
GO:0030166	proteoglycan biosynthetic process	6	gi|115497487|ref|NM_001076141.1|, gi|300794026|ref|NM_001193203.1|, gi|402692939|ref|NM_001082459.2|, gi|115495902|ref|NM_001075879.1|, gi|402693150|ref|NM_001098095.2|, gi|300797716|ref|NM_001192361.1|
GO:2001056	positive regulation of cysteine-type endopeptidase activity	20	gi|41386728|ref|NM_176612.1|, gi|156120408|ref|NM_001101880.1|, gi|329112528|ref|NM_001192879.2|, gi|402744207|ref|NM_174176.3|, gi|31341398|ref|NM_181024.2|, gi|75832071|ref|NM_174730.2|, gi|109948280|ref|NR_003096.1|, gi|109948281|ref|NR_003097.1|, gi|115496771|ref|NM_001076033.1|, gi|118151389|ref|NM_001077900.1|, gi|147904592|ref|NM_001098086.1|, gi|153792752|ref|NM_001046074.2|, gi|156121084…
GO:0006821	chloride transport	12	gi|27806988|ref|NM_174545.1|, gi|31341714|ref|NM_174542.2|, gi|31341715|ref|NM_174543.2|, gi|31341720|ref|NM_174541.2|, gi|70778943|ref|NM_001025331.1|, gi|149642618|ref|NM_001099049.1|, gi|155372218|ref|NM_001101250.1|, gi|156139050|ref|NM_001102374.1|, gi|300795408|ref|NM_001192760.1|, gi|300798569|ref|NM_001192914.1|, gi|329663616|ref|NM_001205870.1|, gi|122692506|ref|NM_001080245.1|
GO:0032870	cellular response to hormone stimulus	38	gi|31341394|ref|NM_181020.2|, gi|31341398|ref|NM_181024.2|, gi|93205067|ref|NM_001001161.2|, gi|109948280|ref|NR_003096.1|, gi|109948281|ref|NR_003097.1|, gi|115497153|ref|NM_001075650.1|, gi|118151389|ref|NM_001077900.1|, gi|156120712|ref|NM_001102033.1|, gi|156718139|ref|NM_001103105.1|, gi|402745037|ref|NM_001033611.2|, gi|402745359|ref|NM_001034485.2|, gi|402693285|ref|NM_001109802.2|, gi|402…
GO:1901069	guanosine-containing compound catabolic process	62	gi|77735898|ref|NM_001034474.1|, gi|148236342|ref|NM_001097573.1|, gi|215422351|ref|NM_001103109.2|, gi|329664531|ref|NM_001205731.1|, gi|300797316|ref|NM_001192598.1|, gi|402691875|ref|NM_001101303.2|, gi|300797474|ref|NM_001191326.1|, gi|84000026|ref|NM_001038029.1|, gi|115496247|ref|NM_001076545.1|, gi|300793747|ref|NM_001192421.1|, gi|329663140|ref|NM_001206310.1|, gi|329664641|ref|NM_0012054…
GO:0051651	maintenance of location in cell	14	gi|402692618|ref|NM_001075350.2|, gi|148540086|ref|NM_173913.2|, gi|73853752|ref|NM_174217.2|, gi|115497487|ref|NM_001076141.1|, gi|148236342|ref|NM_001097573.1|, gi|125991895|ref|NM_001081617.1|, gi|330864803|ref|NM_001206583.1|, gi|78369205|ref|NM_001035469.1|, gi|139948490|ref|NM_001083730.1|, gi|145279642|ref|NM_001076274.2|, gi|329665022|ref|NM_001205534.1|, gi|115496357|ref|NM_001076331.1|,…
GO:0046660	female sex differentiation	7	gi|41386765|ref|NM_174061.1|, gi|147899289|ref|NM_001098053.1|, gi|157427783|ref|NM_001105328.1|, gi|300796116|ref|NM_001193051.1|, gi|402744034|ref|NM_001046222.2|, gi|329665045|ref|NM_001206048.1|, gi|402693413|ref|NM_175801.3|
GO:0070972	protein localization in endoplasmic reticulum	8	gi|75832072|ref|NM_174731.3|, gi|77735906|ref|NM_001034478.1|, gi|115497557|ref|NM_001075122.1|, gi|329664361|ref|NM_001206221.1|, gi|402691688|ref|NM_001015512.3|, gi|402692502|ref|NM_001015543.2|, gi|402693445|ref|NM_001077830.2|, gi|402767124|ref|NM_001082422.2|
GO:0007186	G-protein coupled receptor signaling pathway	68	gi|156121030|ref|NM_001102192.1|, gi|41386791|ref|NM_174287.1|, gi|139948316|ref|NM_001083702.1|, gi|157074099|ref|NM_001103292.1|, gi|164448623|ref|NM_001034564.2|, gi|219805031|ref|NM_001143875.1|, gi|300793842|ref|NM_001192426.1|, gi|300798569|ref|NM_001192914.1|, gi|329664525|ref|NM_001205986.1|, gi|402691654|ref|NM_001143737.2|, gi|31342305|ref|NM_174331.2|, gi|27806988|ref|NM_174545.1|, gi|…
GO:0009154	purine ribonucleotide catabolic process	70	gi|77735898|ref|NM_001034474.1|, gi|148236342|ref|NM_001097573.1|, gi|215422351|ref|NM_001103109.2|, gi|329664531|ref|NM_001205731.1|, gi|300797316|ref|NM_001192598.1|, gi|402691875|ref|NM_001101303.2|, gi|300797474|ref|NM_001191326.1|, gi|84000026|ref|NM_001038029.1|, gi|115496247|ref|NM_001076545.1|, gi|300793747|ref|NM_001192421.1|, gi|329663140|ref|NM_001206310.1|, gi|329664641|ref|NM_0012054…
GO:0009991	response to extracellular stimulus	43	gi|329664765|ref|NM_001206016.1|, gi|116003844|ref|NM_001076812.1|, gi|126723747|ref|NM_001082442.1|, gi|147902150|ref|NM_001034706.2|, gi|402692110|ref|NM_001033627.2|, gi|31342632|ref|NM_174187.2|, gi|94400820|ref|NM_174572.4|, gi|114050958|ref|NM_001046075.1|, gi|402692155|ref|NM_001076070.2|, gi|402745359|ref|NM_001034485.2|, gi|300796195|ref|NM_001192287.1|, gi|346421450|ref|NM_001077848.2|,…
GO:0032321	positive regulation of Rho GTPase activity	7	gi|77735898|ref|NM_001034474.1|, gi|148236342|ref|NM_001097573.1|, gi|215422351|ref|NM_001103109.2|, gi|329664531|ref|NM_001205731.1|, gi|300797316|ref|NM_001192598.1|, gi|402691875|ref|NM_001101303.2|, gi|156523097|ref|NM_001102493.1|
GO:2000021	regulation of ion homeostasis	11	gi|115495764|ref|NM_001076169.1|, gi|77404276|ref|NM_001034049.1|, gi|402691654|ref|NM_001143737.2|, gi|402766509|ref|NM_001076138.2|, gi|47564057|ref|NM_001001157.1|, gi|78365304|ref|NM_001035456.1|, gi|329664315|ref|NM_001205448.1|, gi|329664968|ref|NM_001206040.1|, gi|147904592|ref|NM_001098086.1|, gi|115497487|ref|NM_001076141.1|, gi|31342534|ref|NM_174233.2|
GO:0006368	transcription elongation from RNA polymerase II promoter	9	gi|129277506|ref|NM_001082604.1|, gi|300796123|ref|NM_001191272.1|, gi|84000108|ref|NM_001038064.1|, gi|195539532|ref|NM_001130762.1|, gi|329299040|ref|NM_001191478.1|, gi|402691647|ref|NM_001079788.2|, gi|402691970|ref|NM_001034212.2|, gi|402692679|ref|NM_001037623.2|, gi|300795560|ref|NM_001193024.1|
GO:0006575	cellular modified amino acid metabolic process	8	gi|187960115|ref|NM_001045969.2|, gi|62752069|ref|NM_001015630.1|, gi|255652932|ref|NM_001163920.1|, gi|148233714|ref|NM_001080241.2|, gi|329663549|ref|NM_001206116.1|, gi|114052634|ref|NM_001046313.1|, gi|300795367|ref|NM_001192502.1|, gi|62751706|ref|NM_001015551.1|
GO:0072329	monocarboxylic acid catabolic process	14	gi|114051284|ref|NM_001046190.1|, gi|31341840|ref|NM_174494.2|, gi|402692241|ref|NM_001075893.2|, gi|31342292|ref|NM_174335.2|, gi|75832059|ref|NM_174336.3|, gi|114051336|ref|NM_001046183.1|, gi|154152034|ref|NM_001100348.1|, gi|402692556|ref|NM_001038548.2|, gi|402745922|ref|NM_001045948.2|, gi|149642724|ref|NM_001098949.1|, gi|402692727|ref|NM_001076212.2|, gi|77736390|ref|NM_001034723.1|, gi|7…
GO:0002250	adaptive immune response	20	gi|156120848|ref|NM_001102101.1|, gi|155372254|ref|NM_001101270.1|, gi|114051052|ref|NM_001046622.1|, gi|402692278|ref|NM_174537.3|, gi|31341725|ref|NM_174538.2|, gi|31342999|ref|NM_174032.2|, gi|31341505|ref|NM_174624.2|, gi|281485566|ref|NM_001075837.2|, gi|300794941|ref|NM_001192737.1|, gi|77736414|ref|NM_001034735.1|, gi|115495558|ref|NM_001075918.1|, gi|31342868|ref|NM_174091.2|, gi|14822647…
GO:0045732	positive regulation of protein catabolic process	8	gi|402746578|ref|NM_001075153.2|, gi|58332431|ref|NM_178317.3|, gi|115495318|ref|NM_001075166.1|, gi|300796696|ref|NM_001192056.1|, gi|112181314|ref|NM_173970.3|, gi|115496247|ref|NM_001076545.1|, gi|156121030|ref|NM_001102192.1|, gi|31341051|ref|NM_174816.2|
GO:0048762	mesenchymal cell differentiation	13	gi|118151389|ref|NM_001077900.1|, gi|115495996|ref|NM_001076192.1|, gi|149642654|ref|NM_001099130.1|, gi|329664315|ref|NM_001205448.1|, gi|115494903|ref|NM_001076209.1|, gi|31340805|ref|NM_174734.2|, gi|402693113|ref|NM_001034538.2|, gi|148233714|ref|NM_001080241.2|, gi|300795188|ref|NM_001192749.1|, gi|164420790|ref|NM_001113252.1|, gi|402747096|ref|NM_001079614.2|, gi|62460589|ref|NM_001014949.…
GO:0071216	cellular response to biotic stimulus	10	gi|402746081|ref|NM_001034610.2|, gi|31343049|ref|NM_174010.2|, gi|300796123|ref|NM_001191272.1|, gi|402692382|ref|NM_001102558.2|, gi|27806088|ref|NM_174435.1|, gi|31342868|ref|NM_174091.2|, gi|118151389|ref|NM_001077900.1|, gi|295148235|ref|NM_001177740.1|, gi|402744889|ref|NM_001075696.2|, gi|147904592|ref|NM_001098086.1|
GO:0061024	membrane organization	43	gi|125991941|ref|NM_001081604.1|, gi|157785568|ref|NM_001105645.1|, gi|303324569|ref|NM_001195013.1|, gi|402693412|ref|NM_176653.4|, gi|31341778|ref|NM_174516.2|, gi|31343049|ref|NM_174010.2|, gi|329664457|ref|NM_001205466.1|, gi|261245062|ref|NM_001166227.1|, gi|300794209|ref|NM_001193212.1|, gi|402745129|ref|NM_001102490.2|, gi|359751364|ref|NM_001206588.2|, gi|114051336|ref|NM_001046183.1|, gi…
GO:0045860	positive regulation of protein kinase activity	44	gi|300797144|ref|NM_001192334.1|, gi|300797825|ref|NM_001191343.1|, gi|122692296|ref|NM_001080219.1|, gi|61657915|ref|NM_001012999.2|, gi|72534795|ref|NM_001031751.1|, gi|77736414|ref|NM_001034735.1|, gi|122692356|ref|NM_001080358.1|, gi|402693285|ref|NM_001109802.2|, gi|402744889|ref|NM_001075696.2|, gi|402746081|ref|NM_001034610.2|, gi|114052511|ref|NM_001045901.1|, gi|402745969|ref|NM_00109907…
GO:0000725	recombinational repair	10	gi|402692016|ref|NM_001075412.2|, gi|402692359|ref|NM_001099108.2|, gi|402692337|ref|NM_001046179.2|, gi|115497311|ref|NM_001075631.1|, gi|66792837|ref|NM_001024525.1|, gi|118601773|ref|NM_001079592.1|, gi|156523207|ref|NM_001102548.1|, gi|195539536|ref|NM_001130766.1|, gi|281485566|ref|NM_001075837.2|, gi|402743976|ref|NM_001037456.2|
GO:0010675	regulation of cellular carbohydrate metabolic process	11	gi|31341051|ref|NM_174816.2|, gi|156121030|ref|NM_001102192.1|, gi|77736256|ref|NM_001034653.1|, gi|94400820|ref|NM_174572.4|, gi|329663549|ref|NM_001206116.1|, gi|331284121|ref|NM_001206634.1|, gi|329663995|ref|NM_001205408.1|, gi|402693285|ref|NM_001109802.2|, gi|77404270|ref|NM_001034036.1|, gi|41386728|ref|NM_176612.1|, gi|155372002|ref|NM_001101138.1|
GO:0001933	negative regulation of protein phosphorylation	17	gi|78365304|ref|NM_001035456.1|, gi|402745768|ref|NM_174440.4|, gi|27806088|ref|NM_174435.1|, gi|164448728|ref|NM_001034725.2|, gi|402744021|ref|NM_001075774.2|, gi|261490691|ref|NM_001024514.2|, gi|58332431|ref|NM_178317.3|, gi|114052511|ref|NM_001045901.1|, gi|155372192|ref|NM_001101237.1|, gi|329663170|ref|NM_001206058.1|, gi|402693217|ref|NM_174756.3|, gi|329663995|ref|NM_001205408.1|, gi|329…
GO:0071826	ribonucleoprotein complex subunit organization	7	gi|402693445|ref|NM_001077830.2|, gi|402692149|ref|NM_001038066.2|, gi|78369221|ref|NM_001035272.1|, gi|77735576|ref|NM_001034312.1|, gi|157427873|ref|NM_001105374.1|, gi|402691919|ref|NM_001075731.2|, gi|402766761|ref|NM_001035065.2|
GO:0032940	secretion by cell	66	gi|115496867|ref|NM_001075831.1|, gi|300794419|ref|NM_001192711.1|, gi|31341051|ref|NM_174816.2|, gi|402743596|ref|NM_173916.3|, gi|155372254|ref|NM_001101270.1|, gi|41386791|ref|NM_174287.1|, gi|402692278|ref|NM_174537.3|, gi|148234888|ref|NM_001098108.1|, gi|31341394|ref|NM_181020.2|, gi|31342147|ref|NM_174385.2|, gi|94966943|ref|NM_001040575.1|, gi|402693183|ref|NM_001075190.2|, gi|402744207|r…
GO:0030225	macrophage differentiation	7	gi|205277475|ref|NM_001075403.2|, gi|300796596|ref|NM_001192307.1|, gi|329744602|ref|NM_001192563.2|, gi|402744809|ref|NM_001034676.2|, gi|27806088|ref|NM_174435.1|, gi|402691654|ref|NM_001143737.2|, gi|402745858|ref|NM_001083716.2|
GO:0044419	interspecies interaction between organisms	35	gi|114051052|ref|NM_001046622.1|, gi|300798216|ref|NM_001193153.1|, gi|329664569|ref|NM_001205480.1|, gi|402743869|ref|NM_001046300.2|, gi|402745858|ref|NM_001083716.2|, gi|31343043|ref|NM_174012.2|, gi|31343512|ref|NM_177497.2|, gi|32189333|ref|NM_174659.1|, gi|62460617|ref|NM_001014962.1|, gi|73853756|ref|NM_174491.3|, gi|77735406|ref|NM_001034228.1|, gi|84000026|ref|NM_001038029.1|, gi|9496692…
GO:0009966	regulation of signal transduction	158	gi|156121030|ref|NM_001102192.1|, gi|77736414|ref|NM_001034735.1|, gi|402746081|ref|NM_001034610.2|, gi|402744889|ref|NM_001075696.2|, gi|300797144|ref|NM_001192334.1|, gi|300797825|ref|NM_001191343.1|, gi|122692296|ref|NM_001080219.1|, gi|157279998|ref|NM_001105045.1|, gi|27806088|ref|NM_174435.1|, gi|164448728|ref|NM_001034725.2|, gi|402744021|ref|NM_001075774.2|, gi|61657915|ref|NM_001012999.2…
GO:0048167	regulation of synaptic plasticity	9	gi|329664765|ref|NM_001206016.1|, gi|41386791|ref|NM_174287.1|, gi|160333421|ref|NM_001081601.1|, gi|300794081|ref|NM_001192694.1|, gi|329664457|ref|NM_001205466.1|, gi|114052131|ref|NM_001045931.1|, gi|115495898|ref|NM_001076195.1|, gi|300797474|ref|NM_001191326.1|, gi|402745768|ref|NM_174440.4|
GO:0030330	DNA damage response, signal transduction by p53 class mediator	10	gi|134085945|ref|NM_001083376.1|, gi|281485566|ref|NM_001075837.2|, gi|402746464|ref|NM_001035009.2|, gi|77736414|ref|NM_001034735.1|, gi|402693113|ref|NM_001034538.2|, gi|300793699|ref|NM_001191395.1|, gi|139948611|ref|NM_001083773.1|, gi|402693229|ref|NM_001034662.2|, gi|402745244|ref|NM_001075283.2|, gi|402745371|ref|NM_001034441.2|
GO:0072521	purine-containing compound metabolic process	105	gi|48675837|ref|NM_001001526.2|, gi|139948367|ref|NM_001083757.1|, gi|300795251|ref|NM_001192752.1|, gi|332000024|ref|NM_001206714.1|, gi|402745799|ref|NM_001034210.2|, gi|31341394|ref|NM_181020.2|, gi|31342824|ref|NM_174109.2|, gi|41386775|ref|NM_174110.1|, gi|150247053|ref|NM_001099393.1|, gi|156121030|ref|NM_001102192.1|, gi|329664151|ref|NM_001205939.1|, gi|402691875|ref|NM_001101303.2|, gi|4…
GO:0060415	muscle tissue morphogenesis	7	gi|78365304|ref|NM_001035456.1|, gi|148540086|ref|NM_173913.2|, gi|149642654|ref|NM_001099130.1|, gi|300797979|ref|NM_001192118.1|, gi|78045237|ref|NM_001034502.1|, gi|115497487|ref|NM_001076141.1|, gi|27806530|ref|NM_174116.1|
GO:0018107	peptidyl-threonine phosphorylation	6	gi|27806088|ref|NM_174435.1|, gi|122692296|ref|NM_001080219.1|, gi|156121030|ref|NM_001102192.1|, gi|402743596|ref|NM_173916.3|, gi|156121186|ref|NM_001102271.1|, gi|329663873|ref|NM_001206160.1|
GO:0006260	DNA replication	34	gi|115495820|ref|NM_001076249.1|, gi|157427915|ref|NM_001105395.1|, gi|329663449|ref|NM_001205589.1|, gi|402692016|ref|NM_001075412.2|, gi|329663941|ref|NM_001205657.1|, gi|329664265|ref|NM_001206209.1|, gi|402692264|ref|NM_001101182.2|, gi|156523207|ref|NM_001102548.1|, gi|115496353|ref|NM_001075358.1|, gi|402691815|ref|NM_001083701.2|, gi|153792204|ref|NM_001099704.1|, gi|300795723|ref|NM_00119…
GO:0045333	cellular respiration	13	gi|300796840|ref|NM_001192831.1|, gi|31342657|ref|NM_174178.2|, gi|402745037|ref|NM_001033611.2|, gi|114051426|ref|NM_001046145.1|, gi|402693375|ref|NM_001035386.2|, gi|402746592|ref|NM_001017948.3|, gi|31342658|ref|NM_174179.2|, gi|134085794|ref|NM_001083452.1|, gi|300794320|ref|NM_001192706.1|, gi|329663409|ref|NM_001205838.1|, gi|451958095|ref|NM_173943.3|, gi|402766264|ref|NM_001101194.2|, gi…
GO:0048583	regulation of response to stimulus	212	gi|156121030|ref|NM_001102192.1|, gi|31341051|ref|NM_174816.2|, gi|402743596|ref|NM_173916.3|, gi|295148235|ref|NM_001177740.1|, gi|402692278|ref|NM_174537.3|, gi|41386791|ref|NM_174287.1|, gi|164448728|ref|NM_001034725.2|, gi|77736414|ref|NM_001034735.1|, gi|402746081|ref|NM_001034610.2|, gi|402744889|ref|NM_001075696.2|, gi|300797144|ref|NM_001192334.1|, gi|300797825|ref|NM_001191343.1|, gi|122…
GO:0010518	positive regulation of phospholipase activity	7	gi|27806088|ref|NM_174435.1|, gi|31342545|ref|NM_174229.2|, gi|156523097|ref|NM_001102493.1|, gi|262073037|ref|NM_001166502.1|, gi|300798326|ref|NM_001191367.1|, gi|328802696|ref|NM_001191401.1|, gi|31342534|ref|NM_174233.2|
GO:0042770	signal transduction in response to DNA damage	14	gi|134085945|ref|NM_001083376.1|, gi|77736008|ref|NM_001034531.1|, gi|62460519|ref|NM_001014912.1|, gi|300794941|ref|NM_001192737.1|, gi|300797825|ref|NM_001191343.1|, gi|402745244|ref|NM_001075283.2|, gi|281485566|ref|NM_001075837.2|, gi|402746464|ref|NM_001035009.2|, gi|77736414|ref|NM_001034735.1|, gi|402693113|ref|NM_001034538.2|, gi|300793699|ref|NM_001191395.1|, gi|139948611|ref|NM_00108377…
GO:0006363	termination of RNA polymerase I transcription	6	gi|114052982|ref|NM_001046587.1|, gi|122692282|ref|NM_001080220.1|, gi|162287373|ref|NM_001111103.1|, gi|402691647|ref|NM_001079788.2|, gi|402692679|ref|NM_001037623.2|, gi|402746865|ref|NM_001038124.2|
GO:2000112	regulation of cellular macromolecule biosynthetic process	328	gi|329664765|ref|NM_001206016.1|, gi|41386728|ref|NM_176612.1|, gi|31341398|ref|NM_181024.2|, gi|31343049|ref|NM_174010.2|, gi|62460521|ref|NM_001014913.1|, gi|75677539|ref|NM_001033121.1|, gi|77404270|ref|NM_001034036.1|, gi|84000260|ref|NM_001038137.1|, gi|109948280|ref|NR_003096.1|, gi|109948281|ref|NR_003097.1|, gi|115432046|ref|NM_174402.3|, gi|115494927|ref|NM_001075854.1|, gi|115495844|ref…
GO:0002793	positive regulation of peptide secretion	6	gi|31341051|ref|NM_174816.2|, gi|402743596|ref|NM_173916.3|, gi|31341394|ref|NM_181020.2|, gi|149642654|ref|NM_001099130.1|, gi|402692155|ref|NM_001076070.2|, gi|402745371|ref|NM_001034441.2|
GO:0022411	cellular component disassembly	38	gi|62751672|ref|NM_001015586.1|, gi|77736190|ref|NM_001034622.1|, gi|402744478|ref|NM_001098032.2|, gi|155372018|ref|NM_001101147.1|, gi|156120712|ref|NM_001102033.1|, gi|402692149|ref|NM_001038066.2|, gi|115495752|ref|NM_001076254.1|, gi|75832072|ref|NM_174731.3|, gi|329664361|ref|NM_001206221.1|, gi|402691688|ref|NM_001015512.3|, gi|402692502|ref|NM_001015543.2|, gi|402693445|ref|NM_001077830.2…
GO:0033500	carbohydrate homeostasis	15	gi|31341051|ref|NM_174816.2|, gi|402743596|ref|NM_173916.3|, gi|31341398|ref|NM_181024.2|, gi|61657915|ref|NM_001012999.2|, gi|93205067|ref|NM_001001161.2|, gi|109948280|ref|NR_003096.1|, gi|109948281|ref|NR_003097.1|, gi|115495876|ref|NM_001076247.1|, gi|155372002|ref|NM_001101138.1|, gi|402693285|ref|NM_001109802.2|, gi|402693421|ref|NM_001075203.2|, gi|329664101|ref|NM_001205677.1|, gi|3296647…
GO:0044272	sulfur compound biosynthetic process	6	gi|62752069|ref|NM_001015630.1|, gi|115497487|ref|NM_001076141.1|, gi|300797716|ref|NM_001192361.1|, gi|300794026|ref|NM_001193203.1|, gi|402692939|ref|NM_001082459.2|, gi|402693150|ref|NM_001098095.2|
GO:0031577	spindle checkpoint	6	gi|84000306|ref|NM_001038167.1|, gi|300794876|ref|NM_001192990.1|, gi|300798065|ref|NM_001192378.1|, gi|88319940|ref|NM_174635.2|, gi|402746464|ref|NM_001035009.2|, gi|329663447|ref|NM_001206100.1|
GO:0030182	neuron differentiation	108	gi|31342842|ref|NM_174102.2|, gi|149642654|ref|NM_001099130.1|, gi|149642806|ref|NM_001099105.1|, gi|157427783|ref|NM_001105328.1|, gi|300794708|ref|NM_001192726.1|, gi|300796135|ref|NM_001192796.1|, gi|329755235|ref|NM_001206366.1|, gi|300795408|ref|NM_001192760.1|, gi|402693341|ref|NM_001102226.2|, gi|300794362|ref|NM_001192964.1|, gi|300793986|ref|NM_001193201.1|, gi|62988291|ref|NM_001017939.…
GO:0019226	transmission of nerve impulse	69	gi|139949219|ref|NM_001083635.1|, gi|160333421|ref|NM_001081601.1|, gi|329664765|ref|NM_001206016.1|, gi|41386791|ref|NM_174287.1|, gi|31341778|ref|NM_174516.2|, gi|110350676|ref|NM_174446.3|, gi|402743296|ref|NM_001046116.2|, gi|402745372|ref|NM_001077988.2|, gi|77404276|ref|NM_001034049.1|, gi|329663152|ref|NM_001205800.1|, gi|148234888|ref|NM_001098108.1|, gi|31341680|ref|NM_174558.2|, gi|3134…
GO:0051055	negative regulation of lipid biosynthetic process	8	gi|115497301|ref|NM_001076409.1|, gi|402693113|ref|NM_001034538.2|, gi|115495820|ref|NM_001076249.1|, gi|116003818|ref|NM_001076798.1|, gi|156120408|ref|NM_001101880.1|, gi|115497721|ref|NM_001075231.1|, gi|402693285|ref|NM_001109802.2|, gi|31341840|ref|NM_174494.2|
GO:0003008	system process	159	gi|139949219|ref|NM_001083635.1|, gi|160333421|ref|NM_001081601.1|, gi|329664765|ref|NM_001206016.1|, gi|41386791|ref|NM_174287.1|, gi|402691654|ref|NM_001143737.2|, gi|47564057|ref|NM_001001157.1|, gi|75832110|ref|NM_001015672.2|, gi|77404276|ref|NM_001034049.1|, gi|115497895|ref|NM_001075612.1|, gi|198282056|ref|NM_001099362.1|, gi|300796055|ref|NM_001192792.1|, gi|31341778|ref|NM_174516.2|, gi…
GO:0002253	activation of immune response	19	gi|295148235|ref|NM_001177740.1|, gi|402692278|ref|NM_174537.3|, gi|31341051|ref|NM_174816.2|, gi|31343019|ref|NM_174021.2|, gi|115497301|ref|NM_001076409.1|, gi|300796030|ref|NM_001192023.1|, gi|402744889|ref|NM_001075696.2|, gi|402746081|ref|NM_001034610.2|, gi|27807036|ref|NM_174574.1|, gi|31343043|ref|NM_174012.2|, gi|115497129|ref|NM_001076072.1|, gi|156120484|ref|NM_001101918.1|, gi|4027457…
GO:0002573	myeloid leukocyte differentiation	17	gi|31343019|ref|NM_174021.2|, gi|205277475|ref|NM_001075403.2|, gi|329664531|ref|NM_001205731.1|, gi|300796596|ref|NM_001192307.1|, gi|329744602|ref|NM_001192563.2|, gi|402744809|ref|NM_001034676.2|, gi|31341398|ref|NM_181024.2|, gi|109948280|ref|NR_003096.1|, gi|109948281|ref|NR_003097.1|, gi|156121358|ref|NM_001102358.1|, gi|402745858|ref|NM_001083716.2|, gi|295148235|ref|NM_001177740.1|, gi|11…
GO:0031295	T cell costimulation	6	gi|27807036|ref|NM_174574.1|, gi|31342970|ref|NM_174039.2|, gi|31343043|ref|NM_174012.2|, gi|31343314|ref|NM_173899.2|, gi|155371850|ref|NM_001101060.1|, gi|402745969|ref|NM_001099071.2|
GO:0090077	foam cell differentiation	6	gi|77404270|ref|NM_001034036.1|, gi|31342534|ref|NM_174233.2|, gi|31343049|ref|NM_174010.2|, gi|115497163|ref|NM_001075120.1|, gi|115497301|ref|NM_001076409.1|, gi|114050958|ref|NM_001046075.1|
GO:0008213	protein alkylation	15	gi|402744207|ref|NM_174176.3|, gi|62460617|ref|NM_001014962.1|, gi|115495842|ref|NM_001075508.1|, gi|78369415|ref|NM_001035308.1|, gi|115495752|ref|NM_001076254.1|, gi|148234059|ref|NM_001098071.1|, gi|300795560|ref|NM_001193024.1|, gi|402745800|ref|NM_001102151.2|, gi|157427873|ref|NM_001105374.1|, gi|402766681|ref|NM_001102242.2|, gi|329664513|ref|NM_001205473.1|, gi|330864768|ref|NM_001206575.…
GO:0050817	coagulation	50	gi|93205067|ref|NM_001001161.2|, gi|262073109|ref|NM_001166522.1|, gi|31342006|ref|NM_174436.2|, gi|27806088|ref|NM_174435.1|, gi|295148235|ref|NM_001177740.1|, gi|31343049|ref|NM_174010.2|, gi|147904941|ref|NM_001011678.2|, gi|27807036|ref|NM_174574.1|, gi|31341505|ref|NM_174624.2|, gi|31341731|ref|NM_174536.2|, gi|75832078|ref|NM_175824.2|, gi|116003812|ref|NM_001076796.1|, gi|118150945|ref|NM_…
GO:0043410	positive regulation of MAPK cascade	18	gi|164420790|ref|NM_001113252.1|, gi|62460589|ref|NM_001014949.1|, gi|115496771|ref|NM_001076033.1|, gi|154707873|ref|NM_001099147.1|, gi|329663170|ref|NM_001206058.1|, gi|329663447|ref|NM_001206100.1|, gi|402746081|ref|NM_001034610.2|, gi|27806088|ref|NM_174435.1|, gi|77736414|ref|NM_001034735.1|, gi|115495820|ref|NM_001076249.1|, gi|115497721|ref|NM_001075231.1|, gi|122692296|ref|NM_001080219.1…
GO:0019216	regulation of lipid metabolic process	26	gi|402693285|ref|NM_001109802.2|, gi|154152034|ref|NM_001100348.1|, gi|147904592|ref|NM_001098086.1|, gi|147900687|ref|NM_001098078.1|, gi|115497301|ref|NM_001076409.1|, gi|402693113|ref|NM_001034538.2|, gi|31341051|ref|NM_174816.2|, gi|31342534|ref|NM_174233.2|, gi|402766177|ref|NM_001045916.2|, gi|115495820|ref|NM_001076249.1|, gi|115497153|ref|NM_001075650.1|, gi|329664101|ref|NM_001205677.1|,…
GO:0007127	meiosis I	6	gi|56119115|ref|NM_001007819.1|, gi|114052708|ref|NM_001046304.1|, gi|300794941|ref|NM_001192737.1|, gi|329664721|ref|NM_001205499.1|, gi|402692337|ref|NM_001046179.2|, gi|402691878|ref|NM_001038193.2|
GO:0009948	anterior/posterior axis specification	6	gi|122692356|ref|NM_001080358.1|, gi|115494903|ref|NM_001076209.1|, gi|300793986|ref|NM_001193201.1|, gi|115497487|ref|NM_001076141.1|, gi|329664765|ref|NM_001206016.1|, gi|115432049|ref|NM_174780.3|
GO:0006139	nucleobase-containing compound metabolic process	581	gi|48675837|ref|NM_001001526.2|, gi|139948367|ref|NM_001083757.1|, gi|300795251|ref|NM_001192752.1|, gi|332000024|ref|NM_001206714.1|, gi|329664765|ref|NM_001206016.1|, gi|77735576|ref|NM_001034312.1|, gi|77735406|ref|NM_001034228.1|, gi|157279852|ref|NM_001104971.1|, gi|300795686|ref|NM_001192774.1|, gi|329664958|ref|NM_001206039.1|, gi|343183418|ref|NR_044990.1|, gi|402745573|ref|NM_001101167.2…
GO:0071495	cellular response to endogenous stimulus	50	gi|31341394|ref|NM_181020.2|, gi|31341398|ref|NM_181024.2|, gi|93205067|ref|NM_001001161.2|, gi|109948280|ref|NR_003096.1|, gi|109948281|ref|NR_003097.1|, gi|115497153|ref|NM_001075650.1|, gi|118151389|ref|NM_001077900.1|, gi|156120712|ref|NM_001102033.1|, gi|156718139|ref|NM_001103105.1|, gi|402745037|ref|NM_001033611.2|, gi|402745359|ref|NM_001034485.2|, gi|331028500|ref|NM_001206590.1|, gi|402…
GO:0006473	protein acetylation	14	gi|77735646|ref|NM_001034347.1|, gi|300798605|ref|NM_001192660.1|, gi|329299040|ref|NM_001191478.1|, gi|300797074|ref|NM_001191319.1|, gi|116003858|ref|NM_001076818.1|, gi|117553601|ref|NM_001077518.1|, gi|155371942|ref|NM_001101106.1|, gi|157279924|ref|NM_001105008.1|, gi|157427859|ref|NM_001105367.1|, gi|84370162|ref|NM_001038564.1|, gi|300796030|ref|NM_001192023.1|, gi|402693113|ref|NM_0010345…
GO:0042787	protein ubiquitination involved in ubiquitin-dependent protein catabolic process	6	gi|116004180|ref|NM_001076980.1|, gi|118151009|ref|NM_001077953.1|, gi|122692536|ref|NM_001080262.1|, gi|332164687|ref|NM_001206758.1|, gi|115495820|ref|NM_001076249.1|, gi|289191304|ref|NM_001075250.2|
GO:2000027	regulation of organ morphogenesis	12	gi|219521803|ref|NM_001105464.2|, gi|402747116|ref|NM_001098056.2|, gi|160707932|ref|NM_001110786.1|, gi|115497487|ref|NM_001076141.1|, gi|148233714|ref|NM_001080241.2|, gi|115495820|ref|NM_001076249.1|, gi|118151389|ref|NM_001077900.1|, gi|115497721|ref|NM_001075231.1|, gi|156121052|ref|NM_001102203.1|, gi|61657915|ref|NM_001012999.2|, gi|72534795|ref|NM_001031751.1|, gi|149642654|ref|NM_0010991…
GO:0051174	regulation of phosphorus metabolic process	102	gi|402693268|ref|NM_001079615.2|, gi|300797144|ref|NM_001192334.1|, gi|300797825|ref|NM_001191343.1|, gi|122692296|ref|NM_001080219.1|, gi|27806088|ref|NM_174435.1|, gi|41386728|ref|NM_176612.1|, gi|300797524|ref|NM_001192352.1|, gi|300797658|ref|NM_001192870.1|, gi|78365304|ref|NM_001035456.1|, gi|402745768|ref|NM_174440.4|, gi|118601773|ref|NM_001079592.1|, gi|156120680|ref|NM_001102017.1|, gi|…
GO:0010921	regulation of phosphatase activity	12	gi|402693268|ref|NM_001079615.2|, gi|115495892|ref|NM_001076244.1|, gi|156121142|ref|NM_001102249.1|, gi|300795166|ref|NM_001192236.1|, gi|329664015|ref|NM_001205922.1|, gi|329665022|ref|NM_001205534.1|, gi|402693312|ref|NM_001046609.2|, gi|402693314|ref|NM_001035305.2|, gi|78365304|ref|NM_001035456.1|, gi|31341051|ref|NM_174816.2|, gi|164420790|ref|NM_001113252.1|, gi|157427869|ref|NM_001105372.…
GO:0043062	extracellular structure organization	21	gi|78365304|ref|NM_001035456.1|, gi|147906575|ref|NM_174396.3|, gi|155372034|ref|NM_001101155.1|, gi|148233714|ref|NM_001080241.2|, gi|31342970|ref|NM_174039.2|, gi|300797814|ref|NM_001192622.1|, gi|332205886|ref|NM_001206817.1|, gi|31341486|ref|NM_174631.2|, gi|114052479|ref|NM_001045903.1|, gi|164420790|ref|NM_001113252.1|, gi|300796158|ref|NM_001192797.1|, gi|402746693|ref|NM_173932.4|, gi|278…
GO:0001817	regulation of cytokine production	32	gi|402766177|ref|NM_001045916.2|, gi|41386736|ref|NM_177518.1|, gi|118151099|ref|NM_001078004.1|, gi|329664315|ref|NM_001205448.1|, gi|115497301|ref|NM_001076409.1|, gi|300796030|ref|NM_001192023.1|, gi|402746774|ref|NM_001082456.2|, gi|115494903|ref|NM_001076209.1|, gi|164420790|ref|NM_001113252.1|, gi|402692278|ref|NM_174537.3|, gi|62460519|ref|NM_001014912.1|, gi|31343049|ref|NM_174010.2|, gi|…
GO:0007169	transmembrane receptor protein tyrosine kinase signaling pathway	55	gi|115497721|ref|NM_001075231.1|, gi|116003812|ref|NM_001076796.1|, gi|402745768|ref|NM_174440.4|, gi|261490691|ref|NM_001024514.2|, gi|27806088|ref|NM_174435.1|, gi|27807036|ref|NM_174574.1|, gi|31342545|ref|NM_174229.2|, gi|31343019|ref|NM_174021.2|, gi|115497501|ref|NM_001075911.1|, gi|122692346|ref|NM_001080368.1|, gi|122692356|ref|NM_001080358.1|, gi|156121030|ref|NM_001102192.1|, gi|2620730…
GO:0000079	regulation of cyclin-dependent protein kinase activity	10	gi|60097920|ref|NM_174264.3|, gi|61656170|ref|NM_001013364.1|, gi|62751368|ref|NM_001015538.1|, gi|300795723|ref|NM_001192776.1|, gi|402691647|ref|NM_001079788.2|, gi|402693047|ref|NM_001101054.2|, gi|402693227|ref|NM_001034358.2|, gi|329112523|ref|NM_001191147.2|, gi|115432046|ref|NM_174402.3|, gi|402744207|ref|NM_174176.3|
GO:0048839	inner ear development	13	gi|300795408|ref|NM_001192760.1|, gi|402693341|ref|NM_001102226.2|, gi|148224281|ref|NM_001098099.1|, gi|300794234|ref|NM_001191178.1|, gi|115496789|ref|NM_001075313.1|, gi|219521803|ref|NM_001105464.2|, gi|300793986|ref|NM_001193201.1|, gi|300794362|ref|NM_001192964.1|, gi|332164748|ref|NM_001206784.1|, gi|300797625|ref|NM_001191333.1|, gi|149642870|ref|NM_001098875.1|, gi|402693412|ref|NM_17665…
GO:0051341	regulation of oxidoreductase activity	6	gi|115497301|ref|NM_001076409.1|, gi|221136897|ref|NM_001144099.1|, gi|219804279|ref|NM_001143855.1|, gi|31342534|ref|NM_174233.2|, gi|300794918|ref|NM_001192736.1|, gi|329664315|ref|NM_001205448.1|
GO:0072599	establishment of protein localization in endoplasmic reticulum	8	gi|75832072|ref|NM_174731.3|, gi|77735906|ref|NM_001034478.1|, gi|115497557|ref|NM_001075122.1|, gi|329664361|ref|NM_001206221.1|, gi|402691688|ref|NM_001015512.3|, gi|402692502|ref|NM_001015543.2|, gi|402693445|ref|NM_001077830.2|, gi|402767124|ref|NM_001082422.2|
GO:0048732	gland development	34	gi|402766681|ref|NM_001102242.2|, gi|31343019|ref|NM_174021.2|, gi|329664531|ref|NM_001205731.1|, gi|122692356|ref|NM_001080358.1|, gi|116003870|ref|NM_001076825.1|, gi|31341394|ref|NM_181020.2|, gi|300793986|ref|NM_001193201.1|, gi|402693239|ref|NM_174678.3|, gi|156718139|ref|NM_001103105.1|, gi|346716239|ref|NM_001098909.2|, gi|331284121|ref|NM_001206634.1|, gi|402746774|ref|NM_001082456.2|, gi…
GO:0002791	regulation of peptide secretion	18	gi|31341051|ref|NM_174816.2|, gi|402743596|ref|NM_173916.3|, gi|31341394|ref|NM_181020.2|, gi|156120408|ref|NM_001101880.1|, gi|300793980|ref|NM_001192433.1|, gi|329112528|ref|NM_001192879.2|, gi|402691653|ref|NM_001080244.2|, gi|402745371|ref|NM_001034441.2|, gi|77736414|ref|NM_001034735.1|, gi|27806088|ref|NM_174435.1|, gi|31342458|ref|NM_174270.2|, gi|32189333|ref|NM_174659.1|, gi|61888891|ref…
GO:0071843	cellular component biogenesis at cellular level	30	gi|149642692|ref|NM_001098987.1|, gi|402693445|ref|NM_001077830.2|, gi|27806088|ref|NM_174435.1|, gi|156120408|ref|NM_001101880.1|, gi|78369221|ref|NM_001035272.1|, gi|83715979|ref|NM_001037819.1|, gi|115497999|ref|NM_001075617.1|, gi|147901282|ref|NM_001098092.1|, gi|149642612|ref|NM_001099140.1|, gi|149773569|ref|NM_001098879.1|, gi|149944724|ref|NM_001099185.1|, gi|157427915|ref|NM_001105395.1…
GO:0000216	M/G1 transition of mitotic cell cycle	7	gi|84000250|ref|NM_001038139.1|, gi|153792204|ref|NM_001099704.1|, gi|164450492|ref|NM_001075476.2|, gi|402693196|ref|NM_001046301.2|, gi|402693229|ref|NM_001034662.2|, gi|402745371|ref|NM_001034441.2|, gi|402766383|ref|NM_001101942.2|
GO:0007492	endoderm development	8	gi|115497487|ref|NM_001076141.1|, gi|129277506|ref|NM_001082604.1|, gi|300796123|ref|NM_001191272.1|, gi|115494903|ref|NM_001076209.1|, gi|300793986|ref|NM_001193201.1|, gi|332205886|ref|NM_001206817.1|, gi|402693150|ref|NM_001098095.2|, gi|402746774|ref|NM_001082456.2|
GO:0019319	hexose biosynthetic process	8	gi|329663549|ref|NM_001206116.1|, gi|331284121|ref|NM_001206634.1|, gi|94400820|ref|NM_174572.4|, gi|402745359|ref|NM_001034485.2|, gi|402766264|ref|NM_001101194.2|, gi|402745041|ref|NM_001080287.3|, gi|402693285|ref|NM_001109802.2|, gi|155372002|ref|NM_001101138.1|
GO:0048523	negative regulation of cellular process	287	gi|300794375|ref|NM_001192197.1|, gi|58332431|ref|NM_178317.3|, gi|300794234|ref|NM_001191178.1|, gi|402747096|ref|NM_001079614.2|, gi|402693413|ref|NM_175801.3|, gi|77736414|ref|NM_001034735.1|, gi|94966943|ref|NM_001040575.1|, gi|262073037|ref|NM_001166502.1|, gi|331028513|ref|NM_001191433.1|, gi|329664765|ref|NM_001206016.1|, gi|41386728|ref|NM_176612.1|, gi|402746774|ref|NM_001082456.2|, gi|3…
GO:0090090	negative regulation of canonical Wnt receptor signaling pathway	7	gi|114051811|ref|NM_001046417.1|, gi|149642654|ref|NM_001099130.1|, gi|156121030|ref|NM_001102192.1|, gi|156523169|ref|NM_001102529.1|, gi|219521803|ref|NM_001105464.2|, gi|402693113|ref|NM_001034538.2|, gi|402746774|ref|NM_001082456.2|
GO:0000272	polysaccharide catabolic process	8	gi|149642702|ref|NM_001099076.1|, gi|77736256|ref|NM_001034653.1|, gi|148540086|ref|NM_173913.2|, gi|300795596|ref|NM_001192258.1|, gi|402693421|ref|NM_001075203.2|, gi|402743565|ref|NM_001075562.2|, gi|122692296|ref|NM_001080219.1|, gi|41386728|ref|NM_176612.1|
GO:0009893	positive regulation of metabolic process	217	gi|329664765|ref|NM_001206016.1|, gi|402693285|ref|NM_001109802.2|, gi|78365304|ref|NM_001035456.1|, gi|115495318|ref|NM_001075166.1|, gi|118151099|ref|NM_001078004.1|, gi|156121122|ref|NM_001102239.1|, gi|402746081|ref|NM_001034610.2|, gi|300797144|ref|NM_001192334.1|, gi|300797825|ref|NM_001191343.1|, gi|122692296|ref|NM_001080219.1|, gi|27806088|ref|NM_174435.1|, gi|41386728|ref|NM_176612.1|, …
GO:0006916	anti-apoptosis	24	gi|153792752|ref|NM_001046074.2|, gi|402693113|ref|NM_001034538.2|, gi|31341968|ref|NM_174449.2|, gi|62460519|ref|NM_001014912.1|, gi|115497487|ref|NM_001076141.1|, gi|223278399|ref|NM_176609.3|, gi|402693285|ref|NM_001109802.2|, gi|27807036|ref|NM_174574.1|, gi|31341505|ref|NM_174624.2|, gi|72534795|ref|NM_001031751.1|, gi|94966920|ref|NM_001040563.1|, gi|115497301|ref|NM_001076409.1|, gi|116004…
GO:0050818	regulation of coagulation	11	gi|93205067|ref|NM_001001161.2|, gi|262073109|ref|NM_001166522.1|, gi|31342006|ref|NM_174436.2|, gi|27806088|ref|NM_174435.1|, gi|295148235|ref|NM_001177740.1|, gi|31343049|ref|NM_174010.2|, gi|147904941|ref|NM_001011678.2|, gi|31342642|ref|NM_174183.2|, gi|115497721|ref|NM_001075231.1|, gi|402692278|ref|NM_174537.3|, gi|402745768|ref|NM_174440.4|
GO:0042531	positive regulation of tyrosine phosphorylation of STAT protein	6	gi|295148235|ref|NM_001177740.1|, gi|318037237|ref|NM_174571.3|, gi|329744602|ref|NM_001192563.2|, gi|145279642|ref|NM_001076274.2|, gi|149642654|ref|NM_001099130.1|, gi|205277475|ref|NM_001075403.2|
GO:0048469	cell maturation	13	gi|77735784|ref|NM_001034415.1|, gi|116003812|ref|NM_001076796.1|, gi|156121052|ref|NM_001102203.1|, gi|139948314|ref|NM_001083669.1|, gi|329664151|ref|NM_001205939.1|, gi|300798168|ref|NM_001192383.1|, gi|413081857|ref|NM_001034727.3|, gi|31341394|ref|NM_181020.2|, gi|31341398|ref|NM_181024.2|, gi|109948280|ref|NR_003096.1|, gi|109948281|ref|NR_003097.1|, gi|115497487|ref|NM_001076141.1|, gi|300…
GO:0032092	positive regulation of protein binding	9	gi|41386787|ref|NM_174311.1|, gi|47564093|ref|NM_001001166.1|, gi|78365304|ref|NM_001035456.1|, gi|147904592|ref|NM_001098086.1|, gi|149642576|ref|NM_001099009.1|, gi|329664629|ref|NM_001205999.1|, gi|402743596|ref|NM_173916.3|, gi|402744034|ref|NM_001046222.2|, gi|402744207|ref|NM_174176.3|
GO:0033673	negative regulation of kinase activity	15	gi|27806088|ref|NM_174435.1|, gi|164448728|ref|NM_001034725.2|, gi|402744021|ref|NM_001075774.2|, gi|261490691|ref|NM_001024514.2|, gi|58332431|ref|NM_178317.3|, gi|114052511|ref|NM_001045901.1|, gi|155372192|ref|NM_001101237.1|, gi|329663170|ref|NM_001206058.1|, gi|402693217|ref|NM_174756.3|, gi|329664968|ref|NM_001206040.1|, gi|115432046|ref|NM_174402.3|, gi|402744207|ref|NM_174176.3|, gi|32966…
GO:0051251	positive regulation of lymphocyte activation	19	gi|77736414|ref|NM_001034735.1|, gi|31341505|ref|NM_174624.2|, gi|118151099|ref|NM_001078004.1|, gi|27807036|ref|NM_174574.1|, gi|31342970|ref|NM_174039.2|, gi|31343043|ref|NM_174012.2|, gi|31343314|ref|NM_173899.2|, gi|155371850|ref|NM_001101060.1|, gi|402745969|ref|NM_001099071.2|, gi|31342868|ref|NM_174091.2|, gi|115496303|ref|NM_001076325.1|, gi|402746081|ref|NM_001034610.2|, gi|31342230|ref|…
GO:0046395	carboxylic acid catabolic process	32	gi|114051284|ref|NM_001046190.1|, gi|31341840|ref|NM_174494.2|, gi|402692241|ref|NM_001075893.2|, gi|62751706|ref|NM_001015551.1|, gi|157954072|ref|NM_001109797.1|, gi|31342292|ref|NM_174335.2|, gi|75832059|ref|NM_174336.3|, gi|114051336|ref|NM_001046183.1|, gi|154152034|ref|NM_001100348.1|, gi|402692556|ref|NM_001038548.2|, gi|402745922|ref|NM_001045948.2|, gi|77735688|ref|NM_001034366.1|, gi|22…
GO:0010468	regulation of gene expression	342	gi|329664765|ref|NM_001206016.1|, gi|41386728|ref|NM_176612.1|, gi|31341398|ref|NM_181024.2|, gi|31343049|ref|NM_174010.2|, gi|62460521|ref|NM_001014913.1|, gi|75677539|ref|NM_001033121.1|, gi|77404270|ref|NM_001034036.1|, gi|84000260|ref|NM_001038137.1|, gi|109948280|ref|NR_003096.1|, gi|109948281|ref|NR_003097.1|, gi|115432046|ref|NM_174402.3|, gi|115494927|ref|NM_001075854.1|, gi|115495844|ref…
GO:0042446	hormone biosynthetic process	6	gi|451958132|ref|NM_174304.2|, gi|122692540|ref|NM_001080265.1|, gi|115495902|ref|NM_001075879.1|, gi|116003818|ref|NM_001076798.1|, gi|331284121|ref|NM_001206634.1|, gi|156120408|ref|NM_001101880.1|
GO:0051050	positive regulation of transport	48	gi|31341051|ref|NM_174816.2|, gi|402743596|ref|NM_173916.3|, gi|41386791|ref|NM_174287.1|, gi|402692278|ref|NM_174537.3|, gi|329663152|ref|NM_001205800.1|, gi|115496339|ref|NM_001075826.1|, gi|31341394|ref|NM_181020.2|, gi|31343049|ref|NM_174010.2|, gi|163915358|ref|NM_001113174.1|, gi|157074099|ref|NM_001103292.1|, gi|300793842|ref|NM_001192426.1|, gi|156523169|ref|NM_001102529.1|, gi|331284121|…
GO:0006367	transcription initiation from RNA polymerase II promoter	21	gi|41386728|ref|NM_176612.1|, gi|329664765|ref|NM_001206016.1|, gi|77404270|ref|NM_001034036.1|, gi|77735606|ref|NM_001034327.1|, gi|84000108|ref|NM_001038064.1|, gi|115497501|ref|NM_001075911.1|, gi|122692318|ref|NM_001080229.1|, gi|149642736|ref|NM_001098888.1|, gi|269315846|ref|NM_001167900.1|, gi|300795188|ref|NM_001192749.1|, gi|329299040|ref|NM_001191478.1|, gi|329663308|ref|NM_001205565.1|…
GO:0016042	lipid catabolic process	36	gi|114051284|ref|NM_001046190.1|, gi|31341840|ref|NM_174494.2|, gi|402692241|ref|NM_001075893.2|, gi|402693303|ref|NM_001105355.2|, gi|402766177|ref|NM_001045916.2|, gi|402693128|ref|NM_001035019.2|, gi|31342292|ref|NM_174335.2|, gi|75832059|ref|NM_174336.3|, gi|114051336|ref|NM_001046183.1|, gi|154152034|ref|NM_001100348.1|, gi|402692556|ref|NM_001038548.2|, gi|402745922|ref|NM_001045948.2|, gi|…
GO:0048863	stem cell differentiation	10	gi|329664765|ref|NM_001206016.1|, gi|115495844|ref|NM_001075509.1|, gi|156120408|ref|NM_001101880.1|, gi|300794234|ref|NM_001191178.1|, gi|402747096|ref|NM_001079614.2|, gi|129277506|ref|NM_001082604.1|, gi|300796123|ref|NM_001191272.1|, gi|402744312|ref|NM_001034237.2|, gi|402744593|ref|NM_001034756.2|, gi|300797658|ref|NM_001192870.1|
GO:0007260	tyrosine phosphorylation of STAT protein	6	gi|295148235|ref|NM_001177740.1|, gi|318037237|ref|NM_174571.3|, gi|329744602|ref|NM_001192563.2|, gi|145279642|ref|NM_001076274.2|, gi|149642654|ref|NM_001099130.1|, gi|205277475|ref|NM_001075403.2|
GO:0022008	neurogenesis	122	gi|160333421|ref|NM_001081601.1|, gi|402693161|ref|NM_001100305.2|, gi|31342842|ref|NM_174102.2|, gi|149642654|ref|NM_001099130.1|, gi|149642806|ref|NM_001099105.1|, gi|289191304|ref|NM_001075250.2|, gi|157427783|ref|NM_001105328.1|, gi|300794708|ref|NM_001192726.1|, gi|300796135|ref|NM_001192796.1|, gi|329755235|ref|NM_001206366.1|, gi|300795408|ref|NM_001192760.1|, gi|402693341|ref|NM_001102226…
GO:0034620	cellular response to unfolded protein	9	gi|147904941|ref|NM_001011678.2|, gi|413081857|ref|NM_001034727.3|, gi|31341840|ref|NM_174494.2|, gi|47564073|ref|NM_001001164.1|, gi|115497557|ref|NM_001075122.1|, gi|147904592|ref|NM_001098086.1|, gi|156121030|ref|NM_001102192.1|, gi|329664629|ref|NM_001205999.1|, gi|402693217|ref|NM_174756.3|
GO:0003007	heart morphogenesis	21	gi|328927061|ref|NM_001191346.2|, gi|329664765|ref|NM_001206016.1|, gi|402766255|ref|NM_001098083.2|, gi|78365304|ref|NM_001035456.1|, gi|148540086|ref|NM_173913.2|, gi|149642654|ref|NM_001099130.1|, gi|300797979|ref|NM_001192118.1|, gi|78045237|ref|NM_001034502.1|, gi|115497487|ref|NM_001076141.1|, gi|300795188|ref|NM_001192749.1|, gi|156121030|ref|NM_001102192.1|, gi|402693113|ref|NM_001034538.…
GO:0032270	positive regulation of cellular protein metabolic process	84	gi|78365304|ref|NM_001035456.1|, gi|115495318|ref|NM_001075166.1|, gi|118151099|ref|NM_001078004.1|, gi|156121122|ref|NM_001102239.1|, gi|402746081|ref|NM_001034610.2|, gi|300797144|ref|NM_001192334.1|, gi|300797825|ref|NM_001191343.1|, gi|122692296|ref|NM_001080219.1|, gi|27806088|ref|NM_174435.1|, gi|41386728|ref|NM_176612.1|, gi|300797524|ref|NM_001192352.1|, gi|300797658|ref|NM_001192870.1|, …
GO:0072594	establishment of protein localization to organelle	18	gi|114051336|ref|NM_001046183.1|, gi|402692727|ref|NM_001076212.2|, gi|154152034|ref|NM_001100348.1|, gi|300795273|ref|NM_001193009.1|, gi|402743838|ref|NM_001046488.2|, gi|77736390|ref|NM_001034723.1|, gi|75832072|ref|NM_174731.3|, gi|77735906|ref|NM_001034478.1|, gi|115497557|ref|NM_001075122.1|, gi|329664361|ref|NM_001206221.1|, gi|402691688|ref|NM_001015512.3|, gi|402692502|ref|NM_001015543.2…
GO:0002263	cell activation involved in immune response	16	gi|155372254|ref|NM_001101270.1|, gi|41386791|ref|NM_174287.1|, gi|402692278|ref|NM_174537.3|, gi|402744809|ref|NM_001034676.2|, gi|116004490|ref|NM_001077136.1|, gi|58338219|ref|NM_198221.2|, gi|402745768|ref|NM_174440.4|, gi|402692382|ref|NM_001102558.2|, gi|31341505|ref|NM_174624.2|, gi|281485566|ref|NM_001075837.2|, gi|300794941|ref|NM_001192737.1|, gi|31341597|ref|NM_174588.2|, gi|300798437|…
GO:0043009	chordate embryonic development	55	gi|333440436|ref|NM_001206676.1|, gi|115495996|ref|NM_001076192.1|, gi|156523097|ref|NM_001102493.1|, gi|300794174|ref|NM_001191175.1|, gi|300794362|ref|NM_001192964.1|, gi|329755235|ref|NM_001206366.1|, gi|402693209|ref|NM_001038110.2|, gi|402766255|ref|NM_001098083.2|, gi|78369473|ref|NM_001035462.1|, gi|402691815|ref|NM_001083701.2|, gi|281485566|ref|NM_001075837.2|, gi|402746892|ref|NM_001082…
GO:0050678	regulation of epithelial cell proliferation	16	gi|402766681|ref|NM_001102242.2|, gi|47564093|ref|NM_001001166.1|, gi|115432046|ref|NM_174402.3|, gi|118151389|ref|NM_001077900.1|, gi|402744207|ref|NM_174176.3|, gi|148233714|ref|NM_001080241.2|, gi|115495820|ref|NM_001076249.1|, gi|115497487|ref|NM_001076141.1|, gi|154152034|ref|NM_001100348.1|, gi|164420790|ref|NM_001113252.1|, gi|300796123|ref|NM_001191272.1|, gi|300796962|ref|NM_001192581.1|…
GO:0009653	anatomical structure morphogenesis	219	gi|139949219|ref|NM_001083635.1|, gi|115497487|ref|NM_001076141.1|, gi|156523097|ref|NM_001102493.1|, gi|402691898|ref|NM_001038160.2|, gi|160707932|ref|NM_001110786.1|, gi|300795909|ref|NM_001192529.1|, gi|328927061|ref|NM_001191346.2|, gi|114052566|ref|NM_001045897.1|, gi|115496789|ref|NM_001075313.1|, gi|157427989|ref|NM_001105433.1|, gi|329664765|ref|NM_001206016.1|, gi|402766255|ref|NM_00109…
GO:0050905	neuromuscular process	6	gi|114051336|ref|NM_001046183.1|, gi|149642806|ref|NM_001099105.1|, gi|116003812|ref|NM_001076796.1|, gi|148540086|ref|NM_173913.2|, gi|281485566|ref|NM_001075837.2|, gi|332634683|ref|NM_001206894.1|
GO:0016126	sterol biosynthetic process	7	gi|402693285|ref|NM_001109802.2|, gi|154152034|ref|NM_001100348.1|, gi|31343512|ref|NM_177497.2|, gi|119331237|ref|NM_001079801.1|, gi|149642566|ref|NM_001098863.1|, gi|157074069|ref|NM_001103276.1|, gi|402692780|ref|NM_001035482.2|
GO:0033121	regulation of purine nucleotide catabolic process	35	gi|77735898|ref|NM_001034474.1|, gi|148236342|ref|NM_001097573.1|, gi|215422351|ref|NM_001103109.2|, gi|329664531|ref|NM_001205731.1|, gi|300797316|ref|NM_001192598.1|, gi|402691875|ref|NM_001101303.2|, gi|300797474|ref|NM_001191326.1|, gi|84000026|ref|NM_001038029.1|, gi|115496247|ref|NM_001076545.1|, gi|300793747|ref|NM_001192421.1|, gi|329663140|ref|NM_001206310.1|, gi|329664641|ref|NM_0012054…
GO:0050663	cytokine secretion	8	gi|205277475|ref|NM_001075403.2|, gi|122692296|ref|NM_001080219.1|, gi|402766177|ref|NM_001045916.2|, gi|75832071|ref|NM_174730.2|, gi|156121084|ref|NM_001102219.1|, gi|31341597|ref|NM_174588.2|, gi|329664315|ref|NM_001205448.1|, gi|295148235|ref|NM_001177740.1|
GO:0006869	lipid transport	23	gi|155372084|ref|NM_001101180.1|, gi|300796191|ref|NM_001192031.1|, gi|329664399|ref|NM_001205970.1|, gi|330688389|ref|NM_001192901.2|, gi|402745823|ref|NM_001075505.2|, gi|451958182|ref|NM_174829.3|, gi|300796137|ref|NM_001193052.1|, gi|114050958|ref|NM_001046075.1|, gi|402766177|ref|NM_001045916.2|, gi|31341244|ref|NM_174835.2|, gi|31343049|ref|NM_174010.2|, gi|114051284|ref|NM_001046190.1|, gi…
GO:0035967	cellular response to topologically incorrect protein	10	gi|147904941|ref|NM_001011678.2|, gi|115495318|ref|NM_001075166.1|, gi|413081857|ref|NM_001034727.3|, gi|31341840|ref|NM_174494.2|, gi|47564073|ref|NM_001001164.1|, gi|115497557|ref|NM_001075122.1|, gi|147904592|ref|NM_001098086.1|, gi|156121030|ref|NM_001102192.1|, gi|329664629|ref|NM_001205999.1|, gi|402693217|ref|NM_174756.3|
GO:0050727	regulation of inflammatory response	11	gi|164448728|ref|NM_001034725.2|, gi|402692278|ref|NM_174537.3|, gi|31341725|ref|NM_174538.2|, gi|27806088|ref|NM_174435.1|, gi|31341597|ref|NM_174588.2|, gi|31342534|ref|NM_174233.2|, gi|31342230|ref|NM_174358.2|, gi|156121084|ref|NM_001102219.1|, gi|300795239|ref|NM_001191228.1|, gi|41386728|ref|NM_176612.1|, gi|295148235|ref|NM_001177740.1|
GO:0050707	regulation of cytokine secretion	7	gi|205277475|ref|NM_001075403.2|, gi|402766177|ref|NM_001045916.2|, gi|75832071|ref|NM_174730.2|, gi|156121084|ref|NM_001102219.1|, gi|31341597|ref|NM_174588.2|, gi|329664315|ref|NM_001205448.1|, gi|295148235|ref|NM_001177740.1|
GO:0071103	DNA conformation change	17	gi|328751690|ref|NM_001191260.2|, gi|84370162|ref|NM_001038564.1|, gi|114052339|ref|NM_001045866.1|, gi|114052403|ref|NM_001046340.1|, gi|115495624|ref|NM_001075436.1|, gi|136256445|ref|NM_001014389.2|, gi|329664643|ref|NM_001205745.1|, gi|402691926|ref|NM_001046246.2|, gi|402743664|ref|NM_001077878.2|, gi|115496557|ref|NM_001075712.1|, gi|281485566|ref|NM_001075837.2|, gi|329663564|ref|NM_001206…
GO:0007179	transforming growth factor beta receptor signaling pathway	12	gi|157279998|ref|NM_001105045.1|, gi|27806618|ref|NM_174060.1|, gi|31342147|ref|NM_174385.2|, gi|84000306|ref|NM_001038167.1|, gi|164420790|ref|NM_001113252.1|, gi|402692949|ref|NM_001034419.2|, gi|402743457|ref|NM_001097568.2|, gi|122692356|ref|NM_001080358.1|, gi|331284121|ref|NM_001206634.1|, gi|115494903|ref|NM_001076209.1|, gi|156121122|ref|NM_001102239.1|, gi|402744207|ref|NM_174176.3|
GO:0048514	blood vessel morphogenesis	50	gi|115497487|ref|NM_001076141.1|, gi|47564093|ref|NM_001001166.1|, gi|118151389|ref|NM_001077900.1|, gi|402692382|ref|NM_001102558.2|, gi|329664765|ref|NM_001206016.1|, gi|31341051|ref|NM_174816.2|, gi|115497501|ref|NM_001075911.1|, gi|122692356|ref|NM_001080358.1|, gi|31341968|ref|NM_174449.2|, gi|147899289|ref|NM_001098053.1|, gi|147906575|ref|NM_174396.3|, gi|289191304|ref|NM_001075250.2|, gi|…
GO:0007178	transmembrane receptor protein serine/threonine kinase signaling pathway	22	gi|157279998|ref|NM_001105045.1|, gi|164420790|ref|NM_001113252.1|, gi|78365304|ref|NM_001035456.1|, gi|115494903|ref|NM_001076209.1|, gi|27806618|ref|NM_174060.1|, gi|31342147|ref|NM_174385.2|, gi|84000306|ref|NM_001038167.1|, gi|402692949|ref|NM_001034419.2|, gi|402743457|ref|NM_001097568.2|, gi|402766231|ref|NM_001099118.2|, gi|402693413|ref|NM_175801.3|, gi|402744207|ref|NM_174176.3|, gi|2621…
GO:0045453	bone resorption	6	gi|114052131|ref|NM_001045931.1|, gi|115497487|ref|NM_001076141.1|, gi|205277475|ref|NM_001075403.2|, gi|41386775|ref|NM_174110.1|, gi|402691654|ref|NM_001143737.2|, gi|402747116|ref|NM_001098056.2|
GO:0019222	regulation of metabolic process	520	gi|329664765|ref|NM_001206016.1|, gi|402693268|ref|NM_001079615.2|, gi|402693285|ref|NM_001109802.2|, gi|154152034|ref|NM_001100348.1|, gi|78365304|ref|NM_001035456.1|, gi|115495318|ref|NM_001075166.1|, gi|118151099|ref|NM_001078004.1|, gi|156121122|ref|NM_001102239.1|, gi|402746081|ref|NM_001034610.2|, gi|94966943|ref|NM_001040575.1|, gi|262073037|ref|NM_001166502.1|, gi|331028513|ref|NM_0011914…
GO:0001952	regulation of cell-matrix adhesion	6	gi|31343049|ref|NM_174010.2|, gi|122692356|ref|NM_001080358.1|, gi|31341968|ref|NM_174449.2|, gi|156523073|ref|NM_001102481.1|, gi|27806530|ref|NM_174116.1|, gi|289191304|ref|NM_001075250.2|
GO:0008360	regulation of cell shape	18	gi|31341968|ref|NM_174449.2|, gi|41386787|ref|NM_174311.1|, gi|66792843|ref|NM_001024527.1|, gi|73853752|ref|NM_174217.2|, gi|110347587|ref|NM_001015640.2|, gi|115496279|ref|NM_001075991.1|, gi|118150795|ref|NM_001077842.1|, gi|134085909|ref|NM_001083498.1|, gi|136256445|ref|NM_001014389.2|, gi|139948490|ref|NM_001083730.1|, gi|148233714|ref|NM_001080241.2|, gi|156523097|ref|NM_001102493.1|, gi|1…
GO:0010639	negative regulation of organelle organization	18	gi|84000306|ref|NM_001038167.1|, gi|300794876|ref|NM_001192990.1|, gi|300798065|ref|NM_001192378.1|, gi|77736190|ref|NM_001034622.1|, gi|156120712|ref|NM_001102033.1|, gi|402691993|ref|NM_001075334.2|, gi|402744478|ref|NM_001098032.2|, gi|83649734|ref|NM_203362.2|, gi|31342663|ref|NM_174177.2|, gi|300795909|ref|NM_001192529.1|, gi|359751364|ref|NM_001206588.2|, gi|84370162|ref|NM_001038564.1|, gi…
GO:0046545	development of primary female sexual characteristics	7	gi|41386765|ref|NM_174061.1|, gi|147899289|ref|NM_001098053.1|, gi|157427783|ref|NM_001105328.1|, gi|300796116|ref|NM_001193051.1|, gi|402744034|ref|NM_001046222.2|, gi|329665045|ref|NM_001206048.1|, gi|402693413|ref|NM_175801.3|
GO:0043069	negative regulation of programmed cell death	68	gi|402693113|ref|NM_001034538.2|, gi|31342305|ref|NM_174331.2|, gi|61656170|ref|NM_001013364.1|, gi|115495876|ref|NM_001076247.1|, gi|115497331|ref|NM_001076414.1|, gi|122692356|ref|NM_001080358.1|, gi|147900687|ref|NM_001098078.1|, gi|148233095|ref|NM_001098065.1|, gi|148233714|ref|NM_001080241.2|, gi|148234762|ref|NM_001098144.1|, gi|156120712|ref|NM_001102033.1|, gi|158341671|ref|NM_001109981.…
GO:0001837	epithelial to mesenchymal transition	8	gi|148233714|ref|NM_001080241.2|, gi|300795188|ref|NM_001192749.1|, gi|115494903|ref|NM_001076209.1|, gi|164420790|ref|NM_001113252.1|, gi|402693113|ref|NM_001034538.2|, gi|402747096|ref|NM_001079614.2|, gi|62460589|ref|NM_001014949.1|, gi|154707873|ref|NM_001099147.1|
GO:0051099	positive regulation of binding	11	gi|41386728|ref|NM_176612.1|, gi|149642654|ref|NM_001099130.1|, gi|41386787|ref|NM_174311.1|, gi|47564093|ref|NM_001001166.1|, gi|78365304|ref|NM_001035456.1|, gi|147904592|ref|NM_001098086.1|, gi|149642576|ref|NM_001099009.1|, gi|329664629|ref|NM_001205999.1|, gi|402743596|ref|NM_173916.3|, gi|402744034|ref|NM_001046222.2|, gi|402744207|ref|NM_174176.3|
GO:0030168	platelet activation	28	gi|31342006|ref|NM_174436.2|, gi|27806088|ref|NM_174435.1|, gi|295148235|ref|NM_001177740.1|, gi|27807036|ref|NM_174574.1|, gi|31341505|ref|NM_174624.2|, gi|31341731|ref|NM_174536.2|, gi|75832078|ref|NM_175824.2|, gi|116003812|ref|NM_001076796.1|, gi|118150945|ref|NM_001077922.1|, gi|136256085|ref|NM_001038533.2|, gi|153791318|ref|NM_001099946.1|, gi|156523111|ref|NM_001102500.1|, gi|164420790|re…
GO:0006464	cellular protein modification process	284	gi|402693183|ref|NM_001075190.2|, gi|402743642|ref|NM_001083491.2|, gi|78365304|ref|NM_001035456.1|, gi|115495318|ref|NM_001075166.1|, gi|118151099|ref|NM_001078004.1|, gi|156121122|ref|NM_001102239.1|, gi|402746081|ref|NM_001034610.2|, gi|94966943|ref|NM_001040575.1|, gi|262073037|ref|NM_001166502.1|, gi|331028513|ref|NM_001191433.1|, gi|125991957|ref|NM_001081587.1|, gi|129277506|ref|NM_0010826…
GO:0006458	'de novo' protein folding	6	gi|78365304|ref|NM_001035456.1|, gi|77736414|ref|NM_001034735.1|, gi|115496945|ref|NM_001075302.1|, gi|274325363|ref|NM_001034595.2|, gi|300795251|ref|NM_001192752.1|, gi|402692793|ref|NM_001075709.2|
GO:0032103	positive regulation of response to external stimulus	12	gi|402692278|ref|NM_174537.3|, gi|31341725|ref|NM_174538.2|, gi|300794333|ref|NM_001191427.1|, gi|402692110|ref|NM_001033627.2|, gi|402692952|ref|NM_001038165.2|, gi|163915358|ref|NM_001113174.1|, gi|27806088|ref|NM_174435.1|, gi|41386728|ref|NM_176612.1|, gi|402744207|ref|NM_174176.3|, gi|77736414|ref|NM_001034735.1|, gi|31341597|ref|NM_174588.2|, gi|31342534|ref|NM_174233.2|
GO:0048565	digestive tract development	8	gi|402746774|ref|NM_001082456.2|, gi|402744809|ref|NM_001034676.2|, gi|115497487|ref|NM_001076141.1|, gi|329664925|ref|NM_001205524.1|, gi|164420790|ref|NM_001113252.1|, gi|155371924|ref|NM_001101097.1|, gi|300796135|ref|NM_001192796.1|, gi|328927061|ref|NM_001191346.2|
GO:0031327	negative regulation of cellular biosynthetic process	106	gi|41386728|ref|NM_176612.1|, gi|31341398|ref|NM_181024.2|, gi|31343049|ref|NM_174010.2|, gi|62460521|ref|NM_001014913.1|, gi|75677539|ref|NM_001033121.1|, gi|77404270|ref|NM_001034036.1|, gi|84000260|ref|NM_001038137.1|, gi|109948280|ref|NR_003096.1|, gi|109948281|ref|NR_003097.1|, gi|115432046|ref|NM_174402.3|, gi|115494927|ref|NM_001075854.1|, gi|115495844|ref|NM_001075509.1|, gi|115495876|ref…
GO:0016049	cell growth	28	gi|115497745|ref|NM_001076121.1|, gi|300796394|ref|NM_001192297.1|, gi|31342534|ref|NM_174233.2|, gi|88319940|ref|NM_174635.2|, gi|153791318|ref|NM_001099946.1|, gi|328802684|ref|NM_001205298.1|, gi|402693314|ref|NM_001035305.2|, gi|115494903|ref|NM_001076209.1|, gi|164420790|ref|NM_001113252.1|, gi|300797979|ref|NM_001192118.1|, gi|402693047|ref|NM_001101054.2|, gi|402745812|ref|NM_001034317.2|,…
GO:0060537	muscle tissue development	30	gi|300795188|ref|NM_001192749.1|, gi|300797979|ref|NM_001192118.1|, gi|115497487|ref|NM_001076141.1|, gi|164420790|ref|NM_001113252.1|, gi|350536720|ref|NM_001245928.1|, gi|149642654|ref|NM_001099130.1|, gi|78365304|ref|NM_001035456.1|, gi|148540086|ref|NM_173913.2|, gi|78045237|ref|NM_001034502.1|, gi|122692356|ref|NM_001080358.1|, gi|329664765|ref|NM_001206016.1|, gi|83649734|ref|NM_203362.2|, …
GO:0006812	cation transport	68	gi|31341680|ref|NM_174558.2|, gi|31342183|ref|NM_174371.2|, gi|61888891|ref|NM_001013606.1|, gi|66792889|ref|NM_001024553.1|, gi|115497005|ref|NM_001076387.1|, gi|115497895|ref|NM_001075612.1|, gi|115497975|ref|NM_001075207.1|, gi|148233714|ref|NM_001080241.2|, gi|164451487|ref|NM_001113281.1|, gi|253735893|ref|NM_001163249.1|, gi|300794350|ref|NM_001191184.1|, gi|330864795|ref|NM_001206580.1|, g…
GO:0006836	neurotransmitter transport	12	gi|31341720|ref|NM_174541.2|, gi|156120710|ref|NM_001102032.1|, gi|148234888|ref|NM_001098108.1|, gi|413081857|ref|NM_001034727.3|, gi|160333421|ref|NM_001081601.1|, gi|329663782|ref|NM_001205893.1|, gi|198282056|ref|NM_001099362.1|, gi|300793842|ref|NM_001192426.1|, gi|402692220|ref|NM_001035351.2|, gi|115496303|ref|NM_001076325.1|, gi|156120590|ref|NM_001101971.1|, gi|110350676|ref|NM_174446.3|
GO:0009968	negative regulation of signal transduction	52	gi|27806088|ref|NM_174435.1|, gi|164448728|ref|NM_001034725.2|, gi|402744021|ref|NM_001075774.2|, gi|261490691|ref|NM_001024514.2|, gi|402693413|ref|NM_175801.3|, gi|118151389|ref|NM_001077900.1|, gi|153792752|ref|NM_001046074.2|, gi|336088648|ref|NM_001242584.1|, gi|300796353|ref|NM_001192039.1|, gi|148233095|ref|NM_001098065.1|, gi|31342305|ref|NM_174331.2|, gi|300795369|ref|NM_001192758.1|, gi…
GO:0006775	fat-soluble vitamin metabolic process	8	gi|115497379|ref|NM_001075626.1|, gi|31340805|ref|NM_174734.2|, gi|284813548|ref|NM_001102279.2|, gi|115497301|ref|NM_001076409.1|, gi|402693113|ref|NM_001034538.2|, gi|77735972|ref|NM_001034513.1|, gi|333440436|ref|NM_001206676.1|, gi|115495898|ref|NM_001076195.1|
GO:0033993	response to lipid	6	gi|31341051|ref|NM_174816.2|, gi|329664101|ref|NM_001205677.1|, gi|31341597|ref|NM_174588.2|, gi|115497153|ref|NM_001075650.1|, gi|402745037|ref|NM_001033611.2|, gi|402693303|ref|NM_001105355.2|
GO:0051254	positive regulation of RNA metabolic process	115	gi|329664765|ref|NM_001206016.1|, gi|331284121|ref|NM_001206634.1|, gi|129277506|ref|NM_001082604.1|, gi|300796123|ref|NM_001191272.1|, gi|116003912|ref|NM_001076845.1|, gi|300797825|ref|NM_001191343.1|, gi|116004020|ref|NM_001076900.1|, gi|300794375|ref|NM_001192197.1|, gi|148233714|ref|NM_001080241.2|, gi|27806530|ref|NM_174116.1|, gi|31341398|ref|NM_181024.2|, gi|41386728|ref|NM_176612.1|, gi|…
GO:0007631	feeding behavior	8	gi|116003812|ref|NM_001076796.1|, gi|402692727|ref|NM_001076212.2|, gi|41386791|ref|NM_174287.1|, gi|300793842|ref|NM_001192426.1|, gi|41386775|ref|NM_174110.1|, gi|157074099|ref|NM_001103292.1|, gi|402691654|ref|NM_001143737.2|, gi|402743596|ref|NM_173916.3|
GO:0003231	cardiac ventricle development	8	gi|78365304|ref|NM_001035456.1|, gi|148540086|ref|NM_173913.2|, gi|149642654|ref|NM_001099130.1|, gi|300797979|ref|NM_001192118.1|, gi|300795188|ref|NM_001192749.1|, gi|115497487|ref|NM_001076141.1|, gi|156121030|ref|NM_001102192.1|, gi|402746774|ref|NM_001082456.2|
GO:0046578	regulation of Ras protein signal transduction	28	gi|77735898|ref|NM_001034474.1|, gi|148236342|ref|NM_001097573.1|, gi|215422351|ref|NM_001103109.2|, gi|329664531|ref|NM_001205731.1|, gi|300797316|ref|NM_001192598.1|, gi|402691875|ref|NM_001101303.2|, gi|300797474|ref|NM_001191326.1|, gi|84000026|ref|NM_001038029.1|, gi|115496247|ref|NM_001076545.1|, gi|300793747|ref|NM_001192421.1|, gi|329663140|ref|NM_001206310.1|, gi|329664641|ref|NM_0012054…
GO:0007600	sensory perception	41	gi|47564057|ref|NM_001001157.1|, gi|75832110|ref|NM_001015672.2|, gi|77404276|ref|NM_001034049.1|, gi|115497895|ref|NM_001075612.1|, gi|198282056|ref|NM_001099362.1|, gi|300796055|ref|NM_001192792.1|, gi|31341217|ref|NM_174823.2|, gi|208431784|ref|NM_001135640.1|, gi|281427245|ref|NM_001046415.2|, gi|300797825|ref|NM_001191343.1|, gi|402691898|ref|NM_001038160.2|, gi|160333421|ref|NM_001081601.1|…
GO:0009164	nucleoside catabolic process	63	gi|77735898|ref|NM_001034474.1|, gi|148236342|ref|NM_001097573.1|, gi|215422351|ref|NM_001103109.2|, gi|329664531|ref|NM_001205731.1|, gi|300797316|ref|NM_001192598.1|, gi|402691875|ref|NM_001101303.2|, gi|300797474|ref|NM_001191326.1|, gi|84000026|ref|NM_001038029.1|, gi|115496247|ref|NM_001076545.1|, gi|300793747|ref|NM_001192421.1|, gi|329663140|ref|NM_001206310.1|, gi|329664641|ref|NM_0012054…
GO:0001824	blastocyst development	8	gi|402691815|ref|NM_001083701.2|, gi|281485566|ref|NM_001075837.2|, gi|402746892|ref|NM_001082612.2|, gi|115495844|ref|NM_001075509.1|, gi|329664765|ref|NM_001206016.1|, gi|115495560|ref|NM_001075919.1|, gi|346716239|ref|NM_001098909.2|, gi|402745183|ref|NM_001038088.3|
GO:0000278	mitotic cell cycle	73	gi|329663941|ref|NM_001205657.1|, gi|156120892|ref|NM_001102123.1|, gi|164518999|ref|NM_001113296.1|, gi|300798422|ref|NM_001192907.1|, gi|77736502|ref|NM_001034782.1|, gi|125991895|ref|NM_001081617.1|, gi|155372018|ref|NM_001101147.1|, gi|329663447|ref|NM_001206100.1|, gi|402692181|ref|NM_001076854.2|, gi|84000250|ref|NM_001038139.1|, gi|153792204|ref|NM_001099704.1|, gi|164450492|ref|NM_0010754…
GO:0006914	autophagy	15	gi|116003844|ref|NM_001076812.1|, gi|126723747|ref|NM_001082442.1|, gi|147902150|ref|NM_001034706.2|, gi|402692110|ref|NM_001033627.2|, gi|300796195|ref|NM_001192287.1|, gi|346421450|ref|NM_001077848.2|, gi|300794333|ref|NM_001191427.1|, gi|402692952|ref|NM_001038165.2|, gi|402693285|ref|NM_001109802.2|, gi|329664315|ref|NM_001205448.1|, gi|402693023|ref|NM_001078058.2|, gi|219804279|ref|NM_00114…
GO:0009207	purine ribonucleoside triphosphate catabolic process	70	gi|77735898|ref|NM_001034474.1|, gi|148236342|ref|NM_001097573.1|, gi|215422351|ref|NM_001103109.2|, gi|329664531|ref|NM_001205731.1|, gi|300797316|ref|NM_001192598.1|, gi|402691875|ref|NM_001101303.2|, gi|300797474|ref|NM_001191326.1|, gi|84000026|ref|NM_001038029.1|, gi|115496247|ref|NM_001076545.1|, gi|300793747|ref|NM_001192421.1|, gi|329663140|ref|NM_001206310.1|, gi|329664641|ref|NM_0012054…
GO:0048858	cell projection morphogenesis	68	gi|160707932|ref|NM_001110786.1|, gi|300795909|ref|NM_001192529.1|, gi|328927061|ref|NM_001191346.2|, gi|402691898|ref|NM_001038160.2|, gi|149642654|ref|NM_001099130.1|, gi|157427783|ref|NM_001105328.1|, gi|300794708|ref|NM_001192726.1|, gi|300796135|ref|NM_001192796.1|, gi|329755235|ref|NM_001206366.1|, gi|300794362|ref|NM_001192964.1|, gi|157279998|ref|NM_001105045.1|, gi|115497745|ref|NM_00107…
GO:0032271	regulation of protein polymerization	15	gi|115497129|ref|NM_001076072.1|, gi|31341968|ref|NM_174449.2|, gi|402745186|ref|NM_001014844.3|, gi|77736190|ref|NM_001034622.1|, gi|156120712|ref|NM_001102033.1|, gi|402691993|ref|NM_001075334.2|, gi|83649734|ref|NM_203362.2|, gi|31342663|ref|NM_174177.2|, gi|115495704|ref|NM_001076163.1|, gi|300795909|ref|NM_001192529.1|, gi|359751364|ref|NM_001206588.2|, gi|125991759|ref|NM_173976.2|, gi|1496…
GO:0032320	positive regulation of Ras GTPase activity	19	gi|77735898|ref|NM_001034474.1|, gi|148236342|ref|NM_001097573.1|, gi|215422351|ref|NM_001103109.2|, gi|329664531|ref|NM_001205731.1|, gi|300797316|ref|NM_001192598.1|, gi|402691875|ref|NM_001101303.2|, gi|300797474|ref|NM_001191326.1|, gi|84000026|ref|NM_001038029.1|, gi|115496247|ref|NM_001076545.1|, gi|300793747|ref|NM_001192421.1|, gi|329663140|ref|NM_001206310.1|, gi|329664641|ref|NM_0012054…
GO:0048856	anatomical structure development	412	gi|139949219|ref|NM_001083635.1|, gi|115497487|ref|NM_001076141.1|, gi|300793986|ref|NM_001193201.1|, gi|300797716|ref|NM_001192361.1|, gi|31342006|ref|NM_174436.2|, gi|115432046|ref|NM_174402.3|, gi|116003812|ref|NM_001076796.1|, gi|156523097|ref|NM_001102493.1|, gi|331028500|ref|NM_001206590.1|, gi|402745768|ref|NM_174440.4|, gi|77736414|ref|NM_001034735.1|, gi|300796135|ref|NM_001192796.1|, gi…
GO:0006401	RNA catabolic process	22	gi|77735576|ref|NM_001034312.1|, gi|77735406|ref|NM_001034228.1|, gi|157279852|ref|NM_001104971.1|, gi|300795686|ref|NM_001192774.1|, gi|329664958|ref|NM_001206039.1|, gi|343183418|ref|NR_044990.1|, gi|402745573|ref|NM_001101167.2|, gi|75832072|ref|NM_174731.3|, gi|115495752|ref|NM_001076254.1|, gi|148234059|ref|NM_001098071.1|, gi|329112540|ref|NM_001193205.2|, gi|329663344|ref|NM_001205827.1|, …
GO:1900046	regulation of hemostasis	10	gi|93205067|ref|NM_001001161.2|, gi|262073109|ref|NM_001166522.1|, gi|31342006|ref|NM_174436.2|, gi|27806088|ref|NM_174435.1|, gi|295148235|ref|NM_001177740.1|, gi|31343049|ref|NM_174010.2|, gi|147904941|ref|NM_001011678.2|, gi|31342642|ref|NM_174183.2|, gi|115497721|ref|NM_001075231.1|, gi|402692278|ref|NM_174537.3|
GO:0044042	glucan metabolic process	15	gi|77736256|ref|NM_001034653.1|, gi|148540086|ref|NM_173913.2|, gi|300795596|ref|NM_001192258.1|, gi|402693421|ref|NM_001075203.2|, gi|66792817|ref|NM_001024515.1|, gi|110347575|ref|NM_174212.2|, gi|170016224|ref|NM_001122729.1|, gi|241666437|ref|NM_001030302.2|, gi|241666439|ref|NM_001162419.1|, gi|241666441|ref|NM_001162420.1|, gi|241666443|ref|NM_001162421.1|, gi|329663549|ref|NM_001206116.1|,…
GO:0044093	positive regulation of molecular function	130	gi|41386728|ref|NM_176612.1|, gi|149642654|ref|NM_001099130.1|, gi|300797144|ref|NM_001192334.1|, gi|300797825|ref|NM_001191343.1|, gi|122692296|ref|NM_001080219.1|, gi|27806088|ref|NM_174435.1|, gi|31342545|ref|NM_174229.2|, gi|156523097|ref|NM_001102493.1|, gi|262073037|ref|NM_001166502.1|, gi|300798326|ref|NM_001191367.1|, gi|328802696|ref|NM_001191401.1|, gi|156120408|ref|NM_001101880.1|, gi|…
GO:0001843	neural tube closure	7	gi|115495996|ref|NM_001076192.1|, gi|156523097|ref|NM_001102493.1|, gi|300794174|ref|NM_001191175.1|, gi|300794362|ref|NM_001192964.1|, gi|329755235|ref|NM_001206366.1|, gi|402693209|ref|NM_001038110.2|, gi|402766255|ref|NM_001098083.2|
GO:0006099	tricarboxylic acid cycle	6	gi|31342657|ref|NM_174178.2|, gi|31342658|ref|NM_174179.2|, gi|134085794|ref|NM_001083452.1|, gi|300794320|ref|NM_001192706.1|, gi|329663409|ref|NM_001205838.1|, gi|451958095|ref|NM_173943.3|
GO:0070302	regulation of stress-activated protein kinase signaling cascade	19	gi|300797144|ref|NM_001192334.1|, gi|300797825|ref|NM_001191343.1|, gi|164420790|ref|NM_001113252.1|, gi|153792752|ref|NM_001046074.2|, gi|336088648|ref|NM_001242584.1|, gi|62460589|ref|NM_001014949.1|, gi|115496771|ref|NM_001076033.1|, gi|154707873|ref|NM_001099147.1|, gi|329663170|ref|NM_001206058.1|, gi|329663447|ref|NM_001206100.1|, gi|402746081|ref|NM_001034610.2|, gi|164448728|ref|NM_001034…
GO:0051321	meiotic cell cycle	14	gi|56119115|ref|NM_001007819.1|, gi|452403840|ref|NM_001076255.2|, gi|402744034|ref|NM_001046222.2|, gi|31342923|ref|NM_174063.2|, gi|136256445|ref|NM_001014389.2|, gi|402691878|ref|NM_001038193.2|, gi|329664721|ref|NM_001205499.1|, gi|114052708|ref|NM_001046304.1|, gi|300794941|ref|NM_001192737.1|, gi|402692337|ref|NM_001046179.2|, gi|77735924|ref|NM_001034487.1|, gi|281485566|ref|NM_001075837.2…
GO:0016444	somatic cell DNA recombination	10	gi|402692189|ref|NM_001075513.2|, gi|31341505|ref|NM_174624.2|, gi|281485566|ref|NM_001075837.2|, gi|300794941|ref|NM_001192737.1|, gi|147900687|ref|NM_001098078.1|, gi|41386728|ref|NM_176612.1|, gi|156523207|ref|NM_001102548.1|, gi|402744860|ref|NM_001082469.2|, gi|300798437|ref|NM_001192140.1|, gi|148226476|ref|NM_001098028.1|
GO:0051187	cofactor catabolic process	9	gi|114052630|ref|NM_001046608.1|, gi|329299044|ref|NM_001191391.1|, gi|62460519|ref|NM_001014912.1|, gi|31342657|ref|NM_174178.2|, gi|31342658|ref|NM_174179.2|, gi|134085794|ref|NM_001083452.1|, gi|300794320|ref|NM_001192706.1|, gi|329663409|ref|NM_001205838.1|, gi|451958095|ref|NM_173943.3|
GO:0001558	regulation of cell growth	21	gi|115497745|ref|NM_001076121.1|, gi|300796394|ref|NM_001192297.1|, gi|31342534|ref|NM_174233.2|, gi|88319940|ref|NM_174635.2|, gi|153791318|ref|NM_001099946.1|, gi|328802684|ref|NM_001205298.1|, gi|402693314|ref|NM_001035305.2|, gi|115494903|ref|NM_001076209.1|, gi|164420790|ref|NM_001113252.1|, gi|300797979|ref|NM_001192118.1|, gi|402693047|ref|NM_001101054.2|, gi|402745812|ref|NM_001034317.2|,…
GO:0008277	regulation of G-protein coupled receptor protein signaling pathway	10	gi|156121030|ref|NM_001102192.1|, gi|31342305|ref|NM_174331.2|, gi|300795369|ref|NM_001192758.1|, gi|328887942|ref|NM_001192209.2|, gi|329663674|ref|NM_001191530.1|, gi|329663680|ref|NM_001205390.1|, gi|402692497|ref|NM_001034707.2|, gi|329664315|ref|NM_001205448.1|, gi|402691654|ref|NM_001143737.2|, gi|402692992|ref|NM_001101139.2|
GO:0006302	double-strand break repair	11	gi|153792238|ref|NM_001099717.1|, gi|261490700|ref|NM_001076289.2|, gi|402743976|ref|NM_001037456.2|, gi|402692016|ref|NM_001075412.2|, gi|402692359|ref|NM_001099108.2|, gi|402692337|ref|NM_001046179.2|, gi|66792837|ref|NM_001024525.1|, gi|118601773|ref|NM_001079592.1|, gi|156523207|ref|NM_001102548.1|, gi|195539536|ref|NM_001130766.1|, gi|281485566|ref|NM_001075837.2|
GO:0071407	cellular response to organic cyclic compound	8	gi|31341398|ref|NM_181024.2|, gi|31342868|ref|NM_174091.2|, gi|62751639|ref|NM_001015585.1|, gi|109948280|ref|NR_003096.1|, gi|109948281|ref|NR_003097.1|, gi|115497487|ref|NM_001076141.1|, gi|156121030|ref|NM_001102192.1|, gi|158341671|ref|NM_001109981.1|
GO:0030073	insulin secretion	18	gi|31341051|ref|NM_174816.2|, gi|402743596|ref|NM_173916.3|, gi|156120408|ref|NM_001101880.1|, gi|300793980|ref|NM_001192433.1|, gi|329112528|ref|NM_001192879.2|, gi|402691653|ref|NM_001080244.2|, gi|402745371|ref|NM_001034441.2|, gi|41386775|ref|NM_174110.1|, gi|147904592|ref|NM_001098086.1|, gi|27806088|ref|NM_174435.1|, gi|31342458|ref|NM_174270.2|, gi|32189333|ref|NM_174659.1|, gi|61888891|re…
GO:0006284	base-excision repair	7	gi|41386728|ref|NM_176612.1|, gi|61316456|ref|NM_001013003.1|, gi|62460617|ref|NM_001014962.1|, gi|156523207|ref|NM_001102548.1|, gi|281485562|ref|NM_001046135.2|, gi|300797825|ref|NM_001191343.1|, gi|402692189|ref|NM_001075513.2|
GO:0031214	biomineral tissue development	10	gi|31342632|ref|NM_174187.2|, gi|165905562|ref|NM_001046030.2|, gi|332164748|ref|NM_001206784.1|, gi|157427783|ref|NM_001105328.1|, gi|157954054|ref|NM_001109793.1|, gi|31341884|ref|NM_174479.2|, gi|147904592|ref|NM_001098086.1|, gi|164448684|ref|NM_001038575.2|, gi|402746774|ref|NM_001082456.2|, gi|402747096|ref|NM_001079614.2|
GO:0032970	regulation of actin filament-based process	23	gi|115497129|ref|NM_001076072.1|, gi|62751672|ref|NM_001015586.1|, gi|31341968|ref|NM_174449.2|, gi|402745186|ref|NM_001014844.3|, gi|78369397|ref|NM_001035420.1|, gi|300797144|ref|NM_001192334.1|, gi|329664265|ref|NM_001206209.1|, gi|83649734|ref|NM_203362.2|, gi|31342663|ref|NM_174177.2|, gi|115495704|ref|NM_001076163.1|, gi|300795909|ref|NM_001192529.1|, gi|359751364|ref|NM_001206588.2|, gi|15…
GO:0006096	glycolysis	10	gi|94400820|ref|NM_174572.4|, gi|300794320|ref|NM_001192706.1|, gi|300795251|ref|NM_001192752.1|, gi|329299072|ref|NM_001205373.1|, gi|329663409|ref|NM_001205838.1|, gi|402691653|ref|NM_001080244.2|, gi|402745359|ref|NM_001034485.2|, gi|329663995|ref|NM_001205408.1|, gi|402693285|ref|NM_001109802.2|, gi|77404270|ref|NM_001034036.1|
GO:0043279	response to alkaloid	8	gi|262073037|ref|NM_001166502.1|, gi|78365304|ref|NM_001035456.1|, gi|402693285|ref|NM_001109802.2|, gi|31343289|ref|NM_173907.2|, gi|31341778|ref|NM_174516.2|, gi|62460519|ref|NM_001014912.1|, gi|115497975|ref|NM_001075207.1|, gi|158341673|ref|NM_001109982.1|
GO:0009880	embryonic pattern specification	6	gi|148227521|ref|NM_001098045.1|, gi|122692356|ref|NM_001080358.1|, gi|115494903|ref|NM_001076209.1|, gi|300793986|ref|NM_001193201.1|, gi|115497487|ref|NM_001076141.1|, gi|115432049|ref|NM_174780.3|
GO:0072663	establishment of protein localization to peroxisome	6	gi|114051336|ref|NM_001046183.1|, gi|402692727|ref|NM_001076212.2|, gi|154152034|ref|NM_001100348.1|, gi|77736390|ref|NM_001034723.1|, gi|115496114|ref|NM_001076317.1|, gi|149642692|ref|NM_001098987.1|
GO:0031663	lipopolysaccharide-mediated signaling pathway	6	gi|27806088|ref|NM_174435.1|, gi|31342868|ref|NM_174091.2|, gi|118151389|ref|NM_001077900.1|, gi|295148235|ref|NM_001177740.1|, gi|402744889|ref|NM_001075696.2|, gi|402746081|ref|NM_001034610.2|
GO:0002377	immunoglobulin production	6	gi|402692189|ref|NM_001075513.2|, gi|300794941|ref|NM_001192737.1|, gi|31341505|ref|NM_174624.2|, gi|281485566|ref|NM_001075837.2|, gi|300798437|ref|NM_001192140.1|, gi|148226476|ref|NM_001098028.1|
GO:0050906	detection of stimulus involved in sensory perception	12	gi|115495042|ref|NM_001075961.1|, gi|158341673|ref|NM_001109982.1|, gi|328802696|ref|NM_001191401.1|, gi|402691654|ref|NM_001143737.2|, gi|402744618|ref|NM_001080340.2|, gi|114050974|ref|NM_001046631.1|, gi|118151379|ref|NM_001077876.1|, gi|329744585|ref|NM_001206338.1|, gi|332078480|ref|NM_001206740.1|, gi|332164725|ref|NM_001206773.1|, gi|148233714|ref|NM_001080241.2|, gi|122692506|ref|NM_00108…
GO:0006520	cellular amino acid metabolic process	37	gi|187960115|ref|NM_001045969.2|, gi|62751706|ref|NM_001015551.1|, gi|157954072|ref|NM_001109797.1|, gi|62752069|ref|NM_001015630.1|, gi|77735688|ref|NM_001034366.1|, gi|32129301|ref|NM_174130.2|, gi|274322933|ref|NM_001101881.2|, gi|255652932|ref|NM_001163920.1|, gi|114052936|ref|NM_001046106.1|, gi|221325671|ref|NM_001144852.1|, gi|402744998|ref|NM_001046058.2|, gi|330417896|ref|NM_001206474.1|…
GO:0012502	induction of programmed cell death	55	gi|155372254|ref|NM_001101270.1|, gi|114051052|ref|NM_001046622.1|, gi|134085945|ref|NM_001083376.1|, gi|31341725|ref|NM_174538.2|, gi|402744236|ref|NM_001045882.2|, gi|62460519|ref|NM_001014912.1|, gi|300794941|ref|NM_001192737.1|, gi|300797825|ref|NM_001191343.1|, gi|402745244|ref|NM_001075283.2|, gi|27806088|ref|NM_174435.1|, gi|85719291|ref|NM_177504.2|, gi|153792752|ref|NM_001046074.2|, gi|3…
GO:0051270	regulation of cellular component movement	41	gi|115497721|ref|NM_001075231.1|, gi|402691898|ref|NM_001038160.2|, gi|329112528|ref|NM_001192879.2|, gi|78369397|ref|NM_001035420.1|, gi|125991957|ref|NM_001081587.1|, gi|149642780|ref|NM_001099191.1|, gi|155371866|ref|NM_001101068.1|, gi|156523097|ref|NM_001102493.1|, gi|289191304|ref|NM_001075250.2|, gi|300795188|ref|NM_001192749.1|, gi|329664765|ref|NM_001206016.1|, gi|402692382|ref|NM_001102…
GO:0016197	endosomal transport	16	gi|115495088|ref|NM_001075766.1|, gi|156121034|ref|NM_001102194.1|, gi|262118260|ref|NM_001038045.2|, gi|300796353|ref|NM_001192039.1|, gi|402691694|ref|NM_001077916.2|, gi|402691994|ref|NM_001046161.2|, gi|402744668|ref|NM_001098939.2|, gi|156523175|ref|NM_001102532.1|, gi|156121338|ref|NM_001102348.1|, gi|402692362|ref|NM_001080281.2|, gi|118150945|ref|NM_001077922.1|, gi|156523169|ref|NM_00110…
GO:0006355	regulation of transcription, DNA-dependent	303	gi|329664765|ref|NM_001206016.1|, gi|41386728|ref|NM_176612.1|, gi|31341398|ref|NM_181024.2|, gi|31343049|ref|NM_174010.2|, gi|62460521|ref|NM_001014913.1|, gi|75677539|ref|NM_001033121.1|, gi|77404270|ref|NM_001034036.1|, gi|84000260|ref|NM_001038137.1|, gi|109948280|ref|NR_003096.1|, gi|109948281|ref|NR_003097.1|, gi|115432046|ref|NM_174402.3|, gi|115494927|ref|NM_001075854.1|, gi|115495844|ref…
GO:0019228	regulation of action potential in neuron	10	gi|139949219|ref|NM_001083635.1|, gi|160333421|ref|NM_001081601.1|, gi|77404276|ref|NM_001034049.1|, gi|329663152|ref|NM_001205800.1|, gi|114052566|ref|NM_001045897.1|, gi|155371966|ref|NM_001101119.1|, gi|402745372|ref|NM_001077988.2|, gi|402746464|ref|NM_001035009.2|, gi|147904592|ref|NM_001098086.1|, gi|115497487|ref|NM_001076141.1|
GO:0002755	MyD88-dependent toll-like receptor signaling pathway	6	gi|31343019|ref|NM_174021.2|, gi|115497301|ref|NM_001076409.1|, gi|118151099|ref|NM_001078004.1|, gi|300796030|ref|NM_001192023.1|, gi|402744889|ref|NM_001075696.2|, gi|402746081|ref|NM_001034610.2|
GO:0016202	regulation of striated muscle tissue development	9	gi|300795188|ref|NM_001192749.1|, gi|300797979|ref|NM_001192118.1|, gi|83649734|ref|NM_203362.2|, gi|300797524|ref|NM_001192352.1|, gi|402693222|ref|NM_001104985.2|, gi|300797658|ref|NM_001192870.1|, gi|156121030|ref|NM_001102192.1|, gi|41386728|ref|NM_176612.1|, gi|300795005|ref|NM_001192740.1|
GO:0030323	respiratory tube development	17	gi|31341486|ref|NM_174631.2|, gi|41386728|ref|NM_176612.1|, gi|110350676|ref|NM_174446.3|, gi|122692296|ref|NM_001080219.1|, gi|157074157|ref|NM_001103323.1|, gi|300795188|ref|NM_001192749.1|, gi|329664171|ref|NM_001205430.1|, gi|331284121|ref|NM_001206634.1|, gi|402746693|ref|NM_173932.4|, gi|115497487|ref|NM_001076141.1|, gi|402746774|ref|NM_001082456.2|, gi|31340805|ref|NM_174734.2|, gi|160707…
GO:0046847	filopodium assembly	6	gi|66792843|ref|NM_001024527.1|, gi|158341671|ref|NM_001109981.1|, gi|300796962|ref|NM_001192581.1|, gi|155371866|ref|NM_001101068.1|, gi|329664765|ref|NM_001206016.1|, gi|31341218|ref|NM_174824.2|
GO:0016043	cellular component organization	446	gi|329663941|ref|NM_001205657.1|, gi|402693161|ref|NM_001100305.2|, gi|155372018|ref|NM_001101147.1|, gi|125991941|ref|NM_001081604.1|, gi|157785568|ref|NM_001105645.1|, gi|303324569|ref|NM_001195013.1|, gi|402693412|ref|NM_176653.4|, gi|139949219|ref|NM_001083635.1|, gi|402746592|ref|NM_001017948.3|, gi|77736502|ref|NM_001034782.1|, gi|125991895|ref|NM_001081617.1|, gi|329663447|ref|NM_001206100…
GO:0051048	negative regulation of secretion	10	gi|329663782|ref|NM_001205893.1|, gi|156120408|ref|NM_001101880.1|, gi|300793980|ref|NM_001192433.1|, gi|329112528|ref|NM_001192879.2|, gi|402691653|ref|NM_001080244.2|, gi|402745371|ref|NM_001034441.2|, gi|77736414|ref|NM_001034735.1|, gi|402766177|ref|NM_001045916.2|, gi|31341597|ref|NM_174588.2|, gi|156718139|ref|NM_001103105.1|
GO:0051338	regulation of transferase activity	70	gi|300797144|ref|NM_001192334.1|, gi|300797825|ref|NM_001191343.1|, gi|122692296|ref|NM_001080219.1|, gi|27806088|ref|NM_174435.1|, gi|164448728|ref|NM_001034725.2|, gi|402744021|ref|NM_001075774.2|, gi|61657915|ref|NM_001012999.2|, gi|72534795|ref|NM_001031751.1|, gi|77736414|ref|NM_001034735.1|, gi|122692356|ref|NM_001080358.1|, gi|402693285|ref|NM_001109802.2|, gi|402744889|ref|NM_001075696.2|…
GO:0009888	tissue development	135	gi|402766681|ref|NM_001102242.2|, gi|31343019|ref|NM_174021.2|, gi|329664531|ref|NM_001205731.1|, gi|115497487|ref|NM_001076141.1|, gi|115495898|ref|NM_001076195.1|, gi|114050958|ref|NM_001046075.1|, gi|328927061|ref|NM_001191346.2|, gi|329664765|ref|NM_001206016.1|, gi|402766255|ref|NM_001098083.2|, gi|115495844|ref|NM_001075509.1|, gi|115497721|ref|NM_001075231.1|, gi|125630696|ref|NM_001081534…
GO:0010628	positive regulation of gene expression	120	gi|329664765|ref|NM_001206016.1|, gi|331284121|ref|NM_001206634.1|, gi|31342868|ref|NM_174091.2|, gi|62460589|ref|NM_001014949.1|, gi|78369397|ref|NM_001035420.1|, gi|148233714|ref|NM_001080241.2|, gi|154707873|ref|NM_001099147.1|, gi|164420790|ref|NM_001113252.1|, gi|198282056|ref|NM_001099362.1|, gi|300797524|ref|NM_001192352.1|, gi|451958162|ref|NM_174002.3|, gi|27806530|ref|NM_174116.1|, gi|3…
GO:0048736	appendage development	15	gi|115432046|ref|NM_174402.3|, gi|148227521|ref|NM_001098045.1|, gi|262073095|ref|NM_001166517.1|, gi|115496263|ref|NM_001075989.1|, gi|115497487|ref|NM_001076141.1|, gi|160707932|ref|NM_001110786.1|, gi|329664791|ref|NM_001206019.1|, gi|115496789|ref|NM_001075313.1|, gi|402745768|ref|NM_174440.4|, gi|115495876|ref|NM_001076247.1|, gi|149642806|ref|NM_001099105.1|, gi|300795188|ref|NM_001192749.1…
GO:0006511	ubiquitin-dependent protein catabolic process	37	gi|116004180|ref|NM_001076980.1|, gi|118151009|ref|NM_001077953.1|, gi|122692536|ref|NM_001080262.1|, gi|332164687|ref|NM_001206758.1|, gi|134085945|ref|NM_001083376.1|, gi|198282082|ref|NM_001099372.1|, gi|300795664|ref|NM_001193029.1|, gi|329663499|ref|NM_001205853.1|, gi|402691778|ref|NM_001038057.2|, gi|115495820|ref|NM_001076249.1|, gi|126723121|ref|NM_001082440.1|, gi|84000306|ref|NM_001038…
GO:0006917	induction of apoptosis	54	gi|155372254|ref|NM_001101270.1|, gi|114051052|ref|NM_001046622.1|, gi|134085945|ref|NM_001083376.1|, gi|31341725|ref|NM_174538.2|, gi|402744236|ref|NM_001045882.2|, gi|62460519|ref|NM_001014912.1|, gi|300794941|ref|NM_001192737.1|, gi|300797825|ref|NM_001191343.1|, gi|402745244|ref|NM_001075283.2|, gi|27806088|ref|NM_174435.1|, gi|85719291|ref|NM_177504.2|, gi|153792752|ref|NM_001046074.2|, gi|3…
GO:0045047	protein targeting to ER	8	gi|75832072|ref|NM_174731.3|, gi|77735906|ref|NM_001034478.1|, gi|115497557|ref|NM_001075122.1|, gi|329664361|ref|NM_001206221.1|, gi|402691688|ref|NM_001015512.3|, gi|402692502|ref|NM_001015543.2|, gi|402693445|ref|NM_001077830.2|, gi|402767124|ref|NM_001082422.2|
GO:0048545	response to steroid hormone stimulus	29	gi|402747096|ref|NM_001079614.2|, gi|149642654|ref|NM_001099130.1|, gi|156120408|ref|NM_001101880.1|, gi|402693314|ref|NM_001035305.2|, gi|164420790|ref|NM_001113252.1|, gi|27806088|ref|NM_174435.1|, gi|115432046|ref|NM_174402.3|, gi|115497487|ref|NM_001076141.1|, gi|402744848|ref|NM_001038050.2|, gi|331284121|ref|NM_001206634.1|, gi|160333421|ref|NM_001081601.1|, gi|31341394|ref|NM_181020.2|, gi…
GO:0030336	negative regulation of cell migration	17	gi|329112528|ref|NM_001192879.2|, gi|78369397|ref|NM_001035420.1|, gi|125991957|ref|NM_001081587.1|, gi|149642780|ref|NM_001099191.1|, gi|155371866|ref|NM_001101068.1|, gi|156523097|ref|NM_001102493.1|, gi|289191304|ref|NM_001075250.2|, gi|300795188|ref|NM_001192749.1|, gi|329664765|ref|NM_001206016.1|, gi|402692382|ref|NM_001102558.2|, gi|402746774|ref|NM_001082456.2|, gi|31341597|ref|NM_174588.…
GO:0097202	activation of cysteine-type endopeptidase activity	16	gi|31341398|ref|NM_181024.2|, gi|75832071|ref|NM_174730.2|, gi|109948280|ref|NR_003096.1|, gi|109948281|ref|NR_003097.1|, gi|115496771|ref|NM_001076033.1|, gi|118151389|ref|NM_001077900.1|, gi|147904592|ref|NM_001098086.1|, gi|153792752|ref|NM_001046074.2|, gi|156121084|ref|NM_001102219.1|, gi|156523097|ref|NM_001102493.1|, gi|300794750|ref|NM_001192984.1|, gi|300797142|ref|NM_001192078.1|, gi|32…
GO:0007033	vacuole organization	8	gi|116003844|ref|NM_001076812.1|, gi|126723747|ref|NM_001082442.1|, gi|147902150|ref|NM_001034706.2|, gi|402692110|ref|NM_001033627.2|, gi|148540086|ref|NM_173913.2|, gi|155372076|ref|NM_001101175.1|, gi|329664709|ref|NM_001206009.1|, gi|402693341|ref|NM_001102226.2|
GO:0061448	connective tissue development	17	gi|78045237|ref|NM_001034502.1|, gi|115497721|ref|NM_001075231.1|, gi|147904592|ref|NM_001098086.1|, gi|402747096|ref|NM_001079614.2|, gi|27806088|ref|NM_174435.1|, gi|31341051|ref|NM_174816.2|, gi|156523177|ref|NM_001102533.1|, gi|27806530|ref|NM_174116.1|, gi|157427783|ref|NM_001105328.1|, gi|219521803|ref|NM_001105464.2|, gi|262073095|ref|NM_001166517.1|, gi|115497487|ref|NM_001076141.1|, gi|4…
GO:0006281	DNA repair	45	gi|153792238|ref|NM_001099717.1|, gi|329663564|ref|NM_001206118.1|, gi|261490700|ref|NM_001076289.2|, gi|402743976|ref|NM_001037456.2|, gi|115496353|ref|NM_001075358.1|, gi|156523207|ref|NM_001102548.1|, gi|300797825|ref|NM_001191343.1|, gi|61316456|ref|NM_001013003.1|, gi|41386728|ref|NM_176612.1|, gi|62460617|ref|NM_001014962.1|, gi|281485562|ref|NM_001046135.2|, gi|402692189|ref|NM_001075513.2…
GO:0050896	response to stimulus	672	gi|62460491|ref|NM_001014901.1|, gi|331284121|ref|NM_001206634.1|, gi|147904941|ref|NM_001011678.2|, gi|156121030|ref|NM_001102192.1|, gi|329664765|ref|NM_001206016.1|, gi|115497721|ref|NM_001075231.1|, gi|156120848|ref|NM_001102101.1|, gi|31341051|ref|NM_174816.2|, gi|402743596|ref|NM_173916.3|, gi|31343558|ref|NM_177513.2|, gi|110347575|ref|NM_174212.2|, gi|116003838|ref|NM_001076810.1|, gi|253…
GO:0051928	positive regulation of calcium ion transport	8	gi|163915358|ref|NM_001113174.1|, gi|157074099|ref|NM_001103292.1|, gi|300793842|ref|NM_001192426.1|, gi|66792745|ref|NM_001024493.1|, gi|156523073|ref|NM_001102481.1|, gi|402743596|ref|NM_173916.3|, gi|77404276|ref|NM_001034049.1|, gi|402766509|ref|NM_001076138.2|
GO:0002696	positive regulation of leukocyte activation	21	gi|77736414|ref|NM_001034735.1|, gi|41386791|ref|NM_174287.1|, gi|402692278|ref|NM_174537.3|, gi|31341505|ref|NM_174624.2|, gi|118151099|ref|NM_001078004.1|, gi|27807036|ref|NM_174574.1|, gi|31342970|ref|NM_174039.2|, gi|31343043|ref|NM_174012.2|, gi|31343314|ref|NM_173899.2|, gi|155371850|ref|NM_001101060.1|, gi|402745969|ref|NM_001099071.2|, gi|31342868|ref|NM_174091.2|, gi|115496303|ref|NM_001…
GO:0002520	immune system development	66	gi|77736414|ref|NM_001034735.1|, gi|147900687|ref|NM_001098078.1|, gi|402744809|ref|NM_001034676.2|, gi|329664765|ref|NM_001206016.1|, gi|300794489|ref|NM_001191435.1|, gi|402745858|ref|NM_001083716.2|, gi|402744860|ref|NM_001082469.2|, gi|77735784|ref|NM_001034415.1|, gi|402692189|ref|NM_001075513.2|, gi|300794941|ref|NM_001192737.1|, gi|402693413|ref|NM_175801.3|, gi|402745768|ref|NM_174440.4|,…
GO:0006338	chromatin remodeling	9	gi|331284121|ref|NM_001206634.1|, gi|115496557|ref|NM_001075712.1|, gi|134085964|ref|NM_001083484.1|, gi|153792752|ref|NM_001046074.2|, gi|329664427|ref|NM_001205462.1|, gi|402744207|ref|NM_174176.3|, gi|41386765|ref|NM_174061.1|, gi|329664849|ref|NM_001206282.1|, gi|402745183|ref|NM_001038088.3|
GO:0032313	regulation of Rab GTPase activity	6	gi|84000026|ref|NM_001038029.1|, gi|115496247|ref|NM_001076545.1|, gi|300793747|ref|NM_001192421.1|, gi|329663140|ref|NM_001206310.1|, gi|329664641|ref|NM_001205489.1|, gi|329664853|ref|NM_001205771.1|
GO:0042221	response to chemical stimulus	277	gi|147904941|ref|NM_001011678.2|, gi|329664765|ref|NM_001206016.1|, gi|31341051|ref|NM_174816.2|, gi|402743596|ref|NM_173916.3|, gi|31343558|ref|NM_177513.2|, gi|110347575|ref|NM_174212.2|, gi|116003838|ref|NM_001076810.1|, gi|253970393|ref|NM_001163274.1|, gi|402692939|ref|NM_001082459.2|, gi|402745799|ref|NM_001034210.2|, gi|115497501|ref|NM_001075911.1|, gi|262118300|ref|NM_001166575.1|, gi|40…
GO:0010226	response to lithium ion	7	gi|31341398|ref|NM_181024.2|, gi|109948280|ref|NR_003096.1|, gi|109948281|ref|NR_003097.1|, gi|156121030|ref|NM_001102192.1|, gi|300796840|ref|NM_001192831.1|, gi|31342545|ref|NM_174229.2|, gi|345090997|ref|NM_001076321.3|
GO:0031331	positive regulation of cellular catabolic process	14	gi|402746578|ref|NM_001075153.2|, gi|300794333|ref|NM_001191427.1|, gi|402692110|ref|NM_001033627.2|, gi|402692952|ref|NM_001038165.2|, gi|300794375|ref|NM_001192197.1|, gi|58332431|ref|NM_178317.3|, gi|115495318|ref|NM_001075166.1|, gi|300796696|ref|NM_001192056.1|, gi|402693285|ref|NM_001109802.2|, gi|329663995|ref|NM_001205408.1|, gi|41386728|ref|NM_176612.1|, gi|77404270|ref|NM_001034036.1|, …
GO:0001838	embryonic epithelial tube formation	10	gi|115495996|ref|NM_001076192.1|, gi|156523097|ref|NM_001102493.1|, gi|300794174|ref|NM_001191175.1|, gi|300794362|ref|NM_001192964.1|, gi|329755235|ref|NM_001206366.1|, gi|402693209|ref|NM_001038110.2|, gi|402766255|ref|NM_001098083.2|, gi|78369473|ref|NM_001035462.1|, gi|402746624|ref|NM_001104996.2|, gi|115497487|ref|NM_001076141.1|
GO:0031123	RNA 3'-end processing	17	gi|77735406|ref|NM_001034228.1|, gi|77735576|ref|NM_001034312.1|, gi|157279852|ref|NM_001104971.1|, gi|300795686|ref|NM_001192774.1|, gi|329664958|ref|NM_001206039.1|, gi|343183418|ref|NR_044990.1|, gi|402745573|ref|NM_001101167.2|, gi|402766164|ref|NM_001045876.2|, gi|77735588|ref|NM_001034318.1|, gi|78369221|ref|NM_001035272.1|, gi|115495358|ref|NM_001075798.1|, gi|116003812|ref|NM_001076796.1|…
GO:0060173	limb development	15	gi|115432046|ref|NM_174402.3|, gi|148227521|ref|NM_001098045.1|, gi|262073095|ref|NM_001166517.1|, gi|115496263|ref|NM_001075989.1|, gi|115497487|ref|NM_001076141.1|, gi|160707932|ref|NM_001110786.1|, gi|329664791|ref|NM_001206019.1|, gi|115496789|ref|NM_001075313.1|, gi|402745768|ref|NM_174440.4|, gi|115495876|ref|NM_001076247.1|, gi|149642806|ref|NM_001099105.1|, gi|300795188|ref|NM_001192749.1…
GO:0046907	intracellular transport	129	gi|125991941|ref|NM_001081604.1|, gi|157785568|ref|NM_001105645.1|, gi|303324569|ref|NM_001195013.1|, gi|402693412|ref|NM_176653.4|, gi|115495088|ref|NM_001075766.1|, gi|118151181|ref|NM_001078048.1|, gi|115496303|ref|NM_001076325.1|, gi|156120986|ref|NM_001102170.1|, gi|157427959|ref|NM_001105417.1|, gi|300794419|ref|NM_001192711.1|, gi|359751366|ref|NM_001192423.2|, gi|402745409|ref|NM_00104059…
GO:0014020	primary neural tube formation	7	gi|115495996|ref|NM_001076192.1|, gi|156523097|ref|NM_001102493.1|, gi|300794174|ref|NM_001191175.1|, gi|300794362|ref|NM_001192964.1|, gi|329755235|ref|NM_001206366.1|, gi|402693209|ref|NM_001038110.2|, gi|402766255|ref|NM_001098083.2|
GO:0043405	regulation of MAP kinase activity	23	gi|300797144|ref|NM_001192334.1|, gi|300797825|ref|NM_001191343.1|, gi|27806088|ref|NM_174435.1|, gi|164448728|ref|NM_001034725.2|, gi|402744021|ref|NM_001075774.2|, gi|61657915|ref|NM_001012999.2|, gi|72534795|ref|NM_001031751.1|, gi|77736414|ref|NM_001034735.1|, gi|122692356|ref|NM_001080358.1|, gi|402693285|ref|NM_001109802.2|, gi|402744889|ref|NM_001075696.2|, gi|402746081|ref|NM_001034610.2|…
GO:0000075	cell cycle checkpoint	29	gi|115496889|ref|NM_001076044.1|, gi|115497311|ref|NM_001075631.1|, gi|118601773|ref|NM_001079592.1|, gi|402693268|ref|NM_001079615.2|, gi|60097920|ref|NM_174264.3|, gi|84000250|ref|NM_001038139.1|, gi|115496353|ref|NM_001075358.1|, gi|122692536|ref|NM_001080262.1|, gi|153792204|ref|NM_001099704.1|, gi|164450492|ref|NM_001075476.2|, gi|402693196|ref|NM_001046301.2|, gi|402766383|ref|NM_001101942.…
GO:0022414	reproductive process	100	gi|56119115|ref|NM_001007819.1|, gi|452403840|ref|NM_001076255.2|, gi|402691898|ref|NM_001038160.2|, gi|300798450|ref|NM_001191129.1|, gi|31341486|ref|NM_174631.2|, gi|31342923|ref|NM_174063.2|, gi|114052263|ref|NM_001045922.1|, gi|114052666|ref|NM_001046310.1|, gi|116003912|ref|NM_001076845.1|, gi|125630674|ref|NM_001081525.1|, gi|134085960|ref|NM_001083405.1|, gi|147899289|ref|NM_001098053.1|, …
GO:0007606	sensory perception of chemical stimulus	9	gi|115495042|ref|NM_001075961.1|, gi|158341673|ref|NM_001109982.1|, gi|328802696|ref|NM_001191401.1|, gi|114050974|ref|NM_001046631.1|, gi|118151379|ref|NM_001077876.1|, gi|329744585|ref|NM_001206338.1|, gi|332078480|ref|NM_001206740.1|, gi|332164725|ref|NM_001206773.1|, gi|208431784|ref|NM_001135640.1|
GO:2000117	negative regulation of cysteine-type endopeptidase activity	7	gi|88319940|ref|NM_174635.2|, gi|114326277|ref|NM_174532.3|, gi|115495876|ref|NM_001076247.1|, gi|115497501|ref|NM_001075911.1|, gi|148233095|ref|NM_001098065.1|, gi|157074069|ref|NM_001103276.1|, gi|336088648|ref|NM_001242584.1|
GO:0006334	nucleosome assembly	8	gi|84370162|ref|NM_001038564.1|, gi|114052339|ref|NM_001045866.1|, gi|114052403|ref|NM_001046340.1|, gi|115495624|ref|NM_001075436.1|, gi|136256445|ref|NM_001014389.2|, gi|329664643|ref|NM_001205745.1|, gi|402691926|ref|NM_001046246.2|, gi|402743664|ref|NM_001077878.2|
GO:0051052	regulation of DNA metabolic process	29	gi|115495820|ref|NM_001076249.1|, gi|153792238|ref|NM_001099717.1|, gi|72534795|ref|NM_001031751.1|, gi|153792752|ref|NM_001046074.2|, gi|329663941|ref|NM_001205657.1|, gi|329664265|ref|NM_001206209.1|, gi|402692264|ref|NM_001101182.2|, gi|262073037|ref|NM_001166502.1|, gi|281485566|ref|NM_001075837.2|, gi|402692016|ref|NM_001075412.2|, gi|402692359|ref|NM_001099108.2|, gi|115497721|ref|NM_001075…
GO:0016064	immunoglobulin mediated immune response	11	gi|402692278|ref|NM_174537.3|, gi|31341725|ref|NM_174538.2|, gi|31341505|ref|NM_174624.2|, gi|281485566|ref|NM_001075837.2|, gi|300794941|ref|NM_001192737.1|, gi|77736414|ref|NM_001034735.1|, gi|115495558|ref|NM_001075918.1|, gi|300798437|ref|NM_001192140.1|, gi|148226476|ref|NM_001098028.1|, gi|114051691|ref|NM_001045979.1|, gi|402693338|ref|NM_001110076.2|
GO:0071478	cellular response to radiation	9	gi|62460471|ref|NM_001014890.1|, gi|115496889|ref|NM_001076044.1|, gi|115497311|ref|NM_001075631.1|, gi|118150945|ref|NM_001077922.1|, gi|118601773|ref|NM_001079592.1|, gi|148236342|ref|NM_001097573.1|, gi|115495820|ref|NM_001076249.1|, gi|148234762|ref|NM_001098144.1|, gi|153792752|ref|NM_001046074.2|
GO:0008217	regulation of blood pressure	14	gi|402691654|ref|NM_001143737.2|, gi|31342534|ref|NM_174233.2|, gi|300798605|ref|NM_001192660.1|, gi|31341398|ref|NM_181024.2|, gi|31342794|ref|NM_174126.2|, gi|62460519|ref|NM_001014912.1|, gi|77404276|ref|NM_001034049.1|, gi|78045237|ref|NM_001034502.1|, gi|109948280|ref|NR_003096.1|, gi|109948281|ref|NR_003097.1|, gi|116003818|ref|NM_001076798.1|, gi|329663152|ref|NM_001205800.1|, gi|77404270|…
GO:0006366	transcription from RNA polymerase II promoter	155	gi|41386728|ref|NM_176612.1|, gi|329664765|ref|NM_001206016.1|, gi|31341398|ref|NM_181024.2|, gi|31343049|ref|NM_174010.2|, gi|62460521|ref|NM_001014913.1|, gi|75677539|ref|NM_001033121.1|, gi|77404270|ref|NM_001034036.1|, gi|84000260|ref|NM_001038137.1|, gi|109948280|ref|NR_003096.1|, gi|109948281|ref|NR_003097.1|, gi|115432046|ref|NM_174402.3|, gi|115494927|ref|NM_001075854.1|, gi|115495844|ref…
GO:0071704	organic substance metabolic process	141	gi|48675837|ref|NM_001001526.2|, gi|402693183|ref|NM_001075190.2|, gi|402743642|ref|NM_001083491.2|, gi|114051731|ref|NM_001045978.1|, gi|110347575|ref|NM_174212.2|, gi|114052263|ref|NM_001045922.1|, gi|402692110|ref|NM_001033627.2|, gi|402745768|ref|NM_174440.4|, gi|139948979|ref|NM_001083642.1|, gi|402745438|ref|NM_001034710.3|, gi|139949219|ref|NM_001083635.1|, gi|125991753|ref|NM_001002883.2|…
GO:0046356	acetyl-CoA catabolic process	6	gi|31342657|ref|NM_174178.2|, gi|31342658|ref|NM_174179.2|, gi|134085794|ref|NM_001083452.1|, gi|300794320|ref|NM_001192706.1|, gi|329663409|ref|NM_001205838.1|, gi|451958095|ref|NM_173943.3|
GO:0090092	regulation of transmembrane receptor protein serine/threonine kinase signaling pathway	12	gi|157279998|ref|NM_001105045.1|, gi|402693413|ref|NM_175801.3|, gi|78365304|ref|NM_001035456.1|, gi|402744207|ref|NM_174176.3|, gi|115494903|ref|NM_001076209.1|, gi|402747096|ref|NM_001079614.2|, gi|122692356|ref|NM_001080358.1|, gi|331284121|ref|NM_001206634.1|, gi|156121122|ref|NM_001102239.1|, gi|115495876|ref|NM_001076247.1|, gi|262118221|ref|NM_001001140.1|, gi|300797979|ref|NM_001192118.1|
GO:0031397	negative regulation of protein ubiquitination	9	gi|94966943|ref|NM_001040575.1|, gi|262073037|ref|NM_001166502.1|, gi|331028513|ref|NM_001191433.1|, gi|402692892|ref|NM_001040544.2|, gi|84000306|ref|NM_001038167.1|, gi|300794876|ref|NM_001192990.1|, gi|300798065|ref|NM_001192378.1|, gi|402693229|ref|NM_001034662.2|, gi|402745371|ref|NM_001034441.2|
GO:0048232	male gamete generation	26	gi|402691898|ref|NM_001038160.2|, gi|300798450|ref|NM_001191129.1|, gi|31341486|ref|NM_174631.2|, gi|31342923|ref|NM_174063.2|, gi|56119115|ref|NM_001007819.1|, gi|114052263|ref|NM_001045922.1|, gi|114052666|ref|NM_001046310.1|, gi|116003912|ref|NM_001076845.1|, gi|125630674|ref|NM_001081525.1|, gi|134085960|ref|NM_001083405.1|, gi|147899289|ref|NM_001098053.1|, gi|153285425|ref|NM_001038121.2|, …
GO:0046425	regulation of JAK-STAT cascade	9	gi|295148235|ref|NM_001177740.1|, gi|318037237|ref|NM_174571.3|, gi|329744602|ref|NM_001192563.2|, gi|145279642|ref|NM_001076274.2|, gi|149642654|ref|NM_001099130.1|, gi|205277475|ref|NM_001075403.2|, gi|46810276|ref|NM_173953.2|, gi|300796353|ref|NM_001192039.1|, gi|219804691|ref|NM_001143864.1|
GO:0002706	regulation of lymphocyte mediated immunity	6	gi|114051052|ref|NM_001046622.1|, gi|402692278|ref|NM_174537.3|, gi|31341725|ref|NM_174538.2|, gi|31342970|ref|NM_174039.2|, gi|300798437|ref|NM_001192140.1|, gi|148226476|ref|NM_001098028.1|
GO:0034284	response to monosaccharide stimulus	14	gi|31341051|ref|NM_174816.2|, gi|402743596|ref|NM_173916.3|, gi|329664101|ref|NM_001205677.1|, gi|329664765|ref|NM_001206016.1|, gi|402692155|ref|NM_001076070.2|, gi|402745359|ref|NM_001034485.2|, gi|41386728|ref|NM_176612.1|, gi|115497153|ref|NM_001075650.1|, gi|134085778|ref|NM_001083474.1|, gi|329112528|ref|NM_001192879.2|, gi|402691653|ref|NM_001080244.2|, gi|402745037|ref|NM_001033611.2|, gi…
GO:0001678	cellular glucose homeostasis	6	gi|31341051|ref|NM_174816.2|, gi|402743596|ref|NM_173916.3|, gi|329664101|ref|NM_001205677.1|, gi|329664765|ref|NM_001206016.1|, gi|402692155|ref|NM_001076070.2|, gi|329663995|ref|NM_001205408.1|
GO:0090100	positive regulation of transmembrane receptor protein serine/threonine kinase signaling pathway	6	gi|115494903|ref|NM_001076209.1|, gi|402747096|ref|NM_001079614.2|, gi|156121122|ref|NM_001102239.1|, gi|402744207|ref|NM_174176.3|, gi|262118221|ref|NM_001001140.1|, gi|300797979|ref|NM_001192118.1|
GO:0046486	glycerolipid metabolic process	39	gi|27807036|ref|NM_174574.1|, gi|300796137|ref|NM_001193052.1|, gi|47564057|ref|NM_001001157.1|, gi|154152032|ref|NM_001100316.1|, gi|329664315|ref|NM_001205448.1|, gi|78369166|ref|NM_001035427.1|, gi|300796116|ref|NM_001193051.1|, gi|402693351|ref|NM_001105052.2|, gi|60302690|ref|NM_174315.3|, gi|139948314|ref|NM_001083669.1|, gi|300797739|ref|NM_001193130.1|, gi|402766177|ref|NM_001045916.2|, g…
GO:0010976	positive regulation of neuron projection development	7	gi|41386728|ref|NM_176612.1|, gi|77736190|ref|NM_001034622.1|, gi|115497745|ref|NM_001076121.1|, gi|155371866|ref|NM_001101068.1|, gi|219804279|ref|NM_001143855.1|, gi|295148235|ref|NM_001177740.1|, gi|300795909|ref|NM_001192529.1|
GO:0009166	nucleotide catabolic process	79	gi|114052630|ref|NM_001046608.1|, gi|77735898|ref|NM_001034474.1|, gi|148236342|ref|NM_001097573.1|, gi|215422351|ref|NM_001103109.2|, gi|329664531|ref|NM_001205731.1|, gi|300797316|ref|NM_001192598.1|, gi|402691875|ref|NM_001101303.2|, gi|300797474|ref|NM_001191326.1|, gi|84000026|ref|NM_001038029.1|, gi|115496247|ref|NM_001076545.1|, gi|300793747|ref|NM_001192421.1|, gi|329663140|ref|NM_0012063…
GO:0007416	synapse assembly	8	gi|27806088|ref|NM_174435.1|, gi|300796135|ref|NM_001192796.1|, gi|289191304|ref|NM_001075250.2|, gi|402745327|ref|NM_001077444.2|, gi|300797524|ref|NM_001192352.1|, gi|116003812|ref|NM_001076796.1|, gi|115497515|ref|NM_001076220.1|, gi|300798569|ref|NM_001192914.1|
GO:0009314	response to radiation	37	gi|93205067|ref|NM_001001161.2|, gi|118601773|ref|NM_001079592.1|, gi|300794941|ref|NM_001192737.1|, gi|402744207|ref|NM_174176.3|, gi|163915358|ref|NM_001113174.1|, gi|331284121|ref|NM_001206634.1|, gi|402693113|ref|NM_001034538.2|, gi|402746578|ref|NM_001075153.2|, gi|62460471|ref|NM_001014890.1|, gi|115496889|ref|NM_001076044.1|, gi|115497311|ref|NM_001075631.1|, gi|118150945|ref|NM_001077922.…
GO:0051101	regulation of DNA binding	7	gi|62460519|ref|NM_001014912.1|, gi|329663873|ref|NM_001206160.1|, gi|402743457|ref|NM_001097568.2|, gi|41386728|ref|NM_176612.1|, gi|149642654|ref|NM_001099130.1|, gi|300794174|ref|NM_001191175.1|, gi|402747096|ref|NM_001079614.2|
GO:0045727	positive regulation of translation	6	gi|157279852|ref|NM_001104971.1|, gi|300796394|ref|NM_001192297.1|, gi|332205974|ref|NM_001206853.1|, gi|343183418|ref|NR_044990.1|, gi|402744575|ref|NM_001076411.2|, gi|402767124|ref|NM_001082422.2|
GO:0034329	cell junction assembly	20	gi|139949219|ref|NM_001083635.1|, gi|78369205|ref|NM_001035469.1|, gi|156523097|ref|NM_001102493.1|, gi|215422351|ref|NM_001103109.2|, gi|402692220|ref|NM_001035351.2|, gi|31340894|ref|NM_174766.2|, gi|402693113|ref|NM_001034538.2|, gi|289191304|ref|NM_001075250.2|, gi|115496008|ref|NM_001075516.1|, gi|115497487|ref|NM_001076141.1|, gi|115497709|ref|NM_001076123.1|, gi|148236342|ref|NM_001097573.…
GO:0001570	vasculogenesis	9	gi|115497487|ref|NM_001076141.1|, gi|31341968|ref|NM_174449.2|, gi|122692356|ref|NM_001080358.1|, gi|147899289|ref|NM_001098053.1|, gi|147906575|ref|NM_174396.3|, gi|289191304|ref|NM_001075250.2|, gi|329664531|ref|NM_001205731.1|, gi|329665045|ref|NM_001206048.1|, gi|300795188|ref|NM_001192749.1|
GO:0046530	photoreceptor cell differentiation	7	gi|300793986|ref|NM_001193201.1|, gi|269315846|ref|NM_001167900.1|, gi|402691893|ref|NM_001098094.2|, gi|27806058|ref|NM_174419.1|, gi|330864795|ref|NM_001206580.1|, gi|402693341|ref|NM_001102226.2|, gi|157427791|ref|NM_001105332.1|
GO:0055008	cardiac muscle tissue morphogenesis	6	gi|78365304|ref|NM_001035456.1|, gi|148540086|ref|NM_173913.2|, gi|149642654|ref|NM_001099130.1|, gi|300797979|ref|NM_001192118.1|, gi|78045237|ref|NM_001034502.1|, gi|115497487|ref|NM_001076141.1|
GO:0002822	regulation of adaptive immune response based on somatic recombination of immune receptors built from immunoglobulin superfamily domains	8	gi|114051052|ref|NM_001046622.1|, gi|402692278|ref|NM_174537.3|, gi|31341725|ref|NM_174538.2|, gi|148226476|ref|NM_001098028.1|, gi|402746081|ref|NM_001034610.2|, gi|31342970|ref|NM_174039.2|, gi|300798437|ref|NM_001192140.1|, gi|155371924|ref|NM_001101097.1|
GO:0042311	vasodilation	7	gi|402691654|ref|NM_001143737.2|, gi|31342534|ref|NM_174233.2|, gi|77404276|ref|NM_001034049.1|, gi|451958162|ref|NM_174002.3|, gi|62460519|ref|NM_001014912.1|, gi|289191304|ref|NM_001075250.2|, gi|300795596|ref|NM_001192258.1|
GO:0022402	cell cycle process	102	gi|329663941|ref|NM_001205657.1|, gi|402693161|ref|NM_001100305.2|, gi|300794375|ref|NM_001192197.1|, gi|402744478|ref|NM_001098032.2|, gi|56119115|ref|NM_001007819.1|, gi|77736502|ref|NM_001034782.1|, gi|125991895|ref|NM_001081617.1|, gi|155372018|ref|NM_001101147.1|, gi|329663447|ref|NM_001206100.1|, gi|402692181|ref|NM_001076854.2|, gi|84000250|ref|NM_001038139.1|, gi|153792204|ref|NM_00109970…
GO:0033365	protein localization to organelle	44	gi|46810276|ref|NM_173953.2|, gi|114051336|ref|NM_001046183.1|, gi|402692727|ref|NM_001076212.2|, gi|154152034|ref|NM_001100348.1|, gi|164420790|ref|NM_001113252.1|, gi|300795273|ref|NM_001193009.1|, gi|402743838|ref|NM_001046488.2|, gi|77736390|ref|NM_001034723.1|, gi|75832072|ref|NM_174731.3|, gi|77735906|ref|NM_001034478.1|, gi|115497557|ref|NM_001075122.1|, gi|329664361|ref|NM_001206221.1|, g…
GO:0071496	cellular response to external stimulus	26	gi|329664765|ref|NM_001206016.1|, gi|116003844|ref|NM_001076812.1|, gi|126723747|ref|NM_001082442.1|, gi|147902150|ref|NM_001034706.2|, gi|402692110|ref|NM_001033627.2|, gi|300796195|ref|NM_001192287.1|, gi|346421450|ref|NM_001077848.2|, gi|300794333|ref|NM_001191427.1|, gi|402692952|ref|NM_001038165.2|, gi|219804279|ref|NM_001143855.1|, gi|295148235|ref|NM_001177740.1|, gi|402746774|ref|NM_00108…
GO:0050890	cognition	14	gi|41386791|ref|NM_174287.1|, gi|116003812|ref|NM_001076796.1|, gi|156120712|ref|NM_001102033.1|, gi|300794081|ref|NM_001192694.1|, gi|329664457|ref|NM_001205466.1|, gi|329664765|ref|NM_001206016.1|, gi|31342545|ref|NM_174229.2|, gi|47564057|ref|NM_001001157.1|, gi|300797524|ref|NM_001192352.1|, gi|402745768|ref|NM_174440.4|, gi|27806088|ref|NM_174435.1|, gi|115495898|ref|NM_001076195.1|, gi|2620…
GO:0080090	regulation of primary metabolic process	461	gi|329664765|ref|NM_001206016.1|, gi|402693285|ref|NM_001109802.2|, gi|154152034|ref|NM_001100348.1|, gi|78365304|ref|NM_001035456.1|, gi|115495318|ref|NM_001075166.1|, gi|118151099|ref|NM_001078004.1|, gi|156121122|ref|NM_001102239.1|, gi|402746081|ref|NM_001034610.2|, gi|94966943|ref|NM_001040575.1|, gi|262073037|ref|NM_001166502.1|, gi|331028513|ref|NM_001191433.1|, gi|41386728|ref|NM_176612.1…
GO:0009607	response to biotic stimulus	57	gi|219522059|ref|NM_001143735.1|, gi|73661171|ref|NM_001031852.1|, gi|31341725|ref|NM_174538.2|, gi|56119081|ref|NM_001007805.1|, gi|118151441|ref|NM_001078159.1|, gi|402691926|ref|NM_001046246.2|, gi|402692278|ref|NM_174537.3|, gi|402766177|ref|NM_001045916.2|, gi|114051052|ref|NM_001046622.1|, gi|47564061|ref|NM_001001159.1|, gi|402746081|ref|NM_001034610.2|, gi|31343049|ref|NM_174010.2|, gi|30…
GO:0007160	cell-matrix adhesion	15	gi|31343049|ref|NM_174010.2|, gi|122692356|ref|NM_001080358.1|, gi|31341968|ref|NM_174449.2|, gi|156523073|ref|NM_001102481.1|, gi|27806530|ref|NM_174116.1|, gi|115497487|ref|NM_001076141.1|, gi|155372034|ref|NM_001101155.1|, gi|157427989|ref|NM_001105433.1|, gi|158341671|ref|NM_001109981.1|, gi|329664765|ref|NM_001206016.1|, gi|78369205|ref|NM_001035469.1|, gi|156523097|ref|NM_001102493.1|, gi|2…
GO:0031329	regulation of cellular catabolic process	64	gi|77735898|ref|NM_001034474.1|, gi|148236342|ref|NM_001097573.1|, gi|215422351|ref|NM_001103109.2|, gi|329664531|ref|NM_001205731.1|, gi|300797316|ref|NM_001192598.1|, gi|402691875|ref|NM_001101303.2|, gi|300797474|ref|NM_001191326.1|, gi|84000026|ref|NM_001038029.1|, gi|115496247|ref|NM_001076545.1|, gi|300793747|ref|NM_001192421.1|, gi|329663140|ref|NM_001206310.1|, gi|329664641|ref|NM_0012054…
GO:0009890	negative regulation of biosynthetic process	106	gi|41386728|ref|NM_176612.1|, gi|31341398|ref|NM_181024.2|, gi|31343049|ref|NM_174010.2|, gi|62460521|ref|NM_001014913.1|, gi|75677539|ref|NM_001033121.1|, gi|77404270|ref|NM_001034036.1|, gi|84000260|ref|NM_001038137.1|, gi|109948280|ref|NR_003096.1|, gi|109948281|ref|NR_003097.1|, gi|115432046|ref|NM_174402.3|, gi|115494927|ref|NM_001075854.1|, gi|115495844|ref|NM_001075509.1|, gi|115495876|ref…
GO:0046339	diacylglycerol metabolic process	9	gi|47564053|ref|NM_001001154.1|, gi|47825362|ref|NM_001001153.2|, gi|41386736|ref|NM_177518.1|, gi|62751455|ref|NM_001015537.1|, gi|115495350|ref|NM_001075932.1|, gi|118151179|ref|NM_001078046.1|, gi|139948314|ref|NM_001083669.1|, gi|122692282|ref|NM_001080220.1|, gi|402766177|ref|NM_001045916.2|
GO:0003205	cardiac chamber development	11	gi|78365304|ref|NM_001035456.1|, gi|148540086|ref|NM_173913.2|, gi|149642654|ref|NM_001099130.1|, gi|300797979|ref|NM_001192118.1|, gi|300795188|ref|NM_001192749.1|, gi|115497487|ref|NM_001076141.1|, gi|156121030|ref|NM_001102192.1|, gi|402747096|ref|NM_001079614.2|, gi|402746774|ref|NM_001082456.2|, gi|160707932|ref|NM_001110786.1|, gi|329664765|ref|NM_001206016.1|
GO:0043066	negative regulation of apoptotic process	68	gi|402693113|ref|NM_001034538.2|, gi|31342305|ref|NM_174331.2|, gi|61656170|ref|NM_001013364.1|, gi|115495876|ref|NM_001076247.1|, gi|115497331|ref|NM_001076414.1|, gi|122692356|ref|NM_001080358.1|, gi|147900687|ref|NM_001098078.1|, gi|148233095|ref|NM_001098065.1|, gi|148233714|ref|NM_001080241.2|, gi|148234762|ref|NM_001098144.1|, gi|156120712|ref|NM_001102033.1|, gi|158341671|ref|NM_001109981.…
GO:0030098	lymphocyte differentiation	14	gi|77736414|ref|NM_001034735.1|, gi|147900687|ref|NM_001098078.1|, gi|402744809|ref|NM_001034676.2|, gi|402744860|ref|NM_001082469.2|, gi|329664765|ref|NM_001206016.1|, gi|115497487|ref|NM_001076141.1|, gi|115497745|ref|NM_001076121.1|, gi|300798437|ref|NM_001192140.1|, gi|31341505|ref|NM_174624.2|, gi|300794362|ref|NM_001192964.1|, gi|31341597|ref|NM_174588.2|, gi|300794489|ref|NM_001191435.1|, …
GO:0042509	regulation of tyrosine phosphorylation of STAT protein	6	gi|295148235|ref|NM_001177740.1|, gi|318037237|ref|NM_174571.3|, gi|329744602|ref|NM_001192563.2|, gi|145279642|ref|NM_001076274.2|, gi|149642654|ref|NM_001099130.1|, gi|205277475|ref|NM_001075403.2|
GO:0009119	ribonucleoside metabolic process	70	gi|48675837|ref|NM_001001526.2|, gi|402691796|ref|NM_001083429.2|, gi|77735898|ref|NM_001034474.1|, gi|148236342|ref|NM_001097573.1|, gi|215422351|ref|NM_001103109.2|, gi|329664531|ref|NM_001205731.1|, gi|300797316|ref|NM_001192598.1|, gi|402691875|ref|NM_001101303.2|, gi|300797474|ref|NM_001191326.1|, gi|84000026|ref|NM_001038029.1|, gi|115496247|ref|NM_001076545.1|, gi|300793747|ref|NM_00119242…
GO:0042330	taxis	58	gi|115497501|ref|NM_001075911.1|, gi|41386728|ref|NM_176612.1|, gi|149642654|ref|NM_001099130.1|, gi|157427783|ref|NM_001105328.1|, gi|300794708|ref|NM_001192726.1|, gi|300796135|ref|NM_001192796.1|, gi|329755235|ref|NM_001206366.1|, gi|300794362|ref|NM_001192964.1|, gi|27806088|ref|NM_174435.1|, gi|31342632|ref|NM_174187.2|, gi|164420790|ref|NM_001113252.1|, gi|402692278|ref|NM_174537.3|, gi|116…
GO:0007613	memory	8	gi|31342545|ref|NM_174229.2|, gi|156120712|ref|NM_001102033.1|, gi|329664765|ref|NM_001206016.1|, gi|41386791|ref|NM_174287.1|, gi|47564057|ref|NM_001001157.1|, gi|300794081|ref|NM_001192694.1|, gi|300797524|ref|NM_001192352.1|, gi|402745768|ref|NM_174440.4|
GO:0023057	negative regulation of signaling	57	gi|329664765|ref|NM_001206016.1|, gi|27806088|ref|NM_174435.1|, gi|164448728|ref|NM_001034725.2|, gi|402744021|ref|NM_001075774.2|, gi|261490691|ref|NM_001024514.2|, gi|402693413|ref|NM_175801.3|, gi|118151389|ref|NM_001077900.1|, gi|153792752|ref|NM_001046074.2|, gi|336088648|ref|NM_001242584.1|, gi|300793842|ref|NM_001192426.1|, gi|47564057|ref|NM_001001157.1|, gi|300796353|ref|NM_001192039.1|,…
GO:0071375	cellular response to peptide hormone stimulus	26	gi|31341394|ref|NM_181020.2|, gi|31341398|ref|NM_181024.2|, gi|93205067|ref|NM_001001161.2|, gi|109948280|ref|NR_003096.1|, gi|109948281|ref|NR_003097.1|, gi|115497153|ref|NM_001075650.1|, gi|118151389|ref|NM_001077900.1|, gi|156120712|ref|NM_001102033.1|, gi|156718139|ref|NM_001103105.1|, gi|402745037|ref|NM_001033611.2|, gi|402745359|ref|NM_001034485.2|, gi|402693285|ref|NM_001109802.2|, gi|278…
GO:0040012	regulation of locomotion	40	gi|115497721|ref|NM_001075231.1|, gi|402691898|ref|NM_001038160.2|, gi|329112528|ref|NM_001192879.2|, gi|78369397|ref|NM_001035420.1|, gi|125991957|ref|NM_001081587.1|, gi|149642780|ref|NM_001099191.1|, gi|155371866|ref|NM_001101068.1|, gi|156523097|ref|NM_001102493.1|, gi|289191304|ref|NM_001075250.2|, gi|300795188|ref|NM_001192749.1|, gi|329664765|ref|NM_001206016.1|, gi|402692382|ref|NM_001102…
GO:0008610	lipid biosynthetic process	71	gi|115497379|ref|NM_001075626.1|, gi|402693285|ref|NM_001109802.2|, gi|154152034|ref|NM_001100348.1|, gi|451958132|ref|NM_174304.2|, gi|122692540|ref|NM_001080265.1|, gi|118151175|ref|NM_001078042.1|, gi|27807036|ref|NM_174574.1|, gi|116003838|ref|NM_001076810.1|, gi|31343512|ref|NM_177497.2|, gi|119331237|ref|NM_001079801.1|, gi|149642566|ref|NM_001098863.1|, gi|157074069|ref|NM_001103276.1|, gi…
GO:0008285	negative regulation of cell proliferation	51	gi|402746774|ref|NM_001082456.2|, gi|47564093|ref|NM_001001166.1|, gi|115432046|ref|NM_174402.3|, gi|118151389|ref|NM_001077900.1|, gi|402744207|ref|NM_174176.3|, gi|153792752|ref|NM_001046074.2|, gi|154152034|ref|NM_001100348.1|, gi|300796123|ref|NM_001191272.1|, gi|295148235|ref|NM_001177740.1|, gi|300795188|ref|NM_001192749.1|, gi|402693113|ref|NM_001034538.2|, gi|156523073|ref|NM_001102481.1|…
GO:0007010	cytoskeleton organization	93	gi|402693161|ref|NM_001100305.2|, gi|155372018|ref|NM_001101147.1|, gi|148236214|ref|NM_001098125.1|, gi|156120680|ref|NM_001102017.1|, gi|289191304|ref|NM_001075250.2|, gi|329664265|ref|NM_001206209.1|, gi|402692359|ref|NM_001099108.2|, gi|452403840|ref|NM_001076255.2|, gi|402691898|ref|NM_001038160.2|, gi|329664917|ref|NM_001205779.1|, gi|41386787|ref|NM_174311.1|, gi|115496176|ref|NM_001075496…
GO:0043297	apical junction assembly	7	gi|402693113|ref|NM_001034538.2|, gi|115496008|ref|NM_001075516.1|, gi|115497487|ref|NM_001076141.1|, gi|115497709|ref|NM_001076123.1|, gi|148236342|ref|NM_001097573.1|, gi|329664765|ref|NM_001206016.1|, gi|402746774|ref|NM_001082456.2|
GO:0009056	catabolic process	257	gi|77735576|ref|NM_001034312.1|, gi|77735406|ref|NM_001034228.1|, gi|157279852|ref|NM_001104971.1|, gi|300795686|ref|NM_001192774.1|, gi|329664958|ref|NM_001206039.1|, gi|343183418|ref|NR_044990.1|, gi|402745573|ref|NM_001101167.2|, gi|114051284|ref|NM_001046190.1|, gi|31341840|ref|NM_174494.2|, gi|402692241|ref|NM_001075893.2|, gi|114051731|ref|NM_001045978.1|, gi|62751706|ref|NM_001015551.1|, g…
GO:0010605	negative regulation of macromolecule metabolic process	133	gi|94966943|ref|NM_001040575.1|, gi|262073037|ref|NM_001166502.1|, gi|331028513|ref|NM_001191433.1|, gi|41386728|ref|NM_176612.1|, gi|78365304|ref|NM_001035456.1|, gi|402745768|ref|NM_174440.4|, gi|27806088|ref|NM_174435.1|, gi|164448728|ref|NM_001034725.2|, gi|402744021|ref|NM_001075774.2|, gi|31341398|ref|NM_181024.2|, gi|31343049|ref|NM_174010.2|, gi|62460521|ref|NM_001014913.1|, gi|75677539|r…
GO:0016236	macroautophagy	8	gi|116003844|ref|NM_001076812.1|, gi|126723747|ref|NM_001082442.1|, gi|147902150|ref|NM_001034706.2|, gi|402692110|ref|NM_001033627.2|, gi|300796195|ref|NM_001192287.1|, gi|346421450|ref|NM_001077848.2|, gi|300794333|ref|NM_001191427.1|, gi|402692952|ref|NM_001038165.2|
GO:0050801	ion homeostasis	49	gi|139949219|ref|NM_001083635.1|, gi|84000236|ref|NM_001038128.1|, gi|156120712|ref|NM_001102033.1|, gi|329663782|ref|NM_001205893.1|, gi|402692618|ref|NM_001075350.2|, gi|62460519|ref|NM_001014912.1|, gi|153792752|ref|NM_001046074.2|, gi|329664791|ref|NM_001206019.1|, gi|402691768|ref|NM_001098156.2|, gi|402691795|ref|NM_001035103.2|, gi|27806088|ref|NM_174435.1|, gi|115496279|ref|NM_001075991.1…
GO:0009062	fatty acid catabolic process	14	gi|114051284|ref|NM_001046190.1|, gi|31341840|ref|NM_174494.2|, gi|402692241|ref|NM_001075893.2|, gi|31342292|ref|NM_174335.2|, gi|75832059|ref|NM_174336.3|, gi|114051336|ref|NM_001046183.1|, gi|154152034|ref|NM_001100348.1|, gi|402692556|ref|NM_001038548.2|, gi|402745922|ref|NM_001045948.2|, gi|149642724|ref|NM_001098949.1|, gi|402692727|ref|NM_001076212.2|, gi|77736390|ref|NM_001034723.1|, gi|7…
GO:0045598	regulation of fat cell differentiation	7	gi|58332431|ref|NM_178317.3|, gi|300794234|ref|NM_001191178.1|, gi|402747096|ref|NM_001079614.2|, gi|31341398|ref|NM_181024.2|, gi|109948280|ref|NR_003096.1|, gi|109948281|ref|NR_003097.1|, gi|402693113|ref|NM_001034538.2|
GO:0010506	regulation of autophagy	10	gi|300796195|ref|NM_001192287.1|, gi|346421450|ref|NM_001077848.2|, gi|300794333|ref|NM_001191427.1|, gi|402692110|ref|NM_001033627.2|, gi|402692952|ref|NM_001038165.2|, gi|402693285|ref|NM_001109802.2|, gi|329664315|ref|NM_001205448.1|, gi|402693023|ref|NM_001078058.2|, gi|219804279|ref|NM_001143855.1|, gi|402744408|ref|NM_001075368.2|
GO:0006613	cotranslational protein targeting to membrane	9	gi|75832072|ref|NM_174731.3|, gi|77735906|ref|NM_001034478.1|, gi|115497557|ref|NM_001075122.1|, gi|329664361|ref|NM_001206221.1|, gi|402691688|ref|NM_001015512.3|, gi|402692502|ref|NM_001015543.2|, gi|402693445|ref|NM_001077830.2|, gi|402767124|ref|NM_001082422.2|, gi|329663545|ref|NM_001205604.1|
GO:0008406	gonad development	14	gi|147899289|ref|NM_001098053.1|, gi|41386765|ref|NM_174061.1|, gi|27806618|ref|NM_174060.1|, gi|157427783|ref|NM_001105328.1|, gi|300796116|ref|NM_001193051.1|, gi|402744034|ref|NM_001046222.2|, gi|329665045|ref|NM_001206048.1|, gi|402693413|ref|NM_175801.3|, gi|115495844|ref|NM_001075509.1|, gi|164518999|ref|NM_001113296.1|, gi|329664151|ref|NM_001205939.1|, gi|31340805|ref|NM_174734.2|, gi|115…
GO:0010638	positive regulation of organelle organization	17	gi|115497129|ref|NM_001076072.1|, gi|62751672|ref|NM_001015586.1|, gi|77736190|ref|NM_001034622.1|, gi|402744207|ref|NM_174176.3|, gi|300796030|ref|NM_001192023.1|, gi|31342663|ref|NM_174177.2|, gi|115495704|ref|NM_001076163.1|, gi|156523129|ref|NM_001102509.1|, gi|402693113|ref|NM_001034538.2|, gi|115495764|ref|NM_001076169.1|, gi|402691875|ref|NM_001101303.2|, gi|402746774|ref|NM_001082456.2|, …
GO:0002376	immune system process	161	gi|31342230|ref|NM_174358.2|, gi|77736414|ref|NM_001034735.1|, gi|114051052|ref|NM_001046622.1|, gi|402746464|ref|NM_001035009.2|, gi|31341725|ref|NM_174538.2|, gi|402692998|ref|NM_001046524.2|, gi|402693229|ref|NM_001034662.2|, gi|402745371|ref|NM_001034441.2|, gi|402745636|ref|NM_174035.4|, gi|125991941|ref|NM_001081604.1|, gi|329664457|ref|NM_001205466.1|, gi|330367546|ref|NM_001206459.1|, gi|…
GO:0061097	regulation of protein tyrosine kinase activity	7	gi|116003812|ref|NM_001076796.1|, gi|402745768|ref|NM_174440.4|, gi|261490691|ref|NM_001024514.2|, gi|329664968|ref|NM_001206040.1|, gi|156718139|ref|NM_001103105.1|, gi|205277475|ref|NM_001075403.2|, gi|115495820|ref|NM_001076249.1|
GO:0060341	regulation of cellular localization	55	gi|31341051|ref|NM_174816.2|, gi|402743596|ref|NM_173916.3|, gi|41386791|ref|NM_174287.1|, gi|402692278|ref|NM_174537.3|, gi|31341394|ref|NM_181020.2|, gi|148236342|ref|NM_001097573.1|, gi|402693113|ref|NM_001034538.2|, gi|329663782|ref|NM_001205893.1|, gi|198282056|ref|NM_001099362.1|, gi|300793842|ref|NM_001192426.1|, gi|402692220|ref|NM_001035351.2|, gi|47564057|ref|NM_001001157.1|, gi|3312841…
GO:0051240	positive regulation of multicellular organismal process	53	gi|41386791|ref|NM_174287.1|, gi|41386736|ref|NM_177518.1|, gi|118151099|ref|NM_001078004.1|, gi|329664315|ref|NM_001205448.1|, gi|402746774|ref|NM_001082456.2|, gi|300795188|ref|NM_001192749.1|, gi|300797979|ref|NM_001192118.1|, gi|300793842|ref|NM_001192426.1|, gi|93205067|ref|NM_001001161.2|, gi|262073109|ref|NM_001166522.1|, gi|402692278|ref|NM_174537.3|, gi|31343049|ref|NM_174010.2|, gi|7366…
GO:0030814	regulation of cAMP metabolic process	13	gi|31341394|ref|NM_181020.2|, gi|31342824|ref|NM_174109.2|, gi|41386775|ref|NM_174110.1|, gi|150247053|ref|NM_001099393.1|, gi|156121030|ref|NM_001102192.1|, gi|329664151|ref|NM_001205939.1|, gi|402691875|ref|NM_001101303.2|, gi|402743596|ref|NM_173916.3|, gi|27806088|ref|NM_174435.1|, gi|31342545|ref|NM_174229.2|, gi|41386791|ref|NM_174287.1|, gi|402691654|ref|NM_001143737.2|, gi|112181314|ref|N…
GO:0051056	regulation of small GTPase mediated signal transduction	38	gi|77735898|ref|NM_001034474.1|, gi|148236342|ref|NM_001097573.1|, gi|215422351|ref|NM_001103109.2|, gi|329664531|ref|NM_001205731.1|, gi|300797316|ref|NM_001192598.1|, gi|402691875|ref|NM_001101303.2|, gi|300797474|ref|NM_001191326.1|, gi|84000026|ref|NM_001038029.1|, gi|115496247|ref|NM_001076545.1|, gi|300793747|ref|NM_001192421.1|, gi|329663140|ref|NM_001206310.1|, gi|329664641|ref|NM_0012054…
GO:0009060	aerobic respiration	9	gi|114051426|ref|NM_001046145.1|, gi|402693375|ref|NM_001035386.2|, gi|402746592|ref|NM_001017948.3|, gi|31342657|ref|NM_174178.2|, gi|31342658|ref|NM_174179.2|, gi|134085794|ref|NM_001083452.1|, gi|300794320|ref|NM_001192706.1|, gi|329663409|ref|NM_001205838.1|, gi|451958095|ref|NM_173943.3|
GO:0006605	protein targeting	47	gi|46810276|ref|NM_173953.2|, gi|114051336|ref|NM_001046183.1|, gi|402692727|ref|NM_001076212.2|, gi|154152034|ref|NM_001100348.1|, gi|164420790|ref|NM_001113252.1|, gi|300795273|ref|NM_001193009.1|, gi|402743838|ref|NM_001046488.2|, gi|77736390|ref|NM_001034723.1|, gi|75832072|ref|NM_174731.3|, gi|77735906|ref|NM_001034478.1|, gi|115497557|ref|NM_001075122.1|, gi|329664361|ref|NM_001206221.1|, g…
GO:0032872	regulation of stress-activated MAPK cascade	18	gi|300797144|ref|NM_001192334.1|, gi|300797825|ref|NM_001191343.1|, gi|164420790|ref|NM_001113252.1|, gi|153792752|ref|NM_001046074.2|, gi|336088648|ref|NM_001242584.1|, gi|62460589|ref|NM_001014949.1|, gi|115496771|ref|NM_001076033.1|, gi|154707873|ref|NM_001099147.1|, gi|329663170|ref|NM_001206058.1|, gi|329663447|ref|NM_001206100.1|, gi|402746081|ref|NM_001034610.2|, gi|164448728|ref|NM_001034…
GO:0007595	lactation	7	gi|31341394|ref|NM_181020.2|, gi|31343019|ref|NM_174021.2|, gi|46810276|ref|NM_173953.2|, gi|47564069|ref|NM_001001162.1|, gi|139948314|ref|NM_001083669.1|, gi|147904592|ref|NM_001098086.1|, gi|156523073|ref|NM_001102481.1|
GO:0072009	nephron epithelium development	8	gi|115495898|ref|NM_001076195.1|, gi|114050958|ref|NM_001046075.1|, gi|300796962|ref|NM_001192581.1|, gi|402746624|ref|NM_001104996.2|, gi|115497487|ref|NM_001076141.1|, gi|300794234|ref|NM_001191178.1|, gi|115495876|ref|NM_001076247.1|, gi|118151389|ref|NM_001077900.1|
GO:0046849	bone remodeling	7	gi|114052131|ref|NM_001045931.1|, gi|115497487|ref|NM_001076141.1|, gi|205277475|ref|NM_001075403.2|, gi|329664531|ref|NM_001205731.1|, gi|41386775|ref|NM_174110.1|, gi|402691654|ref|NM_001143737.2|, gi|402747116|ref|NM_001098056.2|
GO:0046460	neutral lipid biosynthetic process	11	gi|47564053|ref|NM_001001154.1|, gi|47825362|ref|NM_001001153.2|, gi|115495820|ref|NM_001076249.1|, gi|31341051|ref|NM_174816.2|, gi|115497153|ref|NM_001075650.1|, gi|41386736|ref|NM_177518.1|, gi|62751455|ref|NM_001015537.1|, gi|115495350|ref|NM_001075932.1|, gi|118151179|ref|NM_001078046.1|, gi|139948314|ref|NM_001083669.1|, gi|402744757|ref|NM_001038042.2|
GO:0048878	chemical homeostasis	71	gi|139949219|ref|NM_001083635.1|, gi|84000236|ref|NM_001038128.1|, gi|156120712|ref|NM_001102033.1|, gi|329663782|ref|NM_001205893.1|, gi|402692618|ref|NM_001075350.2|, gi|62460519|ref|NM_001014912.1|, gi|153792752|ref|NM_001046074.2|, gi|329664791|ref|NM_001206019.1|, gi|402691768|ref|NM_001098156.2|, gi|402691795|ref|NM_001035103.2|, gi|27806088|ref|NM_174435.1|, gi|115496279|ref|NM_001075991.1…
GO:0070085	glycosylation	25	gi|402693183|ref|NM_001075190.2|, gi|402743642|ref|NM_001083491.2|, gi|118151179|ref|NM_001078046.1|, gi|75832112|ref|NM_001024485.2|, gi|300798193|ref|NM_001192896.1|, gi|47564071|ref|NM_001001163.1|, gi|148232195|ref|NM_001098113.1|, gi|332308969|ref|NM_001206877.1|, gi|116004170|ref|NM_001076979.1|, gi|300794825|ref|NM_001192732.1|, gi|300797172|ref|NM_001193103.1|, gi|300795251|ref|NM_0011927…
GO:0070372	regulation of ERK1 and ERK2 cascade	12	gi|27806088|ref|NM_174435.1|, gi|77736414|ref|NM_001034735.1|, gi|115495820|ref|NM_001076249.1|, gi|115497721|ref|NM_001075231.1|, gi|122692296|ref|NM_001080219.1|, gi|155372002|ref|NM_001101138.1|, gi|205277475|ref|NM_001075403.2|, gi|402743596|ref|NM_173916.3|, gi|402746081|ref|NM_001034610.2|, gi|295148235|ref|NM_001177740.1|, gi|300794708|ref|NM_001192726.1|, gi|329664531|ref|NM_001205731.1|
GO:0044265	cellular macromolecule catabolic process	70	gi|77735576|ref|NM_001034312.1|, gi|77735406|ref|NM_001034228.1|, gi|157279852|ref|NM_001104971.1|, gi|300795686|ref|NM_001192774.1|, gi|329664958|ref|NM_001206039.1|, gi|343183418|ref|NR_044990.1|, gi|402745573|ref|NM_001101167.2|, gi|75832072|ref|NM_174731.3|, gi|115495752|ref|NM_001076254.1|, gi|148234059|ref|NM_001098071.1|, gi|329112540|ref|NM_001193205.2|, gi|329663344|ref|NM_001205827.1|, …
GO:0016072	rRNA metabolic process	13	gi|402693445|ref|NM_001077830.2|, gi|83715979|ref|NM_001037819.1|, gi|115497999|ref|NM_001075617.1|, gi|147901282|ref|NM_001098092.1|, gi|149642612|ref|NM_001099140.1|, gi|149773569|ref|NM_001098879.1|, gi|149944724|ref|NM_001099185.1|, gi|157427915|ref|NM_001105395.1|, gi|164420728|ref|NM_001076815.2|, gi|300794226|ref|NM_001192957.1|, gi|329755355|ref|NM_001206405.1|, gi|402691688|ref|NM_001015…
GO:0043543	protein acylation	17	gi|77735646|ref|NM_001034347.1|, gi|300798605|ref|NM_001192660.1|, gi|329299040|ref|NM_001191478.1|, gi|85719291|ref|NM_177504.2|, gi|300797074|ref|NM_001191319.1|, gi|329663258|ref|NM_001206069.1|, gi|125630696|ref|NM_001081534.1|, gi|116003858|ref|NM_001076818.1|, gi|117553601|ref|NM_001077518.1|, gi|155371942|ref|NM_001101106.1|, gi|157279924|ref|NM_001105008.1|, gi|157427859|ref|NM_001105367.…
GO:0019725	cellular homeostasis	63	gi|139949219|ref|NM_001083635.1|, gi|329663616|ref|NM_001205870.1|, gi|329664629|ref|NM_001205999.1|, gi|156120712|ref|NM_001102033.1|, gi|329663782|ref|NM_001205893.1|, gi|402692618|ref|NM_001075350.2|, gi|62460519|ref|NM_001014912.1|, gi|153792752|ref|NM_001046074.2|, gi|329664791|ref|NM_001206019.1|, gi|402691768|ref|NM_001098156.2|, gi|402691795|ref|NM_001035103.2|, gi|27806088|ref|NM_174435.…
GO:0007519	skeletal muscle tissue development	17	gi|300797524|ref|NM_001192352.1|, gi|402693222|ref|NM_001104985.2|, gi|300793699|ref|NM_001191395.1|, gi|78045237|ref|NM_001034502.1|, gi|61657915|ref|NM_001012999.2|, gi|156120816|ref|NM_001102085.1|, gi|300797658|ref|NM_001192870.1|, gi|262073078|ref|NM_001166511.1|, gi|27806530|ref|NM_174116.1|, gi|115432046|ref|NM_174402.3|, gi|148227521|ref|NM_001098045.1|, gi|149642806|ref|NM_001099105.1|, …
GO:0097285	cell-type specific apoptotic process	37	gi|295148235|ref|NM_001177740.1|, gi|41386728|ref|NM_176612.1|, gi|77735784|ref|NM_001034415.1|, gi|402692278|ref|NM_174537.3|, gi|31341505|ref|NM_174624.2|, gi|47564093|ref|NM_001001166.1|, gi|77736414|ref|NM_001034735.1|, gi|116003812|ref|NM_001076796.1|, gi|116004040|ref|NM_001076911.1|, gi|300794750|ref|NM_001192984.1|, gi|27806088|ref|NM_174435.1|, gi|163915358|ref|NM_001113174.1|, gi|413867…
GO:0006006	glucose metabolic process	28	gi|31341051|ref|NM_174816.2|, gi|156121030|ref|NM_001102192.1|, gi|77736256|ref|NM_001034653.1|, gi|94400820|ref|NM_174572.4|, gi|329663549|ref|NM_001206116.1|, gi|331284121|ref|NM_001206634.1|, gi|114052936|ref|NM_001046106.1|, gi|300794320|ref|NM_001192706.1|, gi|300795251|ref|NM_001192752.1|, gi|329299072|ref|NM_001205373.1|, gi|329663409|ref|NM_001205838.1|, gi|402691653|ref|NM_001080244.2|, …
GO:0006638	neutral lipid metabolic process	19	gi|47564053|ref|NM_001001154.1|, gi|47825362|ref|NM_001001153.2|, gi|402693375|ref|NM_001035386.2|, gi|402744809|ref|NM_001034676.2|, gi|31341051|ref|NM_174816.2|, gi|115495820|ref|NM_001076249.1|, gi|115497153|ref|NM_001075650.1|, gi|41386736|ref|NM_177518.1|, gi|62751455|ref|NM_001015537.1|, gi|115495350|ref|NM_001075932.1|, gi|118151179|ref|NM_001078046.1|, gi|139948314|ref|NM_001083669.1|, gi…
GO:0048145	regulation of fibroblast proliferation	8	gi|153792752|ref|NM_001046074.2|, gi|154152034|ref|NM_001100348.1|, gi|300796123|ref|NM_001191272.1|, gi|77736414|ref|NM_001034735.1|, gi|115497721|ref|NM_001075231.1|, gi|122692356|ref|NM_001080358.1|, gi|115497487|ref|NM_001076141.1|, gi|281485566|ref|NM_001075837.2|
GO:0045785	positive regulation of cell adhesion	10	gi|31343049|ref|NM_174010.2|, gi|122692356|ref|NM_001080358.1|, gi|31342632|ref|NM_174187.2|, gi|155372034|ref|NM_001101155.1|, gi|158341671|ref|NM_001109981.1|, gi|402744217|ref|NM_001035329.2|, gi|58338219|ref|NM_198221.2|, gi|27806088|ref|NM_174435.1|, gi|289191304|ref|NM_001075250.2|, gi|164420790|ref|NM_001113252.1|
GO:0048870	cell motility	91	gi|115497721|ref|NM_001075231.1|, gi|163915358|ref|NM_001113174.1|, gi|329664765|ref|NM_001206016.1|, gi|115497501|ref|NM_001075911.1|, gi|41386728|ref|NM_176612.1|, gi|402691898|ref|NM_001038160.2|, gi|329112528|ref|NM_001192879.2|, gi|115497129|ref|NM_001076072.1|, gi|156121030|ref|NM_001102192.1|, gi|300793986|ref|NM_001193201.1|, gi|300794973|ref|NM_001191215.1|, gi|300796135|ref|NM_001192796…
GO:0032272	negative regulation of protein polymerization	10	gi|77736190|ref|NM_001034622.1|, gi|156120712|ref|NM_001102033.1|, gi|402691993|ref|NM_001075334.2|, gi|83649734|ref|NM_203362.2|, gi|31342663|ref|NM_174177.2|, gi|300795909|ref|NM_001192529.1|, gi|359751364|ref|NM_001206588.2|, gi|149642576|ref|NM_001099009.1|, gi|329664629|ref|NM_001205999.1|, gi|402693446|ref|NM_001025320.2|
GO:0019538	protein metabolic process	417	gi|402693183|ref|NM_001075190.2|, gi|402743642|ref|NM_001083491.2|, gi|78365304|ref|NM_001035456.1|, gi|115495318|ref|NM_001075166.1|, gi|118151099|ref|NM_001078004.1|, gi|156121122|ref|NM_001102239.1|, gi|402746081|ref|NM_001034610.2|, gi|94966943|ref|NM_001040575.1|, gi|262073037|ref|NM_001166502.1|, gi|331028513|ref|NM_001191433.1|, gi|125991957|ref|NM_001081587.1|, gi|129277506|ref|NM_0010826…
GO:0018212	peptidyl-tyrosine modification	20	gi|261490691|ref|NM_001024514.2|, gi|295148235|ref|NM_001177740.1|, gi|318037237|ref|NM_174571.3|, gi|329744602|ref|NM_001192563.2|, gi|145279642|ref|NM_001076274.2|, gi|149642654|ref|NM_001099130.1|, gi|205277475|ref|NM_001075403.2|, gi|156121186|ref|NM_001102271.1|, gi|219804279|ref|NM_001143855.1|, gi|289191304|ref|NM_001075250.2|, gi|329664968|ref|NM_001206040.1|, gi|156718139|ref|NM_00110310…
GO:0032943	mononuclear cell proliferation	15	gi|31342230|ref|NM_174358.2|, gi|31341505|ref|NM_174624.2|, gi|77736414|ref|NM_001034735.1|, gi|118151099|ref|NM_001078004.1|, gi|295148235|ref|NM_001177740.1|, gi|402744860|ref|NM_001082469.2|, gi|116004490|ref|NM_001077136.1|, gi|31342868|ref|NM_174091.2|, gi|402746081|ref|NM_001034610.2|, gi|115497487|ref|NM_001076141.1|, gi|58338219|ref|NM_198221.2|, gi|115497129|ref|NM_001076072.1|, gi|35975…
GO:0006939	smooth muscle contraction	6	gi|31342458|ref|NM_174270.2|, gi|269315859|ref|NM_001167919.1|, gi|329664765|ref|NM_001206016.1|, gi|78045237|ref|NM_001034502.1|, gi|329664315|ref|NM_001205448.1|, gi|329663152|ref|NM_001205800.1|
GO:0034765	regulation of ion transmembrane transport	23	gi|329663782|ref|NM_001205893.1|, gi|163915358|ref|NM_001113174.1|, gi|31342183|ref|NM_174371.2|, gi|61888891|ref|NM_001013606.1|, gi|62177173|ref|NM_001014383.1|, gi|66792889|ref|NM_001024553.1|, gi|115497895|ref|NM_001075612.1|, gi|115497975|ref|NM_001075207.1|, gi|160333421|ref|NM_001081601.1|, gi|164451487|ref|NM_001113281.1|, gi|253735893|ref|NM_001163249.1|, gi|300794350|ref|NM_001191184.1|…
GO:0006790	sulfur compound metabolic process	15	gi|402745799|ref|NM_001034210.2|, gi|115495902|ref|NM_001075879.1|, gi|166157499|ref|NM_001113769.1|, gi|62752069|ref|NM_001015630.1|, gi|156121042|ref|NM_001102198.1|, gi|77735688|ref|NM_001034366.1|, gi|329663549|ref|NM_001206116.1|, gi|300797716|ref|NM_001192361.1|, gi|115497487|ref|NM_001076141.1|, gi|402743565|ref|NM_001075562.2|, gi|300794026|ref|NM_001193203.1|, gi|402692939|ref|NM_0010824…
GO:0023061	signal release	34	gi|31341051|ref|NM_174816.2|, gi|402743596|ref|NM_173916.3|, gi|148234888|ref|NM_001098108.1|, gi|31341394|ref|NM_181020.2|, gi|413081857|ref|NM_001034727.3|, gi|329663782|ref|NM_001205893.1|, gi|198282056|ref|NM_001099362.1|, gi|300793842|ref|NM_001192426.1|, gi|402692220|ref|NM_001035351.2|, gi|47564057|ref|NM_001001157.1|, gi|331284121|ref|NM_001206634.1|, gi|110350676|ref|NM_174446.3|, gi|115…
GO:0060326	cell chemotaxis	16	gi|115497501|ref|NM_001075911.1|, gi|41386728|ref|NM_176612.1|, gi|27806088|ref|NM_174435.1|, gi|31342632|ref|NM_174187.2|, gi|164420790|ref|NM_001113252.1|, gi|402692278|ref|NM_174537.3|, gi|163915358|ref|NM_001113174.1|, gi|295148235|ref|NM_001177740.1|, gi|77736414|ref|NM_001034735.1|, gi|402691654|ref|NM_001143737.2|, gi|31342534|ref|NM_174233.2|, gi|72534795|ref|NM_001031751.1|, gi|215422351…
GO:0006140	regulation of nucleotide metabolic process	47	gi|31341394|ref|NM_181020.2|, gi|31342824|ref|NM_174109.2|, gi|41386775|ref|NM_174110.1|, gi|150247053|ref|NM_001099393.1|, gi|156121030|ref|NM_001102192.1|, gi|329664151|ref|NM_001205939.1|, gi|402691875|ref|NM_001101303.2|, gi|402743596|ref|NM_173916.3|, gi|27806088|ref|NM_174435.1|, gi|31342545|ref|NM_174229.2|, gi|41386791|ref|NM_174287.1|, gi|402691654|ref|NM_001143737.2|, gi|77735898|ref|NM…
GO:0051271	negative regulation of cellular component movement	18	gi|329112528|ref|NM_001192879.2|, gi|78369397|ref|NM_001035420.1|, gi|125991957|ref|NM_001081587.1|, gi|149642780|ref|NM_001099191.1|, gi|155371866|ref|NM_001101068.1|, gi|156523097|ref|NM_001102493.1|, gi|289191304|ref|NM_001075250.2|, gi|300795188|ref|NM_001192749.1|, gi|329664765|ref|NM_001206016.1|, gi|402692382|ref|NM_001102558.2|, gi|402746774|ref|NM_001082456.2|, gi|31341597|ref|NM_174588.…
GO:0045638	negative regulation of myeloid cell differentiation	7	gi|295148235|ref|NM_001177740.1|, gi|115497487|ref|NM_001076141.1|, gi|402691654|ref|NM_001143737.2|, gi|153792752|ref|NM_001046074.2|, gi|402745858|ref|NM_001083716.2|, gi|129277506|ref|NM_001082604.1|, gi|300796123|ref|NM_001191272.1|
GO:0035148	tube formation	11	gi|115495996|ref|NM_001076192.1|, gi|156523097|ref|NM_001102493.1|, gi|300794174|ref|NM_001191175.1|, gi|300794362|ref|NM_001192964.1|, gi|329755235|ref|NM_001206366.1|, gi|402693209|ref|NM_001038110.2|, gi|402766255|ref|NM_001098083.2|, gi|78369473|ref|NM_001035462.1|, gi|402746624|ref|NM_001104996.2|, gi|115497487|ref|NM_001076141.1|, gi|329112542|ref|NM_001193109.2|
GO:0009311	oligosaccharide metabolic process	7	gi|164448603|ref|NM_001076839.2|, gi|125991753|ref|NM_001002883.2|, gi|300794918|ref|NM_001192736.1|, gi|148540086|ref|NM_173913.2|, gi|47564071|ref|NM_001001163.1|, gi|148232195|ref|NM_001098113.1|, gi|332308969|ref|NM_001206877.1|
GO:0050794	regulation of cellular process	829	gi|62460491|ref|NM_001014901.1|, gi|331284121|ref|NM_001206634.1|, gi|147904941|ref|NM_001011678.2|, gi|156121030|ref|NM_001102192.1|, gi|329664765|ref|NM_001206016.1|, gi|31342230|ref|NM_174358.2|, gi|300794375|ref|NM_001192197.1|, gi|402693268|ref|NM_001079615.2|, gi|58332431|ref|NM_178317.3|, gi|300794234|ref|NM_001191178.1|, gi|402747096|ref|NM_001079614.2|, gi|158517958|ref|NM_001110019.1|, …
GO:0043627	response to estrogen stimulus	10	gi|402747096|ref|NM_001079614.2|, gi|27806088|ref|NM_174435.1|, gi|115432046|ref|NM_174402.3|, gi|115497487|ref|NM_001076141.1|, gi|402744848|ref|NM_001038050.2|, gi|31341394|ref|NM_181020.2|, gi|62460519|ref|NM_001014912.1|, gi|155372076|ref|NM_001101175.1|, gi|329664513|ref|NM_001205473.1|, gi|402747116|ref|NM_001098056.2|
GO:0060402	calcium ion transport into cytosol	7	gi|77404276|ref|NM_001034049.1|, gi|402691654|ref|NM_001143737.2|, gi|402766509|ref|NM_001076138.2|, gi|47564057|ref|NM_001001157.1|, gi|78365304|ref|NM_001035456.1|, gi|329664315|ref|NM_001205448.1|, gi|329664968|ref|NM_001206040.1|
GO:0009108	coenzyme biosynthetic process	6	gi|115497217|ref|NM_001075834.1|, gi|261490660|ref|NM_001166297.1|, gi|274316560|ref|NM_001035039.2|, gi|330417896|ref|NM_001206474.1|, gi|402691796|ref|NM_001083429.2|, gi|402744757|ref|NM_001038042.2|
GO:0002064	epithelial cell development	12	gi|115497487|ref|NM_001076141.1|, gi|115432049|ref|NM_174780.3|, gi|402743457|ref|NM_001097568.2|, gi|402692940|ref|NM_001102227.2|, gi|147906575|ref|NM_174396.3|, gi|139948314|ref|NM_001083669.1|, gi|300798168|ref|NM_001192383.1|, gi|147900687|ref|NM_001098078.1|, gi|160707932|ref|NM_001110786.1|, gi|118151389|ref|NM_001077900.1|, gi|115495844|ref|NM_001075509.1|, gi|413081857|ref|NM_001034727.3|
GO:0007346	regulation of mitotic cell cycle	27	gi|329664917|ref|NM_001205779.1|, gi|300795747|ref|NM_001193033.1|, gi|61656170|ref|NM_001013364.1|, gi|281485566|ref|NM_001075837.2|, gi|84000306|ref|NM_001038167.1|, gi|300794876|ref|NM_001192990.1|, gi|300798065|ref|NM_001192378.1|, gi|157427873|ref|NM_001105374.1|, gi|153792752|ref|NM_001046074.2|, gi|88319940|ref|NM_174635.2|, gi|27806088|ref|NM_174435.1|, gi|41386728|ref|NM_176612.1|, gi|11…
GO:0009791	post-embryonic development	12	gi|136256445|ref|NM_001014389.2|, gi|147900687|ref|NM_001098078.1|, gi|147906575|ref|NM_174396.3|, gi|402744809|ref|NM_001034676.2|, gi|27806988|ref|NM_174545.1|, gi|110350676|ref|NM_174446.3|, gi|147899289|ref|NM_001098053.1|, gi|300794894|ref|NM_001192223.1|, gi|329665045|ref|NM_001206048.1|, gi|402693303|ref|NM_001105355.2|, gi|402766681|ref|NM_001102242.2|, gi|451958154|ref|NM_174048.2|
GO:0022415	viral reproductive process	18	gi|47564069|ref|NM_001001162.1|, gi|93205067|ref|NM_001001161.2|, gi|75832072|ref|NM_174731.3|, gi|329664361|ref|NM_001206221.1|, gi|402691688|ref|NM_001015512.3|, gi|402692502|ref|NM_001015543.2|, gi|402693445|ref|NM_001077830.2|, gi|402767124|ref|NM_001082422.2|, gi|153792238|ref|NM_001099717.1|, gi|114051052|ref|NM_001046622.1|, gi|300798216|ref|NM_001193153.1|, gi|300793699|ref|NM_001191395.1…
GO:0050670	regulation of lymphocyte proliferation	12	gi|31342230|ref|NM_174358.2|, gi|31341505|ref|NM_174624.2|, gi|77736414|ref|NM_001034735.1|, gi|118151099|ref|NM_001078004.1|, gi|295148235|ref|NM_001177740.1|, gi|31342868|ref|NM_174091.2|, gi|402746081|ref|NM_001034610.2|, gi|115497487|ref|NM_001076141.1|, gi|116004490|ref|NM_001077136.1|, gi|58338219|ref|NM_198221.2|, gi|115497129|ref|NM_001076072.1|, gi|359751364|ref|NM_001206588.2|
GO:0007259	JAK-STAT cascade	10	gi|46810276|ref|NM_173953.2|, gi|118151389|ref|NM_001077900.1|, gi|295148235|ref|NM_001177740.1|, gi|318037237|ref|NM_174571.3|, gi|329744602|ref|NM_001192563.2|, gi|145279642|ref|NM_001076274.2|, gi|149642654|ref|NM_001099130.1|, gi|205277475|ref|NM_001075403.2|, gi|300796353|ref|NM_001192039.1|, gi|219804691|ref|NM_001143864.1|
GO:0046483	heterocycle metabolic process	128	gi|48675837|ref|NM_001001526.2|, gi|139948367|ref|NM_001083757.1|, gi|300795251|ref|NM_001192752.1|, gi|332000024|ref|NM_001206714.1|, gi|115497217|ref|NM_001075834.1|, gi|402745799|ref|NM_001034210.2|, gi|31341394|ref|NM_181020.2|, gi|31342824|ref|NM_174109.2|, gi|41386775|ref|NM_174110.1|, gi|150247053|ref|NM_001099393.1|, gi|156121030|ref|NM_001102192.1|, gi|329664151|ref|NM_001205939.1|, gi|4…
GO:0009611	response to wounding	107	gi|41386728|ref|NM_176612.1|, gi|164448728|ref|NM_001034725.2|, gi|402692278|ref|NM_174537.3|, gi|31341725|ref|NM_174538.2|, gi|62460519|ref|NM_001014912.1|, gi|261245062|ref|NM_001166227.1|, gi|300794209|ref|NM_001193212.1|, gi|402745129|ref|NM_001102490.2|, gi|149642654|ref|NM_001099130.1|, gi|157279998|ref|NM_001105045.1|, gi|329664765|ref|NM_001206016.1|, gi|93205067|ref|NM_001001161.2|, gi|2…
GO:0006805	xenobiotic metabolic process	6	gi|31343558|ref|NM_177513.2|, gi|110347575|ref|NM_174212.2|, gi|116003838|ref|NM_001076810.1|, gi|253970393|ref|NM_001163274.1|, gi|402692939|ref|NM_001082459.2|, gi|402745799|ref|NM_001034210.2|
GO:0010467	gene expression	467	gi|329664765|ref|NM_001206016.1|, gi|77735406|ref|NM_001034228.1|, gi|77735576|ref|NM_001034312.1|, gi|157279852|ref|NM_001104971.1|, gi|300795686|ref|NM_001192774.1|, gi|329664958|ref|NM_001206039.1|, gi|343183418|ref|NR_044990.1|, gi|402745573|ref|NM_001101167.2|, gi|402693183|ref|NM_001075190.2|, gi|402743642|ref|NM_001083491.2|, gi|41386728|ref|NM_176612.1|, gi|31341398|ref|NM_181024.2|, gi|3…
GO:0045937	positive regulation of phosphate metabolic process	62	gi|300797144|ref|NM_001192334.1|, gi|300797825|ref|NM_001191343.1|, gi|122692296|ref|NM_001080219.1|, gi|27806088|ref|NM_174435.1|, gi|41386728|ref|NM_176612.1|, gi|300797524|ref|NM_001192352.1|, gi|300797658|ref|NM_001192870.1|, gi|61657915|ref|NM_001012999.2|, gi|72534795|ref|NM_001031751.1|, gi|77736414|ref|NM_001034735.1|, gi|122692356|ref|NM_001080358.1|, gi|402693285|ref|NM_001109802.2|, gi…
GO:0010466	negative regulation of peptidase activity	11	gi|88319940|ref|NM_174635.2|, gi|114326277|ref|NM_174532.3|, gi|115495876|ref|NM_001076247.1|, gi|115497501|ref|NM_001075911.1|, gi|148233095|ref|NM_001098065.1|, gi|157074069|ref|NM_001103276.1|, gi|336088648|ref|NM_001242584.1|, gi|31340899|ref|NM_174768.2|, gi|115497033|ref|NM_001075189.1|, gi|117553605|ref|NM_001077517.1|, gi|402693035|ref|NM_173882.2|
GO:0060627	regulation of vesicle-mediated transport	21	gi|41386791|ref|NM_174287.1|, gi|402692278|ref|NM_174537.3|, gi|31343049|ref|NM_174010.2|, gi|156523169|ref|NM_001102529.1|, gi|156121034|ref|NM_001102194.1|, gi|41386728|ref|NM_176612.1|, gi|219804279|ref|NM_001143855.1|, gi|329664121|ref|NM_001206191.1|, gi|156120408|ref|NM_001101880.1|, gi|27806088|ref|NM_174435.1|, gi|31340817|ref|NM_174738.2|, gi|155372254|ref|NM_001101270.1|, gi|300793980|r…
GO:0050680	negative regulation of epithelial cell proliferation	10	gi|47564093|ref|NM_001001166.1|, gi|115432046|ref|NM_174402.3|, gi|118151389|ref|NM_001077900.1|, gi|402744207|ref|NM_174176.3|, gi|115495820|ref|NM_001076249.1|, gi|148233714|ref|NM_001080241.2|, gi|154152034|ref|NM_001100348.1|, gi|164420790|ref|NM_001113252.1|, gi|300796123|ref|NM_001191272.1|, gi|300796962|ref|NM_001192581.1|
GO:0035303	regulation of dephosphorylation	16	gi|402693268|ref|NM_001079615.2|, gi|115495892|ref|NM_001076244.1|, gi|156121142|ref|NM_001102249.1|, gi|300795166|ref|NM_001192236.1|, gi|329664015|ref|NM_001205922.1|, gi|329665022|ref|NM_001205534.1|, gi|402693312|ref|NM_001046609.2|, gi|402693314|ref|NM_001035305.2|, gi|73853756|ref|NM_174491.3|, gi|336088648|ref|NM_001242584.1|, gi|156523097|ref|NM_001102493.1|, gi|329112540|ref|NM_001193205…
GO:0009967	positive regulation of signal transduction	71	gi|156121030|ref|NM_001102192.1|, gi|77736414|ref|NM_001034735.1|, gi|402746081|ref|NM_001034610.2|, gi|31343019|ref|NM_174021.2|, gi|31343049|ref|NM_174010.2|, gi|47564061|ref|NM_001001159.1|, gi|62460519|ref|NM_001014912.1|, gi|78365304|ref|NM_001035456.1|, gi|115497487|ref|NM_001076141.1|, gi|116004146|ref|NM_001076965.1|, gi|118151099|ref|NM_001078004.1|, gi|148223244|ref|NM_001098139.1|, gi|…
GO:0006979	response to oxidative stress	26	gi|402693375|ref|NM_001035386.2|, gi|62460519|ref|NM_001014912.1|, gi|31343049|ref|NM_174010.2|, gi|62460589|ref|NM_001014949.1|, gi|154707873|ref|NM_001099147.1|, gi|148234762|ref|NM_001098144.1|, gi|156120590|ref|NM_001101971.1|, gi|300794375|ref|NM_001192197.1|, gi|147904941|ref|NM_001011678.2|, gi|118150945|ref|NM_001077922.1|, gi|148236342|ref|NM_001097573.1|, gi|402693285|ref|NM_001109802.2…
GO:0034641	cellular nitrogen compound metabolic process	611	gi|48675837|ref|NM_001001526.2|, gi|139948367|ref|NM_001083757.1|, gi|300795251|ref|NM_001192752.1|, gi|332000024|ref|NM_001206714.1|, gi|329664765|ref|NM_001206016.1|, gi|77735576|ref|NM_001034312.1|, gi|77735406|ref|NM_001034228.1|, gi|157279852|ref|NM_001104971.1|, gi|300795686|ref|NM_001192774.1|, gi|329664958|ref|NM_001206039.1|, gi|343183418|ref|NR_044990.1|, gi|402745573|ref|NM_001101167.2…
GO:0001708	cell fate specification	7	gi|149642654|ref|NM_001099130.1|, gi|149642806|ref|NM_001099105.1|, gi|148224281|ref|NM_001098099.1|, gi|300793986|ref|NM_001193201.1|, gi|300797658|ref|NM_001192870.1|, gi|402745768|ref|NM_174440.4|, gi|115497487|ref|NM_001076141.1|
GO:0006109	regulation of carbohydrate metabolic process	12	gi|31341051|ref|NM_174816.2|, gi|156121030|ref|NM_001102192.1|, gi|77736256|ref|NM_001034653.1|, gi|94400820|ref|NM_174572.4|, gi|115497301|ref|NM_001076409.1|, gi|329663549|ref|NM_001206116.1|, gi|331284121|ref|NM_001206634.1|, gi|329663995|ref|NM_001205408.1|, gi|402693285|ref|NM_001109802.2|, gi|77404270|ref|NM_001034036.1|, gi|41386728|ref|NM_176612.1|, gi|155372002|ref|NM_001101138.1|
GO:0034762	regulation of transmembrane transport	35	gi|329663782|ref|NM_001205893.1|, gi|163915358|ref|NM_001113174.1|, gi|402693113|ref|NM_001034538.2|, gi|78369205|ref|NM_001035469.1|, gi|31342183|ref|NM_174371.2|, gi|61888891|ref|NM_001013606.1|, gi|62177173|ref|NM_001014383.1|, gi|66792889|ref|NM_001024553.1|, gi|115497895|ref|NM_001075612.1|, gi|115497975|ref|NM_001075207.1|, gi|160333421|ref|NM_001081601.1|, gi|164451487|ref|NM_001113281.1|,…
GO:0016568	chromatin modification	53	gi|125991957|ref|NM_001081587.1|, gi|129277506|ref|NM_001082604.1|, gi|300796123|ref|NM_001191272.1|, gi|156120892|ref|NM_001102123.1|, gi|157279924|ref|NM_001105008.1|, gi|62460491|ref|NM_001014901.1|, gi|300798422|ref|NM_001192907.1|, gi|77735646|ref|NM_001034347.1|, gi|300798605|ref|NM_001192660.1|, gi|329299040|ref|NM_001191478.1|, gi|114052403|ref|NM_001046340.1|, gi|115498005|ref|NM_0010756…
GO:0009101	glycoprotein biosynthetic process	30	gi|402693183|ref|NM_001075190.2|, gi|402743642|ref|NM_001083491.2|, gi|75832112|ref|NM_001024485.2|, gi|300798193|ref|NM_001192896.1|, gi|47564071|ref|NM_001001163.1|, gi|148232195|ref|NM_001098113.1|, gi|332308969|ref|NM_001206877.1|, gi|116004170|ref|NM_001076979.1|, gi|300794825|ref|NM_001192732.1|, gi|300797172|ref|NM_001193103.1|, gi|300795251|ref|NM_001192752.1|, gi|402692620|ref|NM_0010761…
GO:0001776	leukocyte homeostasis	8	gi|31342230|ref|NM_174358.2|, gi|359751364|ref|NM_001206588.2|, gi|295148235|ref|NM_001177740.1|, gi|402744207|ref|NM_174176.3|, gi|402744809|ref|NM_001034676.2|, gi|60097920|ref|NM_174264.3|, gi|77736414|ref|NM_001034735.1|, gi|164420790|ref|NM_001113252.1|
GO:0006406	mRNA export from nucleus	9	gi|77735588|ref|NM_001034318.1|, gi|78369221|ref|NM_001035272.1|, gi|115495358|ref|NM_001075798.1|, gi|329112540|ref|NM_001193205.2|, gi|329664569|ref|NM_001205480.1|, gi|402743869|ref|NM_001046300.2|, gi|402745858|ref|NM_001083716.2|, gi|115495602|ref|NM_001075555.1|, gi|402691866|ref|NM_001034718.2|
GO:0032880	regulation of protein localization	31	gi|56119115|ref|NM_001007819.1|, gi|112181314|ref|NM_173970.3|, gi|115495820|ref|NM_001076249.1|, gi|156120712|ref|NM_001102033.1|, gi|329664917|ref|NM_001205779.1|, gi|402691769|ref|NM_001046092.2|, gi|148236342|ref|NM_001097573.1|, gi|402693113|ref|NM_001034538.2|, gi|78369205|ref|NM_001035469.1|, gi|114051811|ref|NM_001046417.1|, gi|156121084|ref|NM_001102219.1|, gi|205277475|ref|NM_001075403.…
GO:0021761	limbic system development	9	gi|115497367|ref|NM_001076221.1|, gi|157074139|ref|NM_001103312.1|, gi|300793986|ref|NM_001193201.1|, gi|402693239|ref|NM_174678.3|, gi|31342842|ref|NM_174102.2|, gi|73853756|ref|NM_174491.3|, gi|115495996|ref|NM_001076192.1|, gi|329664765|ref|NM_001206016.1|, gi|402691898|ref|NM_001038160.2|
GO:0009144	purine nucleoside triphosphate metabolic process	76	gi|139948367|ref|NM_001083757.1|, gi|300795251|ref|NM_001192752.1|, gi|332000024|ref|NM_001206714.1|, gi|116003818|ref|NM_001076798.1|, gi|402746846|ref|NM_001007812.3|, gi|402766264|ref|NM_001101194.2|, gi|77735898|ref|NM_001034474.1|, gi|148236342|ref|NM_001097573.1|, gi|215422351|ref|NM_001103109.2|, gi|329664531|ref|NM_001205731.1|, gi|300797316|ref|NM_001192598.1|, gi|402691875|ref|NM_001101…
GO:0001889	liver development	8	gi|61657915|ref|NM_001012999.2|, gi|72534795|ref|NM_001031751.1|, gi|114050958|ref|NM_001046075.1|, gi|115497487|ref|NM_001076141.1|, gi|155371924|ref|NM_001101097.1|, gi|402745359|ref|NM_001034485.2|, gi|148233714|ref|NM_001080241.2|, gi|115495820|ref|NM_001076249.1|
GO:0035051	cardiac cell differentiation	11	gi|300797979|ref|NM_001192118.1|, gi|350536720|ref|NM_001245928.1|, gi|149642654|ref|NM_001099130.1|, gi|122692356|ref|NM_001080358.1|, gi|300795188|ref|NM_001192749.1|, gi|78045237|ref|NM_001034502.1|, gi|329664765|ref|NM_001206016.1|, gi|164420790|ref|NM_001113252.1|, gi|115497487|ref|NM_001076141.1|, gi|156121030|ref|NM_001102192.1|, gi|156120408|ref|NM_001101880.1|
GO:0070663	regulation of leukocyte proliferation	12	gi|31342230|ref|NM_174358.2|, gi|31341505|ref|NM_174624.2|, gi|77736414|ref|NM_001034735.1|, gi|118151099|ref|NM_001078004.1|, gi|295148235|ref|NM_001177740.1|, gi|31342868|ref|NM_174091.2|, gi|402746081|ref|NM_001034610.2|, gi|115497487|ref|NM_001076141.1|, gi|116004490|ref|NM_001077136.1|, gi|58338219|ref|NM_198221.2|, gi|115497129|ref|NM_001076072.1|, gi|359751364|ref|NM_001206588.2|
GO:0006796	phosphate-containing compound metabolic process	193	gi|402693268|ref|NM_001079615.2|, gi|110347575|ref|NM_174212.2|, gi|114052263|ref|NM_001045922.1|, gi|300797144|ref|NM_001192334.1|, gi|300797825|ref|NM_001191343.1|, gi|31343019|ref|NM_174021.2|, gi|122692296|ref|NM_001080219.1|, gi|27806088|ref|NM_174435.1|, gi|41386728|ref|NM_176612.1|, gi|300797524|ref|NM_001192352.1|, gi|300797658|ref|NM_001192870.1|, gi|78365304|ref|NM_001035456.1|, gi|4027…
GO:0006643	membrane lipid metabolic process	19	gi|139948979|ref|NM_001083642.1|, gi|402745438|ref|NM_001034710.3|, gi|402693128|ref|NM_001035019.2|, gi|139949219|ref|NM_001083635.1|, gi|147899289|ref|NM_001098053.1|, gi|114052279|ref|NM_001045919.1|, gi|78369166|ref|NM_001035427.1|, gi|402691849|ref|NM_001075311.2|, gi|125991753|ref|NM_001002883.2|, gi|300794541|ref|NM_001192973.1|, gi|116004170|ref|NM_001076979.1|, gi|47564071|ref|NM_0010011…
GO:0009581	detection of external stimulus	16	gi|73661171|ref|NM_001031852.1|, gi|47564061|ref|NM_001001159.1|, gi|402691928|ref|NM_174138.3|, gi|402691654|ref|NM_001143737.2|, gi|402744618|ref|NM_001080340.2|, gi|148233714|ref|NM_001080241.2|, gi|122692506|ref|NM_001080245.1|, gi|27806058|ref|NM_174419.1|, gi|62460471|ref|NM_001014890.1|, gi|118151179|ref|NM_001078046.1|, gi|208431784|ref|NM_001135640.1|, gi|262073076|ref|NM_001166510.1|, g…
GO:0007611	learning or memory	14	gi|41386791|ref|NM_174287.1|, gi|116003812|ref|NM_001076796.1|, gi|156120712|ref|NM_001102033.1|, gi|300794081|ref|NM_001192694.1|, gi|329664457|ref|NM_001205466.1|, gi|329664765|ref|NM_001206016.1|, gi|31342545|ref|NM_174229.2|, gi|47564057|ref|NM_001001157.1|, gi|300797524|ref|NM_001192352.1|, gi|402745768|ref|NM_174440.4|, gi|27806088|ref|NM_174435.1|, gi|115495898|ref|NM_001076195.1|, gi|2620…
GO:0016052	carbohydrate catabolic process	23	gi|149642702|ref|NM_001099076.1|, gi|156121030|ref|NM_001102192.1|, gi|77736256|ref|NM_001034653.1|, gi|148540086|ref|NM_173913.2|, gi|300795596|ref|NM_001192258.1|, gi|402693421|ref|NM_001075203.2|, gi|402743565|ref|NM_001075562.2|, gi|114052936|ref|NM_001046106.1|, gi|94400820|ref|NM_174572.4|, gi|300794320|ref|NM_001192706.1|, gi|300795251|ref|NM_001192752.1|, gi|329299072|ref|NM_001205373.1|,…
GO:0044085	cellular component biogenesis	199	gi|139949219|ref|NM_001083635.1|, gi|402745359|ref|NM_001034485.2|, gi|402691898|ref|NM_001038160.2|, gi|41386728|ref|NM_176612.1|, gi|329664765|ref|NM_001206016.1|, gi|164448609|ref|NM_001035345.2|, gi|115497129|ref|NM_001076072.1|, gi|31341968|ref|NM_174449.2|, gi|402745186|ref|NM_001014844.3|, gi|114051336|ref|NM_001046183.1|, gi|402692727|ref|NM_001076212.2|, gi|149642692|ref|NM_001098987.1|,…
GO:0051146	striated muscle cell differentiation	22	gi|300797979|ref|NM_001192118.1|, gi|350536720|ref|NM_001245928.1|, gi|149642654|ref|NM_001099130.1|, gi|122692356|ref|NM_001080358.1|, gi|300795188|ref|NM_001192749.1|, gi|78045237|ref|NM_001034502.1|, gi|329664765|ref|NM_001206016.1|, gi|300797524|ref|NM_001192352.1|, gi|402693222|ref|NM_001104985.2|, gi|300793699|ref|NM_001191395.1|, gi|118601873|ref|NM_001079640.1|, gi|31341778|ref|NM_174516.…
GO:0009259	ribonucleotide metabolic process	84	gi|48675837|ref|NM_001001526.2|, gi|139948367|ref|NM_001083757.1|, gi|300795251|ref|NM_001192752.1|, gi|332000024|ref|NM_001206714.1|, gi|116003818|ref|NM_001076798.1|, gi|402746846|ref|NM_001007812.3|, gi|402766264|ref|NM_001101194.2|, gi|77735898|ref|NM_001034474.1|, gi|148236342|ref|NM_001097573.1|, gi|215422351|ref|NM_001103109.2|, gi|329664531|ref|NM_001205731.1|, gi|300797316|ref|NM_0011925…
GO:0002697	regulation of immune effector process	20	gi|41386791|ref|NM_174287.1|, gi|402692278|ref|NM_174537.3|, gi|164448728|ref|NM_001034725.2|, gi|114051052|ref|NM_001046622.1|, gi|31341725|ref|NM_174538.2|, gi|62460519|ref|NM_001014912.1|, gi|164420790|ref|NM_001113252.1|, gi|31343049|ref|NM_174010.2|, gi|77736414|ref|NM_001034735.1|, gi|402766177|ref|NM_001045916.2|, gi|31342970|ref|NM_174039.2|, gi|31343043|ref|NM_174012.2|, gi|402693412|ref…
GO:0043623	cellular protein complex assembly	39	gi|402745359|ref|NM_001034485.2|, gi|164448609|ref|NM_001035345.2|, gi|115497129|ref|NM_001076072.1|, gi|31341968|ref|NM_174449.2|, gi|402745186|ref|NM_001014844.3|, gi|114051336|ref|NM_001046183.1|, gi|402692727|ref|NM_001076212.2|, gi|78365304|ref|NM_001035456.1|, gi|115494903|ref|NM_001076209.1|, gi|289191304|ref|NM_001075250.2|, gi|62751586|ref|NM_001015671.1|, gi|157427903|ref|NM_001105389.1…
GO:0032886	regulation of microtubule-based process	14	gi|402691898|ref|NM_001038160.2|, gi|329664917|ref|NM_001205779.1|, gi|77736190|ref|NM_001034622.1|, gi|156120712|ref|NM_001102033.1|, gi|402691993|ref|NM_001075334.2|, gi|402693161|ref|NM_001100305.2|, gi|402744478|ref|NM_001098032.2|, gi|148236342|ref|NM_001097573.1|, gi|300798637|ref|NM_001192406.1|, gi|114051811|ref|NM_001046417.1|, gi|329665022|ref|NM_001205534.1|, gi|164448609|ref|NM_001035…
GO:0043413	macromolecule glycosylation	24	gi|402693183|ref|NM_001075190.2|, gi|402743642|ref|NM_001083491.2|, gi|75832112|ref|NM_001024485.2|, gi|300798193|ref|NM_001192896.1|, gi|47564071|ref|NM_001001163.1|, gi|148232195|ref|NM_001098113.1|, gi|332308969|ref|NM_001206877.1|, gi|116004170|ref|NM_001076979.1|, gi|300794825|ref|NM_001192732.1|, gi|300797172|ref|NM_001193103.1|, gi|300795251|ref|NM_001192752.1|, gi|402692620|ref|NM_0010761…
GO:0015031	protein transport	137	gi|77736414|ref|NM_001034735.1|, gi|115496657|ref|NM_001075702.1|, gi|115497895|ref|NM_001075612.1|, gi|116004416|ref|NM_001077099.1|, gi|125991941|ref|NM_001081604.1|, gi|126723232|ref|NM_001082448.1|, gi|136255545|ref|NM_174281.3|, gi|156120590|ref|NM_001101971.1|, gi|156523073|ref|NM_001102481.1|, gi|157785568|ref|NM_001105645.1|, gi|157954064|ref|NM_001109808.1|, gi|164448603|ref|NM_001076839…
GO:0042471	ear morphogenesis	10	gi|115494927|ref|NM_001075854.1|, gi|402693341|ref|NM_001102226.2|, gi|115496789|ref|NM_001075313.1|, gi|148224281|ref|NM_001098099.1|, gi|219521803|ref|NM_001105464.2|, gi|300793986|ref|NM_001193201.1|, gi|300794362|ref|NM_001192964.1|, gi|332164748|ref|NM_001206784.1|, gi|149642870|ref|NM_001098875.1|, gi|148233714|ref|NM_001080241.2|
GO:0032507	maintenance of protein location in cell	11	gi|73853752|ref|NM_174217.2|, gi|115497487|ref|NM_001076141.1|, gi|148236342|ref|NM_001097573.1|, gi|125991895|ref|NM_001081617.1|, gi|330864803|ref|NM_001206583.1|, gi|78369205|ref|NM_001035469.1|, gi|145279642|ref|NM_001076274.2|, gi|329665022|ref|NM_001205534.1|, gi|115496357|ref|NM_001076331.1|, gi|402693161|ref|NM_001100305.2|, gi|402766255|ref|NM_001098083.2|
GO:0019217	regulation of fatty acid metabolic process	8	gi|147904592|ref|NM_001098086.1|, gi|77736390|ref|NM_001034723.1|, gi|31341840|ref|NM_174494.2|, gi|402693285|ref|NM_001109802.2|, gi|66792899|ref|NM_001024558.1|, gi|77404270|ref|NM_001034036.1|, gi|115497153|ref|NM_001075650.1|, gi|329663995|ref|NM_001205408.1|
GO:1900371	regulation of purine nucleotide biosynthetic process	13	gi|31341394|ref|NM_181020.2|, gi|31342824|ref|NM_174109.2|, gi|41386775|ref|NM_174110.1|, gi|150247053|ref|NM_001099393.1|, gi|156121030|ref|NM_001102192.1|, gi|329664151|ref|NM_001205939.1|, gi|402691875|ref|NM_001101303.2|, gi|402743596|ref|NM_173916.3|, gi|27806088|ref|NM_174435.1|, gi|31342545|ref|NM_174229.2|, gi|41386791|ref|NM_174287.1|, gi|402691654|ref|NM_001143737.2|, gi|112181314|ref|N…
GO:0006397	mRNA processing	64	gi|77735406|ref|NM_001034228.1|, gi|77735576|ref|NM_001034312.1|, gi|157279852|ref|NM_001104971.1|, gi|300795686|ref|NM_001192774.1|, gi|329664958|ref|NM_001206039.1|, gi|343183418|ref|NR_044990.1|, gi|402745573|ref|NM_001101167.2|, gi|116003912|ref|NM_001076845.1|, gi|78369221|ref|NM_001035272.1|, gi|77735588|ref|NM_001034318.1|, gi|115495358|ref|NM_001075798.1|, gi|28849926|ref|NM_175701.1|, gi…
GO:0044238	primary metabolic process	958	gi|48675837|ref|NM_001001526.2|, gi|139948367|ref|NM_001083757.1|, gi|300795251|ref|NM_001192752.1|, gi|332000024|ref|NM_001206714.1|, gi|115497379|ref|NM_001075626.1|, gi|329664765|ref|NM_001206016.1|, gi|77735576|ref|NM_001034312.1|, gi|77735406|ref|NM_001034228.1|, gi|157279852|ref|NM_001104971.1|, gi|300795686|ref|NM_001192774.1|, gi|329664958|ref|NM_001206039.1|, gi|343183418|ref|NR_044990.1…
GO:0007202	activation of phospholipase C activity	6	gi|27806088|ref|NM_174435.1|, gi|31342545|ref|NM_174229.2|, gi|156523097|ref|NM_001102493.1|, gi|262073037|ref|NM_001166502.1|, gi|300798326|ref|NM_001191367.1|, gi|328802696|ref|NM_001191401.1|
GO:0030968	endoplasmic reticulum unfolded protein response	9	gi|147904941|ref|NM_001011678.2|, gi|413081857|ref|NM_001034727.3|, gi|31341840|ref|NM_174494.2|, gi|47564073|ref|NM_001001164.1|, gi|115497557|ref|NM_001075122.1|, gi|147904592|ref|NM_001098086.1|, gi|156121030|ref|NM_001102192.1|, gi|329664629|ref|NM_001205999.1|, gi|402693217|ref|NM_174756.3|
GO:0016125	sterol metabolic process	16	gi|402693285|ref|NM_001109802.2|, gi|154152034|ref|NM_001100348.1|, gi|31343512|ref|NM_177497.2|, gi|119331237|ref|NM_001079801.1|, gi|149642566|ref|NM_001098863.1|, gi|157074069|ref|NM_001103276.1|, gi|402692780|ref|NM_001035482.2|, gi|157074157|ref|NM_001103323.1|, gi|31341840|ref|NM_174494.2|, gi|402693183|ref|NM_001075190.2|, gi|31341244|ref|NM_174835.2|, gi|114050958|ref|NM_001046075.1|, gi|…
GO:0002218	activation of innate immune response	9	gi|31343019|ref|NM_174021.2|, gi|115497301|ref|NM_001076409.1|, gi|300796030|ref|NM_001192023.1|, gi|402744889|ref|NM_001075696.2|, gi|402746081|ref|NM_001034610.2|, gi|118151099|ref|NM_001078004.1|, gi|73661171|ref|NM_001031852.1|, gi|295148235|ref|NM_001177740.1|, gi|300795239|ref|NM_001191228.1|
GO:0010243	response to organic nitrogen	6	gi|402692692|ref|NM_181812.2|, gi|402745359|ref|NM_001034485.2|, gi|402693285|ref|NM_001109802.2|, gi|262073078|ref|NM_001166511.1|, gi|300796779|ref|NM_001192828.1|, gi|61656170|ref|NM_001013364.1|
GO:0071900	regulation of protein serine/threonine kinase activity	35	gi|300797144|ref|NM_001192334.1|, gi|300797825|ref|NM_001191343.1|, gi|122692296|ref|NM_001080219.1|, gi|27806088|ref|NM_174435.1|, gi|164448728|ref|NM_001034725.2|, gi|402744021|ref|NM_001075774.2|, gi|61657915|ref|NM_001012999.2|, gi|72534795|ref|NM_001031751.1|, gi|77736414|ref|NM_001034735.1|, gi|122692356|ref|NM_001080358.1|, gi|402693285|ref|NM_001109802.2|, gi|402744889|ref|NM_001075696.2|…
GO:0060191	regulation of lipase activity	11	gi|402693268|ref|NM_001079615.2|, gi|27806088|ref|NM_174435.1|, gi|31342545|ref|NM_174229.2|, gi|156523097|ref|NM_001102493.1|, gi|262073037|ref|NM_001166502.1|, gi|300798326|ref|NM_001191367.1|, gi|328802696|ref|NM_001191401.1|, gi|402766177|ref|NM_001045916.2|, gi|78365304|ref|NM_001035456.1|, gi|31342534|ref|NM_174233.2|, gi|402693183|ref|NM_001075190.2|
GO:0010740	positive regulation of intracellular protein kinase cascade	42	gi|31343019|ref|NM_174021.2|, gi|31343049|ref|NM_174010.2|, gi|47564061|ref|NM_001001159.1|, gi|62460519|ref|NM_001014912.1|, gi|78365304|ref|NM_001035456.1|, gi|115497487|ref|NM_001076141.1|, gi|116004146|ref|NM_001076965.1|, gi|118151099|ref|NM_001078004.1|, gi|148223244|ref|NM_001098139.1|, gi|148236342|ref|NM_001097573.1|, gi|156120484|ref|NM_001101918.1|, gi|164420786|ref|NM_001038176.2|, gi…
GO:0071902	positive regulation of protein serine/threonine kinase activity	20	gi|300797144|ref|NM_001192334.1|, gi|300797825|ref|NM_001191343.1|, gi|122692296|ref|NM_001080219.1|, gi|61657915|ref|NM_001012999.2|, gi|72534795|ref|NM_001031751.1|, gi|77736414|ref|NM_001034735.1|, gi|122692356|ref|NM_001080358.1|, gi|402693285|ref|NM_001109802.2|, gi|402744889|ref|NM_001075696.2|, gi|402746081|ref|NM_001034610.2|, gi|329112523|ref|NM_001191147.2|, gi|47564061|ref|NM_001001159…
GO:0007596	blood coagulation	49	gi|93205067|ref|NM_001001161.2|, gi|262073109|ref|NM_001166522.1|, gi|31342006|ref|NM_174436.2|, gi|27806088|ref|NM_174435.1|, gi|295148235|ref|NM_001177740.1|, gi|31343049|ref|NM_174010.2|, gi|147904941|ref|NM_001011678.2|, gi|27807036|ref|NM_174574.1|, gi|31341505|ref|NM_174624.2|, gi|31341731|ref|NM_174536.2|, gi|75832078|ref|NM_175824.2|, gi|116003812|ref|NM_001076796.1|, gi|118150945|ref|NM_…
GO:1900544	positive regulation of purine nucleotide metabolic process	13	gi|31341394|ref|NM_181020.2|, gi|31342824|ref|NM_174109.2|, gi|41386775|ref|NM_174110.1|, gi|150247053|ref|NM_001099393.1|, gi|156121030|ref|NM_001102192.1|, gi|329664151|ref|NM_001205939.1|, gi|402691875|ref|NM_001101303.2|, gi|402743596|ref|NM_173916.3|, gi|27806088|ref|NM_174435.1|, gi|31342545|ref|NM_174229.2|, gi|41386791|ref|NM_174287.1|, gi|402691654|ref|NM_001143737.2|, gi|112181314|ref|N…
GO:0042593	glucose homeostasis	15	gi|31341051|ref|NM_174816.2|, gi|402743596|ref|NM_173916.3|, gi|31341398|ref|NM_181024.2|, gi|61657915|ref|NM_001012999.2|, gi|93205067|ref|NM_001001161.2|, gi|109948280|ref|NR_003096.1|, gi|109948281|ref|NR_003097.1|, gi|115495876|ref|NM_001076247.1|, gi|155372002|ref|NM_001101138.1|, gi|402693285|ref|NM_001109802.2|, gi|402693421|ref|NM_001075203.2|, gi|329664101|ref|NM_001205677.1|, gi|3296647…
GO:0002576	platelet degranulation	9	gi|31342642|ref|NM_174183.2|, gi|116003812|ref|NM_001076796.1|, gi|156523111|ref|NM_001102500.1|, gi|164420790|ref|NM_001113252.1|, gi|295148235|ref|NM_001177740.1|, gi|318037237|ref|NM_174571.3|, gi|402692220|ref|NM_001035351.2|, gi|329663152|ref|NM_001205800.1|, gi|402692278|ref|NM_174537.3|
GO:0006625	protein targeting to peroxisome	6	gi|114051336|ref|NM_001046183.1|, gi|402692727|ref|NM_001076212.2|, gi|154152034|ref|NM_001100348.1|, gi|77736390|ref|NM_001034723.1|, gi|115496114|ref|NM_001076317.1|, gi|149642692|ref|NM_001098987.1|
GO:0023056	positive regulation of signaling	75	gi|156121030|ref|NM_001102192.1|, gi|41386791|ref|NM_174287.1|, gi|77736414|ref|NM_001034735.1|, gi|402746081|ref|NM_001034610.2|, gi|31343019|ref|NM_174021.2|, gi|31343049|ref|NM_174010.2|, gi|47564061|ref|NM_001001159.1|, gi|62460519|ref|NM_001014912.1|, gi|78365304|ref|NM_001035456.1|, gi|115497487|ref|NM_001076141.1|, gi|116004146|ref|NM_001076965.1|, gi|118151099|ref|NM_001078004.1|, gi|1482…
GO:0007265	Ras protein signal transduction	20	gi|31342534|ref|NM_174233.2|, gi|118150945|ref|NM_001077922.1|, gi|134085909|ref|NM_001083498.1|, gi|157074147|ref|NM_001103316.1|, gi|318037237|ref|NM_174571.3|, gi|148236812|ref|NM_001098118.1|, gi|153791318|ref|NM_001099946.1|, gi|157074069|ref|NM_001103276.1|, gi|402744898|ref|NM_001099010.2|, gi|115496247|ref|NM_001076545.1|, gi|110350676|ref|NM_174446.3|, gi|156523097|ref|NM_001102493.1|, g…
GO:0051301	cell division	49	gi|402744478|ref|NM_001098032.2|, gi|164420790|ref|NM_001113252.1|, gi|31341821|ref|NM_174502.2|, gi|125991899|ref|NM_001081591.1|, gi|156121072|ref|NM_001102213.1|, gi|118150945|ref|NM_001077922.1|, gi|153792752|ref|NM_001046074.2|, gi|31343190|ref|NM_173950.2|, gi|115497721|ref|NM_001075231.1|, gi|329664315|ref|NM_001205448.1|, gi|402693375|ref|NM_001035386.2|, gi|402744207|ref|NM_174176.3|, gi…
GO:0001709	cell fate determination	10	gi|148224281|ref|NM_001098099.1|, gi|115494927|ref|NM_001075854.1|, gi|300794234|ref|NM_001191178.1|, gi|300796394|ref|NM_001192297.1|, gi|149642654|ref|NM_001099130.1|, gi|77736402|ref|NM_001034729.1|, gi|122692356|ref|NM_001080358.1|, gi|329664797|ref|NM_001205764.1|, gi|115497487|ref|NM_001076141.1|, gi|402745372|ref|NM_001077988.2|
GO:0006112	energy reserve metabolic process	24	gi|77736256|ref|NM_001034653.1|, gi|148540086|ref|NM_173913.2|, gi|300795596|ref|NM_001192258.1|, gi|402693421|ref|NM_001075203.2|, gi|66792817|ref|NM_001024515.1|, gi|110347575|ref|NM_174212.2|, gi|170016224|ref|NM_001122729.1|, gi|241666437|ref|NM_001030302.2|, gi|241666439|ref|NM_001162419.1|, gi|241666441|ref|NM_001162420.1|, gi|241666443|ref|NM_001162421.1|, gi|329663549|ref|NM_001206116.1|,…
GO:2000146	negative regulation of cell motility	17	gi|329112528|ref|NM_001192879.2|, gi|78369397|ref|NM_001035420.1|, gi|125991957|ref|NM_001081587.1|, gi|149642780|ref|NM_001099191.1|, gi|155371866|ref|NM_001101068.1|, gi|156523097|ref|NM_001102493.1|, gi|289191304|ref|NM_001075250.2|, gi|300795188|ref|NM_001192749.1|, gi|329664765|ref|NM_001206016.1|, gi|402692382|ref|NM_001102558.2|, gi|402746774|ref|NM_001082456.2|, gi|31341597|ref|NM_174588.…
GO:0071346	cellular response to interferon-gamma	7	gi|115496207|ref|NM_001075746.1|, gi|122692356|ref|NM_001080358.1|, gi|31341398|ref|NM_181024.2|, gi|109948280|ref|NR_003096.1|, gi|109948281|ref|NR_003097.1|, gi|31341725|ref|NM_174538.2|, gi|118151389|ref|NM_001077900.1|
GO:0031398	positive regulation of protein ubiquitination	13	gi|78365304|ref|NM_001035456.1|, gi|115495318|ref|NM_001075166.1|, gi|118151099|ref|NM_001078004.1|, gi|156121122|ref|NM_001102239.1|, gi|402746081|ref|NM_001034610.2|, gi|300794712|ref|NM_001193238.1|, gi|84000306|ref|NM_001038167.1|, gi|300794876|ref|NM_001192990.1|, gi|300798065|ref|NM_001192378.1|, gi|402693229|ref|NM_001034662.2|, gi|402745371|ref|NM_001034441.2|, gi|115495820|ref|NM_0010762…
GO:0045862	positive regulation of proteolysis	6	gi|402746578|ref|NM_001075153.2|, gi|58332431|ref|NM_178317.3|, gi|115495318|ref|NM_001075166.1|, gi|300796696|ref|NM_001192056.1|, gi|160707932|ref|NM_001110786.1|, gi|31341051|ref|NM_174816.2|
GO:0010556	regulation of macromolecule biosynthetic process	333	gi|329664765|ref|NM_001206016.1|, gi|41386728|ref|NM_176612.1|, gi|402766177|ref|NM_001045916.2|, gi|31341398|ref|NM_181024.2|, gi|31343049|ref|NM_174010.2|, gi|62460521|ref|NM_001014913.1|, gi|75677539|ref|NM_001033121.1|, gi|77404270|ref|NM_001034036.1|, gi|84000260|ref|NM_001038137.1|, gi|109948280|ref|NR_003096.1|, gi|109948281|ref|NR_003097.1|, gi|115432046|ref|NM_174402.3|, gi|115494927|ref…
GO:0021953	central nervous system neuron differentiation	12	gi|31342842|ref|NM_174102.2|, gi|149642654|ref|NM_001099130.1|, gi|149642806|ref|NM_001099105.1|, gi|27806088|ref|NM_174435.1|, gi|289191304|ref|NM_001075250.2|, gi|300796135|ref|NM_001192796.1|, gi|114051336|ref|NM_001046183.1|, gi|157074139|ref|NM_001103312.1|, gi|115495844|ref|NM_001075509.1|, gi|147900687|ref|NM_001098078.1|, gi|83649734|ref|NM_203362.2|, gi|402693473|ref|NM_001075418.2|
GO:0009109	coenzyme catabolic process	8	gi|114052630|ref|NM_001046608.1|, gi|329299044|ref|NM_001191391.1|, gi|31342657|ref|NM_174178.2|, gi|31342658|ref|NM_174179.2|, gi|134085794|ref|NM_001083452.1|, gi|300794320|ref|NM_001192706.1|, gi|329663409|ref|NM_001205838.1|, gi|451958095|ref|NM_173943.3|
GO:0065008	regulation of biological quality	250	gi|115497379|ref|NM_001075626.1|, gi|31342230|ref|NM_174358.2|, gi|139949219|ref|NM_001083635.1|, gi|84000236|ref|NM_001038128.1|, gi|329663616|ref|NM_001205870.1|, gi|329664629|ref|NM_001205999.1|, gi|156120712|ref|NM_001102033.1|, gi|329663782|ref|NM_001205893.1|, gi|402692618|ref|NM_001075350.2|, gi|62460519|ref|NM_001014912.1|, gi|153792752|ref|NM_001046074.2|, gi|329664791|ref|NM_001206019.1…
GO:0048584	positive regulation of response to stimulus	102	gi|156121030|ref|NM_001102192.1|, gi|295148235|ref|NM_001177740.1|, gi|402692278|ref|NM_174537.3|, gi|31341051|ref|NM_174816.2|, gi|77736414|ref|NM_001034735.1|, gi|402746081|ref|NM_001034610.2|, gi|114051052|ref|NM_001046622.1|, gi|31343019|ref|NM_174021.2|, gi|115497301|ref|NM_001076409.1|, gi|300796030|ref|NM_001192023.1|, gi|402744889|ref|NM_001075696.2|, gi|31341725|ref|NM_174538.2|, gi|3134…
GO:0051716	cellular response to stimulus	507	gi|62460491|ref|NM_001014901.1|, gi|331284121|ref|NM_001206634.1|, gi|147904941|ref|NM_001011678.2|, gi|156121030|ref|NM_001102192.1|, gi|329664765|ref|NM_001206016.1|, gi|115497721|ref|NM_001075231.1|, gi|31341051|ref|NM_174816.2|, gi|402743596|ref|NM_173916.3|, gi|31343558|ref|NM_177513.2|, gi|110347575|ref|NM_174212.2|, gi|116003838|ref|NM_001076810.1|, gi|253970393|ref|NM_001163274.1|, gi|402…
GO:0042180	cellular ketone metabolic process	95	gi|115497379|ref|NM_001075626.1|, gi|114051284|ref|NM_001046190.1|, gi|187960115|ref|NM_001045969.2|, gi|31341840|ref|NM_174494.2|, gi|402692241|ref|NM_001075893.2|, gi|114051731|ref|NM_001045978.1|, gi|62751706|ref|NM_001015551.1|, gi|157954072|ref|NM_001109797.1|, gi|147904592|ref|NM_001098086.1|, gi|62752069|ref|NM_001015630.1|, gi|118151175|ref|NM_001078042.1|, gi|116003838|ref|NM_001076810.1…
GO:0045667	regulation of osteoblast differentiation	11	gi|115496789|ref|NM_001075313.1|, gi|115497487|ref|NM_001076141.1|, gi|157427783|ref|NM_001105328.1|, gi|402744207|ref|NM_174176.3|, gi|402747096|ref|NM_001079614.2|, gi|153792137|ref|NM_001099702.1|, gi|402743457|ref|NM_001097568.2|, gi|402766255|ref|NM_001098083.2|, gi|289191304|ref|NM_001075250.2|, gi|300793699|ref|NM_001191395.1|, gi|402693113|ref|NM_001034538.2|
GO:0072659	protein localization in plasma membrane	6	gi|110347587|ref|NM_001015640.2|, gi|215422351|ref|NM_001103109.2|, gi|62988291|ref|NM_001017939.1|, gi|148230301|ref|NM_001098119.1|, gi|329664531|ref|NM_001205731.1|, gi|149642982|ref|NM_001099003.1|
GO:1901136	carbohydrate derivative catabolic process	80	gi|114051731|ref|NM_001045978.1|, gi|77735898|ref|NM_001034474.1|, gi|148236342|ref|NM_001097573.1|, gi|215422351|ref|NM_001103109.2|, gi|329664531|ref|NM_001205731.1|, gi|300797316|ref|NM_001192598.1|, gi|402691875|ref|NM_001101303.2|, gi|300797474|ref|NM_001191326.1|, gi|84000026|ref|NM_001038029.1|, gi|115496247|ref|NM_001076545.1|, gi|300793747|ref|NM_001192421.1|, gi|329663140|ref|NM_0012063…
GO:0009057	macromolecule catabolic process	95	gi|77735576|ref|NM_001034312.1|, gi|77735406|ref|NM_001034228.1|, gi|157279852|ref|NM_001104971.1|, gi|300795686|ref|NM_001192774.1|, gi|329664958|ref|NM_001206039.1|, gi|343183418|ref|NR_044990.1|, gi|402745573|ref|NM_001101167.2|, gi|75832072|ref|NM_174731.3|, gi|115495752|ref|NM_001076254.1|, gi|148234059|ref|NM_001098071.1|, gi|329112540|ref|NM_001193205.2|, gi|329663344|ref|NM_001205827.1|, …
GO:0010543	regulation of platelet activation	7	gi|31342006|ref|NM_174436.2|, gi|27806088|ref|NM_174435.1|, gi|295148235|ref|NM_001177740.1|, gi|31342642|ref|NM_174183.2|, gi|115497721|ref|NM_001075231.1|, gi|262073109|ref|NM_001166522.1|, gi|402692278|ref|NM_174537.3|
GO:0032784	regulation of DNA-dependent transcription, elongation	6	gi|129277506|ref|NM_001082604.1|, gi|300796123|ref|NM_001191272.1|, gi|300797825|ref|NM_001191343.1|, gi|329664569|ref|NM_001205480.1|, gi|329664863|ref|NM_001206028.1|, gi|300795560|ref|NM_001193024.1|
GO:0032101	regulation of response to external stimulus	33	gi|164448728|ref|NM_001034725.2|, gi|402692278|ref|NM_174537.3|, gi|31341725|ref|NM_174538.2|, gi|93205067|ref|NM_001001161.2|, gi|262073109|ref|NM_001166522.1|, gi|300796195|ref|NM_001192287.1|, gi|346421450|ref|NM_001077848.2|, gi|300794333|ref|NM_001191427.1|, gi|402692110|ref|NM_001033627.2|, gi|402692952|ref|NM_001038165.2|, gi|31342006|ref|NM_174436.2|, gi|27806088|ref|NM_174435.1|, gi|2951…
GO:0010604	positive regulation of macromolecule metabolic process	205	gi|329664765|ref|NM_001206016.1|, gi|78365304|ref|NM_001035456.1|, gi|115495318|ref|NM_001075166.1|, gi|118151099|ref|NM_001078004.1|, gi|156121122|ref|NM_001102239.1|, gi|402746081|ref|NM_001034610.2|, gi|300797144|ref|NM_001192334.1|, gi|300797825|ref|NM_001191343.1|, gi|122692296|ref|NM_001080219.1|, gi|27806088|ref|NM_174435.1|, gi|41386728|ref|NM_176612.1|, gi|300797524|ref|NM_001192352.1|, …
GO:0007229	integrin-mediated signaling pathway	6	gi|58338219|ref|NM_198221.2|, gi|158341671|ref|NM_001109981.1|, gi|289191304|ref|NM_001075250.2|, gi|300796158|ref|NM_001192797.1|, gi|329663813|ref|NM_001206153.1|, gi|402692278|ref|NM_174537.3|
GO:0048598	embryonic morphogenesis	48	gi|328927061|ref|NM_001191346.2|, gi|329664765|ref|NM_001206016.1|, gi|402766255|ref|NM_001098083.2|, gi|115495996|ref|NM_001076192.1|, gi|156523097|ref|NM_001102493.1|, gi|300794174|ref|NM_001191175.1|, gi|300794362|ref|NM_001192964.1|, gi|329755235|ref|NM_001206366.1|, gi|402693209|ref|NM_001038110.2|, gi|78369473|ref|NM_001035462.1|, gi|115496263|ref|NM_001075989.1|, gi|115497487|ref|NM_001076…
GO:0033619	membrane protein proteolysis	6	gi|115497301|ref|NM_001076409.1|, gi|115497999|ref|NM_001075617.1|, gi|402745768|ref|NM_174440.4|, gi|162287249|ref|NM_001075475.2|, gi|329664181|ref|NM_001205687.1|, gi|31341051|ref|NM_174816.2|
GO:0042278	purine nucleoside metabolic process	65	gi|48675837|ref|NM_001001526.2|, gi|402691796|ref|NM_001083429.2|, gi|77735898|ref|NM_001034474.1|, gi|148236342|ref|NM_001097573.1|, gi|215422351|ref|NM_001103109.2|, gi|329664531|ref|NM_001205731.1|, gi|300797316|ref|NM_001192598.1|, gi|402691875|ref|NM_001101303.2|, gi|300797474|ref|NM_001191326.1|, gi|84000026|ref|NM_001038029.1|, gi|115496247|ref|NM_001076545.1|, gi|300793747|ref|NM_00119242…
GO:0001822	kidney development	22	gi|115497721|ref|NM_001075231.1|, gi|115495898|ref|NM_001076195.1|, gi|114050958|ref|NM_001046075.1|, gi|115495876|ref|NM_001076247.1|, gi|402746774|ref|NM_001082456.2|, gi|118151389|ref|NM_001077900.1|, gi|300796962|ref|NM_001192581.1|, gi|78045237|ref|NM_001034502.1|, gi|115494903|ref|NM_001076209.1|, gi|115432049|ref|NM_174780.3|, gi|31342534|ref|NM_174233.2|, gi|32129301|ref|NM_174130.2|, gi|…
GO:0030810	positive regulation of nucleotide biosynthetic process	13	gi|31341394|ref|NM_181020.2|, gi|31342824|ref|NM_174109.2|, gi|41386775|ref|NM_174110.1|, gi|150247053|ref|NM_001099393.1|, gi|156121030|ref|NM_001102192.1|, gi|329664151|ref|NM_001205939.1|, gi|402691875|ref|NM_001101303.2|, gi|402743596|ref|NM_173916.3|, gi|27806088|ref|NM_174435.1|, gi|31342545|ref|NM_174229.2|, gi|41386791|ref|NM_174287.1|, gi|402691654|ref|NM_001143737.2|, gi|112181314|ref|N…
GO:0019941	modification-dependent protein catabolic process	38	gi|116004180|ref|NM_001076980.1|, gi|118151009|ref|NM_001077953.1|, gi|122692536|ref|NM_001080262.1|, gi|332164687|ref|NM_001206758.1|, gi|134085945|ref|NM_001083376.1|, gi|198282082|ref|NM_001099372.1|, gi|300795664|ref|NM_001193029.1|, gi|329663499|ref|NM_001205853.1|, gi|402691778|ref|NM_001038057.2|, gi|115495820|ref|NM_001076249.1|, gi|126723121|ref|NM_001082440.1|, gi|84000306|ref|NM_001038…
GO:0006904	vesicle docking involved in exocytosis	6	gi|115496303|ref|NM_001076325.1|, gi|156120590|ref|NM_001101971.1|, gi|114053330|ref|NM_001046284.1|, gi|115497337|ref|NM_001076416.1|, gi|156121060|ref|NM_001102207.1|, gi|402692269|ref|NM_001046049.2|
GO:0000184	nuclear-transcribed mRNA catabolic process, nonsense-mediated decay	11	gi|75832072|ref|NM_174731.3|, gi|115495752|ref|NM_001076254.1|, gi|148234059|ref|NM_001098071.1|, gi|329112540|ref|NM_001193205.2|, gi|329663344|ref|NM_001205827.1|, gi|329664361|ref|NM_001206221.1|, gi|402691688|ref|NM_001015512.3|, gi|402692502|ref|NM_001015543.2|, gi|402693445|ref|NM_001077830.2|, gi|402744575|ref|NM_001076411.2|, gi|402767124|ref|NM_001082422.2|
GO:0008016	regulation of heart contraction	8	gi|77404276|ref|NM_001034049.1|, gi|402691654|ref|NM_001143737.2|, gi|27806088|ref|NM_174435.1|, gi|116003818|ref|NM_001076798.1|, gi|148540086|ref|NM_173913.2|, gi|156121030|ref|NM_001102192.1|, gi|164420790|ref|NM_001113252.1|, gi|402692618|ref|NM_001075350.2|
GO:0046474	glycerophospholipid biosynthetic process	18	gi|27807036|ref|NM_174574.1|, gi|300796137|ref|NM_001193052.1|, gi|47564057|ref|NM_001001157.1|, gi|154152032|ref|NM_001100316.1|, gi|329664315|ref|NM_001205448.1|, gi|300796116|ref|NM_001193051.1|, gi|402693351|ref|NM_001105052.2|, gi|60302690|ref|NM_174315.3|, gi|139948314|ref|NM_001083669.1|, gi|300797739|ref|NM_001193130.1|, gi|402766177|ref|NM_001045916.2|, gi|41386736|ref|NM_177518.1|, gi|7…
GO:0007270	neuron-neuron synaptic transmission	6	gi|47564057|ref|NM_001001157.1|, gi|345090995|ref|NM_001185116.2|, gi|345090997|ref|NM_001076321.3|, gi|27806988|ref|NM_174545.1|, gi|300795408|ref|NM_001192760.1|, gi|329663152|ref|NM_001205800.1|
GO:0005996	monosaccharide metabolic process	32	gi|31341051|ref|NM_174816.2|, gi|156121030|ref|NM_001102192.1|, gi|77736256|ref|NM_001034653.1|, gi|94400820|ref|NM_174572.4|, gi|329663549|ref|NM_001206116.1|, gi|331284121|ref|NM_001206634.1|, gi|114052936|ref|NM_001046106.1|, gi|300794320|ref|NM_001192706.1|, gi|300795251|ref|NM_001192752.1|, gi|329299072|ref|NM_001205373.1|, gi|329663409|ref|NM_001205838.1|, gi|402691653|ref|NM_001080244.2|, …
GO:0021543	pallium development	14	gi|115497367|ref|NM_001076221.1|, gi|73853756|ref|NM_174491.3|, gi|115495844|ref|NM_001075509.1|, gi|148224281|ref|NM_001098099.1|, gi|300797658|ref|NM_001192870.1|, gi|402691898|ref|NM_001038160.2|, gi|402693161|ref|NM_001100305.2|, gi|300794894|ref|NM_001192223.1|, gi|114051336|ref|NM_001046183.1|, gi|402692382|ref|NM_001102558.2|, gi|402692727|ref|NM_001076212.2|, gi|31342842|ref|NM_174102.2|,…
GO:0001756	somitogenesis	7	gi|148227521|ref|NM_001098045.1|, gi|27806530|ref|NM_174116.1|, gi|115495996|ref|NM_001076192.1|, gi|219521803|ref|NM_001105464.2|, gi|402745768|ref|NM_174440.4|, gi|115494903|ref|NM_001076209.1|, gi|300793986|ref|NM_001193201.1|
GO:0045807	positive regulation of endocytosis	7	gi|31343049|ref|NM_174010.2|, gi|156523169|ref|NM_001102529.1|, gi|31341725|ref|NM_174538.2|, gi|73661171|ref|NM_001031852.1|, gi|289191304|ref|NM_001075250.2|, gi|402692278|ref|NM_174537.3|, gi|300797142|ref|NM_001192078.1|
GO:0043068	positive regulation of programmed cell death	76	gi|155372254|ref|NM_001101270.1|, gi|114051052|ref|NM_001046622.1|, gi|134085945|ref|NM_001083376.1|, gi|31341725|ref|NM_174538.2|, gi|31341051|ref|NM_174816.2|, gi|31342230|ref|NM_174358.2|, gi|31342663|ref|NM_174177.2|, gi|115495764|ref|NM_001076169.1|, gi|115495892|ref|NM_001076244.1|, gi|115497487|ref|NM_001076141.1|, gi|118150945|ref|NM_001077922.1|, gi|156120408|ref|NM_001101880.1|, gi|1583…
GO:0030837	negative regulation of actin filament polymerization	7	gi|83649734|ref|NM_203362.2|, gi|31342663|ref|NM_174177.2|, gi|300795909|ref|NM_001192529.1|, gi|359751364|ref|NM_001206588.2|, gi|149642576|ref|NM_001099009.1|, gi|329664629|ref|NM_001205999.1|, gi|402693446|ref|NM_001025320.2|
GO:0043588	skin development	10	gi|329664765|ref|NM_001206016.1|, gi|31341486|ref|NM_174631.2|, gi|115495844|ref|NM_001075509.1|, gi|115495876|ref|NM_001076247.1|, gi|115497487|ref|NM_001076141.1|, gi|115497721|ref|NM_001075231.1|, gi|147900687|ref|NM_001098078.1|, gi|157074069|ref|NM_001103276.1|, gi|402691768|ref|NM_001098156.2|, gi|402766255|ref|NM_001098083.2|
GO:2001020	regulation of response to DNA damage stimulus	14	gi|153792238|ref|NM_001099717.1|, gi|153792752|ref|NM_001046074.2|, gi|402746530|ref|NM_001038678.2|, gi|262073037|ref|NM_001166502.1|, gi|402692016|ref|NM_001075412.2|, gi|402692359|ref|NM_001099108.2|, gi|300798168|ref|NM_001192383.1|, gi|148234762|ref|NM_001098144.1|, gi|223278399|ref|NM_176609.3|, gi|261490700|ref|NM_001076289.2|, gi|402691928|ref|NM_174138.3|, gi|77736414|ref|NM_001034735.1|…
GO:0007498	mesoderm development	9	gi|164420790|ref|NM_001113252.1|, gi|329664765|ref|NM_001206016.1|, gi|122692356|ref|NM_001080358.1|, gi|329664797|ref|NM_001205764.1|, gi|115494903|ref|NM_001076209.1|, gi|300794174|ref|NM_001191175.1|, gi|402693150|ref|NM_001098095.2|, gi|402746624|ref|NM_001104996.2|, gi|329664531|ref|NM_001205731.1|
GO:0008063	Toll signaling pathway	6	gi|31343019|ref|NM_174021.2|, gi|115497301|ref|NM_001076409.1|, gi|118151099|ref|NM_001078004.1|, gi|300796030|ref|NM_001192023.1|, gi|402744889|ref|NM_001075696.2|, gi|402746081|ref|NM_001034610.2|
GO:0010171	body morphogenesis	7	gi|300797658|ref|NM_001192870.1|, gi|136256445|ref|NM_001014389.2|, gi|115496789|ref|NM_001075313.1|, gi|147899289|ref|NM_001098053.1|, gi|164420790|ref|NM_001113252.1|, gi|329665045|ref|NM_001206048.1|, gi|329664791|ref|NM_001206019.1|
GO:0043542	endothelial cell migration	17	gi|115497501|ref|NM_001075911.1|, gi|31341051|ref|NM_174816.2|, gi|122692356|ref|NM_001080358.1|, gi|329664765|ref|NM_001206016.1|, gi|47564093|ref|NM_001001166.1|, gi|94966943|ref|NM_001040575.1|, gi|115432046|ref|NM_174402.3|, gi|300797979|ref|NM_001192118.1|, gi|289191304|ref|NM_001075250.2|, gi|27807036|ref|NM_174574.1|, gi|31342970|ref|NM_174039.2|, gi|402691654|ref|NM_001143737.2|, gi|40274…
GO:0048872	homeostasis of number of cells	20	gi|31342230|ref|NM_174358.2|, gi|77735784|ref|NM_001034415.1|, gi|359751364|ref|NM_001206588.2|, gi|295148235|ref|NM_001177740.1|, gi|402744207|ref|NM_174176.3|, gi|402744809|ref|NM_001034676.2|, gi|60097920|ref|NM_174264.3|, gi|402692278|ref|NM_174537.3|, gi|157074157|ref|NM_001103323.1|, gi|329664629|ref|NM_001205999.1|, gi|329112519|ref|NM_001192432.2|, gi|329664765|ref|NM_001206016.1|, gi|627…
GO:0009987	cellular process	1391	gi|62460491|ref|NM_001014901.1|, gi|331284121|ref|NM_001206634.1|, gi|147904941|ref|NM_001011678.2|, gi|329663941|ref|NM_001205657.1|, gi|156121030|ref|NM_001102192.1|, gi|48675837|ref|NM_001001526.2|, gi|139948367|ref|NM_001083757.1|, gi|300795251|ref|NM_001192752.1|, gi|332000024|ref|NM_001206714.1|, gi|402693161|ref|NM_001100305.2|, gi|155372018|ref|NM_001101147.1|, gi|125991941|ref|NM_0010816…
GO:0007268	synaptic transmission	64	gi|329664765|ref|NM_001206016.1|, gi|41386791|ref|NM_174287.1|, gi|31341778|ref|NM_174516.2|, gi|110350676|ref|NM_174446.3|, gi|402743296|ref|NM_001046116.2|, gi|402745372|ref|NM_001077988.2|, gi|148234888|ref|NM_001098108.1|, gi|31341680|ref|NM_174558.2|, gi|31341714|ref|NM_174542.2|, gi|31341715|ref|NM_174543.2|, gi|31342183|ref|NM_174371.2|, gi|31342545|ref|NM_174229.2|, gi|61888891|ref|NM_001…
GO:0007586	digestion	6	gi|402766177|ref|NM_001045916.2|, gi|157785568|ref|NM_001105645.1|, gi|47564053|ref|NM_001001154.1|, gi|31342458|ref|NM_174270.2|, gi|56119081|ref|NM_001007805.1|, gi|402693303|ref|NM_001105355.2|
GO:0006725	cellular aromatic compound metabolic process	24	gi|261490660|ref|NM_001166297.1|, gi|274316560|ref|NM_001035039.2|, gi|330417896|ref|NM_001206474.1|, gi|156121042|ref|NM_001102198.1|, gi|329299044|ref|NM_001191391.1|, gi|83649734|ref|NM_203362.2|, gi|332309190|ref|NM_001206861.1|, gi|221325671|ref|NM_001144852.1|, gi|402744998|ref|NM_001046058.2|, gi|89191837|ref|NM_205813.2|, gi|114326291|ref|NM_001040473.2|, gi|31343289|ref|NM_173907.2|, gi|…
GO:0003001	generation of a signal involved in cell-cell signaling	34	gi|31341051|ref|NM_174816.2|, gi|402743596|ref|NM_173916.3|, gi|148234888|ref|NM_001098108.1|, gi|31341394|ref|NM_181020.2|, gi|413081857|ref|NM_001034727.3|, gi|329663782|ref|NM_001205893.1|, gi|198282056|ref|NM_001099362.1|, gi|300793842|ref|NM_001192426.1|, gi|402692220|ref|NM_001035351.2|, gi|47564057|ref|NM_001001157.1|, gi|331284121|ref|NM_001206634.1|, gi|110350676|ref|NM_174446.3|, gi|115…
GO:0010564	regulation of cell cycle process	40	gi|329664917|ref|NM_001205779.1|, gi|115496889|ref|NM_001076044.1|, gi|115497311|ref|NM_001075631.1|, gi|118601773|ref|NM_001079592.1|, gi|402693268|ref|NM_001079615.2|, gi|60097920|ref|NM_174264.3|, gi|84000250|ref|NM_001038139.1|, gi|115496353|ref|NM_001075358.1|, gi|122692536|ref|NM_001080262.1|, gi|153792204|ref|NM_001099704.1|, gi|164450492|ref|NM_001075476.2|, gi|402693196|ref|NM_001046301.…
GO:0022037	metencephalon development	6	gi|300794362|ref|NM_001192964.1|, gi|83649734|ref|NM_203362.2|, gi|31342842|ref|NM_174102.2|, gi|402693473|ref|NM_001075418.2|, gi|300795560|ref|NM_001193024.1|, gi|402693341|ref|NM_001102226.2|
GO:0009308	amine metabolic process	33	gi|187960115|ref|NM_001045969.2|, gi|300796137|ref|NM_001193052.1|, gi|300796116|ref|NM_001193051.1|, gi|402693351|ref|NM_001105052.2|, gi|60302690|ref|NM_174315.3|, gi|139948314|ref|NM_001083669.1|, gi|300797739|ref|NM_001193130.1|, gi|402766177|ref|NM_001045916.2|, gi|32129301|ref|NM_174130.2|, gi|149642702|ref|NM_001099076.1|, gi|83649734|ref|NM_203362.2|, gi|332309190|ref|NM_001206861.1|, gi|…
GO:0010033	response to organic substance	162	gi|147904941|ref|NM_001011678.2|, gi|31341051|ref|NM_174816.2|, gi|402743596|ref|NM_173916.3|, gi|114326291|ref|NM_001040473.2|, gi|262073109|ref|NM_001166522.1|, gi|118151099|ref|NM_001078004.1|, gi|118151389|ref|NM_001077900.1|, gi|402746081|ref|NM_001034610.2|, gi|72534795|ref|NM_001031751.1|, gi|122692356|ref|NM_001080358.1|, gi|31342469|ref|NM_174265.2|, gi|163915358|ref|NM_001113174.1|, gi|…
GO:0071322	cellular response to carbohydrate stimulus	8	gi|31341051|ref|NM_174816.2|, gi|402743596|ref|NM_173916.3|, gi|329664101|ref|NM_001205677.1|, gi|329664765|ref|NM_001206016.1|, gi|402692155|ref|NM_001076070.2|, gi|27806088|ref|NM_174435.1|, gi|73661171|ref|NM_001031852.1|, gi|329663995|ref|NM_001205408.1|
GO:0040008	regulation of growth	44	gi|300795188|ref|NM_001192749.1|, gi|300797979|ref|NM_001192118.1|, gi|115497745|ref|NM_001076121.1|, gi|300796394|ref|NM_001192297.1|, gi|329112528|ref|NM_001192879.2|, gi|31342534|ref|NM_174233.2|, gi|88319940|ref|NM_174635.2|, gi|153791318|ref|NM_001099946.1|, gi|328802684|ref|NM_001205298.1|, gi|402693314|ref|NM_001035305.2|, gi|300797524|ref|NM_001192352.1|, gi|115494903|ref|NM_001076209.1|,…
GO:0007422	peripheral nervous system development	9	gi|114052566|ref|NM_001045897.1|, gi|156718139|ref|NM_001103105.1|, gi|149642654|ref|NM_001099130.1|, gi|149642806|ref|NM_001099105.1|, gi|402746464|ref|NM_001035009.2|, gi|139949219|ref|NM_001083635.1|, gi|156120616|ref|NM_001101984.1|, gi|198282056|ref|NM_001099362.1|, gi|402745372|ref|NM_001077988.2|
GO:0048015	phosphatidylinositol-mediated signaling	18	gi|27807036|ref|NM_174574.1|, gi|31343019|ref|NM_174021.2|, gi|115497501|ref|NM_001075911.1|, gi|122692346|ref|NM_001080368.1|, gi|156121030|ref|NM_001102192.1|, gi|205277475|ref|NM_001075403.2|, gi|31342642|ref|NM_174183.2|, gi|62460589|ref|NM_001014949.1|, gi|115497721|ref|NM_001075231.1|, gi|154707873|ref|NM_001099147.1|, gi|156718139|ref|NM_001103105.1|, gi|164420790|ref|NM_001113252.1|, gi|2…
GO:0009408	response to heat	9	gi|41386728|ref|NM_176612.1|, gi|66792745|ref|NM_001024493.1|, gi|134085778|ref|NM_001083474.1|, gi|163915358|ref|NM_001113174.1|, gi|402691654|ref|NM_001143737.2|, gi|116004114|ref|NM_001076950.1|, gi|139947562|ref|NM_001083739.1|, gi|300794209|ref|NM_001193212.1|, gi|402744748|ref|NM_001077962.2|
GO:0006935	chemotaxis	58	gi|115497501|ref|NM_001075911.1|, gi|41386728|ref|NM_176612.1|, gi|149642654|ref|NM_001099130.1|, gi|157427783|ref|NM_001105328.1|, gi|300794708|ref|NM_001192726.1|, gi|300796135|ref|NM_001192796.1|, gi|329755235|ref|NM_001206366.1|, gi|300794362|ref|NM_001192964.1|, gi|27806088|ref|NM_174435.1|, gi|31342632|ref|NM_174187.2|, gi|164420790|ref|NM_001113252.1|, gi|402692278|ref|NM_174537.3|, gi|116…
GO:0009615	response to virus	22	gi|31341694|ref|NM_174552.2|, gi|78365288|ref|NM_001035465.1|, gi|156121084|ref|NM_001102219.1|, gi|219522059|ref|NM_001143735.1|, gi|330864764|ref|NM_001206574.1|, gi|31343043|ref|NM_174012.2|, gi|402693412|ref|NM_176653.4|, gi|402745409|ref|NM_001040591.2|, gi|402745548|ref|NM_001105344.2|, gi|31343019|ref|NM_174021.2|, gi|32129301|ref|NM_174130.2|, gi|78045237|ref|NM_001034502.1|, gi|149642570…
GO:0003015	heart process	11	gi|77404276|ref|NM_001034049.1|, gi|27807036|ref|NM_174574.1|, gi|148540086|ref|NM_173913.2|, gi|402745768|ref|NM_174440.4|, gi|78045237|ref|NM_001034502.1|, gi|402691654|ref|NM_001143737.2|, gi|27806088|ref|NM_174435.1|, gi|116003818|ref|NM_001076798.1|, gi|156121030|ref|NM_001102192.1|, gi|164420790|ref|NM_001113252.1|, gi|402692618|ref|NM_001075350.2|
GO:0009889	regulation of biosynthetic process	352	gi|329664765|ref|NM_001206016.1|, gi|402693285|ref|NM_001109802.2|, gi|154152034|ref|NM_001100348.1|, gi|41386728|ref|NM_176612.1|, gi|31341394|ref|NM_181020.2|, gi|31342824|ref|NM_174109.2|, gi|41386775|ref|NM_174110.1|, gi|150247053|ref|NM_001099393.1|, gi|156121030|ref|NM_001102192.1|, gi|329664151|ref|NM_001205939.1|, gi|402691875|ref|NM_001101303.2|, gi|402743596|ref|NM_173916.3|, gi|7740427…
GO:0006954	inflammatory response	47	gi|41386728|ref|NM_176612.1|, gi|164448728|ref|NM_001034725.2|, gi|402692278|ref|NM_174537.3|, gi|31341725|ref|NM_174538.2|, gi|62460519|ref|NM_001014912.1|, gi|27806088|ref|NM_174435.1|, gi|31341597|ref|NM_174588.2|, gi|31342534|ref|NM_174233.2|, gi|31342230|ref|NM_174358.2|, gi|156121084|ref|NM_001102219.1|, gi|300795239|ref|NM_001191228.1|, gi|295148235|ref|NM_001177740.1|, gi|31341505|ref|NM_…
GO:0000087	M phase of mitotic cell cycle	31	gi|329663941|ref|NM_001205657.1|, gi|77736502|ref|NM_001034782.1|, gi|125991895|ref|NM_001081617.1|, gi|155372018|ref|NM_001101147.1|, gi|329663447|ref|NM_001206100.1|, gi|402692181|ref|NM_001076854.2|, gi|160707936|ref|NM_001110788.1|, gi|300798065|ref|NM_001192378.1|, gi|84000306|ref|NM_001038167.1|, gi|300794876|ref|NM_001192990.1|, gi|157427873|ref|NM_001105374.1|, gi|329664917|ref|NM_0012057…
GO:0045765	regulation of angiogenesis	13	gi|47564093|ref|NM_001001166.1|, gi|118151389|ref|NM_001077900.1|, gi|402692382|ref|NM_001102558.2|, gi|27806088|ref|NM_174435.1|, gi|62460519|ref|NM_001014912.1|, gi|118150945|ref|NM_001077922.1|, gi|122692296|ref|NM_001080219.1|, gi|274321630|ref|NM_001075532.2|, gi|402767100|ref|NM_001102028.2|, gi|94966920|ref|NM_001040563.1|, gi|115497487|ref|NM_001076141.1|, gi|329664531|ref|NM_001205731.1|…
GO:0019318	hexose metabolic process	30	gi|31341051|ref|NM_174816.2|, gi|156121030|ref|NM_001102192.1|, gi|77736256|ref|NM_001034653.1|, gi|94400820|ref|NM_174572.4|, gi|329663549|ref|NM_001206116.1|, gi|331284121|ref|NM_001206634.1|, gi|114052936|ref|NM_001046106.1|, gi|300794320|ref|NM_001192706.1|, gi|300795251|ref|NM_001192752.1|, gi|329299072|ref|NM_001205373.1|, gi|329663409|ref|NM_001205838.1|, gi|402691653|ref|NM_001080244.2|, …
GO:0000279	M phase	46	gi|329663941|ref|NM_001205657.1|, gi|402693161|ref|NM_001100305.2|, gi|56119115|ref|NM_001007819.1|, gi|77736502|ref|NM_001034782.1|, gi|125991895|ref|NM_001081617.1|, gi|155372018|ref|NM_001101147.1|, gi|329663447|ref|NM_001206100.1|, gi|402692181|ref|NM_001076854.2|, gi|452403840|ref|NM_001076255.2|, gi|329664917|ref|NM_001205779.1|, gi|402744034|ref|NM_001046222.2|, gi|31342923|ref|NM_174063.2…
GO:0023021	termination of signal transduction	6	gi|31342305|ref|NM_174331.2|, gi|300795369|ref|NM_001192758.1|, gi|328887942|ref|NM_001192209.2|, gi|329663674|ref|NM_001191530.1|, gi|329663680|ref|NM_001205390.1|, gi|402692497|ref|NM_001034707.2|
GO:0022403	cell cycle phase	76	gi|329663941|ref|NM_001205657.1|, gi|402693161|ref|NM_001100305.2|, gi|56119115|ref|NM_001007819.1|, gi|77736502|ref|NM_001034782.1|, gi|125991895|ref|NM_001081617.1|, gi|155372018|ref|NM_001101147.1|, gi|329663447|ref|NM_001206100.1|, gi|402692181|ref|NM_001076854.2|, gi|84000250|ref|NM_001038139.1|, gi|153792204|ref|NM_001099704.1|, gi|164450492|ref|NM_001075476.2|, gi|402693196|ref|NM_00104630…
GO:0000289	nuclear-transcribed mRNA poly(A) tail shortening	7	gi|77735406|ref|NM_001034228.1|, gi|77735576|ref|NM_001034312.1|, gi|157279852|ref|NM_001104971.1|, gi|300795686|ref|NM_001192774.1|, gi|329664958|ref|NM_001206039.1|, gi|343183418|ref|NR_044990.1|, gi|402745573|ref|NM_001101167.2|
GO:0019233	sensory perception of pain	9	gi|47564057|ref|NM_001001157.1|, gi|75832110|ref|NM_001015672.2|, gi|77404276|ref|NM_001034049.1|, gi|115497895|ref|NM_001075612.1|, gi|198282056|ref|NM_001099362.1|, gi|300796055|ref|NM_001192792.1|, gi|160333421|ref|NM_001081601.1|, gi|402691654|ref|NM_001143737.2|, gi|402744618|ref|NM_001080340.2|
GO:0051327	M phase of meiotic cell cycle	12	gi|56119115|ref|NM_001007819.1|, gi|402744034|ref|NM_001046222.2|, gi|31342923|ref|NM_174063.2|, gi|136256445|ref|NM_001014389.2|, gi|402691878|ref|NM_001038193.2|, gi|329664721|ref|NM_001205499.1|, gi|114052708|ref|NM_001046304.1|, gi|300794941|ref|NM_001192737.1|, gi|402692337|ref|NM_001046179.2|, gi|77735924|ref|NM_001034487.1|, gi|281485566|ref|NM_001075837.2|, gi|125991895|ref|NM_001081617.1|
GO:0022404	molting cycle process	15	gi|115495844|ref|NM_001075509.1|, gi|115497721|ref|NM_001075231.1|, gi|125630696|ref|NM_001081534.1|, gi|134085833|ref|NM_001083490.1|, gi|300794362|ref|NM_001192964.1|, gi|402692780|ref|NM_001035482.2|, gi|402746524|ref|NM_001035010.2|, gi|402745768|ref|NM_174440.4|, gi|402747096|ref|NM_001079614.2|, gi|115494901|ref|NM_001075815.1|, gi|115495956|ref|NM_001075523.1|, gi|115497487|ref|NM_00107614…
GO:0030334	regulation of cell migration	36	gi|115497721|ref|NM_001075231.1|, gi|329112528|ref|NM_001192879.2|, gi|78369397|ref|NM_001035420.1|, gi|125991957|ref|NM_001081587.1|, gi|149642780|ref|NM_001099191.1|, gi|155371866|ref|NM_001101068.1|, gi|156523097|ref|NM_001102493.1|, gi|289191304|ref|NM_001075250.2|, gi|300795188|ref|NM_001192749.1|, gi|329664765|ref|NM_001206016.1|, gi|402692382|ref|NM_001102558.2|, gi|402746774|ref|NM_001082…
GO:0007214	gamma-aminobutyric acid signaling pathway	6	gi|27806988|ref|NM_174545.1|, gi|31341714|ref|NM_174542.2|, gi|31341715|ref|NM_174543.2|, gi|31341720|ref|NM_174541.2|, gi|155372218|ref|NM_001101250.1|, gi|300795408|ref|NM_001192760.1|
GO:0045833	negative regulation of lipid metabolic process	10	gi|115497301|ref|NM_001076409.1|, gi|402693113|ref|NM_001034538.2|, gi|31341051|ref|NM_174816.2|, gi|115495820|ref|NM_001076249.1|, gi|116003818|ref|NM_001076798.1|, gi|156120408|ref|NM_001101880.1|, gi|115497721|ref|NM_001075231.1|, gi|402693285|ref|NM_001109802.2|, gi|402766177|ref|NM_001045916.2|, gi|31341840|ref|NM_174494.2|
GO:0050790	regulation of catalytic activity	169	gi|402693268|ref|NM_001079615.2|, gi|300797144|ref|NM_001192334.1|, gi|300797825|ref|NM_001191343.1|, gi|122692296|ref|NM_001080219.1|, gi|27806088|ref|NM_174435.1|, gi|31342545|ref|NM_174229.2|, gi|156523097|ref|NM_001102493.1|, gi|262073037|ref|NM_001166502.1|, gi|300798326|ref|NM_001191367.1|, gi|328802696|ref|NM_001191401.1|, gi|66792857|ref|NM_001024535.1|, gi|300794708|ref|NM_001192726.1|, …
GO:0060193	positive regulation of lipase activity	8	gi|27806088|ref|NM_174435.1|, gi|31342545|ref|NM_174229.2|, gi|156523097|ref|NM_001102493.1|, gi|262073037|ref|NM_001166502.1|, gi|300798326|ref|NM_001191367.1|, gi|328802696|ref|NM_001191401.1|, gi|31342534|ref|NM_174233.2|, gi|402693183|ref|NM_001075190.2|
GO:0009143	nucleoside triphosphate catabolic process	71	gi|77735898|ref|NM_001034474.1|, gi|148236342|ref|NM_001097573.1|, gi|215422351|ref|NM_001103109.2|, gi|329664531|ref|NM_001205731.1|, gi|300797316|ref|NM_001192598.1|, gi|402691875|ref|NM_001101303.2|, gi|300797474|ref|NM_001191326.1|, gi|84000026|ref|NM_001038029.1|, gi|115496247|ref|NM_001076545.1|, gi|300793747|ref|NM_001192421.1|, gi|329663140|ref|NM_001206310.1|, gi|329664641|ref|NM_0012054…
GO:0042113	B cell activation	12	gi|31341505|ref|NM_174624.2|, gi|77736414|ref|NM_001034735.1|, gi|118151099|ref|NM_001078004.1|, gi|295148235|ref|NM_001177740.1|, gi|402744860|ref|NM_001082469.2|, gi|402744809|ref|NM_001034676.2|, gi|281485566|ref|NM_001075837.2|, gi|300794941|ref|NM_001192737.1|, gi|115497745|ref|NM_001076121.1|, gi|300794362|ref|NM_001192964.1|, gi|300798437|ref|NM_001192140.1|, gi|148226476|ref|NM_001098028.…
GO:0051047	positive regulation of secretion	25	gi|31341051|ref|NM_174816.2|, gi|402743596|ref|NM_173916.3|, gi|41386791|ref|NM_174287.1|, gi|402692278|ref|NM_174537.3|, gi|31341394|ref|NM_181020.2|, gi|331284121|ref|NM_001206634.1|, gi|77404276|ref|NM_001034049.1|, gi|115496114|ref|NM_001076317.1|, gi|205277475|ref|NM_001075403.2|, gi|27806088|ref|NM_174435.1|, gi|31340817|ref|NM_174738.2|, gi|155372254|ref|NM_001101270.1|, gi|300793980|ref|N…
GO:0009112	nucleobase metabolic process	7	gi|89191837|ref|NM_205813.2|, gi|114326291|ref|NM_001040473.2|, gi|31342968|ref|NM_174041.2|, gi|155371866|ref|NM_001101068.1|, gi|41386801|ref|NM_177508.1|, gi|164518999|ref|NM_001113296.1|, gi|219804323|ref|NM_001143856.1|
GO:0031344	regulation of cell projection organization	25	gi|115496114|ref|NM_001076317.1|, gi|77736190|ref|NM_001034622.1|, gi|94966959|ref|NM_001040583.1|, gi|155371866|ref|NM_001101068.1|, gi|41386728|ref|NM_176612.1|, gi|115497745|ref|NM_001076121.1|, gi|219804279|ref|NM_001143855.1|, gi|295148235|ref|NM_001177740.1|, gi|300795909|ref|NM_001192529.1|, gi|329664265|ref|NM_001206209.1|, gi|300796394|ref|NM_001192297.1|, gi|163915358|ref|NM_001113174.1…
GO:0010927	cellular component assembly involved in morphogenesis	12	gi|139949219|ref|NM_001083635.1|, gi|402691898|ref|NM_001038160.2|, gi|78045237|ref|NM_001034502.1|, gi|329664765|ref|NM_001206016.1|, gi|350536720|ref|NM_001245928.1|, gi|402693273|ref|NM_001075661.2|, gi|329663599|ref|NM_001206123.1|, gi|402691769|ref|NM_001046092.2|, gi|402745950|ref|NM_001101132.2|, gi|402746499|ref|NM_001038051.2|, gi|164448609|ref|NM_001035345.2|, gi|118601873|ref|NM_001079…
GO:0048522	positive regulation of cellular process	336	gi|156121030|ref|NM_001102192.1|, gi|329664765|ref|NM_001206016.1|, gi|158517958|ref|NM_001110019.1|, gi|331028571|ref|NM_001191202.1|, gi|77736414|ref|NM_001034735.1|, gi|115497721|ref|NM_001075231.1|, gi|31341051|ref|NM_174816.2|, gi|402743596|ref|NM_173916.3|, gi|78365304|ref|NM_001035456.1|, gi|115495318|ref|NM_001075166.1|, gi|118151099|ref|NM_001078004.1|, gi|156121122|ref|NM_001102239.1|, …
GO:0001501	skeletal system development	37	gi|114052566|ref|NM_001045897.1|, gi|115496789|ref|NM_001075313.1|, gi|157427989|ref|NM_001105433.1|, gi|115497487|ref|NM_001076141.1|, gi|147904592|ref|NM_001098086.1|, gi|402747096|ref|NM_001079614.2|, gi|27806088|ref|NM_174435.1|, gi|31341051|ref|NM_174816.2|, gi|156523177|ref|NM_001102533.1|, gi|27806530|ref|NM_174116.1|, gi|157427783|ref|NM_001105328.1|, gi|219521803|ref|NM_001105464.2|, gi|…
GO:1901071	glucosamine-containing compound metabolic process	6	gi|114052263|ref|NM_001045922.1|, gi|328751679|ref|NM_001191143.2|, gi|166157499|ref|NM_001113769.1|, gi|300794026|ref|NM_001193203.1|, gi|402745041|ref|NM_001080287.3|, gi|122692296|ref|NM_001080219.1|
GO:0035295	tube development	44	gi|115495898|ref|NM_001076195.1|, gi|114050958|ref|NM_001046075.1|, gi|328927061|ref|NM_001191346.2|, gi|329664765|ref|NM_001206016.1|, gi|402766255|ref|NM_001098083.2|, gi|402746774|ref|NM_001082456.2|, gi|300796962|ref|NM_001192581.1|, gi|115495996|ref|NM_001076192.1|, gi|156523097|ref|NM_001102493.1|, gi|300794174|ref|NM_001191175.1|, gi|300794362|ref|NM_001192964.1|, gi|329755235|ref|NM_00120…
GO:0042476	odontogenesis	13	gi|402747116|ref|NM_001098056.2|, gi|160707932|ref|NM_001110786.1|, gi|31341884|ref|NM_174479.2|, gi|31342936|ref|NM_174058.2|, gi|156718139|ref|NM_001103105.1|, gi|164420790|ref|NM_001113252.1|, gi|31343019|ref|NM_174021.2|, gi|115497487|ref|NM_001076141.1|, gi|147900687|ref|NM_001098078.1|, gi|158341671|ref|NM_001109981.1|, gi|402693413|ref|NM_175801.3|, gi|402744809|ref|NM_001034676.2|, gi|402…
GO:0006399	tRNA metabolic process	14	gi|402766164|ref|NM_001045876.2|, gi|402745649|ref|NM_001035444.2|, gi|31342561|ref|NM_174220.2|, gi|402692546|ref|NM_174457.3|, gi|116003834|ref|NM_001076805.1|, gi|330688483|ref|NM_001191397.1|, gi|115495032|ref|NM_001075118.1|, gi|402743298|ref|NM_001080233.2|, gi|109948280|ref|NR_003096.1|, gi|109948281|ref|NR_003097.1|, gi|158519862|ref|NM_001110073.1|, gi|402691956|ref|NM_001080273.2|, gi|4…
GO:0007050	cell cycle arrest	41	gi|300794375|ref|NM_001192197.1|, gi|115496889|ref|NM_001076044.1|, gi|115497311|ref|NM_001075631.1|, gi|118601773|ref|NM_001079592.1|, gi|402693268|ref|NM_001079615.2|, gi|60097920|ref|NM_174264.3|, gi|84000250|ref|NM_001038139.1|, gi|115496353|ref|NM_001075358.1|, gi|122692536|ref|NM_001080262.1|, gi|153792204|ref|NM_001099704.1|, gi|164450492|ref|NM_001075476.2|, gi|402693196|ref|NM_001046301.…
GO:0002221	pattern recognition receptor signaling pathway	9	gi|31343019|ref|NM_174021.2|, gi|115497301|ref|NM_001076409.1|, gi|300796030|ref|NM_001192023.1|, gi|402744889|ref|NM_001075696.2|, gi|402746081|ref|NM_001034610.2|, gi|118151099|ref|NM_001078004.1|, gi|73661171|ref|NM_001031852.1|, gi|295148235|ref|NM_001177740.1|, gi|300795239|ref|NM_001191228.1|
GO:0048610	cellular process involved in reproduction	37	gi|56119115|ref|NM_001007819.1|, gi|452403840|ref|NM_001076255.2|, gi|402691898|ref|NM_001038160.2|, gi|300798450|ref|NM_001191129.1|, gi|163915358|ref|NM_001113174.1|, gi|300796219|ref|NM_001193056.1|, gi|402744034|ref|NM_001046222.2|, gi|31342923|ref|NM_174063.2|, gi|136256445|ref|NM_001014389.2|, gi|402691878|ref|NM_001038193.2|, gi|329664721|ref|NM_001205499.1|, gi|114052708|ref|NM_001046304.…
GO:0048546	digestive tract morphogenesis	7	gi|402746774|ref|NM_001082456.2|, gi|402744809|ref|NM_001034676.2|, gi|115497487|ref|NM_001076141.1|, gi|329664925|ref|NM_001205524.1|, gi|155371924|ref|NM_001101097.1|, gi|300796135|ref|NM_001192796.1|, gi|328927061|ref|NM_001191346.2|
GO:0002757	immune response-activating signal transduction	16	gi|295148235|ref|NM_001177740.1|, gi|402692278|ref|NM_174537.3|, gi|31341051|ref|NM_174816.2|, gi|31343019|ref|NM_174021.2|, gi|115497301|ref|NM_001076409.1|, gi|300796030|ref|NM_001192023.1|, gi|402744889|ref|NM_001075696.2|, gi|402746081|ref|NM_001034610.2|, gi|27807036|ref|NM_174574.1|, gi|31343043|ref|NM_174012.2|, gi|115497129|ref|NM_001076072.1|, gi|156120484|ref|NM_001101918.1|, gi|4027457…
GO:0006637	acyl-CoA metabolic process	6	gi|31343558|ref|NM_177513.2|, gi|77736066|ref|NM_001034560.1|, gi|139948314|ref|NM_001083669.1|, gi|346986381|ref|NM_001098941.2|, gi|402766568|ref|NM_001075624.2|, gi|402744757|ref|NM_001038042.2|
GO:0006820	anion transport	29	gi|27806988|ref|NM_174545.1|, gi|31341714|ref|NM_174542.2|, gi|31341715|ref|NM_174543.2|, gi|31341720|ref|NM_174541.2|, gi|70778943|ref|NM_001025331.1|, gi|149642618|ref|NM_001099049.1|, gi|155372218|ref|NM_001101250.1|, gi|156139050|ref|NM_001102374.1|, gi|300795408|ref|NM_001192760.1|, gi|300798569|ref|NM_001192914.1|, gi|329663616|ref|NM_001205870.1|, gi|84000236|ref|NM_001038128.1|, gi|122692…
GO:0009190	cyclic nucleotide biosynthetic process	17	gi|31341394|ref|NM_181020.2|, gi|31342824|ref|NM_174109.2|, gi|41386775|ref|NM_174110.1|, gi|150247053|ref|NM_001099393.1|, gi|156121030|ref|NM_001102192.1|, gi|329664151|ref|NM_001205939.1|, gi|402691875|ref|NM_001101303.2|, gi|402743596|ref|NM_173916.3|, gi|27806088|ref|NM_174435.1|, gi|31342545|ref|NM_174229.2|, gi|41386791|ref|NM_174287.1|, gi|402691654|ref|NM_001143737.2|, gi|31342794|ref|NM…
GO:0048699	generation of neurons	116	gi|31342842|ref|NM_174102.2|, gi|149642654|ref|NM_001099130.1|, gi|149642806|ref|NM_001099105.1|, gi|289191304|ref|NM_001075250.2|, gi|157427783|ref|NM_001105328.1|, gi|300794708|ref|NM_001192726.1|, gi|300796135|ref|NM_001192796.1|, gi|329755235|ref|NM_001206366.1|, gi|300795408|ref|NM_001192760.1|, gi|402693341|ref|NM_001102226.2|, gi|300794362|ref|NM_001192964.1|, gi|300793986|ref|NM_001193201…
GO:0001525	angiogenesis	41	gi|47564093|ref|NM_001001166.1|, gi|118151389|ref|NM_001077900.1|, gi|402692382|ref|NM_001102558.2|, gi|329664765|ref|NM_001206016.1|, gi|31341051|ref|NM_174816.2|, gi|115497501|ref|NM_001075911.1|, gi|122692356|ref|NM_001080358.1|, gi|115497487|ref|NM_001076141.1|, gi|163915358|ref|NM_001113174.1|, gi|300796840|ref|NM_001192831.1|, gi|27807036|ref|NM_174574.1|, gi|31342868|ref|NM_174091.2|, gi|3…
GO:0018108	peptidyl-tyrosine phosphorylation	20	gi|261490691|ref|NM_001024514.2|, gi|295148235|ref|NM_001177740.1|, gi|318037237|ref|NM_174571.3|, gi|329744602|ref|NM_001192563.2|, gi|145279642|ref|NM_001076274.2|, gi|149642654|ref|NM_001099130.1|, gi|205277475|ref|NM_001075403.2|, gi|156121186|ref|NM_001102271.1|, gi|219804279|ref|NM_001143855.1|, gi|289191304|ref|NM_001075250.2|, gi|329664968|ref|NM_001206040.1|, gi|156718139|ref|NM_00110310…
GO:0071844	cellular component assembly at cellular level	116	gi|139949219|ref|NM_001083635.1|, gi|402745359|ref|NM_001034485.2|, gi|402691898|ref|NM_001038160.2|, gi|41386728|ref|NM_176612.1|, gi|164448609|ref|NM_001035345.2|, gi|115497129|ref|NM_001076072.1|, gi|31341968|ref|NM_174449.2|, gi|402745186|ref|NM_001014844.3|, gi|114051336|ref|NM_001046183.1|, gi|402692727|ref|NM_001076212.2|, gi|78365304|ref|NM_001035456.1|, gi|115494903|ref|NM_001076209.1|, …
GO:0042089	cytokine biosynthetic process	9	gi|402766177|ref|NM_001045916.2|, gi|31341694|ref|NM_174552.2|, gi|115497301|ref|NM_001076409.1|, gi|58332431|ref|NM_178317.3|, gi|62460519|ref|NM_001014912.1|, gi|31342868|ref|NM_174091.2|, gi|115495596|ref|NM_001076155.1|, gi|329663177|ref|NM_001205803.1|, gi|359751361|ref|NM_001192288.2|
GO:0030819	positive regulation of cAMP biosynthetic process	13	gi|31341394|ref|NM_181020.2|, gi|31342824|ref|NM_174109.2|, gi|41386775|ref|NM_174110.1|, gi|150247053|ref|NM_001099393.1|, gi|156121030|ref|NM_001102192.1|, gi|329664151|ref|NM_001205939.1|, gi|402691875|ref|NM_001101303.2|, gi|402743596|ref|NM_173916.3|, gi|27806088|ref|NM_174435.1|, gi|31342545|ref|NM_174229.2|, gi|41386791|ref|NM_174287.1|, gi|402691654|ref|NM_001143737.2|, gi|112181314|ref|N…
GO:0008154	actin polymerization or depolymerization	15	gi|115497129|ref|NM_001076072.1|, gi|62751672|ref|NM_001015586.1|, gi|31341968|ref|NM_174449.2|, gi|402745186|ref|NM_001014844.3|, gi|31342663|ref|NM_174177.2|, gi|115495704|ref|NM_001076163.1|, gi|300795909|ref|NM_001192529.1|, gi|359751364|ref|NM_001206588.2|, gi|300796962|ref|NM_001192581.1|, gi|402692251|ref|NM_001083789.2|, gi|402693209|ref|NM_001038110.2|, gi|163915358|ref|NM_001113174.1|, …
GO:0010629	negative regulation of gene expression	91	gi|41386728|ref|NM_176612.1|, gi|31341398|ref|NM_181024.2|, gi|31343049|ref|NM_174010.2|, gi|62460521|ref|NM_001014913.1|, gi|75677539|ref|NM_001033121.1|, gi|77404270|ref|NM_001034036.1|, gi|84000260|ref|NM_001038137.1|, gi|109948280|ref|NR_003096.1|, gi|109948281|ref|NR_003097.1|, gi|115432046|ref|NM_174402.3|, gi|115494927|ref|NM_001075854.1|, gi|115495844|ref|NM_001075509.1|, gi|115495876|ref…
GO:0015758	glucose transport	14	gi|402693285|ref|NM_001109802.2|, gi|60302690|ref|NM_174315.3|, gi|155371850|ref|NM_001101060.1|, gi|241666437|ref|NM_001030302.2|, gi|241666439|ref|NM_001162419.1|, gi|241666441|ref|NM_001162420.1|, gi|241666443|ref|NM_001162421.1|, gi|61657915|ref|NM_001012999.2|, gi|77735394|ref|NM_001034222.1|, gi|402744161|ref|NM_001101838.2|, gi|156718139|ref|NM_001103105.1|, gi|27806088|ref|NM_174435.1|, g…
GO:0008104	protein localization	180	gi|77736414|ref|NM_001034735.1|, gi|115496657|ref|NM_001075702.1|, gi|115497895|ref|NM_001075612.1|, gi|116004416|ref|NM_001077099.1|, gi|125991941|ref|NM_001081604.1|, gi|126723232|ref|NM_001082448.1|, gi|136255545|ref|NM_174281.3|, gi|156120590|ref|NM_001101971.1|, gi|156523073|ref|NM_001102481.1|, gi|157785568|ref|NM_001105645.1|, gi|157954064|ref|NM_001109808.1|, gi|164448603|ref|NM_001076839…
GO:2000116	regulation of cysteine-type endopeptidase activity	29	gi|66792857|ref|NM_001024535.1|, gi|300794708|ref|NM_001192726.1|, gi|41386728|ref|NM_176612.1|, gi|156120408|ref|NM_001101880.1|, gi|329112528|ref|NM_001192879.2|, gi|402744207|ref|NM_174176.3|, gi|88319940|ref|NM_174635.2|, gi|114326277|ref|NM_174532.3|, gi|115495876|ref|NM_001076247.1|, gi|115497501|ref|NM_001075911.1|, gi|148233095|ref|NM_001098065.1|, gi|157074069|ref|NM_001103276.1|, gi|336…
GO:0050793	regulation of developmental process	145	gi|58332431|ref|NM_178317.3|, gi|300794234|ref|NM_001191178.1|, gi|402747096|ref|NM_001079614.2|, gi|158517958|ref|NM_001110019.1|, gi|329664765|ref|NM_001206016.1|, gi|331028571|ref|NM_001191202.1|, gi|402693413|ref|NM_175801.3|, gi|115495876|ref|NM_001076247.1|, gi|451958154|ref|NM_174048.2|, gi|77736414|ref|NM_001034735.1|, gi|115497721|ref|NM_001075231.1|, gi|402766681|ref|NM_001102242.2|, gi…
GO:0048663	neuron fate commitment	7	gi|149642654|ref|NM_001099130.1|, gi|149642806|ref|NM_001099105.1|, gi|300793986|ref|NM_001193201.1|, gi|148224281|ref|NM_001098099.1|, gi|115494903|ref|NM_001076209.1|, gi|164420790|ref|NM_001113252.1|, gi|115495844|ref|NM_001075509.1|
GO:0032851	positive regulation of Rab GTPase activity	6	gi|84000026|ref|NM_001038029.1|, gi|115496247|ref|NM_001076545.1|, gi|300793747|ref|NM_001192421.1|, gi|329663140|ref|NM_001206310.1|, gi|329664641|ref|NM_001205489.1|, gi|329664853|ref|NM_001205771.1|
GO:0023014	signal transduction by phosphorylation	7	gi|115496339|ref|NM_001075826.1|, gi|156718139|ref|NM_001103105.1|, gi|157427783|ref|NM_001105328.1|, gi|164420790|ref|NM_001113252.1|, gi|300795239|ref|NM_001191228.1|, gi|402692302|ref|NM_001045906.2|, gi|402692359|ref|NM_001099108.2|
GO:0006029	proteoglycan metabolic process	7	gi|115497487|ref|NM_001076141.1|, gi|300794026|ref|NM_001193203.1|, gi|402692939|ref|NM_001082459.2|, gi|402745494|ref|NM_173906.4|, gi|115495902|ref|NM_001075879.1|, gi|402693150|ref|NM_001098095.2|, gi|300797716|ref|NM_001192361.1|
GO:0003229	ventricular cardiac muscle tissue development	6	gi|78365304|ref|NM_001035456.1|, gi|148540086|ref|NM_173913.2|, gi|149642654|ref|NM_001099130.1|, gi|300797979|ref|NM_001192118.1|, gi|300795188|ref|NM_001192749.1|, gi|115497487|ref|NM_001076141.1|
GO:0055082	cellular chemical homeostasis	51	gi|139949219|ref|NM_001083635.1|, gi|156120712|ref|NM_001102033.1|, gi|329663782|ref|NM_001205893.1|, gi|402692618|ref|NM_001075350.2|, gi|62460519|ref|NM_001014912.1|, gi|153792752|ref|NM_001046074.2|, gi|329664791|ref|NM_001206019.1|, gi|402691768|ref|NM_001098156.2|, gi|402691795|ref|NM_001035103.2|, gi|27806088|ref|NM_174435.1|, gi|115496279|ref|NM_001075991.1|, gi|163915358|ref|NM_001113174.…
GO:0014031	mesenchymal cell development	12	gi|115495996|ref|NM_001076192.1|, gi|149642654|ref|NM_001099130.1|, gi|329664315|ref|NM_001205448.1|, gi|31340805|ref|NM_174734.2|, gi|402693113|ref|NM_001034538.2|, gi|148233714|ref|NM_001080241.2|, gi|300795188|ref|NM_001192749.1|, gi|115494903|ref|NM_001076209.1|, gi|164420790|ref|NM_001113252.1|, gi|402747096|ref|NM_001079614.2|, gi|62460589|ref|NM_001014949.1|, gi|154707873|ref|NM_001099147.…
GO:0090317	negative regulation of intracellular protein transport	8	gi|402693113|ref|NM_001034538.2|, gi|78369205|ref|NM_001035469.1|, gi|114051811|ref|NM_001046417.1|, gi|156121084|ref|NM_001102219.1|, gi|115496357|ref|NM_001076331.1|, gi|402693161|ref|NM_001100305.2|, gi|402766255|ref|NM_001098083.2|, gi|31343049|ref|NM_174010.2|
GO:0006163	purine nucleotide metabolic process	102	gi|48675837|ref|NM_001001526.2|, gi|139948367|ref|NM_001083757.1|, gi|300795251|ref|NM_001192752.1|, gi|332000024|ref|NM_001206714.1|, gi|402745799|ref|NM_001034210.2|, gi|31341394|ref|NM_181020.2|, gi|31342824|ref|NM_174109.2|, gi|41386775|ref|NM_174110.1|, gi|150247053|ref|NM_001099393.1|, gi|156121030|ref|NM_001102192.1|, gi|329664151|ref|NM_001205939.1|, gi|402691875|ref|NM_001101303.2|, gi|4…
GO:0031575	mitotic cell cycle G1/S transition checkpoint	7	gi|118601773|ref|NM_001079592.1|, gi|281485566|ref|NM_001075837.2|, gi|134085945|ref|NM_001083376.1|, gi|139948611|ref|NM_001083773.1|, gi|402693229|ref|NM_001034662.2|, gi|402745244|ref|NM_001075283.2|, gi|402745371|ref|NM_001034441.2|
GO:0010810	regulation of cell-substrate adhesion	9	gi|31343049|ref|NM_174010.2|, gi|122692356|ref|NM_001080358.1|, gi|31341968|ref|NM_174449.2|, gi|156523073|ref|NM_001102481.1|, gi|27806530|ref|NM_174116.1|, gi|289191304|ref|NM_001075250.2|, gi|31342632|ref|NM_174187.2|, gi|155372034|ref|NM_001101155.1|, gi|158341671|ref|NM_001109981.1|
GO:0044255	cellular lipid metabolic process	103	gi|115497379|ref|NM_001075626.1|, gi|114051284|ref|NM_001046190.1|, gi|31341840|ref|NM_174494.2|, gi|402692241|ref|NM_001075893.2|, gi|147904592|ref|NM_001098086.1|, gi|402693303|ref|NM_001105355.2|, gi|402766177|ref|NM_001045916.2|, gi|118151175|ref|NM_001078042.1|, gi|27807036|ref|NM_174574.1|, gi|402692949|ref|NM_001034419.2|, gi|300796055|ref|NM_001192792.1|, gi|139948979|ref|NM_001083642.1|,…
GO:0043254	regulation of protein complex assembly	25	gi|41386728|ref|NM_176612.1|, gi|329664765|ref|NM_001206016.1|, gi|115497129|ref|NM_001076072.1|, gi|31341968|ref|NM_174449.2|, gi|402745186|ref|NM_001014844.3|, gi|114051336|ref|NM_001046183.1|, gi|77736190|ref|NM_001034622.1|, gi|156120712|ref|NM_001102033.1|, gi|402691993|ref|NM_001075334.2|, gi|83649734|ref|NM_203362.2|, gi|31342663|ref|NM_174177.2|, gi|115495704|ref|NM_001076163.1|, gi|30079…
GO:0016571	histone methylation	12	gi|402744207|ref|NM_174176.3|, gi|62460617|ref|NM_001014962.1|, gi|115495842|ref|NM_001075508.1|, gi|300795560|ref|NM_001193024.1|, gi|402745800|ref|NM_001102151.2|, gi|157427873|ref|NM_001105374.1|, gi|402766681|ref|NM_001102242.2|, gi|329664513|ref|NM_001205473.1|, gi|330864768|ref|NM_001206575.1|, gi|402691694|ref|NM_001077916.2|, gi|219804561|ref|NM_001143861.1|, gi|300798422|ref|NM_001192907…
GO:0031399	regulation of protein modification process	104	gi|78365304|ref|NM_001035456.1|, gi|115495318|ref|NM_001075166.1|, gi|118151099|ref|NM_001078004.1|, gi|156121122|ref|NM_001102239.1|, gi|402746081|ref|NM_001034610.2|, gi|94966943|ref|NM_001040575.1|, gi|262073037|ref|NM_001166502.1|, gi|331028513|ref|NM_001191433.1|, gi|300797144|ref|NM_001192334.1|, gi|300797825|ref|NM_001191343.1|, gi|122692296|ref|NM_001080219.1|, gi|27806088|ref|NM_174435.1…
GO:0051726	regulation of cell cycle	74	gi|300794375|ref|NM_001192197.1|, gi|329664917|ref|NM_001205779.1|, gi|60097920|ref|NM_174264.3|, gi|61656170|ref|NM_001013364.1|, gi|62751368|ref|NM_001015538.1|, gi|300795723|ref|NM_001192776.1|, gi|402691647|ref|NM_001079788.2|, gi|402693047|ref|NM_001101054.2|, gi|402693227|ref|NM_001034358.2|, gi|115496889|ref|NM_001076044.1|, gi|115497311|ref|NM_001075631.1|, gi|118601773|ref|NM_001079592.1…
GO:0016331	morphogenesis of embryonic epithelium	13	gi|115495996|ref|NM_001076192.1|, gi|156523097|ref|NM_001102493.1|, gi|300794174|ref|NM_001191175.1|, gi|300794362|ref|NM_001192964.1|, gi|329755235|ref|NM_001206366.1|, gi|402693209|ref|NM_001038110.2|, gi|402766255|ref|NM_001098083.2|, gi|78369473|ref|NM_001035462.1|, gi|402746624|ref|NM_001104996.2|, gi|115497487|ref|NM_001076141.1|, gi|62460589|ref|NM_001014949.1|, gi|154707873|ref|NM_0010991…
GO:0048754	branching morphogenesis of a tube	10	gi|31343190|ref|NM_173950.2|, gi|115494903|ref|NM_001076209.1|, gi|115497487|ref|NM_001076141.1|, gi|163915358|ref|NM_001113174.1|, gi|300796840|ref|NM_001192831.1|, gi|329664765|ref|NM_001206016.1|, gi|115495844|ref|NM_001075509.1|, gi|31340805|ref|NM_174734.2|, gi|329664531|ref|NM_001205731.1|, gi|402747096|ref|NM_001079614.2|
GO:0031324	negative regulation of cellular metabolic process	136	gi|94966943|ref|NM_001040575.1|, gi|262073037|ref|NM_001166502.1|, gi|331028513|ref|NM_001191433.1|, gi|41386728|ref|NM_176612.1|, gi|78365304|ref|NM_001035456.1|, gi|402745768|ref|NM_174440.4|, gi|27806088|ref|NM_174435.1|, gi|164448728|ref|NM_001034725.2|, gi|402744021|ref|NM_001075774.2|, gi|31341398|ref|NM_181024.2|, gi|31343049|ref|NM_174010.2|, gi|62460521|ref|NM_001014913.1|, gi|75677539|r…
GO:0043406	positive regulation of MAP kinase activity	17	gi|300797144|ref|NM_001192334.1|, gi|300797825|ref|NM_001191343.1|, gi|61657915|ref|NM_001012999.2|, gi|72534795|ref|NM_001031751.1|, gi|77736414|ref|NM_001034735.1|, gi|122692356|ref|NM_001080358.1|, gi|402693285|ref|NM_001109802.2|, gi|402744889|ref|NM_001075696.2|, gi|402746081|ref|NM_001034610.2|, gi|47564061|ref|NM_001001159.1|, gi|115495996|ref|NM_001076192.1|, gi|329663170|ref|NM_001206058…
GO:0050810	regulation of steroid biosynthetic process	8	gi|402693285|ref|NM_001109802.2|, gi|154152034|ref|NM_001100348.1|, gi|115497301|ref|NM_001076409.1|, gi|402693113|ref|NM_001034538.2|, gi|329664101|ref|NM_001205677.1|, gi|116003818|ref|NM_001076798.1|, gi|331284121|ref|NM_001206634.1|, gi|156120408|ref|NM_001101880.1|
GO:0045446	endothelial cell differentiation	6	gi|115497487|ref|NM_001076141.1|, gi|300794234|ref|NM_001191178.1|, gi|402743457|ref|NM_001097568.2|, gi|402692940|ref|NM_001102227.2|, gi|115432046|ref|NM_174402.3|, gi|155372084|ref|NM_001101180.1|
GO:0007269	neurotransmitter secretion	9	gi|148234888|ref|NM_001098108.1|, gi|413081857|ref|NM_001034727.3|, gi|329663782|ref|NM_001205893.1|, gi|198282056|ref|NM_001099362.1|, gi|300793842|ref|NM_001192426.1|, gi|402692220|ref|NM_001035351.2|, gi|115496303|ref|NM_001076325.1|, gi|156120590|ref|NM_001101971.1|, gi|110350676|ref|NM_174446.3|
GO:0006402	mRNA catabolic process	21	gi|77735576|ref|NM_001034312.1|, gi|77735406|ref|NM_001034228.1|, gi|157279852|ref|NM_001104971.1|, gi|300795686|ref|NM_001192774.1|, gi|329664958|ref|NM_001206039.1|, gi|343183418|ref|NR_044990.1|, gi|402745573|ref|NM_001101167.2|, gi|75832072|ref|NM_174731.3|, gi|115495752|ref|NM_001076254.1|, gi|148234059|ref|NM_001098071.1|, gi|329112540|ref|NM_001193205.2|, gi|329663344|ref|NM_001205827.1|, …
GO:0034220	ion transmembrane transport	47	gi|31341680|ref|NM_174558.2|, gi|31342183|ref|NM_174371.2|, gi|61888891|ref|NM_001013606.1|, gi|66792889|ref|NM_001024553.1|, gi|115497005|ref|NM_001076387.1|, gi|115497895|ref|NM_001075612.1|, gi|115497975|ref|NM_001075207.1|, gi|148233714|ref|NM_001080241.2|, gi|164451487|ref|NM_001113281.1|, gi|253735893|ref|NM_001163249.1|, gi|300794350|ref|NM_001191184.1|, gi|330864795|ref|NM_001206580.1|, g…
GO:0033628	regulation of cell adhesion mediated by integrin	6	gi|31342970|ref|NM_174039.2|, gi|164420790|ref|NM_001113252.1|, gi|402693113|ref|NM_001034538.2|, gi|289191304|ref|NM_001075250.2|, gi|295148235|ref|NM_001177740.1|, gi|329664531|ref|NM_001205731.1|
GO:0014068	positive regulation of phosphatidylinositol 3-kinase cascade	8	gi|31342642|ref|NM_174183.2|, gi|62460589|ref|NM_001014949.1|, gi|115497721|ref|NM_001075231.1|, gi|154707873|ref|NM_001099147.1|, gi|156718139|ref|NM_001103105.1|, gi|164420790|ref|NM_001113252.1|, gi|289191304|ref|NM_001075250.2|, gi|402693375|ref|NM_001035386.2|
GO:0040014	regulation of multicellular organism growth	9	gi|329112528|ref|NM_001192879.2|, gi|31341394|ref|NM_181020.2|, gi|114051336|ref|NM_001046183.1|, gi|402691898|ref|NM_001038160.2|, gi|27807036|ref|NM_174574.1|, gi|46810276|ref|NM_173953.2|, gi|116003812|ref|NM_001076796.1|, gi|139948314|ref|NM_001083669.1|, gi|147899289|ref|NM_001098053.1|
GO:0010975	regulation of neuron projection development	21	gi|77736190|ref|NM_001034622.1|, gi|94966959|ref|NM_001040583.1|, gi|155371866|ref|NM_001101068.1|, gi|41386728|ref|NM_176612.1|, gi|115497745|ref|NM_001076121.1|, gi|219804279|ref|NM_001143855.1|, gi|295148235|ref|NM_001177740.1|, gi|300795909|ref|NM_001192529.1|, gi|329664265|ref|NM_001206209.1|, gi|300796394|ref|NM_001192297.1|, gi|163915358|ref|NM_001113174.1|, gi|115497515|ref|NM_001076220.1…
GO:0046470	phosphatidylcholine metabolic process	7	gi|300796116|ref|NM_001193051.1|, gi|402693351|ref|NM_001105052.2|, gi|60302690|ref|NM_174315.3|, gi|139948314|ref|NM_001083669.1|, gi|300797739|ref|NM_001193130.1|, gi|402766177|ref|NM_001045916.2|, gi|31341051|ref|NM_174816.2|
GO:0034613	cellular protein localization	98	gi|77736414|ref|NM_001034735.1|, gi|115496657|ref|NM_001075702.1|, gi|115497895|ref|NM_001075612.1|, gi|116004416|ref|NM_001077099.1|, gi|125991941|ref|NM_001081604.1|, gi|126723232|ref|NM_001082448.1|, gi|136255545|ref|NM_174281.3|, gi|156120590|ref|NM_001101971.1|, gi|156523073|ref|NM_001102481.1|, gi|157785568|ref|NM_001105645.1|, gi|157954064|ref|NM_001109808.1|, gi|164448603|ref|NM_001076839…
GO:0031669	cellular response to nutrient levels	20	gi|329664765|ref|NM_001206016.1|, gi|116003844|ref|NM_001076812.1|, gi|126723747|ref|NM_001082442.1|, gi|147902150|ref|NM_001034706.2|, gi|402692110|ref|NM_001033627.2|, gi|300796195|ref|NM_001192287.1|, gi|346421450|ref|NM_001077848.2|, gi|300794333|ref|NM_001191427.1|, gi|402692952|ref|NM_001038165.2|, gi|219804279|ref|NM_001143855.1|, gi|295148235|ref|NM_001177740.1|, gi|402746774|ref|NM_00108…
GO:0030804	positive regulation of cyclic nucleotide biosynthetic process	13	gi|31341394|ref|NM_181020.2|, gi|31342824|ref|NM_174109.2|, gi|41386775|ref|NM_174110.1|, gi|150247053|ref|NM_001099393.1|, gi|156121030|ref|NM_001102192.1|, gi|329664151|ref|NM_001205939.1|, gi|402691875|ref|NM_001101303.2|, gi|402743596|ref|NM_173916.3|, gi|27806088|ref|NM_174435.1|, gi|31342545|ref|NM_174229.2|, gi|41386791|ref|NM_174287.1|, gi|402691654|ref|NM_001143737.2|, gi|112181314|ref|N…
GO:0014896	muscle hypertrophy	6	gi|77404276|ref|NM_001034049.1|, gi|300797979|ref|NM_001192118.1|, gi|27806088|ref|NM_174435.1|, gi|83649734|ref|NM_203362.2|, gi|329664315|ref|NM_001205448.1|, gi|156121030|ref|NM_001102192.1|
[truncated: 955 more rows]

## Sheet: C
Table S8C Biological process of GO enrichment analysis involved in lipid metabolism and adipogenesis
GO ID	Term	#Seqs	Sequences
[truncated: 47 more rows]
