# Supplementary material for: Comparative Transcriptome Analysis Reveals Significant Differences in MicroRNA Expression and Their Target Genes between Adipose and Muscular Tissues in Cattle
Source: PLoS One. 2014 Jul 9;9(7):e102142. doi: 10.1371/journal.pone.0102142 (PMC4090223; doi:10.1371/journal.pone.0102142)
Supplement: Table S9 — Predicted targets for bta-miR-432. (XLSX) [file pone.0102142.s009.xlsx]

## Sheet: A
Table S9A Predicted targets for bta-miR-432
miRNA_name	Target_name	Target_len	Match_pos	MFE
bta-miR-432	NM_001193071	2017	259	-27.5
miRNA 3' -GGUG--GGUU--ACUGGA--U--GAGGUUCU- 5'
||:| ||:| ||:|| | |||||:||
target 5' ACCGCGGCCGAGCUGGCCCGCAUCCUCCAGGAG 3'
>bta-miR-432	NM_001075145	1859	1508	-26.1
miRNA 3' GGUGGGUUACUGGAU-GAGGUUCU- 5'
: ||| ||| |||||:||
target 5' GUUGCCAU--ACCCUCCUCCAGGAA 3'
>bta-miR-432	NM_177492	1572	1302	-23.4
miRNA 3' -GGUGGGUUA-CUG--GAU---GAGGUUCU 5'
|::|:|| ||| ||: |||||:|
target 5' CCUGCUCACAGGACUGCUGGACCUCCAGGC 3'
>bta-miR-432	NM_001077069	758	257	-30.3
miRNA 3' -GGUGGGUUAC-UGGAU-GAGGUUCU- 5'
|||||:| | ||: |||||||:
target 5' GCCACCUAAGGUACUGUCCUCCAAGGC 3'
>bta-miR-432	NM_001025319	2654	1003	-20.6
miRNA 3' GGUGGGUUACUGGAU---GAGGUUCU- 5'
: |||: ||| | ||:|||||
target 5' -UGGCCAGAGACAAAACACUUCAAGAA 3'
>bta-miR-432	NM_001015560	1438	101	-21.7
miRNA 3' GGUGGGUUACUGGAUGAGGUUCU 5'
:|||: :|: |||||:|
target 5' --UUCCAGC-GCUGCCUCCAGGU 3'
>bta-miR-432	NM_001077993	1699	402	-22.6
miRNA 3' GGUGGGUUA-CUGGAUGAGGUUCU 5'
||: :|| || :|||||||
target 5' -AACUGGAUAGAAAAGCUCCAAGU 3'
>bta-miR-432	NM_001010992	1030	124	-26.3
miRNA 3' GGUGGGUUACUGGAUGAGGUUCU 5'
| |:: ||| | :|||||||
target 5' GCUGCUGCUGAGCCGCUCCAAGU 3'
>bta-miR-432	NM_001079585	3039	2809	-31.7
miRNA 3' GGUGGGUUACUGGAUGAGGUUCU 5'
:||::: ||:||||||||:|
target 5' -GGCCUGG-GAUCUACUCCAGGU 3'
>bta-miR-432	NM_001076061	534	318	-21.5
miRNA 3' GGUGGGUU-ACUGGAUGAGGUUCU 5'
||:|: | ||| |||||:|
target 5' GCAUCUCCUUCCCCUCCUCCAGGU 3'
>bta-miR-432	NM_001078056	2190	1129	-20.1
miRNA 3' GGUGGGUUACUGGAU-GAGGUUCU- 5'
|||| ||: :|||||||
target 5' ----ACAAUUACUUGUUUCCAAGAU 3'
>bta-miR-432	NM_001034272	1020	883	-21.7
miRNA 3' -GGUGGGUUACUGGAUGAGGUUCU 5'
:| :| |||: | |||||:|
target 5' CUCUGUCCAUGGAAUUCUCCAGGC 3'
>bta-miR-432	NM_001078063	785	73	-26.1
miRNA 3' -GGU--GGGUUACUGGAUGAGGUUCU- 5'
||: |||:| | :||||||||
target 5' UCCGGCCCCGAAAAAGGGCUCCAAGAA 3'
>bta-miR-432	NM_174302	2148	687	-22.6
miRNA 3' -GGUG---G-GUUACUGGAUGAGGUUCU- 5'
|||| : |:| || |||||:||||
target 5' UCCACAAGUACGAAGAAGUACUCUAAGAG 3'
>bta-miR-432	NM_001035488	1865	836	-25.9
miRNA 3' GGUGGGUUACUGGAU-GAGGUUCU 5'
: |||||||: |||||:|
target 5' --UUGCAAUGACUAUUCUCCAGGU 3'
>bta-miR-432	NM_001015600	1389	486	-29.2
miRNA 3' -GGUGGGUUACUGGAUGAGGUUCU- 5'
||||| ||| |||||||||
target 5' GCCACCAU-UGAGA-ACUCCAAGAU 3'
>bta-miR-432	NM_001111262	1723	689	-28
miRNA 3' GGUGGG---UUACUGG---AU-GAGGUUCU- 5'
:|||| |:|| : || |||||:||
target 5' AUACCCUAAAGUGUGUCAGUAUCUCCAGGAA 3'
>bta-miR-432	NM_001100375	2412	2145	-24.9
miRNA 3' GGUGGGUUACUGGAUGAGGUUCU- 5'
:|: :| ||| |:|||||||
target 5' -AGCUGGA--ACCAAUUCCAAGAG 3'
>bta-miR-432	NM_001046239	1758	517	-20
miRNA 3' GGUGGGUUACUGGA--UGAGGUUCU- 5'
:|| ||||:||||
target 5' ---------AGCCAAGACUCUAAGAC 3'
>bta-miR-432	NM_001101231	2406	669	-31.1
miRNA 3' GGUGGGUUACUGGAUGAGGUUCU- 5'
|| ||: |||||||||:||
target 5' -GACGCAGGU-CCUACUCCAGGAG 3'
>bta-miR-432	NM_001034606	1596	1347	-26.9
miRNA 3' GGUGGGUUACUGGA---U-GAGGUUCU- 5'
|||| ||||:| : |||||||:
target 5' -GACCC--UGACUUAGAGACUCCAAGGC 3'
>bta-miR-432	NM_001075160	1982	677	-27.2
miRNA 3' -GGUGGGUUACUGGA-UGAGGUUCU- 5'
|| : :||||| |:|||||||
target 5' UCCUUUUGAUGACAUCAUUCCAAGAG 3'
>bta-miR-432	NM_001193249	5533	1152	-26.4
miRNA 3' -GGUGGGU-UACUGGAUGAGGUUCU- 5'
|| || | ||:| ||||||||
target 5' UCCUGCCUCACCACUUUCUCCAAGAA 3'
>bta-miR-432	NM_173956	538	431	-22.3
miRNA 3' GGUGGGUUACUG-GAUGAGGUUCU 5'
|||: ||: || |||||:|
target 5' -AACCUG--GAUUCUUCUCCAGGC 3'
>bta-miR-432	NM_174316	3795	3417	-25.3
miRNA 3' -GGUGGGUUACUGGA--U---GAGGUUCU- 5'
|||||::| |::|| | :|||||||
target 5' CCCACCUGAAGGUCUGGAAAAUUCCAAGAC 3'
>bta-miR-432	NM_001080736	1322	872	-23.4
miRNA 3' GGUG-GGUUACUGG--AUGAGGUUCU- 5'
:| :||| :| |:||||||||
target 5' -AGCUUCAACUGCGAGUGCUCCAAGAA 3'
>bta-miR-432	NM_174581	2455	1142	-24.9
miRNA 3' GGUGGGUUACUGGAUGAGGUUCU- 5'
||||: || |||||||:
target 5' -GACCCGUC-ACAC-CUCCAAGGG 3'
>bta-miR-432	NM_174002	5249	3855	-27.9
miRNA 3' -GGUGGGU-UACUGGAU-GAGGUUCU- 5'
|||||| | ||| |||||:||
target 5' CCCACCCCCACCCCCUUCCUCCAGGAA 3'
>bta-miR-432	NM_181667	3720	2174	-35.2
miRNA 3' -GGUGG-GUUACUGGAUGAGGUUCU- 5'
||||| || |||||| ||:|||||
target 5' ACCACCGCACUGACCU-CUUCAAGAA 3'
>bta-miR-432	NM_174710	2520	1095	-30.8
miRNA 3' -GGUGGGUUACUGGAUGAGGUUCU- 5'
|:: || :||||:| ||||||||
target 5' CCUGGCCUGUGACUU-CUCCAAGAA 3'
>bta-miR-432	NM_001168426	4815	2626	-27.2
miRNA 3' GGUGGGUUACUGGAUGAGGUUCU 5'
: ||:| |||| |||||:|
target 5' UUUGCCGA-GACC--CUCCAGGU 3'
>bta-miR-432	NM_174279	3998	2052	-26.3
miRNA 3' GGUGGGUU--ACUGGAUGAGGUUCU- 5'
|||:: || ||| |||||||:
target 5' -GACCUGUUCUG-CCU-CUCCAAGGA 3'
>bta-miR-432	NM_001081742	1419	117	-30
miRNA 3' -GGU--GGGUUACUGGAUGAGGUUCU- 5'
||: |||:| || :||||||||
target 5' UCCGGCCCCGAAGAAGGGCUCCAAGAA 3'
>bta-miR-432	NM_001075545	979	616	-26.2
miRNA 3' -GGUGGGUU--ACUGGAUGAGGUUCU- 5'
|: |||:| |||: |||||:||
target 5' GCUCCCCGACAUGAU---CUCCAGGAG 3'
>bta-miR-432	NM_001083803	1348	647	-24.3
miRNA 3' -GGUGGGUUACUGGA--U-GAGGUUCU 5'
||:||: || || | |||||:|
target 5' CCCGCCUU-UGUUCUCGACCUCCAGGU 3'
>bta-miR-432	NM_203322	2400	52	-24.6
miRNA 3' GGUGGGUUACUGG---AU-GAGGUUCU- 5'
:||: |||| || |||||||:
target 5' --UUCCGCAGACCCGCUAUCUCCAAGGA 3'
>bta-miR-432	NM_174105	3748	2472	-30.1
miRNA 3' GGUGGGUUACUGGA-UGAGGUUCU- 5'
| :||| |||| :||||||||
target 5' GCUGUCAA--ACCUGGCUCCAAGAG 3'
>bta-miR-432	NM_174160	746	183	-20
miRNA 3' GGUGGGUUACUGGAUGAGGUUCU 5'
|:||||| | |||||:|
target 5' --UCUCAAUG-C---CUCCAGGC 3'
>bta-miR-432	NM_001205178	2626	2092	-23.1
miRNA 3' -GGU--GGGUUACUGGAUGAGGUUCU- 5'
|| ||||: | :| |||:||||
target 5' CCCUUCCCCAGCGUUUU-CUCUAAGAU 3'
>bta-miR-432	NM_001205277	1643	68	-27.9
miRNA 3' GGUGGGUUACUGGA--U-GAGGUUCU- 5'
||||:: |||| : ||:|||||
target 5' -AACCCGG-GACCAGGGUCUUCAAGAA 3'
>bta-miR-432	NM_001191393	7137	5450	-31.6
miRNA 3' -GGUGGGU-UACUGGAUGAGGUUCU- 5'
||| ||| ||| ||| |||||||:
target 5' CCCAGCCACAUGCCCUUCUCCAAGGC 3'
>bta-miR-432	NM_001191424	7106	3883	-26.9
miRNA 3' GGUGGGUUACUGGAUGAGGUUCU- 5'
:|||||:| |:| :|||||||
target 5' UUACCCAGU--CUU-UUCCAAGAG 3'
>bta-miR-432	NM_001191445	3971	1400	-26.2
miRNA 3' GGUGGGUUACU-GGAUGAGGUUCU- 5'
|:|: || || ||| |||||||:
target 5' ACGCUAAAAGAUCCUUCUCCAAGGA 3'
>bta-miR-432	NM_001191545	4253	4107	-25.5
miRNA 3' GGUGGGUUACUGGAU-GAGGUUCU- 5'
| |:|:|||| || ||:|||||
target 5' -GAGCUAGUGACAUAUCUUCAAGAU 3'
>bta-miR-432	NM_001191391	5708	4899	-25.4
miRNA 3' GGUGGGUUAC--UGG--AU-GAGGUUCU- 5'
||||:||| :| || ||:|||||
target 5' ACACCUAAUUCUGCAAAUAUCUUCAAGAA 3'
>bta-miR-432	NM_001191524	6596	5354	-29
miRNA 3' GGUGGGUUACUGGAUGAGGUUCU- 5'
:|:|:| |||| |||||:||
target 5' -AGCUCGA-GACC--CUCCAGGAA 3'
>bta-miR-432	NM_001191539	2939	1057	-24.8
miRNA 3' GGUGGGUUACUGGAUGAGGUUCU- 5'
:|| ||:|||||||||:
target 5' ---AUCA---ACUUACUCCAAGGC 3'
>bta-miR-432	NM_001205378	2513	2235	-22.8
miRNA 3' -GGUGGGUUACUGGAUGAGGUUCU 5'
:||||:|| |:: :||||||
target 5' UUCACCUAAACAUUAGUUCCAAGU 3'
>bta-miR-432	NM_001191145	1468	632	-23.9
miRNA 3' GGUGGGUUACUGGA--UGAGGUUCU- 5'
|:| || || |||||||||
target 5' ----GCGACGAGCUGGACUCCAAGAU 3'
>bta-miR-432	NM_001192645	3715	966	-25.4
miRNA 3' GGUGGGUUACUGG-AUGAGGUUCU- 5'
||| ||||| | ||||:|||
target 5' ACACAGAAUGAAGAU-CUCCGAGAA 3'
>bta-miR-432	NM_001206378	2036	330	-27.9
miRNA 3' -GGUG-GGUUACUGGAUGAGGUUCU 5'
:|:| :|| |||| ||||||:|
target 5' AUCGCGUCACAGACCGACUCCAGGU 3'
>bta-miR-432	NM_001205865	3461	2314	-28.5
miRNA 3' -GGUGGGUUACUGGAU--GAGGUUCU- 5'
| :|||:| || ||: ||:|||||
target 5' ACGGCCCGA-GAGCUGUCCUUCAAGAA 3'
>bta-miR-432	NM_001205895	4677	1387	-26.8
miRNA 3' -GGUGGGUUACUG-GAU--GAGGUUCU- 5'
|||: | ||| ||: |||||:||
target 5' ACCAUGCUA-GACACUGCCCUCCAGGAC 3'
>bta-miR-432	NM_001205901	3009	2223	-28
miRNA 3' -GGUGGGUUACUGGAUGAGGUUCU- 5'
|::|:|| | ||| |||||:||
target 5' GCUGCUCAUCGCCCUCCUCCAGGAC 3'
>bta-miR-432	NM_001205650	11529	1497	-31.5
miRNA 3' GGUGGGUUA-CUGGAUGAGGUUCU- 5'
|||||: ||||| ||:|||||
target 5' -GACCCAGAAGACCUCCUUCAAGAA 3'
>bta-miR-432	NM_001205401	782	531	-25.1
miRNA 3' GGUGGGUUACUGG--AU-GAGGUUCU- 5'
|:|| :| ||:: || ||||||||
target 5' GCGCCAGAAGAUUCAUAUCUCCAAGAA 3'
>bta-miR-432	NM_001205995	998	391	-22
miRNA 3' GGUGGGUUACUGGAUGAGGUUCU- 5'
|::||: :|| |||||:||
target 5' -GAUUCAG---UCU-CUCCAGGAA 3'
>bta-miR-432	NM_001206001	1377	981	-27.9
miRNA 3' GGUGGGUUACUGGAUGAGGUUCU- 5'
||| | ||||:| |||||||:
target 5' GCACGC--UGACUUUCUCCAAGGA 3'
>bta-miR-432	NM_001205499	2701	2567	-25.4
miRNA 3' -GGUGGGUUACUGGAU-GAGGUUCU 5'
|| || |:|| |||||:|
target 5' UCCUUCCUG-GGCCCUCCUCCAGGU 3'
>bta-miR-432	NM_001206452	3618	316	-28.1
miRNA 3' GGUGGGUUACUGGAUGAGGUUCU- 5'
||: ::| ||| |||||:|||
target 5' GCAUGUGAAGACGAACUCCGAGAA 3'
>bta-miR-432	NM_001191443	3354	2135	-24.3
miRNA 3' -GGUGGGUU-ACUG--GA-U---GAGGUUCU- 5'
||||| :: ||:| | | |||||||:
target 5' ACCACCGGGCUGGCGGCGGAGGGCUCCAAGGC 3'
>bta-miR-432	NM_001195062	2129	453	-25.4
miRNA 3' GGUGGGUUACUGGAU-GAGGUUCU- 5'
: :| |||:|| :|||||||
target 5' AUUGUCUCUGAUCUUUUUCCAAGAC 3'
>bta-miR-432	NM_001191482	2403	422	-23.7
miRNA 3' GGUGGG--UUACUGGAUGAGGUUCU- 5'
:|| |:|||: ||:|||||
target 5' -AGCCAGAAGUGAU---CUUCAAGAU 3'
>bta-miR-432	NM_001206582	16201	3874	-30.4
miRNA 3' GGUGGGUUACUGGAUGAGGUUCU- 5'
:|: :||||:||||:|||||
target 5' -GGCU--GUGACUUACUUCAAGAA 3'
>bta-miR-432	NM_001191382	2795	521	-30
miRNA 3' GGUGGGUUACUGGAUGAGGUUCU 5'
:||||: |:|| |||||:|
target 5' -GGCCCAGCGGCCC-CUCCAGGC 3'
>bta-miR-432	NM_001206534	5078	2511	-27.2
miRNA 3' -GGUGGGUUACUGGAUGAGGUUCU 5'
|||:| || || |||||:|
target 5' CCCAUCAC-UGUGCU-CUCCAGGC 3'
>bta-miR-432	NM_001191528	4915	4469	-29.2
miRNA 3' GGUGGGUUACUGGA-UGAGGUUCU- 5'
:|||| | | ||||||||:
target 5' AUACCCCGAGUGCGGACUCCAAGGC 3'
>bta-miR-432	NM_001206604	2624	1575	-33.5
miRNA 3' GGUGGGUU-ACUGGAUGAGGUUCU- 5'
:||:| ||||| |||||||||
target 5' -GGCCUACCUGACCGACUCCAAGAG 3'
>bta-miR-432	NM_001206610	1141	834	-19.8
miRNA 3' GGUGGGUUA--CUGGA---U-GAGGUUCU- 5'
:|: :| || :| | |||||:||
target 5' -AGCUGGAGGAGAGUUACGACCUCCAGGAG 3'
>bta-miR-432	NM_001206556	4402	1924	-24.5
miRNA 3' GGUGGGUUACUG---GA-U--GAGGUUCU- 5'
||||| |||| | | |||||||:
target 5' ACACCCCUUGACCAGCACACGCUCCAAGGA 3'
>bta-miR-432	NM_001206595	3741	2908	-26.4
miRNA 3' GGUGGGUUACUGGAUGAGGUUCU- 5'
: ||| | ||| |||||:||
target 5' GUUGCCAUUU-CCUUCUCCAGGAG 3'
>bta-miR-432	NM_001206620	1163	569	-20.4
miRNA 3' -GGUGGGUUACUGGAUGAGGUUCU 5'
:| | : |:|: |||||||
target 5' AUCUGCAGCAGGCUGUCUCCAAGC 3'
>bta-miR-432	NM_001206738	2353	1800	-21.2
miRNA 3' -GGUGGG---UUA--CUGG---AU-GAGGUUCU- 5'
| :||: |:| | : |: |||||:||
target 5' UCGGCCUGGAAGUUGGUGUCGGUGCCUCCAGGAA 3'
>bta-miR-432	NM_001206737	5461	2483	-26.8
miRNA 3' -GGUGGGUUACUGGAUGAGGUUCU- 5'
|:|||| || || |||||:||
target 5' ACUACCCUAU--CCCCCUCCAGGAU 3'
>bta-miR-432	NM_001206782	2467	642	-23.5
miRNA 3' GGUGGGUU-ACU-GGAUGAGGUUCU- 5'
||:: | ||||||:|||||
target 5' -GACUUUAUUAUUCCUACUUCAAGAC 3'
>bta-miR-432	NM_001206808	3815	3476	-29.9
miRNA 3' -GGUGGGUUAC-UGGAUGAGGUUCU 5'
|:|||||| :|| |||||:|
target 5' CCUACCCAAGUUGCCAUCUCCAGGU 3'
>bta-miR-432	NM_001206809	2982	2506	-27.9
miRNA 3' GGUGGGUUACUGGAUGAGGUUCU- 5'
:|:||:| | || |||||:||
target 5' UUAUCCGA-GCCCGCCUCCAGGAG 3'
>bta-miR-432	NM_001104969	1263	371	-28.1
miRNA 3' -GGUGGGUUACUGGAU-GAGGUUCU 5'
||:| :: |:||| |||||:|
target 5' GCCGCGUGGGGGCCUCCCUCCAGGC 3'
>bta-miR-432	NM_001206816	4597	1716	-24.3
miRNA 3' GGUGGGUUACUGGAUGAGGUUCU 5'
:||:| ||| :|||||||
target 5' AUACUC--UGAAUGGCUCCAAGC 3'
>bta-miR-432	NM_001206980	3786	1755	-25.7
miRNA 3' GGUGGGUU--ACUGGAU--GAGGUUCU- 5'
:||:| ||:| | |||||:||
target 5' -UGCCUACGCUGGCGUCGCCUCCAGGAC 3'
>bta-miR-432	NM_001206593	4405	4123	-25.4
miRNA 3' -GGUGGGUUACUGGAUGAGGUUCU- 5'
| |:|: ||| | ||||:|||
target 5' UCGAUCUUG-GACGUUCUCCGAGAG 3'
>bta-miR-432	NM_001076494	4066	416	-28.3
miRNA 3' GGUGGGUUACUGGAUGAGGUUCU- 5'
|:|||| :| ||||||:||
target 5' GCGCCCACA-GC--ACUCCAGGAA 3'
>bta-miR-432	NM_001206923	2597	1869	-27.3
miRNA 3' -GGUGGGUUACUGGAU--GAGGUUCU- 5'
| :|:|| ||| |: ||||||||
target 5' GCGGCUCAUGGACGUGGUCUCCAAGAA 3'
>bta-miR-432	NM_001101048	4206	2169	-24.1
miRNA 3' -GGUGGGUUACUGGA-U-GAGGUUCU 5'
|||:|| || || | |||||:|
target 5' GCCAUCCCCUGCCCCCACCUCCAGGC 3'
>bta-miR-432	NM_001128497	1405	613	-26.9
miRNA 3' GGUGGGUUAC---UGGAUGAGGUUCU- 5'
| ||||: | |||| |||||||:
target 5' GCUCCCAG-GCCCACCU-CUCCAAGGA 3'
>bta-miR-432	NM_001075214	882	257	-21.3
miRNA 3' GGUGGG-UUACUGGAUGAGGUUCU- 5'
:||: |:||:: ||:|||||
target 5' -AGCCUGAGUGGUU--CUUCAAGAA 3'
>bta-miR-432	NM_001007818	1411	1151	-25.6
miRNA 3' -GGUG-GGUUACUGGAUGAGGUUCU- 5'
|||| || || ||| ||:|||||
target 5' UCCACUCCUAUU-CCU-CUUCAAGAA 3'
>bta-miR-432	NM_175793	1272	1125	-22.2
miRNA 3' -GGUGGGUUACUGGAUGAGGUUCU 5'
:|:|| || ||| ||:||||
target 5' GUCGCCGAAGCACC--CUUCAAGU 3'
>bta-miR-432	NM_001243298	2949	2440	-25.3
miRNA 3' GGUGGGUUACUGGAUGAGGUUCU- 5'
||| | :||:||||||||
target 5' ----GCAAAGCUCUGCUCCAAGAU 3'
>bta-miR-432	NM_174397	1396	336	-29.9
miRNA 3' -GGUGGGUUACUGGA--UGAGGUUCU- 5'
|::|:|| ||| :||||||||
target 5' GCUGCUCACUAACCGGGGCUCCAAGAU 3'
>bta-miR-432	NM_001105326	4510	3085	-30.2
miRNA 3' GGUGGGUUACUGGAUGAGGUUCU- 5'
||:| || |||||||:|||||
target 5' ACAUCGAA--ACCUACUUCAAGAA 3'
>bta-miR-432	NM_001105325	1441	339	-27
miRNA 3' -GGUGG--GUUA--CUGGAU-GAGGUUCU- 5'
||||| |::| ||::|: |||:||||
target 5' GCCACCAACGGUUAGAUUUGUCUCUAAGAU 3'
>bta-miR-432	NM_001034042	1193	350	-20.8
miRNA 3' GGUGGGUUACUGGAUGAGGUUCU- 5'
||: || : ||||:|||||
target 5' GCAUUAAAGU-UGUACUUCAAGAG 3'
>bta-miR-432	NM_001098059	1348	1242	-21.9
miRNA 3' -GGUGGGUUACUGGAUGAGGUUCU- 5'
:|| || ||::| :|||||||
target 5' AUCAAGCACCGAUUU-UUCCAAGAA 3'
>bta-miR-432	NM_001024472	1348	970	-26.2
miRNA 3' GGUGGGUUACUGG-AU-GAGGUUCU- 5'
| |:| |||| |: ||||:|||
target 5' GCUCUCUGGGACCAUGUCUCCGAGAG 3'
>bta-miR-432	NM_001083404	3707	1810	-26.5
miRNA 3' GGUGGGUUACUGGAU-GAGGUUCU- 5'
: ||| || : |||||:||
target 5' UUUGCCAAGGAGUGUCCUCCAGGAC 3'
>bta-miR-432	NM_001105449	1443	1112	-19.4
miRNA 3' -GGUGGGUUACUGGAUGAGGUUCU- 5'
:||| :| || :|||||||
target 5' AUCACA-GAGAACAGGUUCCAAGAA 3'
>bta-miR-432	NM_001076999	912	242	-21.5
miRNA 3' GGUGGGUUACUGGAUGAGGUUCU 5'
:|: | ||:| ||||:|||
target 5' -AGCUGACAGAUCAACUCUAAGC 3'
>bta-miR-432	NM_001038684	1626	552	-20.6
miRNA 3' GGUGGGUUACUGGAUGAGGUUCU- 5'
|||:| |:| ||:|||||
target 5' ---ACCAGU-AUCAUCUUCAAGAU 3'
>bta-miR-432	NM_001076172	1596	495	-28.2
miRNA 3' GGUGGGUUACUGGAU--GAGGUUCU- 5'
|:: |:||:|||: ||:|||||
target 5' -AAUUGAGUGGCCUGUCCUUCAAGAG 3'
>bta-miR-432	NM_001075149	857	371	-25.2
miRNA 3' GGUGGGUUA--CUGGAUGAGGUUCU- 5'
:|| :| ||: |:|||||||
target 5' -AGCCGGAAGAGAUGAAUUCCAAGAU 3'
>bta-miR-432	NM_001025082	1883	126	-24.7
miRNA 3' GGUGGGUUACUGG--AUGAGGUUCU- 5'
|:|||: |||||||||:
target 5' -----AAGUGAUGAAUACUCCAAGGC 3'
>bta-miR-432	NM_001083416	1835	1091	-20.9
miRNA 3' GGUGGGUUACUG-GAU-GAGGUUCU- 5'
:|::| ||| | ||:|||||
target 5' AUAUUCUG-GACACCGUCUUCAAGAU 3'
>bta-miR-432	NM_001114170	2963	2657	-24.8
miRNA 3' -GGUGGGU--UACU-GGAUGAGGUUCU- 5'
|| |:|| :| ||| |||||:||
target 5' CCCCCUCAAGGUCCCCCUCCUCCAGGAA 3'
>bta-miR-432	NM_001077011	2039	1949	-24.7
miRNA 3' GGUGGG-UUACUGGAUGAGGUUCU- 5'
||: : ||||: | ||||||||
target 5' ACAUGUGAAUGGUUUUCUCCAAGAA 3'
>bta-miR-432	NM_001038140	4928	3064	-29.3
miRNA 3' -GGUGGGUUACUGGAUGAGGUUCU- 5'
||||:|:| | : ||||:|||||
target 5' ACCACUCGAAGCUGUACUUCAAGAA 3'
>bta-miR-432	NM_001024483	3231	894	-20.7
miRNA 3' -GGUGGGUUACUGGAUGAGGUUCU- 5'
|| ||| | | |||:|||||
target 5' ACCUCCCUCAG-C--ACUUCAAGAU 3'
>bta-miR-432	NM_001075428	1066	716	-23.4
miRNA 3' -GGUGGGUUACUGGAU---GAGGUUCU- 5'
||| |:: ||: ||: :|||||||
target 5' UCCAACUGUUGGGCUGUCUUUCCAAGAU 3'
>bta-miR-432	NM_001046602	1262	337	-24.1
miRNA 3' -GGUGGGU---UACUGGAU-GAGGUUCU- 5'
|:|| |: |||| : |||||||:
target 5' UCUACGCGGGUAUGAGUAUUCUCCAAGGA 3'
>bta-miR-432	NM_001075431	3844	1945	-23.4
miRNA 3' GGUGGGUUACUG-GAUGAGGUUCU- 5'
||::: :|||| :| ||:|||||
target 5' GCAUUUUGUGACAUUCCUUCAAGAA 3'
>bta-miR-432	NM_001078097	3914	1798	-21.7
miRNA 3' GGUGGGUUACUGGAUGAGGUUCU 5'
::||| : ||:|||||||
target 5' --UUUCAAAUG-CUGCUCCAAGU 3'
>bta-miR-432	NM_001098117	3413	1073	-27.6
miRNA 3' -GGUG-GGUUACUGGAUGAGGUUCU- 5'
:||| ||| || :||||||||
target 5' AUCACACCACAGAAC-GCUCCAAGAG 3'
>bta-miR-432	NM_001103087	3346	1100	-25.6
miRNA 3' GGUGGGUUACUGGAUGAGGUUCU 5'
:||| |||:| ||:||||
target 5' --GUCCACGGACUU-CUUCAAGU 3'
>bta-miR-432	NM_001076211	2001	614	-28.2
miRNA 3' -GGUG-GGUUACUGGAUGAGGUUCU- 5'
|| :|| ||:|| ||||||||
target 5' GCCUGAUCAAGGAUCUUCUCCAAGAC 3'
>bta-miR-432	NM_001075185	2101	969	-21.3
miRNA 3' GGUGG-GUU---ACUGGAUGAGGUUCU 5'
|| ||: ||| || |||||:|
target 5' -GACAGCAGGACUGAGCU-CUCCAGGC 3'
>bta-miR-432	NM_001075188	4228	562	-32.7
miRNA 3' -GGUGG-GUUACUGGAUGAGGUUCU- 5'
|| : ||:|| ||||||:|||||
target 5' CCCUGUGCAGUG-CCUACUUCAAGAA 3'
>bta-miR-432	NM_001102269	3124	1193	-24
miRNA 3' -GGUGGGUUACUGGAU-GAGGUUCU- 5'
|| :| | : ||:|||||
target 5' ACCUGUCUGGGUGUGACCUUCAAGAA 3'
>bta-miR-432	NM_001166561	773	200	-22.8
miRNA 3' GGUGGGUUACUGGAUGAGGUUCU- 5'
|: : | ||| :|||||||
target 5' -AAUUUGGGGUCCUCUUCCAAGAU 3'
>bta-miR-432	NM_001076217	2469	975	-27
miRNA 3' GGUGGGUUACUGGAU-GAGGUUCU- 5'
| |||:| :|: ||||||||
target 5' GCUGCCAGUUCAUUGUCUCCAAGAU 3'
>bta-miR-432	NM_001103094	3229	452	-30.4
miRNA 3' -GGUGGGUU-ACUGGAU-GAGGUUCU- 5'
||:|||| | ||| ||||:|||
target 5' CCCGCCCAUCUCCCCUUUCUCCGAGAC 3'
>bta-miR-432	NM_001076473	1589	1342	-24.3
miRNA 3' GGUGGGUUACUGGAUGAGGUUCU- 5'
|||||| ||:|||||
target 5' -------CUGACCU-CUUCAAGAC 3'
>bta-miR-432	NM_001083455	2782	2041	-24.9
miRNA 3' GGUGGGUUACUGGAU--GAGGUUCU 5'
:|:|||| |||| :||||||
target 5' --UUCUAAUG-CCUAUUUUCCAAGC 3'
>bta-miR-432	NM_001075194	2860	1943	-25.5
miRNA 3' GGUGGGUUACUGGAU--GAGGUUCU- 5'
||| |||| ||| :|||||||
target 5' -AACC--AUGAGCUAUUUUCCAAGAG 3'
>bta-miR-432	NM_001098133	2426	1401	-24.4
miRNA 3' GGUGGG--UUACU-GGAUGAGGUUCU- 5'
|||| :| || |:| ||:|||||
target 5' ACACCACAGAAGAACUUUCUUCAAGAA 3'
>bta-miR-432	NM_001110182	3813	1995	-27.1
miRNA 3' -GGUGGGUUACUGGAU---GAGGUUCU- 5'
:||: |: |||| |: |||||:||
target 5' AUCAUGCGCUGACGUGCUUCUCCAGGAU 3'
>bta-miR-432	NM_001099059	2580	212	-25.8
miRNA 3' -GGUGGGUUACUGGAUGAGGUUCU- 5'
|:|:|||| :|: |||||||:
target 5' UCUAUCCAACAGCUC-CUCCAAGGC 3'
>bta-miR-432	NM_001076231	1790	652	-25.3
miRNA 3' -GGUGG-GUUACUGGAUGAGGUUCU- 5'
|| | ||| :|| |||||:||
target 5' CCCUGCACAAAU-UCU-CUCCAGGAU 3'
>bta-miR-432	NM_001078125	1931	761	-30.3
miRNA 3' GGUGGGUUACUGGAUGAGGUUCU- 5'
:|:| ||:||| |||||||:
target 5' -UGCUCU-UGGCCU-CUCCAAGGG 3'
>bta-miR-432	NM_001078126	1911	603	-19.3
miRNA 3' -GGUGGGUUACUGGAUGAGGUUCU- 5'
|::|::| || |||:|||||
target 5' UCUGCUUACU-AC--ACUUCAAGAA 3'
>bta-miR-432	NM_001078128	1896	24	-25.8
miRNA 3' -GGUGGGUUAC-UGGAUGAGGUUCU- 5'
||||:: | ||| |||||:||
target 5' UCCACUUUA-GCACCGUCUCCAGGAC 3'
>bta-miR-432	NM_001243290	5881	2670	-26.7
miRNA 3' -GGUGGGUUACUGGAUGAGGUUCU- 5'
|:|||::| || |||||:||
target 5' GCUACCUGA--ACAAUCUCCAGGAU 3'
>bta-miR-432	NM_001034425	1437	219	-21.9
miRNA 3' GGUGGGUUACUGGAUGAGGUUCU- 5'
| : :|| |: :|||||||
target 5' ACUGUGGAUUCCUGCUUCCAAGAC 3'
>bta-miR-432	NM_001243296	1525	824	-25.6
miRNA 3' -GGUGGGUUACUGGAUGAGGUUCU- 5'
|||| ||: :|: ||||:|||
target 5' UCCACACAGC-GCUGCCUCCGAGAC 3'
>bta-miR-432	NM_001035091	1297	517	-23.4
miRNA 3' GGUGGGUU--ACUGGAUGAGGUUCU- 5'
||:| |: ||: |:|||||||
target 5' GCAUCGAGACUGGAG-AUUCCAAGAU 3'
>bta-miR-432	NM_001078139	516	213	-21.9
miRNA 3' -GGUGGGUUACUGGAUGAGGUUCU- 5'
|::|:||| |: | |||||||:
target 5' GCUGCUCAA-GG--U-CUCCAAGGA 3'
>bta-miR-432	NM_001046428	1837	152	-21
miRNA 3' GGUGGG--UUA-CUGGAUGAGGUUCU- 5'
:|| :| || |||:|||||
target 5' -GGCCAAGGAAGGAAG-ACUUCAAGAA 3'
>bta-miR-432	NM_001102057	3300	2695	-28.1
miRNA 3' GGUGGGU--UACUGGAUGAGGUUCU- 5'
|||:: ||| ||| |||||||:
target 5' GCACUUGCUAUGCCCUCCUCCAAGGG 3'
>bta-miR-432	NM_001040508	1703	734	-20.3
miRNA 3' GGUGGGUUACUGGAU---GAGGUUCU 5'
|| ||| :|:|| :||||||
target 5' GCAACCAU--GCUUACUCUUCCAAGU 3'
>bta-miR-432	NM_001038207	1044	367	-25.8
miRNA 3' GGUGG-GUU---ACUGGA-U-GAGGUUCU 5'
:|| ||: ||||| | |||||:|
target 5' -GGCCACAGACCUGACCAGAUCUCCAGGU 3'
>bta-miR-432	NM_001083765	2453	852	-27.8
miRNA 3' -GGUGG-GUUACUGGAU-GAGGUUCU 5'
:| | :|:|||:|| |||||:|
target 5' CUCUGCAUAGUGAUCUUCCUCCAGGU 3'
>bta-miR-432	NM_001205305	2630	1287	-24.3
miRNA 3' GGUGGGUUACUGGAUGAGGUUCU- 5'
|||| ||| :| |||||||:
target 5' -GACCC--UGAAUU-CUCCAAGGA 3'
>bta-miR-432	NM_001046395	3584	2470	-21.2
miRNA 3' -GGUGGGUUACUGGAU---GAGGUUCU 5'
|::||: | :||| |||||:|
target 5' ACUGCCUCCAGCUCUAACCCUCCAGGC 3'
>bta-miR-432	NM_001075254	2059	413	-26.6
miRNA 3' GGUGGGUUACUGGAUGAGGUUCU 5'
||:||:|:| |||||:|
target 5' ----ACAGUGGCUU-CUCCAGGU 3'
>bta-miR-432	NM_001099144	1682	1229	-25.6
miRNA 3' -GGUGGGUUACUGGAUGAGGUUCU 5'
|::|:| :|| :|| |||||||
target 5' CCUGCUCUGUGCUCUCCUCCAAGU 3'
>bta-miR-432	NM_001014892	2134	97	-23.2
miRNA 3' GGUGGGUUACUGGAU--GAGGUUCU- 5'
:|: | | |:|: ||||:|||
target 5' -AGCUGAGGGUCUUGUCCUCCGAGAC 3'
>bta-miR-432	NM_001083776	2013	1203	-29.6
miRNA 3' GGUGGGUUACUGGAUGAGGUUCU- 5'
|||||| :|| |||||||:
target 5' -AACCCAAGAGCCC-CUCCAAGGG 3'
>bta-miR-432	NM_001097573	4036	1390	-20.8
miRNA 3' GGUGGG--UU--AC-UGG---AUGAGGUUCU- 5'
|||| | || ||: | |||:||||
target 5' ACACCAAAAUCUUGUACUAAGUCCUCUAAGAA 3'
>bta-miR-432	NM_001038221	2473	2341	-21.8
miRNA 3' GGUGGGUUACUGGAUGAGGUUCU 5'
|||::| ||: ||:||||
target 5' -AACCUGAGGAUAU-CUUCAAGC 3'
>bta-miR-432	NM_001105625	2545	465	-26.7
miRNA 3' -GGUGGGUUACUGG--AUGAGGUUCU 5'
|:|| : ||:|| | |||||:|
target 5' GCUACGUGGUGGCCGCUCCUCCAGGC 3'
>bta-miR-432	NM_001099164	1790	197	-25.3
miRNA 3' GGUGGGUUACUGGAUGAGGUUCU- 5'
||||: ||: ||:|||||
target 5' ACACCUUUGGAUU--CUUCAAGAA 3'
>bta-miR-432	NM_001076549	2731	2574	-20.8
miRNA 3' GGUGGGUUACUGGAUGAGGUUCU 5'
||: || | :|||||||:|
target 5' GCAUGCAUU---UUACUCCAGGU 3'
>bta-miR-432	NM_001076042	3884	2373	-27.3
miRNA 3' -GGUGGGUUACUGGAUGAGGUUCU- 5'
:||:|: |:| ||||||:||
target 5' GUCAUCUCG-GGCA-ACUCCAGGAG 3'
>bta-miR-432	NM_001102103	5979	394	-25.6
miRNA 3' -GGUGGGUUACUGGAUGAGGUUCU- 5'
|: ||||| |:| |||||||:
target 5' UCUCCCCAACGGC---CUCCAAGGG 3'
>bta-miR-432	NM_001046472	1519	1118	-22.7
miRNA 3' -GGUGGGUUACUGGAUGAGGUUCU 5'
:|| ::||||: |:||||||
target 5' CUCAAAUGAUGAUACAUUCCAAGU 3'
>bta-miR-432	NM_001103238	2320	914	-21.4
miRNA 3' GGUGGGUUACUGGAUGAGGUUCU- 5'
||| ||:| |||||:||
target 5' ----ACAA-GAUC--CUCCAGGAA 3'
>bta-miR-432	NM_001102109	2867	1853	-25.1
miRNA 3' -GGUGGGUUACUGGAUGAGGUUCU 5'
|:|:|: |:|| |||||:|
target 5' CCUAUCUCG-GGCCC-CUCCAGGU 3'
>bta-miR-432	NM_001102110	2360	1096	-24.7
miRNA 3' GGUGGGUUAC-UGGAU---GAGGUUCU- 5'
|| |::|| :|| | |||||:||
target 5' -AACGCGGUGCGCCAAGCGCUCCAGGAC 3'
>bta-miR-432	NM_001199073	605	183	-20.5
miRNA 3' GGUGGGUUACUGGAUGAGGUUCU 5'
|||| ||| ||:||||
target 5' -GACCCUAAGAC---CUUCAAGC 3'
>bta-miR-432	NM_001199074	3329	422	-20.5
miRNA 3' GGUGGGUUACUGGAUGAGGUUCU 5'
|||| ||| ||:||||
target 5' -GACCCUAAGAC---CUUCAAGC 3'
>bta-miR-432	NM_001101857	2352	1946	-26.8
miRNA 3' GGUGGGUUA--CUGGAUGAGGUUCU- 5'
:|: :| |:|| |||||:||
target 5' -AGCUGGAGCGGGCC--CUCCAGGAA 3'
>bta-miR-432	NM_001076888	3269	2947	-25.8
miRNA 3' -GGUGGGUUACUGGAUGAGGUUCU 5'
|| |: ||:| ||||||:|
target 5' UCCUGCUCCUGGC--ACUCCAGGC 3'
>bta-miR-432	NM_001102508	3088	303	-26.1
miRNA 3' GGUGGGUUACUGGAUGAGGUUCU- 5'
||||| ||||:|||
target 5' --------AGACCU-CUCCGAGAU 3'
>bta-miR-432	NM_001046246	696	432	-27
miRNA 3' -GGUGGGUUAC-UGGAUGAGGUUCU 5'
:|||| |:| ||| :|||||||
target 5' GUCACCAAGUACACCAGCUCCAAGU 3'
>bta-miR-432	NM_001105627	3947	1833	-29.8
miRNA 3' GGUGGGUUACUGGAUGAGGUUCU- 5'
:| |:| |:|| :||||||||
target 5' -GGCGCGAGGGCC-GCUCCAAGAC 3'
>bta-miR-432	NM_001077948	2912	1943	-29.1
miRNA 3' GGUGGGUU--ACU--GGAU-GAGGUUCU- 5'
|||: :| ||| |||| ||||:|||
target 5' GCACUGGAUAUGACACCUACCUCCGAGAC 3'
>bta-miR-432	NM_001105359	1670	51	-15.4
miRNA 3' GGUGGGUUACUGGAU---GAGGUUCU 5'
||| ||: |||:|||
target 5' -------UUGAACUGUUUCUCUAAGU 3'
>bta-miR-432	NM_001015538	1968	881	-26
miRNA 3' GGUGGGUUACUGGAU-GAGGUUCU 5'
|||: |||: |||||:|
target 5' -GACCUUG-GACUGGCCUCCAGGU 3'
>bta-miR-432	NM_001080229	1391	612	-20.7
miRNA 3' GGUGGGUUACUGGAUGAGGUUCU 5'
|||| :|| :| ||:||||
target 5' -AACCC-GUGUUUU-CUUCAAGC 3'
>bta-miR-432	NM_001038050	938	131	-25.2
miRNA 3' -GGUGGGUU--AC--UGGAU--GAGGUUCU- 5'
||:|::|: | ||||: :|||||||
target 5' UCCGCUUAGCCUCUAACCUGGCUUCCAAGAU 3'
>bta-miR-432	NM_001103274	2549	115	-26.4
miRNA 3' GGUGGGUUACUGGAUGAGGUUCU- 5'
: ||| | ||| |||||:||
target 5' GUUGCCAUUU-CCUUCUCCAGGAG 3'
>bta-miR-432	NM_001046026	1697	1475	-24.6
miRNA 3' GGUGGGUUACUGGA-UGAGGUUCU- 5'
|:|:||| |:| ||||||||:
target 5' -GAUCUAAUU-CUUCACUCCAAGGG 3'
>bta-miR-432	NM_001098880	5851	4567	-31.8
miRNA 3' -GGUGGGUUACUGGAUGAGGUUCU- 5'
|||||::: || :||||||||
target 5' ACCACCUGGCCCCCAGCUCCAAGAG 3'
>bta-miR-432	NM_001034277	1105	231	-23.7
miRNA 3' GGUGGGUUACUGGAUGAGGUUCU- 5'
: |||: |:| |||||:||
target 5' AUUGCCAGAAAUC--CUCCAGGAU 3'
>bta-miR-432	NM_001076919	3047	1126	-24.6
miRNA 3' GGUGGGUUACUGGAUGAGGUUCU- 5'
|| :| |:|| |:|||||||
target 5' -GACGAGA-GGCCGAUUCCAAGAA 3'
>bta-miR-432	NM_001103278	2103	1792	-29
miRNA 3' -GGUGGGUUA-CUGGAUGAGGUUCU- 5'
||: |||: || || |||||||:
target 5' ACCGGCCAGCCGAGCU-CUCCAAGGA 3'
>bta-miR-432	NM_001080244	2816	1191	-26.1
miRNA 3' -GGUGGGUUACUGGAUGAGGUUCU- 5'
||||| :| ||: |||||||:
target 5' CCCACCAGAAGAU---CUCCAAGGA 3'
>bta-miR-432	NM_001078099	2463	1294	-29.1
miRNA 3' GGUGGGU--UACUGGAUGAGGUUCU 5'
|||| |||:|| |||||:|
target 5' -AACCCUGCAUGGCCACCUCCAGGC 3'
>bta-miR-432	NM_001103286	2567	438	-24.5
miRNA 3' -GGUGGGUUACUGGAUGAGGUUCU- 5'
|| :|:| |::| ||||:|||
target 5' ACCUGUCGA-GGUC--CUCCGAGAG 3'
>bta-miR-432	NM_001046277	1239	431	-19.5
miRNA 3' GGUGGGUUAC-UGG-AU--GAGGUUCU- 5'
:: || |:| || ||||||||
target 5' ---AUUGGUGCAUCAUAUUCUCCAAGAU 3'
>bta-miR-432	NM_001037606	2538	1484	-27.1
miRNA 3' GGUGGGUU-ACUGGAUGAGGUUCU- 5'
| ||:| ||:| |||||||:
target 5' GCUGCCGACUGGC---CUCCAAGGG 3'
>bta-miR-432	NM_001163188	1521	520	-19
miRNA 3' GGUGGGUUACUG--GAUGAGGUUCU 5'
|| |::| | || |||||||
target 5' -AACGCGGU-AAAACUCCUCCAAGC 3'
>bta-miR-432	NM_001046282	2560	932	-20.3
miRNA 3' GGUGGGUUACUGGAUGAGGUUCU- 5'
|| ||: ||||||||
target 5' ----GCAAGGAU---CUCCAAGAA 3'
>bta-miR-432	NM_001103297	2326	1134	-25
miRNA 3' GGUGGG--UUACUGG--AU-GAGGUUCU- 5'
|:| :|||:|| |: ||:|||||
target 5' -AAUCAGAGAUGGCCCCUGCCUUCAAGAA 3'
>bta-miR-432	NM_001076366	1050	325	-28.1
miRNA 3' GGUGGGUUA--CUGGAUGAGGUUCU- 5'
|:||:: || | :||||||||
target 5' -AAUCCGGACGGAGCAGCUCCAAGAG 3'
>bta-miR-432	NM_001034299	1854	1545	-22
miRNA 3' GGUGGG---UUACUGGA--U--GAGGUUCU- 5'
:|||: ||| :||| | ||:|||||
target 5' GUACCUGGGAAUUGCCUACAUUCUUCAAGAU 3'
>bta-miR-432	NM_001045884	2248	1543	-33.6
miRNA 3' -GGUGGGUUACUGG--AUGAGGUUCU 5'
||||||| |:|| | |||||:|
target 5' UCCACCCAGGGGCCCCUCCUCCAGGU 3'
>bta-miR-432	NM_001103299	2412	257	-27.1
miRNA 3' GGUGGGUUACUGG-A--UGAGGUUCU- 5'
:||:||||: | ||||||:||
target 5' ---GUCAGUGACUAUGAACUCCAGGAC 3'
>bta-miR-432	NM_001037617	1210	907	-24.3
miRNA 3' -GGUGGGUUACUGGAUGAGGUUCU 5'
|: |:||| || |||:||||||
target 5' GCUUCUCAA-GAACUAUUCCAAGU 3'
>bta-miR-432	NM_001076426	1173	876	-24.1
miRNA 3' GGUGGGUUACUGGAUGAGGUUCU- 5'
|||||: | ||||||||
target 5' -----GAAUGAUGU-CUCCAAGAA 3'
>bta-miR-432	NM_001102177	4009	2752	-27.7
miRNA 3' -GGUGGGUUACUGGAUGAGGUUCU- 5'
:||:|:|| :|| ||||||||
target 5' CUCAUCUAAGAGCC--CUCCAAGAA 3'
>bta-miR-432	NM_001098920	2024	215	-31.6
miRNA 3' -GGUGGGUUACUGGAUGAGGUUCU- 5'
| :|: :||||| ||||||||:
target 5' ACGGCUACGUGACCAACUCCAAGGU 3'
>bta-miR-432	NM_001046062	1067	627	-19.8
miRNA 3' -GGUGGGUUA--CUGGAUGAGGUUCU- 5'
|:| ||| | :|| ||||:|||
target 5' ACUAAGCAACGCG-UCU-CUCCGAGAA 3'
>bta-miR-432	NM_001083439	3590	2395	-24.3
miRNA 3' -GGUGGGUUACUG-GAUGAGGUUCU- 5'
| :|:| ||| | |||||:||
target 5' ACGGCUCUCAGACGCCCCUCCAGGAU 3'
>bta-miR-432	NM_001098929	1503	449	-17.4
miRNA 3' GGUGGGUUACUGGAU-GAGGUUCU- 5'
:| :::| |::|| ||:|||||
target 5' AUAGUUGAGAAUUUAUCUUCAAGAG 3'
>bta-miR-432	NM_001101929	1264	594	-25.3
miRNA 3' -GGUG-GGUUACUGGAUGAGGUUCU- 5'
:|| ||| ||| ||:|||||
target 5' UUCAGACCAGGGACAU-CUUCAAGAC 3'
>bta-miR-432	NM_001075877	2031	203	-35.7
miRNA 3' -GGUGGGUUACUGGA--UGAGGUUCU- 5'
||:|||:| |:|: ||||||||:
target 5' CCCGCCCGA-GGCUGCCACUCCAAGGC 3'
>bta-miR-432	NM_001075780	2740	1659	-22.9
miRNA 3' GGUGGGUUACUGGAUGAGGUUCU- 5'
|||:| |:: |||||:||
target 5' -GACCUAC--AUUGCCUCCAGGAA 3'
>bta-miR-432	NM_001038531	2161	1594	-27.4
miRNA 3' -GGUGGGUUACUGGAUGAGGUUCU 5'
|||||| || |: |||||:|
target 5' CCCACCCU-UG-CUACCUCCAGGC 3'
>bta-miR-432	NM_001110063	4997	2263	-33
miRNA 3' GGUGGGUUACUGGAUGAGGUUCU- 5'
:|:||| |||||:|||||||
target 5' -AGCUCAAGAACCUAUUCCAAGAA 3'
>bta-miR-432	NM_001075365	878	150	-24.6
miRNA 3' GGUGGG--UUA--CUGGAUGAGGUUCU- 5'
| |: || || |:||||||||
target 5' ACUGCUGGAAAAGGAGGUGCUCCAAGAC 3'
>bta-miR-432	NM_001034584	3164	414	-27.5
miRNA 3' GGUGGGUUACUGGAUGAGGUUCU 5'
||:::|| |:||| |||||:|
target 5' GCAUUUAA-GGCCU-CUCCAGGU 3'
>bta-miR-432	NM_001034332	1956	641	-27.3
miRNA 3' GGUGGGUUACUGGAU-GAGGUUCU- 5'
|:|| :|| |:|| |||||:||
target 5' ACGCCAGAUUUCUUAUCUCCAGGAA 3'
>bta-miR-432	NM_001101942	3665	8	-23.9
miRNA 3' GGUGGGUUACUGGAUGAGGUUCU 5'
| ||| || || |||||:|
target 5' GCUCCCG--GAGCU-CUCCAGGU 3'
>bta-miR-432	NM_001035474	2894	554	-23.4
miRNA 3' GGUGGGUUACUGGAUGAGGUUCU 5'
|:|:| ||| :|||||||
target 5' -AAUCUACUGAAGAGCUCCAAGC 3'
>bta-miR-432	NM_001098959	3964	1767	-23.7
miRNA 3' GGUGGGU--UACUGGAUGAGGUUCU- 5'
:|:|| :||: |||:|||||
target 5' AUAUCCUUUGUGG---ACUUCAAGAU 3'
>bta-miR-432	NM_001034593	2541	658	-27
miRNA 3' -GGUGGGUUACUGGAUGAGGUUCU- 5'
:| ||| ||| |||||:||
target 5' CUCUGCCACC-ACCCCCUCCAGGAC 3'
>bta-miR-432	NM_001076411	1181	1009	-26.2
miRNA 3' GGUGGGUUAC---UGGAUGAGGUUCU- 5'
:|: |:|| ||| |||||:||
target 5' -AGCUGAGUGCCUACCCUCUCCAGGAA 3'
>bta-miR-432	NM_001080303	1996	1535	-18.9
miRNA 3' GGUGGGUUACUGGAUGAGGUUCU- 5'
|| |||||:|||
target 5' --------AGA---ACUCCGAGAU 3'
>bta-miR-432	NM_001038669	2048	218	-26.6
miRNA 3' -GGUGGG--UUACUGGAUGAGGUUCU- 5'
:|||| :| :|:| ||||||||
target 5' UUCACCAAAGACAGCUU-CUCCAAGAG 3'
>bta-miR-432	NM_001038083	1875	630	-20.7
miRNA 3' GGUGGGUUACUGGAUGAGGUUCU 5'
:|| ||| :| |||||:|
target 5' ---AUCAUUGAGUUCCUCCAGGC 3'
>bta-miR-432	NM_001105444	1484	656	-18.1
miRNA 3' GGUGGGUUACUGGAUGAGGUUCU 5'
||| || : |||:|||
target 5' --UCCCUG-GAGU--CUCUAAGC 3'
>bta-miR-432	NM_001080310	1241	322	-21.4
miRNA 3' GGUGGGUUACUGG-AUGAGGUUCU 5'
:|:: ||| |:|||||||
target 5' GUAUUAU-UGAAAUUGCUCCAAGU 3'
>bta-miR-432	NR_031290	76	3	-18.4
miRNA 3' GGUGGGUUACUGGAUGAGGUUCU- 5'
||||||||:
target 5' -------------AACUCCAAGGA 3'
>bta-miR-432	NR_031061	124	76	-22.6
miRNA 3' GGUG-GGUUACUGGAUGAGGUUCU 5'
:| || | :| |||||:|
target 5' -GGCUCCUCGGUGUU-CUCCAGGU 3'
>bta-miR-432	NM_001206338	978	859	-25.1
miRNA 3' GGUGGGUUACUGGAU--GAGGUUCU- 5'
|||| | |:||| |||:||||
target 5' -AACCCUUUAAUCUACUCUCUAAGAA 3'
>bta-miR-432	NM_001080368	1399	261	-23.4
miRNA 3' -GGUGGGU--U---ACUGGAUGAGGUUCU- 5'
|:||:|| | ||| |||:|||||
target 5' UCUACUCAAGAGAGUGAAG-ACUUCAAGAC 3'
>bta-miR-432	NR_031104	78	16	-13.5
miRNA 3' GGUGGGUUA-CUGGAU--GAGGUUCU 5'
::|: |: :| ||:||||
target 5' --GUUCGUUAGGGUUUUUCUUCAAGC 3'
>bta-miR-432	NM_001111070	1078	450	-24
miRNA 3' GGUGGGUUACUGGAUGAGGUUCU- 5'
:|||||| ||||:||||
target 5' ---AUCAAUGA---ACUCUAAGAA 3'
>bta-miR-432	NM_001102331	2847	1698	-26.6
miRNA 3' GGUGGGUU---ACUGGAU--GAGGUUCU- 5'
|:||||: | :||: |||||:||
target 5' GCGCCCAGCCCUCCUCUGGCCUCCAGGAA 3'
>bta-miR-432	NM_001079644	1025	633	-23.8
miRNA 3' GGUGGGUUACU-GGAU-GAGGUUCU- 5'
:|| ||| ||| |||||:||
target 5' -GGCCAAAUUCCCCUUCCUCCAGGAC 3'
>bta-miR-432	NR_030898	66	6	-19.1
miRNA 3' GGUGGGUUACUGGA-UGAGGUUCU 5'
||| ||||||:|
target 5' ----------UCCUGACUCCAGGU 3'
>bta-miR-432	NR_031157	127	35	-21.3
miRNA 3' GGUGGGUUACUGGAUGAGGUUCU 5'
|||| |||: | |||||:|
target 5' ACACC--AUGGA-U-CUCCAGGU 3'
>bta-miR-432	NR_030907	110	13	-24
miRNA 3' GGUGGGUU--A---CUGGAUGAGGUUCU- 5'
|||||: | || ||||||||:
target 5' -GACCCAGUCUUCAGAGG-ACUCCAAGGA 3'
>bta-miR-432	NM_001105642	1568	989	-23.3
miRNA 3' GGUGGGUUACUGGA-UGAGGUUCU 5'
:|: ||| :| |||||:||
target 5' --CUCUUAUGUGUUGACUCCGAGU 3'
>bta-miR-432	NR_031195	67	10	-24.6
miRNA 3' -GGUGGGUUACUGGAUGAGGUUCU 5'
|||| :| |||| |||||:|
target 5' UCCACA-GA--ACCUUCUCCAGGC 3'
>bta-miR-432	NM_001035398	1753	1259	-25.3
miRNA 3' GGUGGGUUACUGGAUGAGGUUCU- 5'
:|| |: :|| ||||:|||
target 5' -GGCCGAGGUGCC--CUCCGAGAG 3'
>bta-miR-432	NR_031198	78	8	-16.7
miRNA 3' GGUGGGUUACUGGAUGAGGUUCU 5'
::|||||:|||
target 5' ----------UUUUACUCUAAGU 3'
>bta-miR-432	NR_031204	78	4	-27.9
miRNA 3' GGUGGGUUACU-GGAU--GAGGUUCU- 5'
|| ||: || |||: |||||:||
target 5' GCAGCCGCUGUCCCUGUCCUCCAGGAG 3'
>bta-miR-432	NM_001102530	4235	3532	-29.4
miRNA 3' GGUGGGUUA-CUGGAUGAGGUUCU 5'
:|:||: ||||| |||||:|
target 5' -GGCUCAGGAGACCU-CUCCAGGU 3'
>bta-miR-432	NM_001105042	1707	1591	-27.3
miRNA 3' -GGUGGGUUACUGGA---U-GAGGUUCU- 5'
|: |: ||:||| | |||||:||
target 5' UCUUGCU--UGGCCUCUUACCUCCAGGAU 3'
>bta-miR-432	NM_001105044	1771	718	-26
miRNA 3' GGUGGGUUACUGGAUGAGGUUCU 5'
|:|:|| || | ||||:||
target 5' ACGCUCACGGAGAU-CUCCGAGU 3'
>bta-miR-432	NM_175795	1263	404	-19.8
miRNA 3' GGUGGGUUACUGGAUGAGGUUCU 5'
||:|| |:: |:||||||
target 5' -AACUCAUA-AUUAAUUCCAAGU 3'
>bta-miR-432	NR_031245	60	1	-15.9
miRNA 3' GGUGGGUUACUG--GAUGAGGUUCU- 5'
|| :| |||||||:
target 5' --------GGAAGGUU-CUCCAAGGA 3'
>bta-miR-432	NM_001103338	2269	1587	-24.3
miRNA 3' GGUGGGUUACUGGA-U---GAGGUUCU- 5'
: || |||| | ||||:|||
target 5' AUUGCCUCUGACAGAACCCCUCCGAGAG 3'
>bta-miR-432	NR_031282	59	25	-21.8
miRNA 3' -GGU-GGGUU--ACUGGAUGAGGUUCU- 5'
|| :|||: ||| | ||:|||||
target 5' ACCUUUCCAGUUUGAGAUCCUUCAAGAC 3'
>bta-miR-432	NM_175782	506	405	-23.1
miRNA 3' -GGUGGGUUACUGGAUGAGGUUCU- 5'
:| | ::||: |||:|||||
target 5' GUCUGCAGGUGGUG-ACUUCAAGAU 3'
>bta-miR-432	NR_003958	2069	1381	-21.8
miRNA 3' GGUGGGUUACUGGAUGAGGUUCU 5'
|| |||:| ||:||||
target 5' ----ACACGGACUU-CUUCAAGU 3'
>bta-miR-432	NM_001076459	850	148	-24.6
miRNA 3' -GGU---GGGUUACUGGAU--GAGGUUCU- 5'
||: |:||| :||: ||||||||
target 5' GCCGGGUCUCAAGAUUCUGCCCUCCAAGAA 3'
>bta-miR-432	NM_001244194	1309	263	-25.7
miRNA 3' GGUGGGUUACUG-GAU--GAGGUUCU- 5'
: :||:|||: ||: |||||||:
target 5' -UGGUCAGUGAUGCUGACCUCCAAGGC 3'
>bta-miR-432	NM_174190	6461	684	-30.6
miRNA 3' GGUGGGUUACU-GGAUGAGGUUCU- 5'
|:|| : | |||||||||:||
target 5' ACGCCGGCUCAUCCUACUCCAGGAC 3'
>bta-miR-432	NM_001244609	1987	1030	-30.6
miRNA 3' -GGUGGGUUACUGGAUGAGGUUCU- 5'
|: ||||: |||| |||||:||
target 5' GCUCCCCAGAGACCC-CUCCAGGAC 3'
>bta-miR-432	NM_174452	5053	2570	-21.8
miRNA 3' GGUGGGUUACUGGAU-GAGGUUCU- 5'
|| :|||| | |||||:||
target 5' -GACA-GAUGAAAGAGCUCCAGGAU 3'
>bta-miR-432	NM_174173	2898	1602	-32.2
miRNA 3' -GGUGGGUUACUGGA--UGAGGUUCU- 5'
||:||| | || ||||||:||
target 5' CCCGCCCUUCGUCCCAGACUCCAGGAC 3'
>bta-miR-432	NM_001079782	1837	1355	-19.8
miRNA 3' -GGUGGGUUACUGGAUGAGGUUCU- 5'
:||:|:| |:| ||:|||||
target 5' AUCAUCUA---AUC--CUUCAAGAU 3'
>bta-miR-432	NM_001076263	2170	1116	-29.6
miRNA 3' GGUGGGU-UACUGGAU---GAGGUUCU- 5'
:||| || :|||| ||||||||
target 5' -GGCCCUCAUCGCCUACCUCUCCAAGAG 3'
>bta-miR-432	NM_174574	3207	168	-22.2
miRNA 3' -GGU-GGGUUACUGGAUGAGGUUCU- 5'
|| :||| ||:| ||:|||||
target 5' CCCUCUCCAUCAACUU-CUUCAAGAU 3'
>bta-miR-432	NM_001245954	747	715	-24.3
miRNA 3' -GGUGGGUU--ACUGGAUGAGGUUCU 5'
:||||:| ||: || :||||||
target 5' CUCACCUACUUUGGACUCUUCCAAGU 3'
>bta-miR-432	NM_001046304	1987	1760	-25.8
miRNA 3' -GGUGGGUUACUGGAUGAGGUUCU 5'
|||:||: ||: | |||||:|
target 5' UCCAUCCG-UGGAAUUCUCCAGGC 3'
>bta-miR-432	NM_001109802	4601	1714	-23.8
miRNA 3' -GGUGGGUUACUGGAUGAGGUUCU- 5'
|| :::| |:: |||||||||
target 5' UCCUGUUGA--AUUAACUCCAAGAC 3'
>bta-miR-432	NM_001245934	561	92	-25.2
miRNA 3' -GGUGGGUUA-CUGGAUGAGGUUCU- 5'
||:|| || || :| ||:|||||
target 5' CCCGCCGAAGCGAGUU-CUUCAAGAC 3'
>bta-miR-432	NM_001102349	1957	1419	-25.2
miRNA 3' GGUGGGUUACUGGAUGAGGUUCU- 5'
:||||: |::: |||||:||
target 5' -AGCCCAGAGGUUC-CUCCAGGAG 3'
>bta-miR-432	NM_001003900	1642	973	-28.9
miRNA 3' GGUGGGUUA-CUGGA---UGAGGUUCU- 5'
|||||: ||: | |||||||||
target 5' -GACCCAGCAGAUGUUCGACUCCAAGAA 3'
>bta-miR-432	NM_174550	2369	37	-24.6
miRNA 3' GGUGGGUUACUGG---AU-GAGGUUCU- 5'
:||: |||| || |||||||:
target 5' --UUCCGCAGACCCGCUAUCUCCAAGGA 3'
>bta-miR-432	NM_001178103	2854	1725	-27.5
miRNA 3' GGUGGGUUA-CUGGAUGAGGUUCU- 5'
||||| || ||||:|||||
target 5' -AACCCACCAGAAAUACUUCAAGAU 3'
>bta-miR-432	NM_174700	2785	1223	-18.5
miRNA 3' -GGUGGGUUA--CUG-GAU-GAGGUUCU 5'
|::|: || || :|| ||:||||
target 5' ACUGCUGAAGGGGAAGUUACCUUCAAGU 3'
>bta-miR-432	NM_175699	1519	538	-21.4
miRNA 3' GGUGGGUUACUGGAUGAGGUUCU 5'
:|| :||: | |||||:|
target 5' -GGCCACGUGGGC--CUCCAGGU 3'
>bta-miR-432	NM_173988	1443	1139	-22.9
miRNA 3' GGUGG-GUU---ACUGGAUGAGGUUCU- 5'
||| ||| ||: : |||||:||
target 5' -GACCACAACUCUGGGU--CUCCAGGAA 3'
>bta-miR-432	NM_181451	1349	1212	-28.8
miRNA 3' GGUGG-GUUACUGGAUGAGGUUCU- 5'
||| ||: |||| ||||:|||
target 5' -GACCUCAG-GACCCUCUCCGAGAG 3'
>bta-miR-432	NM_001013400	584	480	-26.8
miRNA 3' -GGUGGGUUAC-UGGAUGAGGUUCU- 5'
:||||: | |||| ||||:|||
target 5' CUCACCU--UCCACCUCCUCCGAGAA 3'
>bta-miR-432	NM_001244140	8321	6462	-29.2
miRNA 3' -GGUGGGUUACUGGAUGAGGUUCU- 5'
:| |:|: || |:||||||||
target 5' GUCUGCUAGCGAGAUGCUCCAAGAC 3'
>bta-miR-432	NM_001075126	3607	2628	-35.4
miRNA 3' GGUGGGUUACUGGAUGAGGUUCU 5'
|||||: :|||||||||||
target 5' -GACCCAGCUGCCUACUCCAAGC 3'
>bta-miR-432	NM_174367	3144	998	-34.4
miRNA 3' GGUGGGUUACUGGAUGAGGUUCU- 5'
|:||:|||:| ||||||:||
target 5' -GAUCCGAUGGCAAACUCCAGGAG 3'
>bta-miR-432	NM_201528	2073	1099	-30.1
miRNA 3' GGUGGGUUAC-UGGAUGAGGUUCU 5'
|:||: | |||||||:||||
target 5' GCGCCUUUGGUACCUACUUCAAGC 3'
>bta-miR-432	NM_001040483	1039	955	-18.6
miRNA 3' GGUGGGUUACUGGAUGAGGUUCU- 5'
|||| | ||||:||||
target 5' ----ACAAUAAAC-ACUCUAAGAA 3'
>bta-miR-432	NM_174120	1864	176	-26.1
miRNA 3' -GGUGGGU---UA--CUGGA--UGAGGUUCU- 5'
:|||: : | |||| ||||||:||
target 5' UUCACUGGGGUACAGGACCCCCACUCCAGGAU 3'
>bta-miR-432	NM_174373	5058	1408	-26
miRNA 3' -GGUGGGUUA-CUGGAUGAGGUUCU 5'
|:|| |:| || ||||||||:|
target 5' ACUACAAAGUAGA-CUACUCCAGGU 3'
>bta-miR-432	NM_001040486	2932	1012	-31
miRNA 3' GGUGGGUUACUGGAUGAGGUUCU- 5'
:|:|| |||| ||||||||
target 5' -AGCUCAAGGACCC-CUCCAAGAG 3'
>bta-miR-432	NM_174631	4580	3211	-31.7
miRNA 3' GGUGGGUUACUGGAUGAGGUUCU- 5'
||||: ||||| ||||||||
target 5' ACACCUC-UGACCC-CUCCAAGAA 3'
>bta-miR-432	NM_001205807	9473	4774	-25.1
miRNA 3' GGUGGGUUACUGGAUGAGGUUCU- 5'
:|||| | || |||||:||
target 5' -GGCCCACUCUCC--CUCCAGGAA 3'
>bta-miR-432	NM_001102365	1575	1289	-19.4
miRNA 3' GGUGGGUUACUGGAUGAGGUUCU 5'
: :|:| | |:| |||||:|
target 5' -UGGUCGAGGUCUUCCUCCAGGC 3'
>bta-miR-432	NM_178323	1190	4	-32.1
miRNA 3' GGUGGGUUACUGGAUGAGGUUCU- 5'
|:||||| :| |||||:|||
target 5' GCGCCCAACAGCGGACUCCGAGAG 3'
>bta-miR-432	NM_001201324	1271	4	-32.1
miRNA 3' GGUGGGUUACUGGAUGAGGUUCU- 5'
|:||||| :| |||||:|||
target 5' GCGCCCAACAGCGGACUCCGAGAG 3'
>bta-miR-432	NM_173882	1380	90	-25.5
miRNA 3' -GGUGGGUU-ACUGGA-U---GAGGUUCU- 5'
|||:|: ||:|: | |||||||:
target 5' CCCAUCUCCCUGGCUGGAGUUCUCCAAGGA 3'
>bta-miR-432	NM_173883	8431	8050	-31.3
miRNA 3' -GGUGGGU-UACUGGAUGAGGUUCU- 5'
|:|||| |||| :| |||||:||
target 5' ACUACCCUCAUGAGUU-CUCCAGGAG 3'
>bta-miR-432	NM_174640	1155	1016	-27.7
miRNA 3' GGUGGGUUACUGGAUGAGGUUCU- 5'
|||| |||| ||||:|||||
target 5' GCACC--AUGAAGUACUUCAAGAA 3'
>bta-miR-432	NM_174387	3840	1861	-22.6
miRNA 3' -GGUGGGUU-ACU-GGA-UGAGGUUCU 5'
:|||| :| ||| |:| |||:||||
target 5' UUCACCAGAUUGAACUUCACUUCAAGC 3'
>bta-miR-432	NM_173887	1402	312	-35
miRNA 3' GGUGGGUUACUGGAUGAGGUUCU- 5'
||||:: ||:|| ||||||||:
target 5' ACACCUGCUGGCCAACUCCAAGGU 3'
>bta-miR-432	NM_174388	1003	863	-24.8
miRNA 3' -GGUGGGUUACUGGAUGAGGUUCU- 5'
|| || || || |||||:||
target 5' GCCUUCCU-UGUCCCCCUCCAGGAC 3'
>bta-miR-432	NM_001040499	1759	707	-26.9
miRNA 3' -GGUGGGUUA--CUGGAUGAGGUUCU- 5'
||||:||: |: : |||||:||
target 5' GCCACUCAGAAGGGGU--CUCCAGGAU 3'
>bta-miR-432	NM_174393	2406	869	-23.8
miRNA 3' -GGUGGGUUACUGGAUGAGGUUCU- 5'
|| :| |||: ||||||:||
target 5' ACCUUUCU-UGAU--ACUCCAGGAC 3'
>bta-miR-432	NM_203361	1242	81	-24.1
miRNA 3' -GGUGGGUU---ACUGGAUGAGGUUCU 5'
|:|| ||: || | |||||:||
target 5' ACUACGCAGCCUUGUCGGACUCCGAGC 3'
>bta-miR-432	NM_174468	3984	1396	-23.8
miRNA 3' GGUGGGUU-ACUGGAUGAGGUUCU 5'
||:: |||| :|||||||
target 5' -AACUUCUUUGACA-GCUCCAAGC 3'
>bta-miR-432	NM_001033612	1750	473	-23.7
miRNA 3' GGUGGGUUACUGGA---U-GAGGUUCU- 5'
|||| : ||::| | |||||||:
target 5' GCACCGUGGGAUUUAAGAUCUCCAAGGU 3'
>bta-miR-432	NM_174152	854	357	-25.3
miRNA 3' -GGUGGGUUACUGGAUGAGGUUCU 5'
:| |||:|||| |||:||||
target 5' UUC-CCCGAUGAGA-ACUUCAAGC 3'
>bta-miR-432	NM_001166514	639	67	-23.6
miRNA 3' GGUGGG--UUACUGGAU-GAGGUUCU- 5'
:|| ::||:| : ||:|||||
target 5' -GGCCAGGGGUGGCAGGCCUUCAAGAA 3'
>bta-miR-432	NM_174571	3459	1433	-23.1
miRNA 3' GGUGGGUU---ACUGGA--UGAGGUUCU 5'
:||||: | :| ||||||:|
target 5' -AGCCCAGCAUUUUUCAUGACUCCAGGU 3'
>bta-miR-432	NM_174155	2428	1222	-22.4
miRNA 3' GGUGGGUUACUGGAU---GAGGUUCU 5'
|||: |:|| | |||||||
target 5' -AACCUCA-GGCCCAUCCCUCCAAGU 3'
>bta-miR-432	NM_173904	989	563	-23.7
miRNA 3' -GGUGGGUUACUGGAU-GAGGUUCU 5'
|||: :: | || ||||:||
target 5' UCCAUUUGGAGUCCGGCCUCCGAGU 3'
>bta-miR-432	NM_174156	375	256	-20.5
miRNA 3' -GGU--GGGUUA--C--UGGAU-GAGGUUCU- 5'
|| ||::| | ||| ||:|||||
target 5' UCCUGUCCUGAAAGGUCACCAGCCUUCAAGAC 3'
>bta-miR-432	NM_001166487	1313	1078	-22.4
miRNA 3' GGUGGGUUACUGGAUGAGGUUCU- 5'
:|:||: ||||||:||
target 5' ----GUAGUGG---ACUCCAGGAA 3'
>bta-miR-432	NM_001193225	2295	1465	-24.8
miRNA 3' GGUGGGUUACUGGA--U---GAGGUUCU- 5'
|||::: |||:|| | :|||||||
target 5' ACACUUGUUGAUCUCUAGUCUUCCAAGAA 3'
>bta-miR-432	NM_001033622	1965	1755	-26.7
miRNA 3' GGUGGGUUA--CUGG--A-UGAGGUUCU- 5'
| |||:| || | | :||||||||
target 5' GCUGCCAGUAAGAGCAGUGGCUCCAAGAA 3'
>bta-miR-432	NM_183364	1391	720	-22.4
miRNA 3' GGUGGGUUACUGGAU--GAGGUUCU 5'
:||| ||||| |||:|||
target 5' --GUCCAUCAACCUAGCCUCUAAGU 3'
>bta-miR-432	NM_001011676	1532	1284	-28.1
miRNA 3' -GGU--GGGUUACUGG--AUGAGGUUCU- 5'
|| |||:|| ||| | |||||:||
target 5' CCCUUCCCCGAUCACCGCUUCUCCAGGAA 3'
>bta-miR-432	NM_183084	2164	429	-25.9
miRNA 3' GGUGGGUUACUGGAUGAGGUUCU 5'
|:|:||| | ||| ||:||||
target 5' GCGCUCAAAGUCCU-CUUCAAGU 3'
>bta-miR-432	NM_174185	5585	1	-30.7
miRNA 3' GGUGGGUUACUGGAU--GAGGUUCU 5'
||:|::|: |:|||| ||||:||
target 5' CCGCUUAG-GGCCUAGUCUCCGAGC 3'
>bta-miR-432	NM_174083	3113	1029	-23.9
miRNA 3' GGUGGG--U---UACUGGAUGAGGUUCU 5'
:|| | :|||| |||||:|
target 5' -AGCCAAAAGAGGUGACAU-CUCCAGGU 3'
>bta-miR-432	NM_173916	1108	272	-26.1
miRNA 3' -GGUGG-GUUACUGGA--UGAGGUUCU 5'
|:|| ||| |||| ||||||:|
target 5' ACUACAGCAAGUACCUGGACUCCAGGC 3'
>bta-miR-432	NM_001001856	1284	405	-26.3
miRNA 3' GGUGGGUUACUGGAU---GAGGUUCU 5'
|||: :| ||||: |||||:|
target 5' ACACUGGACCACCUGGGCCUCCAGGU 3'
>bta-miR-432	NM_173918	1265	702	-22.6
miRNA 3' GGUGGGUU-ACUGGAUGAGGUUCU- 5'
:|:|||| | :|| :|||||||
target 5' UUAUCCAACUUUUCU-UUCCAAGAG 3'
>bta-miR-432	NM_173920	857	148	-24.2
miRNA 3' GGUGGGUUACUG--GAUGAGGUUCU 5'
|||:|| || : |||||:||
target 5' -GACCUAAAGAAAAUAACUCCGAGU 3'
>bta-miR-432	NM_173921	576	455	-20.9
miRNA 3' GGUGGGUUACUGGAUGAGGUUCU 5'
|| |||||||||
target 5' --------AGAAAUACUCCAAGU 3'
>bta-miR-432	NM_001077832	1518	741	-31.5
miRNA 3' -GGUG-GGUUACUGGAUGAGGUUCU 5'
||:| ||| |||: |||||:|
target 5' CCCGCGCCACGGACUACCUCCAGGC 3'
>bta-miR-432	NM_181002	3972	623	-31.4
miRNA 3' GGUGGGUUACUGGAUGAGGUUCU- 5'
|:||| :|| |:| ||||:|||
target 5' ACGCCCCGUG-CUU-CUCCGAGAG 3'
>bta-miR-432	NM_173923	1108	16	-24.5
miRNA 3' GGUG-GGUUACUGGAUGAGGUUCU- 5'
:| ||| :|| |||||:||
target 5' -AGCUCCAUCUGCC--CUCCAGGAA 3'
>bta-miR-432	NM_174175	1786	1438	-33.6
miRNA 3' GGUGGGUUACUGGA--U---GAGGUUCU- 5'
|:|||| ||||| | ||||||||
target 5' GCGCCCAUUGACCAGGAGCCCUCCAAGAA 3'
>bta-miR-432	NM_205781	2695	215	-27.9
miRNA 3' GGUGGGUUACUGGAUGAGGUUCU- 5'
| | : ||:|:| |||||||:
target 5' ACUGCGGUUGGCUU-CUCCAAGGG 3'
>bta-miR-432	NM_001076797	2206	1427	-25
miRNA 3' -GGUGGGUUACUGG-A--UGAGGUUCU- 5'
||| :||: |:| | ||||:||||
target 5' ACCAGUCAGAGGCAGUACACUCUAAGAA 3'
>bta-miR-432	NM_205815	1716	801	-23.2
miRNA 3' GGUGGGU--UA-CUGGAU-GAGGUUCU- 5'
:|::|| || |||| ||:|||||
target 5' AUAUUCAAAAUAGACCAGCCUUCAAGAA 3'
>bta-miR-432	NM_174068	3124	1859	-24.6
miRNA 3' GGUGGGUUA-CUGGAU---GAGGUUCU 5'
:|:: :| |:|||: |||||:|
target 5' -AGCUUUGUAGGCCUGACCCUCCAGGU 3'
>bta-miR-432	NM_001193247	2989	2416	-31.8
miRNA 3' GGUGGGUUACUGGAUGAGGUUCU- 5'
:||||: || ||||||:||
target 5' -GGCCCAGGU-CCCACUCCAGGAC 3'
>bta-miR-432	NM_001077839	2670	769	-24.3
miRNA 3' -GGUGGGUU--AC-UGGAUGAGGUUCU- 5'
:| |||:: || ||:| :|||||||
target 5' GUC-CCCGGCUUGUACUU-UUCCAAGAC 3'
>bta-miR-432	NM_178325	410	227	-31.1
miRNA 3' -GGUGGGUUACUGGAUGAGGUUCU- 5'
|::|||: | ||||||||:||
target 5' UCUGCCCGCA-AGCUACUCCAGGAU 3'
>bta-miR-432	NM_174186	677	3	-19.1
miRNA 3' GGUGGGUUACUGGAUGAGGUUCU- 5'
||| | ||:|||||
target 5' --------GGACGU-CUUCAAGAA 3'
>bta-miR-432	NM_174336	2215	2017	-21.7
miRNA 3' -GGUGGGUUACUGGAUGAGGUUCU 5'
:| :| |||: | |||||:|
target 5' CUCUGUCCAUGGAAUUCUCCAGGC 3'
>bta-miR-432	NM_001039726	2389	1183	-22.4
miRNA 3' GGUGGGUUACUGGAU---GAGGUUCU 5'
|||: |:|| | |||||||
target 5' -AACCUCA-GGCCCAUCCCUCCAAGU 3'
>bta-miR-432	NM_173938	552	318	-20.3
miRNA 3' GGUGGGUUACUGGAUGAGGUUCU 5'
||: ||||||:|
target 5' --------GGAUGAACUCCAGGC 3'
>bta-miR-432	NM_001037444	2025	703	-24.5
miRNA 3' GGUGGGUUACUGGAUGAGGUUCU- 5'
| ::|| ||| ||||:|||
target 5' GCUGUUAACUACCCUCUCCGAGAU 3'
>bta-miR-432	NM_001206637	1793	485	-27
miRNA 3' -GGUG-GGUUACUGGAUGAGGUUCU- 5'
| || ||| |||| |||||:||
target 5' GCGACUCCACUUACCUUCUCCAGGAU 3'
>bta-miR-432	NM_174651	817	430	-24.9
miRNA 3' -GGUGGGUUACUGGAU---GAGGUUCU- 5'
|:||| |||| | :|||||||
target 5' CCUACCAU-UGACAAAAUAUUCCAAGAC 3'
>bta-miR-432	NM_001166575	1771	668	-24.8
miRNA 3' GGUGG-GUUACUGGAUGAGGUUCU- 5'
||: ||: ||||||:|||||
target 5' -GACUACAGCC-CCUACUUCAAGAC 3'
>bta-miR-432	NM_173941	2966	2574	-32.1
miRNA 3' -GGUGGGUU---AC--UGGAUGAGGUUCU- 5'
||:|:||: || |||| |||||:||
target 5' GCCGCUCAGAGCUGUCACCUCCUCCAGGAG 3'
>bta-miR-432	NM_177500	1035	482	-29.4
miRNA 3' -GGUG-GGUUACUGGAUGAGGUUCU- 5'
||:| ||:| ||:| |||||:||
target 5' UCCGCGCCGA-GAUC--CUCCAGGAG 3'
>bta-miR-432	NM_001013364	2316	877	-19.4
miRNA 3' GGUGGGUUACUGGAUGAGGUUCU- 5'
|::|: || |:|||||||
target 5' ACGUCUUCAGAAACAUUCCAAGAU 3'
>bta-miR-432	NM_173943	3711	580	-23.6
miRNA 3' GGUGGGUUA-CUGGAU-GAGGUUCU- 5'
|||| |||| :|||||||
target 5' ----GCAAUGGACCAGGUUCCAAGAG 3'
>bta-miR-432	NM_174730	799	581	-24.6
miRNA 3' -GGUGGGUUACUGGAU---GAGGUUCU 5'
|| | | ||:||: |||||:|
target 5' ACCUGC-AAGGAUCUGCUCCUCCAGGC 3'
>bta-miR-432	NM_001008670	430	189	-28
miRNA 3' GGUGG-GUUACUGGAUGAGGUUCU- 5'
:||| ||: ||:| |||:|||||
target 5' GUACCACAGAGAUCAACUUCAAGAU 3'
>bta-miR-432	NM_174698	2571	606	-22.6
miRNA 3' GGUGGGUUACUGGAU--GAGGUUCU- 5'
:|: :: |||: |||||||:
target 5' -AGCUGGGCUCCCUGCUCUCCAAGGA 3'
>bta-miR-432	NM_177503	2487	45	-25.7
miRNA 3' -GGUGGGU--UACUGGAUGAGGUUCU 5'
|:||:| || ||||||:||||
target 5' GCUACUCUUCAUCUCCUACUUCAAGU 3'
>bta-miR-432	NM_177508	1869	1261	-20.8
miRNA 3' -GGU---GGGUUACUGGA-UGAGGUUCU- 5'
||| ::: | ||:| ||||||:||
target 5' ACCAGAAUUUCUUCACUUGACUCCAGGAG 3'
>bta-miR-432	NM_180997	776	82	-29.4
miRNA 3' GGUGGGUUAC-UGGAUGAGGUUCU 5'
|| |::|| |||||||:||||
target 5' GCAAACGGUGCACCUACUUCAAGC 3'
>bta-miR-432	NM_174203	1197	531	-23
miRNA 3' GGUGGGUUACUGGA--U---GAGGUUCU- 5'
:|| :||:|: | |||||:||
target 5' --GUCCUGUGGCUACAAGAUCUCCAGGAA 3'
>bta-miR-432	NM_177511	1828	969	-23.9
miRNA 3' GGUGGGUUACUGGAUGAGGUUCU- 5'
:||||: | |||||:||
target 5' -----AGAUGAUGU-CUCCAGGAU 3'
>bta-miR-432	NM_181000	1693	190	-24.6
miRNA 3' -GGUG-GGUUAC-UGGAU--GAGGUUCU- 5'
||:| |||| || | ||:|||||
target 5' CCCGCACCAAACCACGUUAUCUUCAAGAA 3'
>bta-miR-432	NM_174455	556	158	-18.2
miRNA 3' GGUGGGUUACUGGAUGAGGUUCU- 5'
||| :|||||||
target 5' ----------UCCU-UUCCAAGAG 3'
>bta-miR-432	NM_181004	660	277	-26
miRNA 3' GGUGGGUUACUG---GAU-GAGGUUCU- 5'
|::|||| ||| |||||:||
target 5' ----ACGGUGACUUUCUACCUCCAGGAU 3'
>bta-miR-432	NM_177516	809	44	-28.2
miRNA 3' -GGUGGG--UUACU---GGA--UGAGGUUCU- 5'
|||||: | || || ||||||:||
target 5' GCCACCUUUACCGACUUCCCCGACUCCAGGAU 3'
>bta-miR-432	NM_001206575	5503	4538	-28.1
miRNA 3' GGUGGGUUACU-GGAUGAGGUUCU- 5'
:|:: || |||||||||:||
target 5' -AGCUU--UGCUCCUACUCCAGGAC 3'
>bta-miR-432	NM_174211	2871	1632	-21
miRNA 3' GGUGGGUU-ACUGGAUGAGGUUCU- 5'
||:: ||: ||||:|||||
target 5' -AACUUUUUUGG--UACUUCAAGAU 3'
>bta-miR-432	NM_174714	917	222	-25.9
miRNA 3' GGUGGGUUAC-UG---GAUGAGGUUCU- 5'
:|||| || |: || |||||:||
target 5' -AGCCCACUGCAUCAGCUCCUCCAGGAC 3'
>bta-miR-432	NM_001013589	1345	32	-27.3
miRNA 3' -GGUGGGUUACUGGAUGAGGUUCU- 5'
:|| || |||:| |||||:||
target 5' CUCAGCC-AUGGCGCCCUCCAGGAA 3'
>bta-miR-432	NM_176610	1965	1578	-25
miRNA 3' GGUGGGUUACUGGAUGAGGUUCU 5'
|||: || ||| |||||:|
target 5' -GACCUU-UG-CCU-CUCCAGGU 3'
>bta-miR-432	NM_182652	1689	200	-23.3
miRNA 3' GGUGGGUUACUGGAUGAGGUUCU- 5'
| |||| ||:| ||:|||||
target 5' AC-CCCA---ACUU-CUUCAAGAU 3'
>bta-miR-432	NM_001001166	2872	668	-23.3
miRNA 3' GGUGGGUUAC-UGG--AUGAGGUUCU- 5'
:||: ||| ||: |||||||:||
target 5' AUACUAAAUAUACUUAUACUCCAGGAU 3'
>bta-miR-432	NM_001104961	1833	820	-23.6
miRNA 3' GGUGGGUUACUGGAUGAGGUUCU 5'
:|:: |||:| ||||:||
target 5' -AGCUUUCCGACUUCCUCCGAGU 3'
>bta-miR-432	NM_173971	2053	1756	-22.4
miRNA 3' GGUGGGUUACUGGAU--GAGGUUCU- 5'
:||| || | : ||:|||||
target 5' -UGCCCUG-GAGCAGCUCUUCAAGAA 3'
>bta-miR-432	NM_001001169	1875	694	-18.5
miRNA 3' GGUGGGUUACUGGAU---GAGGUUCU 5'
: ||||| | || ||:||||
target 5' GUUGCCAAUAAAAUAGACCUUCAAGU 3'
>bta-miR-432	NM_181024	1815	455	-29
miRNA 3' GGUGGGU-UACUGGA---UGAGGUUCU- 5'
:|: : ||||||| :||||||||
target 5' UUAUAAGUAUGACCUGAAGCUCCAAGAG 3'
>bta-miR-432	NM_181026	1454	403	-26.3
miRNA 3' GGUGGGUUACUGGAU---GAGGUUCU 5'
|||: :| ||||: |||||:|
target 5' ACACUGGACCACCUGGGCCUCCAGGU 3'
>bta-miR-432	NM_174483	585	338	-20.8
miRNA 3' -GGUGGGUUA-CUGGAUGAGGUUCU 5'
| ||| : ||| |||||:|
target 5' ACGACCGUGCCGACGCCCUCCAGGC 3'
>bta-miR-432	NM_174234	987	559	-15.8
miRNA 3' GGUGGGUUACUGGAUGAGGUUCU 5'
|:|: ||:||||
target 5' --------CGGCU--CUUCAAGC 3'
>bta-miR-432	NM_174235	2900	2562	-23.2
miRNA 3' GGUGGGUUA-CUGGAUGAGGUUCU- 5'
:| :|: ||:|| ||:|||||
target 5' -AGCGUAGGAGAUCUUCUUCAAGAG 3'
>bta-miR-432	NM_173896	3286	593	-26.7
miRNA 3' GGUGGGUUACUG--GAUGAGGUUCU 5'
:|:|||| :|||||||:|
target 5' ---GUCGAUGAAGAUUACUCCAGGU 3'
>bta-miR-432	NM_001101834	4100	1031	-27.9
miRNA 3' GGUGGGUUACUGGAUGAGGUUCU- 5'
:||::| |||| |||||||:
target 5' -AGCCUGACAACCU-CUCCAAGGC 3'
>bta-miR-432	NM_174495	1833	801	-25.9
miRNA 3' GGUGGGUUACUGG-A---UGAGGUUCU- 5'
| :||| ||:| | ||||||:||
target 5' GCUGUCAA-GAUCUUCCCACUCCAGGAC 3'
>bta-miR-432	NM_174747	3582	1666	-27.7
miRNA 3' -GGU-GGGUUACUGGAUGAGGUUCU 5'
||| |||:| || :| |||||:|
target 5' CCCACCCCGAGGAGUUCCUCCAGGC 3'
>bta-miR-432	NM_001101835	6135	783	-29.6
miRNA 3' -GGUGGGUUA--CUGGAUGAGGUUCU- 5'
|: |||| || |||||||||
target 5' CCUUGCCAAGAAGAAGGACUCCAAGAU 3'
>bta-miR-432	NM_176636	3983	3574	-24.5
miRNA 3' -GGUGGGUUACUGGAU---GAGGUUCU- 5'
|||: :|| |||| :|||||||
target 5' CCCAUGUAAAACCCUACUUUUCCAAGAC 3'
>bta-miR-432	NM_001025314	860	572	-18
miRNA 3' GGUGGGUUACUG-GAUGAGGUUCU- 5'
: :|||| | :|||||||
target 5' --UUUUGAUGAGGC--UUCCAAGAA 3'
>bta-miR-432	NM_001102481	3302	2674	-27.9
miRNA 3' -GGUG-GGUUACUGGAUGAGGUUCU 5'
||:| |||| |:| ||||||:|
target 5' GCCGCACCAACUAUC-ACUCCAGGU 3'
>bta-miR-432	NM_001103224	2505	1572	-26.5
miRNA 3' GGUGGGUUACUGGAUGAGGUUCU- 5'
||| : ||:|| |||:|||||
target 5' ACACGUC-UGGCC-ACUUCAAGAG 3'
>bta-miR-432	NM_001105320	1638	1	-20
miRNA 3' GGUGGGUUACUGGAUGAGGUUCU- 5'
||:| :| :|||||||
target 5' ----CCGAAAGCAGCUUCCAAGAU 3'
>bta-miR-432	NM_173994	1294	840	-25.6
miRNA 3' GGUGGGUU-AC-UGGAUGAGGUUCU- 5'
| |:|| | |||| ||||||||
target 5' GCUGCUAACUCCACCUUCUCCAAGAG 3'
>bta-miR-432	NM_001105322	1568	476	-25.5
miRNA 3' GGUGG-GUUACUGGAUGAGGUUCU- 5'
||: ||: ||||||:|||||
target 5' -GACUACAGCU-CCUACUUCAAGAC 3'
>bta-miR-432	NM_001105323	2635	2498	-24.7
miRNA 3' GGUGGGUUACUGGAUGAGGUUCU 5'
|| ::||:|:| |||||:|
target 5' -AACA-GGUGGCUUUCUCCAGGC 3'
>bta-miR-432	NM_001105327	1001	391	-23.3
miRNA 3' GGUGGGUUACUGGAUGAGGUUCU- 5'
:|||| || ||||:|||
target 5' -AGCCCACC-AC---CUCCGAGAU 3'
>bta-miR-432	NM_001104964	1101	63	-26.1
miRNA 3' -GGUGGG--UUA--CUGGA-U--GAGGUUCU 5'
|||||| || ||:|| | |||||:|
target 5' CCCACCCUCAACUGGAUCUCACUCUCCAGGU 3'
>bta-miR-432	NM_174255	803	41	-26.2
miRNA 3' -GGUGGGUUACUGGAUGAGGUUCU- 5'
|::||| |: ||||||:||
target 5' GCUGCCCCAGGG---ACUCCAGGAC 3'
>bta-miR-432	NM_174256	1244	804	-27.2
miRNA 3' GGUGGGUUACUGGAUGAGGUUCU- 5'
:|: :| || |:||||||||
target 5' -AGCUGGAAGAGAUGCUCCAAGAA 3'
>bta-miR-432	NM_174258	1896	353	-22.7
miRNA 3' GGUG-GGUUACUGGAUGAGGUUCU- 5'
|| |||| :| |||||:||
target 5' -GACGCCAAAAGCGC-CUCCAGGAA 3'
>bta-miR-432	NM_001034049	1739	1455	-27.4
miRNA 3' GGUGG-GUUACUGGAUGAGGUUCU- 5'
| | :: |:||| |||||||:
target 5' GCUGCAUGGGGGCCUUCUCCAAGGC 3'
>bta-miR-432	NM_174007	839	250	-22.5
miRNA 3' -GGUGGGUUAC-UGGA--U-GAGGUUCU- 5'
:| ||||: :|: | ||:|||||
target 5' GUC-CCCAGGAAGCUGUGAUCUUCAAGAC 3'
>bta-miR-432	NM_001009572	1032	745	-29.4
miRNA 3' -GGUGGGUUA-CUGGAUGAGGUUCU 5'
||||:|| |:|| |||||:|
target 5' ACCACUCACCAGGCCC-CUCCAGGU 3'
>bta-miR-432	NM_174261	1315	1188	-34.7
miRNA 3' -GGUGGGUUACUGGA--UGAGGUUCU 5'
||||||:: |||| ||||||:|
target 5' ACCACCCGGGCACCUGAACUCCAGGC 3'
>bta-miR-432	NM_174765	2361	969	-26.1
miRNA 3' GGUGGGUU--ACUG-GAU-GAGGUUCU- 5'
:||:: |||: ||: |||||||:
target 5' -UGCCUGUGCUGAUGCUGUCUCCAAGGA 3'
>bta-miR-432	NM_001012998	1594	1458	-17.9
miRNA 3' GGUGGGUUACUGGA--U--GAGGUUCU- 5'
:|:| || :| | ||:|||||
target 5' UUAUCAAUUGUGUUUAACCCUUCAAGAC 3'
>bta-miR-432	NM_212448	1352	947	-15.3
miRNA 3' GGUGGGUUACUGGAUGAGGUUCU 5'
||: || || |||:||||
target 5' -AACUAAAAGA---ACUUCAAGC 3'
>bta-miR-432	NM_176635	2259	2221	-23.7
miRNA 3' GGUGGGUUACUGGA-UGAGGUUCU- 5'
|| |:| |:| |||:|||||
target 5' ACAGCUACAGGCAGCACUUCAAGAG 3'
>bta-miR-432	NM_001002889	5105	1939	-27
miRNA 3' -GGUGGGUUACUGGAUGAGGUUCU- 5'
:|:|:||: |:|| :|||||||
target 5' CUCGCUCAGACAUCUCUUCCAAGAU 3'
>bta-miR-432	NM_174517	1491	823	-22.4
miRNA 3' -GGUGGGUU-AC--UGGAU-GAGGUUCU- 5'
||::|: || :|: ||||||||
target 5' ACCGUCUUCCUGCUGCUCAUCUCCAAGAU 3'
>bta-miR-432	NM_174014	1710	1151	-22.7
miRNA 3' GGUGGGUU--ACUGGAUGAGGUUCU- 5'
|: || || |: ||||||||:
target 5' -AAUGCAUUUUG-CUAACUCCAAGGA 3'
>bta-miR-432	NM_174015	2001	328	-28.9
miRNA 3' -GGUGGG-UUAC-UGGAUGAGGUUCU- 5'
:||||| :| :|:| |||||:||
target 5' CUCACCCUGAGCAGCUUCCUCCAGGAG 3'
>bta-miR-432	NM_174268	894	557	-21
miRNA 3' GGUGGGUUACUGGAUGAGGUUCU 5'
| |||| ||| ||:||||
target 5' -AAGCCAAAU-CCUUCUUCAAGC 3'
>bta-miR-432	NM_176660	516	459	-18.2
miRNA 3' -GGUGGGUUAC-UGGAU---GAGGUUCU 5'
||| :||| |: | |||||:|
target 5' ACCAGUCAAGAAAUAAAAGCCUCCAGGC 3'
>bta-miR-432	NM_174775	450	42	-22.5
miRNA 3' -GGUGG-GUUACUGGAUGAGGUUCU- 5'
|| | || || :| |||||:||
target 5' GCCUGCACA--GAAUUCCUCCAGGAA 3'
>bta-miR-432	NM_174011	1407	711	-27.3
miRNA 3' GGUGGGUU---ACUGGAU--GAGGUUCU 5'
|||||: || ||| |||||:|
target 5' -GACCCAGGUCUG-CCUCCUCUCCAGGC 3'
>bta-miR-432	NM_174781	2887	318	-29.3
miRNA 3' GGUGGGUUACUGGAUGAGGUUCU- 5'
:||:| |||| ||||||||
target 5' -GGCCUAUC-ACCU-CUCCAAGAU 3'
>bta-miR-432	NM_001098856	593	424	-28.7
miRNA 3' GGUGGGUUACUGGAU--GAGGUUCU 5'
:||: |:|||: |||||:|
target 5' -AGCCUUUGGGCCUGGCCUCCAGGC 3'
>bta-miR-432	NM_001205703	2136	1503	-23.5
miRNA 3' -GGUGGG---UUACUGG-A--UGAGGUUCU 5'
:| :| :||||| | ||||||:|
target 5' GUCUGUCCGUGAUGACAGUGAACUCCAGGC 3'
>bta-miR-432	NM_175786	2854	2012	-29.9
miRNA 3' -GGUGGGUUACUGGAUGAGGUUCU 5'
||: |:: |||||| ||||:||
target 5' CCCGGCUGCUGACCU-CUCCGAGC 3'
>bta-miR-432	NM_001080219	1749	906	-31
miRNA 3' GGUGGGUUACUGGAUGAGGUUCU- 5'
|||:| ||:||| :|||||||
target 5' ACACUC--UGGCCUCUUCCAAGAC 3'
>bta-miR-432	NM_175789	1979	1465	-32.3
miRNA 3' -GGUGGGUUACUGGAUGAGGUUCU 5'
||| ||:| |:||| |||||:|
target 5' ACCAGCCGA-GGCCU-CUCCAGGC 3'
>bta-miR-432	NM_174029	735	663	-19.6
miRNA 3' GGUGGGUUACUGGAUGAGGUUCU 5'
:|:||| :|: :||||||
target 5' --UUCUAAUUGCU--UUCCAAGU 3'
>bta-miR-432	NM_174702	2703	1470	-33.3
miRNA 3' GGUGGGUUACUGGAU-GAGGUUCU- 5'
:|||:| |||| |||||:||
target 5' -GGCCCGA-GACCCCUCUCCAGGAU 3'
>bta-miR-432	NM_175792	1473	707	-24.4
miRNA 3' -GGUGGGUU-ACUGGA--U--GAGGUUCU- 5'
||| |||: ||: | | |||||||:
target 5' CCCAGCCAGAUGGUUUUGACUCUCCAAGGC 3'
>bta-miR-432	NM_174538	1449	316	-26.8
miRNA 3' -GGUGGG-UU-ACUG--GAUGAGGUUCU 5'
|||| :| ||:| ||||||||:|
target 5' UCCACAGUGAUUGGCUACUACUCCAGGU 3'
>bta-miR-432	NM_174789	1327	931	-20.3
miRNA 3' GGUGGGUUACUGGAUGAGGUUCU- 5'
|| :| ||||||||
target 5' --------AGAGUUCCUCCAAGAA 3'
>bta-miR-432	NM_174310	1809	189	-21.1
miRNA 3' GGUGGGUUACUGGAU-GAGGUUCU 5'
|||: ||:: |||:|||
target 5' -AACCUUC-GAUUGAUCUCUAAGU 3'
>bta-miR-432	NM_174759	1922	914	-27.1
miRNA 3' GGUGGGUUACUGGAU-GAGGUUCU- 5'
|||: |:|:| |||||:||
target 5' -GACCUUGAGGCUUUCCUCCAGGAG 3'
>bta-miR-432	NM_001045881	3374	2841	-23.3
miRNA 3' GGUGGGUUACUGGAUGAGGUUCU- 5'
|||| |||:|||||
target 5' --------GGACC-ACUUCAAGAA 3'
>bta-miR-432	NM_001192079	2096	1345	-24.4
miRNA 3' GGUGGGUUACUGGAUGAGGUUCU 5'
:||: ||::| |||||||
target 5' -AGCCUCAGGAUUU-CUCCAAGU 3'
>bta-miR-432	NM_174291	608	338	-22.2
miRNA 3' -GGUGGGUU---ACU-GGAU-GAGGUUCU- 5'
:|||: |: || ||| ||:|||||
target 5' AUCACUGAGGACUGCUCCUCUCUUCAAGAC 3'
>bta-miR-432	NM_174795	1277	574	-20
miRNA 3' GGUGGGUUACUGGAUGAGGUUCU- 5'
|:||: || :|||||||
target 5' --UCUCAGGAACAGCUUCCAAGAU 3'
>bta-miR-432	NM_175804	2205	2113	-24.7
miRNA 3' GGUGGGUUACUGGAU-GAGGUUCU- 5'
: :|:| |:|: ||:|||||
target 5' GUUGUCGA-GGCUGUUCUUCAAGAA 3'
>bta-miR-432	NM_174113	2132	147	-26.7
miRNA 3' -GGU-GGGU---UACUGGAU---GAGGUUCU- 5'
||| ||:| |||:|| | ||:|||||
target 5' CCCAUCCUAAAAAUGGCCCAACUCUUCAAGAG 3'
>bta-miR-432	NM_001113240	1788	147	-26.7
miRNA 3' -GGU-GGGU---UACUGGAU---GAGGUUCU- 5'
||| ||:| |||:|| | ||:|||||
target 5' CCCAUCCUAAAAAUGGCCCAACUCUUCAAGAG 3'
>bta-miR-432	NM_175806	2110	489	-27.6
miRNA 3' GGUGGGUU---ACUGGAU-GAGGUUCU- 5'
||| ::: ||:|| |||||:||
target 5' GCACGUGGACUUGGCCACUCUCCAGGAA 3'
>bta-miR-432	NM_174048	947	718	-25.9
miRNA 3' -GGUGGGUUACUGGA--U---GAGGUUCU- 5'
||| || |:|: | ||||||||
target 5' UCCAGCCUG-GGCUGUAAUGUCUCCAAGAA 3'
>bta-miR-432	NM_001011674	1106	472	-22
miRNA 3' GGUGGGUUACUGGAUGAGGUUCU- 5'
||||: ||||||:||
target 5' -----AAAUGGA--ACUCCAGGAA 3'
>bta-miR-432	NM_174561	3147	2857	-29.2
miRNA 3' -GGUGGGUUACUGGAU---GAGGUUCU 5'
||| |: ||:|||| |||||:|
target 5' ACCAGCUCCUGGCCUACGCCUCCAGGC 3'
>bta-miR-432	NM_205770	1689	1332	-24.4
miRNA 3' GGUGG--GUUACUGGAU--GAGGUUCU- 5'
||| || ||| |: |||||:||
target 5' ACACACACACUGAAAUGUCCUCCAGGAG 3'
>bta-miR-432	NM_001011679	1865	1290	-29.7
miRNA 3' -GGUG--GGUUACUGGAUGAGGUUCU 5'
|||: ::|:||||:| |||||||
target 5' ACCAUUUUUAGUGACUUCCUCCAAGC 3'
>bta-miR-432	NM_174817	4440	364	-28.3
miRNA 3' GGUGGGUUACUGGAUGAGGUUCU- 5'
|||: :||:|: :|||||||
target 5' -AACCUCGUGGCU--UUCCAAGAA 3'
>bta-miR-432	NM_174567	1050	90	-25.9
miRNA 3' -GGUGGGUUACUGGA---U-GAGGUUCU 5'
|| :| |:||| | |||||:|
target 5' GCCUGUCUG-GGCCUUCCACCUCCAGGC 3'
>bta-miR-432	NM_174282	1897	1197	-28.1
miRNA 3' GGUGGGUU---ACUGGA---UGAGGUUCU- 5'
| |||:| ||:|:| |||:|||||
target 5' AC-CCCGAUCCUGGCUUGUAACUUCAAGAC 3'
>bta-miR-432	NM_174481	1959	1846	-18.1
miRNA 3' GGUGGGUUACUGGAUGAGGUUCU- 5'
|| : |||| | ||:|||||
target 5' GCAAAUUAUGAAAU-CUUCAAGAU 3'
>bta-miR-432	NM_174836	4531	787	-23.1
miRNA 3' GGUGGG-UUACUGGA-UGAGGUUCU 5'
|||| | | ||| |||:||||
target 5' -AACCCUACCGCCCUCACUUCAAGC 3'
>bta-miR-432	NM_205778	941	555	-14.7
miRNA 3' GGUGGGUUACUGGAUGAGGUUCU 5'
|| |||:||||
target 5' --------AGAAGAACUUCAAGC 3'
>bta-miR-432	NM_174066	2370	1901	-23.4
miRNA 3' GGUGGGUUACUGGAU-GAGGUUCU- 5'
||| ||:| || ||:|||||
target 5' -GACC---UGGCGUAUCUUCAAGAA 3'
>bta-miR-432	NM_175827	736	501	-20.6
miRNA 3' -GGUGGGU-UAC-UGGA-U---GAGGUUCU 5'
|::||| :|| || | |||:|||
target 5' UCUGCCCUUGUGCACAGGAGGUCUCUAAGC 3'
>bta-miR-432	NM_001130745	1565	574	-29.4
miRNA 3' -GGUG-GGUUACUGGAUGAGGUUCU- 5'
||:| ||:| ||:| |||||:||
target 5' UCCGCGCCGA-GAUC--CUCCAGGAG 3'
>bta-miR-432	NM_001007811	2916	195	-29
miRNA 3' GGUGGGUUACUGGA--UGAGGUUCU 5'
:|::|||||| |:||||||
target 5' --UUCUGAUGACCGGGAUUCCAAGC 3'
>bta-miR-432	NM_001206605	1193	1044	-23.8
miRNA 3' GGUGGG--UUACUGGAUGAGGUUCU- 5'
|:|: ||||| |||:|||||
target 5' -AAUCUUUAAUGAAG-ACUUCAAGAA 3'
>bta-miR-432	NM_174402	2825	1154	-26.4
miRNA 3' -GGUGGGUUACUGGAUGAGGUUCU- 5'
|||| :| ||:| :|||||||
target 5' ACCACAUACGGAUC--UUCCAAGAG 3'
>bta-miR-432	NM_174450	2421	2023	-26.1
miRNA 3' -GGUG-GGUUACUGGAUGAGGUUCU- 5'
|::| |:|: || || |||||:||
target 5' UCUGCGCUAG-GAGCUCCUCCAGGAG 3'
>bta-miR-432	NM_001012281	1496	1177	-22
miRNA 3' -GGUGGGUUA-CUGGA-UGAGGUUCU- 5'
:|| : || | | ||||||||:
target 5' GUCAGUGAAAAGUGCAGACUCCAAGGC 3'
>bta-miR-432	NM_174330	1182	1043	-21.8
miRNA 3' GGUGGGUUACUGGAUGAGGUUCU- 5'
|||| || | ||||:|||||
target 5' ACACC--AUCAAGUACUUCAAGAA 3'
>bta-miR-432	NM_176669	2487	533	-23.3
miRNA 3' -GGUGGGUUACUGGAU-GAGGUUCU- 5'
:|:|| | |: : |||||||:
target 5' AUCGCCAACGGGGUCACCUCCAAGGU 3'
>bta-miR-432	NM_001101041	2686	1837	-31.4
miRNA 3' GGUG-GGUUACUGGAUGAGGUUCU- 5'
:| :|| ||||| ||||||||
target 5' -AGCGUCACGGACCU-CUCCAAGAA 3'
>bta-miR-432	NM_174603	4091	3406	-32.5
miRNA 3' GGUGGGUUACUGGAUGAGGUUCU- 5'
:||| |||:|| |||||:||
target 5' -AGCCC-AUGGCCACCUCCAGGAU 3'
>bta-miR-432	NM_001166526	2897	2477	-23.2
miRNA 3' GGUGGGUUAC-UGGAUGAGGUUCU 5'
| | ||| || ||||||:||
target 5' ACUGCAAAUACACGUACUCCGAGU 3'
>bta-miR-432	NM_001002883	4683	3551	-22.7
miRNA 3' GGUGGGUU-ACUGGAUGAGGUUCU 5'
|||| || |: |||||:|
target 5' -AACCCUCUUG-CU--CUCCAGGU 3'
>bta-miR-432	NM_001166529	5013	227	-30.9
miRNA 3' GGUGGGUUACUGGAUGAGGUUCU- 5'
||||| |:|: |||||:||
target 5' -GACCCAAGGGCU--CUCCAGGAU 3'
>bta-miR-432	NM_174093	1736	421	-25.3
miRNA 3' GGUGGGUUA---CUGGA-UGAGGUUCU- 5'
|| :|||| | | ||||||:||
target 5' GCAGUCAAUAAAGUGCAAACUCCAGGAC 3'
>bta-miR-432	NM_177504	2081	971	-25.6
miRNA 3' -GGUGGGUUACUGGA-UGAGGUUCU- 5'
|||| :| :|: :||||||||
target 5' UCCACAAGAA-GCUGCGCUCCAAGAG 3'
>bta-miR-432	NM_173945	1222	1014	-20.8
miRNA 3' GGUGGGUUAC-UGGAUGAGGUUCU- 5'
||| ||| :|:| :|||||||
target 5' ACAC---AUGCGCUU-UUCCAAGAC 3'
>bta-miR-432	NM_174046	3475	1072	-29.2
miRNA 3' -GGUG-GGUUACUGGAUGAGGUUCU- 5'
|:|| :||:|| || ||||:||||
target 5' UCUACGUCAGUG-CCGACUCUAAGAG 3'
>bta-miR-432	NM_001075118	1303	1018	-17
miRNA 3' GGUGGGUUACUGGAUGAGGUUCU 5'
:|:| :|:| :||||||
target 5' ----AUAGUAGCUU-UUCCAAGC 3'
>bta-miR-432	NM_001081576	2637	1674	-33.2
miRNA 3' GGUGGGUUACUGGAUGAGGUUCU- 5'
|:||| || ||:||||||||
target 5' GCGCCCUCCGA-CUGCUCCAAGAA 3'
>bta-miR-432	NM_177956	3562	1159	-29.2
miRNA 3' -GGUG-GGUUACUGGAUGAGGUUCU- 5'
|:|| :||:|| || ||||:||||
target 5' UCUACGUCAGUG-CCGACUCUAAGAG 3'
>bta-miR-432	NM_001003906	2062	291	-26.5
miRNA 3' -GGUGGGUUACUGGAUGAGGUUCU- 5'
||:|:: || || |||||||:
target 5' ACCGCUU--UGUUCU-CUCCAAGGG 3'
>bta-miR-432	NM_174099	1786	403	-20.8
miRNA 3' -GGUGGGUUACUG--GA-UGAGGUUCU 5'
|:|: :|||| | ||||||:|
target 5' ACUAUAAUGUGACAGCAAACUCCAGGC 3'
>bta-miR-432	NM_177957	3081	678	-29.2
miRNA 3' -GGUG-GGUUACUGGAUGAGGUUCU- 5'
|:|| :||:|| || ||||:||||
target 5' UCUACGUCAGUG-CCGACUCUAAGAG 3'
>bta-miR-432	NM_177958	3168	765	-29.2
miRNA 3' -GGUG-GGUUACUGGAUGAGGUUCU- 5'
|:|| :||:|| || ||||:||||
target 5' UCUACGUCAGUG-CCGACUCUAAGAG 3'
>bta-miR-432	NM_205803	877	784	-19.6
miRNA 3' -GGUGGGU---UA--C---UGG-AUGAGGUUCU 5'
:||:||: | | | |||||||:|
target 5' CUCAUCCGGGGAGGGGGGUAAUAUACUCCAGGU 3'
>bta-miR-432	NM_001040471	2098	233	-30.2
miRNA 3' GGUGGGUUACUGGAUGAGGUUCU- 5'
:|: ||: |||||||||||
target 5' --UUCUGGUGGACUACUCCAAGAA 3'
>bta-miR-432	NM_001083636	3300	2727	-31.8
miRNA 3' -GGUGGG--UUACUGGA--U-GAGGUUCU 5'
||:||: ::||||| | |||||:|
target 5' ACCGCCUUGGGUGACCAGGACCUCCAGGC 3'
>bta-miR-432	NM_174106	1704	1593	-23.7
miRNA 3' -GGUGGGUU---ACUGGA-U---GAGGUUCU 5'
:|:|:||: ||:|: : :||||||
target 5' GUCGCUCAGCUCUGGCUCGGGGCUUCCAAGU 3'
>bta-miR-432	NM_174613	4039	2301	-25.5
miRNA 3' -GGUGGGUUACUGGAUGAGGUUCU- 5'
:|||:||: || |||||||:
target 5' GUCACUCAGA-ACAU-CUCCAAGGU 3'
>bta-miR-432	NM_001075128	2994	2241	-25.8
miRNA 3' -GGUGG-GUU---ACUGG---AUGAGGUUCU- 5'
|||| ||| ||| : |||||:||||
target 5' GCCACGACAAAUUUGAGUAUAUACUCUAAGAA 3'
>bta-miR-432	NM_174360	1744	346	-28.9
miRNA 3' -GGUGGGUUACUGGAUGAGGUUCU- 5'
|:|:|: |||| |||||||:
target 5' CCUAUCUG--GACCGCCUCCAAGGC 3'
>bta-miR-432	NM_173946	2166	292	-20
miRNA 3' -GGUGGGUUACUGGAUGAGGUUCU 5'
|| |||| | : |||:|||
target 5' CCCUGCCAAAAAGUC-CUCUAAGC 3'
>bta-miR-432	NM_181338	1287	1096	-23.4
miRNA 3' GGUGGGUUACUGGA--UGAGGUUCU- 5'
:| |||| |||||||||
target 5' -----AGACUACCUCCACUCCAAGAA 3'
>bta-miR-432	NM_001075133	1950	1467	-19.5
miRNA 3' GGUGGGUUA--CUGGAU-GAGGUUCU- 5'
|| :| ||:: |||:||||
target 5' -GACAGGAGCAGAUUGUUCUCUAAGAG 3'
>bta-miR-432	NM_001205793	1232	1026	-22.3
miRNA 3' GGUGGGUUA--CUGGAU-GAGGUUCU 5'
|::|||| | || |||||:|
target 5' ACGUCCAACAAGCCCGACCUCCAGGU 3'
>bta-miR-432	NM_001045869	643	479	-25.7
miRNA 3' GGUGGGUUA-CUGGAUGAGGUUCU- 5'
: ||| | ||| |||:||||
target 5' GUUGCCAUCAGCCCUUCUCUAAGAU 3'
>bta-miR-432	NM_001206523	4280	900	-25.4
miRNA 3' GGUGGGUUACUGGAUGAGGUUCU 5'
: |:| ||: :|||||||:|
target 5' UUUGCUAUUGGAUUACUCCAGGU 3'
>bta-miR-432	NM_174116	1980	814	-27.4
miRNA 3' GGUGGGUUAC-UGGAUGAGGUUCU- 5'
|||::: :||| |||||:||
target 5' -AACCUGGAUUGCCU-CUCCAGGAU 3'
>bta-miR-432	NM_174471	808	761	-22.3
miRNA 3' -GGUGGGUUACUGGAUGAGGUUCU- 5'
|||||: | ::| ||:|||||
target 5' CCCACCUUUU--UUU-CUUCAAGAG 3'
>bta-miR-432	NM_174516	2513	1166	-27.6
miRNA 3' GGUGGGUUACUGGAUGAGGUUCU- 5'
| |||| ||: |||||:||
target 5' GCUCCCAGGGAUU--CUCCAGGAA 3'
>bta-miR-432	NM_174271	1835	1132	-24.7
miRNA 3' GGUGGGUUACUGGAU---GAGGUUCU- 5'
:|:| ||: ||| |||||||:
target 5' -AGCUCCCUGGGCUACAUCUCCAAGGC 3'
>bta-miR-432	NM_001166517	2461	118	-26.1
miRNA 3' GGUGGGU---UAC--UG-GA-UGAGGUUCU- 5'
:|||: ||| || | ||||||:||
target 5' -GGCCCGCAGAUGCUACGCGAACUCCAGGAG 3'
>bta-miR-432	NM_001143867	6110	3565	-23.6
miRNA 3' GGUGGGUUACUGGAU--GAGGUUCU 5'
||:|||: |||||:|
target 5' -------UUGGCCUGAUCUCCAGGC 3'
>bta-miR-432	NM_001113719	481	1	-19.8
miRNA 3' GGUGGGUUACUGGAUGAGGUUCU- 5'
|| |||||||||
target 5' ---------GAGG-ACUCCAAGAU 3'
>bta-miR-432	NM_001075653	1981	1327	-23.5
miRNA 3' -GGUGGGUU-ACUGGAUGAGGUUCU 5'
|:||:: |||: | ||||:||
target 5' UCUACUUGUUUGAUGUUCUCCGAGC 3'
>bta-miR-432	NM_001082434	1773	802	-29.5
miRNA 3' GGUGGG-UU---ACUGGAUGAGGUUCU 5'
|||:| || ||:|| ||||||:|
target 5' ACACUCAAACUCUGGCCAACUCCAGGU 3'
>bta-miR-432	NM_001163458	2315	1968	-26.3
miRNA 3' GGUGGGUUACUGGAUGAGGUUCU- 5'
:|| :| ||: |:|||||||
target 5' -GGCCGGA-GAUGGAUUCCAAGAG 3'
>bta-miR-432	NM_001101964	2548	2132	-31.1
miRNA 3' GGUGGGUUACUGGAUGAGGUUCU- 5'
:|: : || |||||||:|||
target 5' -GGCUGGGGGAGCUACUCCGAGAC 3'
>bta-miR-432	NM_001191150	2766	738	-21.6
miRNA 3' GGUGGGUUAC-UGGAUGAGGUUCU 5'
|:| || | |||:||||||
target 5' ---ACUACUGCAGCUAUUCCAAGC 3'
>bta-miR-432	NM_001083652	2224	663	-27
miRNA 3' GGUGGGUU---ACUGGA--U---GAGGUUCU- 5'
||||||: ||||: : ||:|||||
target 5' ACACCCAGGUUUGACUCAAGGAUCUUCAAGAC 3'
>bta-miR-432	NM_001098979	1891	1226	-27.1
miRNA 3' GGUGGG--UUACUGGAUGAGGUUCU- 5'
: : |:|||:| ||||||||:
target 5' AUUGUGGAAGUGAUCAACUCCAAGGA 3'
>bta-miR-432	NM_001075399	1855	1503	-21.8
miRNA 3' GGUGGGUU--ACUGGAUGAGGUUCU- 5'
|:: || |||| :|||||||
target 5' -GAUUGAAGCUGACAU-UUCCAAGAG 3'
>bta-miR-432	NM_001080733	1474	1333	-23.9
miRNA 3' GGUGG---GUUACUGGAUGAGGUUCU- 5'
|||: :|||| || ||:|||||
target 5' GCACUUUGUAAUG-CCACCUUCAAGAA 3'
>bta-miR-432	NM_001192164	1871	144	-23.8
miRNA 3' -GGUGGGU--UAC-UGG--AUGAGGUUCU- 5'
|::|:|: | :|| ||||:|||||
target 5' CCUGCUCGGCAGCAGCCGCUACUUCAAGAC 3'
>bta-miR-432	NM_001100336	2413	1948	-29.5
miRNA 3' -GGUGGGUUACUGGAUGAGGUUCU 5'
||||||: ||:| |||||:|
target 5' ACCACCCGCGCACUU-CUCCAGGU 3'
>bta-miR-432	NM_001206735	3688	2144	-27.5
miRNA 3' -GGUGGGUUACUGGA--U---GAGGUUCU 5'
:|:|:| :||||| : |||||:|
target 5' GUCGCUCUGUGACCAGGGCAACUCCAGGC 3'
>bta-miR-432	NM_001035012	2403	635	-26
miRNA 3' GGUGGGUUA-CUGGA--UGAGGUUCU 5'
||||::| ||: | ||||||:|
target 5' GCACCUGAACGAUGUCAACUCCAGGC 3'
>bta-miR-432	NM_001098988	2550	546	-28.8
miRNA 3' -GGUGGG--UUACUGG---AUGAGGUUCU- 5'
|:|:| :||||:| ||||:|||||
target 5' CCUAUCACAGAUGAUCAAGUACUUCAAGAA 3'
>bta-miR-432	NM_001034361	3111	496	-27.1
miRNA 3' GGUGGGUUACUGGAU-GAGGUUCU- 5'
:||: |:|| |||||||:
target 5' -GGCCUCCAGGCCCAUCUCCAAGGC 3'
>bta-miR-432	NM_001075662	1569	223	-25.5
miRNA 3' -GGU-GGGUUACUGGAUGAGGUUCU- 5'
||| ||| |:|: ||:|||||
target 5' CCCAGCCCUCCGGCUC-CUUCAAGAU 3'
>bta-miR-432	NM_001034362	2829	141	-22.1
miRNA 3' GGUGGGUUACUGGAUGAGGUUCU- 5'
|| |: ||:| |||||||:
target 5' ACAGCU--UGGC---CUCCAAGGU 3'
>bta-miR-432	NM_001035016	1908	483	-21.2
miRNA 3' GGUGG---GUUACUGGAUGAGGUUCU- 5'
| : :| ||||| ||:|||||
target 5' GCUGUGAUUACUGACC--CUUCAAGAC 3'
>bta-miR-432	NM_001083659	4786	1246	-27.8
miRNA 3' -GGUGGGUUACUGGAU-GAGGUUCU- 5'
|: |:||: |:|| |||||||:
target 5' UCUUCUCAGAGGCCGCCCUCCAAGGA 3'
>bta-miR-432	NM_001098993	1278	628	-35.1
miRNA 3' GGUGGGUU---ACUGGAUGAGGUUCU- 5'
|||||| ||:||| |||||||:
target 5' -GACCCAAGGCUGGCCUCCUCCAAGGU 3'
>bta-miR-432	NM_001038130	712	532	-21.9
miRNA 3' -GGUGGGUUACUGGAU-GAGGUUCU- 5'
|: ||:: ||:|: |||:||||
target 5' UCUUCCUGUACACUUGCCUCUAAGAA 3'
>bta-miR-432	NM_001075664	1497	1080	-24.7
miRNA 3' -GGU-GGGUUACUGGAUGAGGUUCU 5'
||: ||| ||: |||||:|
target 5' CCCGUCCCUGGGAUU--CUCCAGGC 3'
>bta-miR-432	NM_001098922	1132	870	-28.9
miRNA 3' GGUGGGUUACUGGAUGAGGUUCU- 5'
| |||| :||| |||||:||
target 5' GCUCCCACA-GCCUCCUCCAGGAA 3'
>bta-miR-432	NM_001098998	1892	989	-26.8
miRNA 3' GGUGGGUUACUGGA-UGAGGUUCU- 5'
||: |:||:| ||||||||:
target 5' GCAUGAAGUGGCGGAACUCCAAGGA 3'
>bta-miR-432	NM_001034364	1451	908	-36.9
miRNA 3' GGUGGGUUACUGG--AUGAGGUUCU- 5'
:|:|||||:|| |||||||:||
target 5' -GGCUCAAUGGCCACUACUCCAGGAC 3'
>bta-miR-432	NM_001098925	1701	717	-18.2
miRNA 3' -GGUGGGUUACUGGAUGAGGUUCU 5'
|||: || || |||:||||
target 5' UCCAUGAAA-GAAAAACUUCAAGU 3'
>bta-miR-432	NM_001075408	2074	528	-24.2
miRNA 3' GGUGGGUUACUGGAUGAGGUUCU- 5'
|||: : :|| |||||:||
target 5' GCACUGGCA-GCCC-CUCCAGGAA 3'
>bta-miR-432	NM_001075667	2739	1551	-25.8
miRNA 3' GGUGGGUUACUGGAUGAGGUUCU- 5'
: ||: ||: | ||:|||||
target 5' AUUGCCGGGGAUGU-CUUCAAGAA 3'
>bta-miR-432	NM_001192430	1529	338	-24.1
miRNA 3' -GGUGGGUUACUGGAUGAGGUUCU- 5'
|| ||: || :|: |||||:||
target 5' ACCUCCUUAUUGCU--CUCCAGGAA 3'
>bta-miR-432	NM_001100346	2495	1199	-23.9
miRNA 3' GGUGGGUUACUGGAUGAGGUUCU- 5'
:|| || :|: |||||||||
target 5' AUACAU-AUCGCUGACUCCAAGAA 3'
>bta-miR-432	NM_001101090	3287	666	-25.1
miRNA 3' GGUGGGUUACUGGAUGAGGUUCU- 5'
: ||| ||: :|||||||
target 5' UUUGCCAAGGAU---UUCCAAGAA 3'
>bta-miR-432	NM_001075668	1686	667	-25.3
miRNA 3' -GGUGGGUUACUGGAUGAGGUUCU- 5'
|:: ||| || | ||||||||
target 5' GCUGGCCAGGGAGC--CUCCAAGAC 3'
>bta-miR-432	NM_001083664	1680	1517	-26.9
miRNA 3' -GGUGGGUUACUGG-AUGAGGUUCU- 5'
|::||||| || | |||||||:
target 5' CCUGCCCAACGAAAGUCCUCCAAGGC 3'
>bta-miR-432	NM_001099007	1872	1107	-25.6
miRNA 3' GGUGGGUUACUGGAUGAGGUUCU- 5'
:||:| ||:|: :|||||||
target 5' AUACUCU-UGGCU--UUCCAAGAC 3'
>bta-miR-432	NM_001075413	3390	862	-35.5
miRNA 3' -GGUGGGUUAC-UGGAUGAGGUUCU- 5'
|||||| | ||| |||||||||
target 5' ACCACCCUG-GCACCGACUCCAAGAU 3'
>bta-miR-432	NM_001098953	1727	1181	-26.2
miRNA 3' GGUGGGUUACUGGA--U-GAGGUUCU- 5'
[truncated: 4,774 more rows]

## Sheet: B
Table S9B Gene Ontology (GO) enrichment analysis of bta-miR-154c targets
GO ID	Term	#Seqs	Sequences
GO:0016052	carbohydrate catabolic process	5	gi|114050952|ref|NM_001046128.1|, gi|329112490|ref|NM_001191545.1|, gi|300794918|ref|NM_001192736.1|, gi|148232392|ref|NM_001097998.1|, gi|329664499|ref|NM_001205727.1|
GO:0007420	brain development	6	gi|76253712|ref|NM_174481.2|, gi|170016222|ref|NM_001122728.1|, gi|157279934|ref|NM_001105013.1|, gi|300794312|ref|NM_001191182.1|, gi|31343567|ref|NM_175804.2|, gi|82697312|ref|NM_001037444.1|
GO:0051235	maintenance of location	3	gi|330688479|ref|NM_001206523.1|, gi|31340703|ref|NM_174700.2|, gi|329744625|ref|NM_001192578.2|
GO:0051937	catecholamine transport	3	gi|198282106|ref|NM_001105323.1|, gi|31342637|ref|NM_174186.2|, gi|114051579|ref|NM_001046070.1|
GO:0032504	multicellular organism reproduction	8	gi|118151345|ref|NM_001078137.1|, gi|77735444|ref|NM_001034245.1|, gi|122692512|ref|NM_001080243.1|, gi|332164744|ref|NM_001206782.1|, gi|31342999|ref|NM_174032.2|, gi|125630674|ref|NM_001081525.1|, gi|156120906|ref|NM_001102130.1|, gi|300795705|ref|NM_001193031.1|
GO:0048666	neuron development	9	gi|157279934|ref|NM_001105013.1|, gi|115495440|ref|NM_001075164.1|, gi|114053106|ref|NM_001046453.1|, gi|31342489|ref|NM_174256.2|, gi|31341963|ref|NM_174452.2|, gi|31343544|ref|NM_175792.2|, gi|114051519|ref|NM_001046157.1|, gi|330688479|ref|NM_001206523.1|, gi|300794963|ref|NM_001192482.1|
GO:0009261	ribonucleotide catabolic process	6	gi|329663764|ref|NM_001205635.1|, gi|170016222|ref|NM_001122728.1|, gi|31342128|ref|NM_174393.2|, gi|31343544|ref|NM_175792.2|, gi|329664713|ref|NM_001205498.1|, gi|115432043|ref|NM_174450.3|
GO:0018193	peptidyl-amino acid modification	6	gi|330688479|ref|NM_001206523.1|, gi|78050074|ref|NM_001035057.1|, gi|157279978|ref|NM_001105035.1|, gi|122692512|ref|NM_001080243.1|, gi|126165231|ref|NM_001081717.1|, gi|66792741|ref|NM_001024495.1|
GO:0032943	mononuclear cell proliferation	3	gi|330688479|ref|NM_001206523.1|, gi|149643100|ref|NM_001098958.1|, gi|156120380|ref|NM_001101866.1|
GO:0008544	epidermis development	4	gi|115494901|ref|NM_001075815.1|, gi|82697312|ref|NM_001037444.1|, gi|126723253|ref|NM_001080242.2|, gi|115496983|ref|NM_001075667.1|
GO:0034097	response to cytokine stimulus	4	gi|126723253|ref|NM_001080242.2|, gi|122692512|ref|NM_001080243.1|, gi|62460475|ref|NM_001014892.1|, gi|330688479|ref|NM_001206523.1|
GO:0061024	membrane organization	8	gi|78369429|ref|NM_001035335.1|, gi|329664713|ref|NM_001205498.1|, gi|139948982|ref|NM_001083668.1|, gi|122692582|ref|NM_001080281.1|, gi|156121022|ref|NM_001102188.1|, gi|300794963|ref|NM_001192482.1|, gi|114052341|ref|NM_001045915.1|, gi|115496867|ref|NM_001075831.1|
GO:0009143	nucleoside triphosphate catabolic process	6	gi|329663764|ref|NM_001205635.1|, gi|170016222|ref|NM_001122728.1|, gi|31342128|ref|NM_174393.2|, gi|31343544|ref|NM_175792.2|, gi|329664713|ref|NM_001205498.1|, gi|115432043|ref|NM_174450.3|
GO:0051252	regulation of RNA metabolic process	34	gi|31343567|ref|NM_175804.2|, gi|66792741|ref|NM_001024495.1|, gi|118151319|ref|NM_001078126.1|, gi|114051298|ref|NM_001046038.1|, gi|126723253|ref|NM_001080242.2|, gi|115497273|ref|NM_001075868.1|, gi|329112519|ref|NM_001192432.2|, gi|329744625|ref|NM_001192578.2|, gi|31340799|ref|NM_174732.2|, gi|115496470|ref|NM_001076340.1|, gi|300797981|ref|NM_001192374.1|, gi|77736563|ref|NM_001034792.1|, g…
GO:0009416	response to light stimulus	5	gi|126723253|ref|NM_001080242.2|, gi|31342489|ref|NM_174256.2|, gi|122692512|ref|NM_001080243.1|, gi|170016222|ref|NM_001122728.1|, gi|149643100|ref|NM_001098958.1|
GO:0006917	induction of apoptosis	7	gi|62460475|ref|NM_001014892.1|, gi|66792741|ref|NM_001024495.1|, gi|116004208|ref|NM_001076996.1|, gi|115496036|ref|NM_001075378.1|, gi|329744625|ref|NM_001192578.2|, gi|330688479|ref|NM_001206523.1|, gi|149643100|ref|NM_001098958.1|
GO:0043087	regulation of GTPase activity	3	gi|329663764|ref|NM_001205635.1|, gi|170016222|ref|NM_001122728.1|, gi|115432043|ref|NM_174450.3|
GO:0061008	hepaticobiliary system development	4	gi|115497689|ref|NM_001075235.1|, gi|126723253|ref|NM_001080242.2|, gi|166706926|ref|NM_001114155.1|, gi|170016222|ref|NM_001122728.1|
GO:0010876	lipid localization	4	gi|82697388|ref|NM_001037480.1|, gi|115496983|ref|NM_001075667.1|, gi|139948982|ref|NM_001083668.1|, gi|115495440|ref|NM_001075164.1|
GO:0006163	purine nucleotide metabolic process	10	gi|329663764|ref|NM_001205635.1|, gi|115496470|ref|NM_001076340.1|, gi|170016222|ref|NM_001122728.1|, gi|149642568|ref|NM_001099121.1|, gi|78369429|ref|NM_001035335.1|, gi|116004418|ref|NM_001077100.1|, gi|31342128|ref|NM_174393.2|, gi|31343544|ref|NM_175792.2|, gi|329664713|ref|NM_001205498.1|, gi|115432043|ref|NM_174450.3|
GO:0000122	negative regulation of transcription from RNA polymerase II promoter	6	gi|31343567|ref|NM_175804.2|, gi|77736563|ref|NM_001034792.1|, gi|82697312|ref|NM_001037444.1|, gi|114051298|ref|NM_001046038.1|, gi|148232392|ref|NM_001097998.1|, gi|156121140|ref|NM_001102248.1|
GO:0046907	intracellular transport	14	gi|77735444|ref|NM_001034245.1|, gi|118151319|ref|NM_001078126.1|, gi|149643058|ref|NM_001098929.1|, gi|300798124|ref|NM_001192125.1|, gi|94966965|ref|NM_001040586.1|, gi|115496867|ref|NM_001075831.1|, gi|77736112|ref|NM_001034583.1|, gi|114051028|ref|NM_001045998.1|, gi|139948982|ref|NM_001083668.1|, gi|122692582|ref|NM_001080281.1|, gi|126165279|ref|NM_001081733.1|, gi|170016222|ref|NM_00112272…
GO:0023061	signal release	4	gi|115495222|ref|NM_001075785.1|, gi|170016222|ref|NM_001122728.1|, gi|31342637|ref|NM_174186.2|, gi|114051028|ref|NM_001045998.1|
GO:0030334	regulation of cell migration	4	gi|170016222|ref|NM_001122728.1|, gi|122692512|ref|NM_001080243.1|, gi|329663764|ref|NM_001205635.1|, gi|31343567|ref|NM_175804.2|
GO:0001889	liver development	4	gi|115497689|ref|NM_001075235.1|, gi|126723253|ref|NM_001080242.2|, gi|166706926|ref|NM_001114155.1|, gi|170016222|ref|NM_001122728.1|
GO:0010627	regulation of intracellular protein kinase cascade	5	gi|114051298|ref|NM_001046038.1|, gi|78050074|ref|NM_001035057.1|, gi|126723253|ref|NM_001080242.2|, gi|330688479|ref|NM_001206523.1|, gi|170016222|ref|NM_001122728.1|
GO:0001775	cell activation	4	gi|330688479|ref|NM_001206523.1|, gi|31343544|ref|NM_175792.2|, gi|149643100|ref|NM_001098958.1|, gi|156120380|ref|NM_001101866.1|
GO:0003006	developmental process involved in reproduction	5	gi|31342999|ref|NM_174032.2|, gi|115497273|ref|NM_001075868.1|, gi|122692512|ref|NM_001080243.1|, gi|332164744|ref|NM_001206782.1|, gi|91680536|ref|NM_176669.3|
GO:0022405	hair cycle process	3	gi|115494901|ref|NM_001075815.1|, gi|82697312|ref|NM_001037444.1|, gi|126723253|ref|NM_001080242.2|
GO:0006916	anti-apoptosis	6	gi|149643100|ref|NM_001098958.1|, gi|31340703|ref|NM_174700.2|, gi|82697312|ref|NM_001037444.1|, gi|118151345|ref|NM_001078137.1|, gi|126723253|ref|NM_001080242.2|, gi|160333614|ref|NM_001110532.1|
GO:0016054	organic acid catabolic process	4	gi|300794104|ref|NM_001192951.1|, gi|156120380|ref|NM_001101866.1|, gi|115496983|ref|NM_001075667.1|, gi|115497689|ref|NM_001075235.1|
GO:0007169	transmembrane receptor protein tyrosine kinase signaling pathway	5	gi|82697312|ref|NM_001037444.1|, gi|126723253|ref|NM_001080242.2|, gi|329664713|ref|NM_001205498.1|, gi|126165231|ref|NM_001081717.1|, gi|122692512|ref|NM_001080243.1|
GO:0009719	response to endogenous stimulus	11	gi|91680536|ref|NM_176669.3|, gi|126723253|ref|NM_001080242.2|, gi|31343567|ref|NM_175804.2|, gi|223636305|ref|NM_001145234.1|, gi|329664713|ref|NM_001205498.1|, gi|31342999|ref|NM_174032.2|, gi|149643100|ref|NM_001098958.1|, gi|198282106|ref|NM_001105323.1|, gi|78050074|ref|NM_001035057.1|, gi|118151345|ref|NM_001078137.1|, gi|115496985|ref|NM_001076382.1|
GO:0044248	cellular catabolic process	29	gi|300794104|ref|NM_001192951.1|, gi|115495746|ref|NM_001076165.1|, gi|156120380|ref|NM_001101866.1|, gi|115496983|ref|NM_001075667.1|, gi|329663764|ref|NM_001205635.1|, gi|82697388|ref|NM_001037480.1|, gi|77735444|ref|NM_001034245.1|, gi|114051298|ref|NM_001046038.1|, gi|300794918|ref|NM_001192736.1|, gi|170016222|ref|NM_001122728.1|, gi|139948233|ref|NM_001083696.1|, gi|76253712|ref|NM_174481.2…
GO:0070271	protein complex biogenesis	11	gi|78369429|ref|NM_001035335.1|, gi|329663236|ref|NM_001206066.1|, gi|61657917|ref|NM_001012998.2|, gi|122692512|ref|NM_001080243.1|, gi|77736112|ref|NM_001034583.1|, gi|114052341|ref|NM_001045915.1|, gi|115496867|ref|NM_001075831.1|, gi|160333614|ref|NM_001110532.1|, gi|115497689|ref|NM_001075235.1|, gi|329663764|ref|NM_001205635.1|, gi|41386734|ref|NM_181015.1|
GO:0000377	RNA splicing, via transesterification reactions with bulged adenosine as nucleophile	5	gi|118151319|ref|NM_001078126.1|, gi|149643058|ref|NM_001098929.1|, gi|115495958|ref|NM_001075468.1|, gi|77735444|ref|NM_001034245.1|, gi|125991755|ref|NM_001076920.2|
GO:0051249	regulation of lymphocyte activation	3	gi|330688479|ref|NM_001206523.1|, gi|149643100|ref|NM_001098958.1|, gi|156120380|ref|NM_001101866.1|
GO:0051094	positive regulation of developmental process	6	gi|330688479|ref|NM_001206523.1|, gi|126723253|ref|NM_001080242.2|, gi|122692512|ref|NM_001080243.1|, gi|115496470|ref|NM_001076340.1|, gi|82697312|ref|NM_001037444.1|, gi|114051298|ref|NM_001046038.1|
GO:0044267	cellular protein metabolic process	45	gi|115495746|ref|NM_001076165.1|, gi|330688479|ref|NM_001206523.1|, gi|31340799|ref|NM_174732.2|, gi|329663943|ref|NM_001205913.1|, gi|115497781|ref|NM_001076449.1|, gi|329744625|ref|NM_001192578.2|, gi|77404232|ref|NM_001034042.1|, gi|76253712|ref|NM_174481.2|, gi|148231174|ref|NM_001098059.1|, gi|78050074|ref|NM_001035057.1|, gi|157279978|ref|NM_001105035.1|, gi|122692512|ref|NM_001080243.1|, g…
GO:0006405	RNA export from nucleus	3	gi|77735444|ref|NM_001034245.1|, gi|118151319|ref|NM_001078126.1|, gi|149643058|ref|NM_001098929.1|
GO:0072358	cardiovascular system development	7	gi|31343567|ref|NM_175804.2|, gi|170016222|ref|NM_001122728.1|, gi|114051579|ref|NM_001046070.1|, gi|115497689|ref|NM_001075235.1|, gi|115496470|ref|NM_001076340.1|, gi|114051298|ref|NM_001046038.1|, gi|166706926|ref|NM_001114155.1|
GO:0071779	G1/S transition checkpoint	3	gi|75832117|ref|NM_001024532.2|, gi|77735716|ref|NM_001034381.1|, gi|149643100|ref|NM_001098958.1|
GO:0007626	locomotory behavior	3	gi|115495440|ref|NM_001075164.1|, gi|31342637|ref|NM_174186.2|, gi|114053106|ref|NM_001046453.1|
GO:0044106	cellular amine metabolic process	11	gi|300794104|ref|NM_001192951.1|, gi|115496985|ref|NM_001076382.1|, gi|114051579|ref|NM_001046070.1|, gi|156120380|ref|NM_001101866.1|, gi|115497689|ref|NM_001075235.1|, gi|82697388|ref|NM_001037480.1|, gi|75832117|ref|NM_001024532.2|, gi|77735716|ref|NM_001034381.1|, gi|154707847|ref|NM_001098995.1|, gi|94966912|ref|NM_001040558.1|, gi|115495032|ref|NM_001075118.1|
GO:0006915	apoptosis	23	gi|114051298|ref|NM_001046038.1|, gi|145279640|ref|NM_173896.2|, gi|166706926|ref|NM_001114155.1|, gi|329112519|ref|NM_001192432.2|, gi|156120380|ref|NM_001101866.1|, gi|62460475|ref|NM_001014892.1|, gi|149642568|ref|NM_001099121.1|, gi|126165279|ref|NM_001081733.1|, gi|75832117|ref|NM_001024532.2|, gi|77735716|ref|NM_001034381.1|, gi|115495370|ref|NM_001075417.1|, gi|329663845|ref|NM_001205901.1…
GO:0007283	spermatogenesis	6	gi|122692512|ref|NM_001080243.1|, gi|332164744|ref|NM_001206782.1|, gi|31342999|ref|NM_174032.2|, gi|125630674|ref|NM_001081525.1|, gi|156120906|ref|NM_001102130.1|, gi|300795705|ref|NM_001193031.1|
GO:0071310	cellular response to organic substance	9	gi|91680536|ref|NM_176669.3|, gi|126723253|ref|NM_001080242.2|, gi|31340703|ref|NM_174700.2|, gi|329664713|ref|NM_001205498.1|, gi|122692512|ref|NM_001080243.1|, gi|156139048|ref|NM_001102365.1|, gi|62460475|ref|NM_001014892.1|, gi|31343567|ref|NM_175804.2|, gi|330688479|ref|NM_001206523.1|
GO:0034655	nucleobase, nucleoside, nucleotide and nucleic acid catabolic process	10	gi|329663764|ref|NM_001205635.1|, gi|170016222|ref|NM_001122728.1|, gi|139948233|ref|NM_001083696.1|, gi|149642568|ref|NM_001099121.1|, gi|78369429|ref|NM_001035335.1|, gi|116004418|ref|NM_001077100.1|, gi|31342128|ref|NM_174393.2|, gi|31343544|ref|NM_175792.2|, gi|329664713|ref|NM_001205498.1|, gi|115432043|ref|NM_174450.3|
GO:0042303	molting cycle	3	gi|115494901|ref|NM_001075815.1|, gi|82697312|ref|NM_001037444.1|, gi|126723253|ref|NM_001080242.2|
GO:0019226	transmission of nerve impulse	5	gi|170016222|ref|NM_001122728.1|, gi|31342637|ref|NM_174186.2|, gi|115495440|ref|NM_001075164.1|, gi|122692512|ref|NM_001080243.1|, gi|300795948|ref|NM_001192019.1|
GO:0051240	positive regulation of multicellular organismal process	3	gi|198282106|ref|NM_001105323.1|, gi|115496470|ref|NM_001076340.1|, gi|156120380|ref|NM_001101866.1|
GO:0008344	adult locomotory behavior	3	gi|115495440|ref|NM_001075164.1|, gi|31342637|ref|NM_174186.2|, gi|114053106|ref|NM_001046453.1|
GO:0048667	cell morphogenesis involved in neuron differentiation	7	gi|157279934|ref|NM_001105013.1|, gi|115495440|ref|NM_001075164.1|, gi|31342489|ref|NM_174256.2|, gi|31341963|ref|NM_174452.2|, gi|31343544|ref|NM_175792.2|, gi|114051519|ref|NM_001046157.1|, gi|330688479|ref|NM_001206523.1|
GO:0000398	nuclear mRNA splicing, via spliceosome	5	gi|118151319|ref|NM_001078126.1|, gi|149643058|ref|NM_001098929.1|, gi|115495958|ref|NM_001075468.1|, gi|77735444|ref|NM_001034245.1|, gi|125991755|ref|NM_001076920.2|
GO:0006308	DNA catabolic process	3	gi|139948233|ref|NM_001083696.1|, gi|77404232|ref|NM_001034042.1|, gi|126165279|ref|NM_001081733.1|
GO:0032944	regulation of mononuclear cell proliferation	3	gi|330688479|ref|NM_001206523.1|, gi|149643100|ref|NM_001098958.1|, gi|156120380|ref|NM_001101866.1|
GO:0072404	signal transduction involved in G1/S transition checkpoint	3	gi|75832117|ref|NM_001024532.2|, gi|77735716|ref|NM_001034381.1|, gi|149643100|ref|NM_001098958.1|
GO:0002520	immune system development	8	gi|330688479|ref|NM_001206523.1|, gi|122692512|ref|NM_001080243.1|, gi|156120380|ref|NM_001101866.1|, gi|115496470|ref|NM_001076340.1|, gi|170016222|ref|NM_001122728.1|, gi|62751840|ref|NM_001015574.1|, gi|78050074|ref|NM_001035057.1|, gi|329664791|ref|NM_001206019.1|
GO:0006631	fatty acid metabolic process	6	gi|115496983|ref|NM_001075667.1|, gi|115497689|ref|NM_001075235.1|, gi|198282106|ref|NM_001105323.1|, gi|115496985|ref|NM_001076382.1|, gi|156120552|ref|NM_001101952.1|, gi|82697388|ref|NM_001037480.1|
GO:0019953	sexual reproduction	8	gi|77735444|ref|NM_001034245.1|, gi|122692512|ref|NM_001080243.1|, gi|332164744|ref|NM_001206782.1|, gi|31342999|ref|NM_174032.2|, gi|125630674|ref|NM_001081525.1|, gi|156120906|ref|NM_001102130.1|, gi|300795705|ref|NM_001193031.1|, gi|115495440|ref|NM_001075164.1|
GO:0030330	DNA damage response, signal transduction by p53 class mediator	4	gi|62460475|ref|NM_001014892.1|, gi|75832117|ref|NM_001024532.2|, gi|77735716|ref|NM_001034381.1|, gi|149643100|ref|NM_001098958.1|
GO:0008361	regulation of cell size	5	gi|157279934|ref|NM_001105013.1|, gi|148232392|ref|NM_001097998.1|, gi|149643100|ref|NM_001098958.1|, gi|166706926|ref|NM_001114155.1|, gi|66792741|ref|NM_001024495.1|
GO:0051128	regulation of cellular component organization	10	gi|157279934|ref|NM_001105013.1|, gi|148232392|ref|NM_001097998.1|, gi|149643100|ref|NM_001098958.1|, gi|329664713|ref|NM_001205498.1|, gi|139948982|ref|NM_001083668.1|, gi|122692512|ref|NM_001080243.1|, gi|31341963|ref|NM_174452.2|, gi|61657917|ref|NM_001012998.2|, gi|329663943|ref|NM_001205913.1|, gi|329663764|ref|NM_001205635.1|
GO:0042325	regulation of phosphorylation	12	gi|330688479|ref|NM_001206523.1|, gi|329663943|ref|NM_001205913.1|, gi|78050074|ref|NM_001035057.1|, gi|115496470|ref|NM_001076340.1|, gi|149643100|ref|NM_001098958.1|, gi|170016222|ref|NM_001122728.1|, gi|122692512|ref|NM_001080243.1|, gi|329663845|ref|NM_001205901.1|, gi|166706926|ref|NM_001114155.1|, gi|149642568|ref|NM_001099121.1|, gi|156523113|ref|NM_001102501.1|, gi|31343567|ref|NM_175804.…
GO:0071495	cellular response to endogenous stimulus	4	gi|91680536|ref|NM_176669.3|, gi|126723253|ref|NM_001080242.2|, gi|329664713|ref|NM_001205498.1|, gi|31343567|ref|NM_175804.2|
GO:0008104	protein localization	15	gi|78369429|ref|NM_001035335.1|, gi|300798124|ref|NM_001192125.1|, gi|329664713|ref|NM_001205498.1|, gi|139948982|ref|NM_001083668.1|, gi|31340703|ref|NM_174700.2|, gi|77736112|ref|NM_001034583.1|, gi|114052341|ref|NM_001045915.1|, gi|115496867|ref|NM_001075831.1|, gi|122692582|ref|NM_001080281.1|, gi|94966965|ref|NM_001040586.1|, gi|116003928|ref|NM_001076854.1|, gi|114051028|ref|NM_001045998.1|…
GO:0032844	regulation of homeostatic process	3	gi|330688479|ref|NM_001206523.1|, gi|115496470|ref|NM_001076340.1|, gi|170016222|ref|NM_001122728.1|
GO:0005996	monosaccharide metabolic process	6	gi|148232392|ref|NM_001097998.1|, gi|329664499|ref|NM_001205727.1|, gi|328751679|ref|NM_001191143.2|, gi|114050952|ref|NM_001046128.1|, gi|329112490|ref|NM_001191545.1|, gi|115497689|ref|NM_001075235.1|
GO:2000145	regulation of cell motility	4	gi|170016222|ref|NM_001122728.1|, gi|122692512|ref|NM_001080243.1|, gi|329663764|ref|NM_001205635.1|, gi|31343567|ref|NM_175804.2|
GO:0051716	cellular response to stimulus	58	gi|91680536|ref|NM_176669.3|, gi|62460475|ref|NM_001014892.1|, gi|139948233|ref|NM_001083696.1|, gi|82697388|ref|NM_001037480.1|, gi|82697312|ref|NM_001037444.1|, gi|77404232|ref|NM_001034042.1|, gi|126723253|ref|NM_001080242.2|, gi|114051298|ref|NM_001046038.1|, gi|31340703|ref|NM_174700.2|, gi|330688479|ref|NM_001206523.1|, gi|329663943|ref|NM_001205913.1|, gi|31343544|ref|NM_175792.2|, gi|3296…
GO:0006977	DNA damage response, signal transduction by p53 class mediator resulting in cell cycle arrest	3	gi|75832117|ref|NM_001024532.2|, gi|77735716|ref|NM_001034381.1|, gi|149643100|ref|NM_001098958.1|
GO:0033036	macromolecule localization	21	gi|77735444|ref|NM_001034245.1|, gi|118151319|ref|NM_001078126.1|, gi|149643058|ref|NM_001098929.1|, gi|78369429|ref|NM_001035335.1|, gi|82697388|ref|NM_001037480.1|, gi|300798124|ref|NM_001192125.1|, gi|329664713|ref|NM_001205498.1|, gi|139948982|ref|NM_001083668.1|, gi|31340703|ref|NM_174700.2|, gi|77736112|ref|NM_001034583.1|, gi|114052341|ref|NM_001045915.1|, gi|115496867|ref|NM_001075831.1|,…
GO:0034637	cellular carbohydrate biosynthetic process	4	gi|114050952|ref|NM_001046128.1|, gi|115497689|ref|NM_001075235.1|, gi|148232392|ref|NM_001097998.1|, gi|328751679|ref|NM_001191143.2|
GO:0034645	cellular macromolecule biosynthetic process	45	gi|31343567|ref|NM_175804.2|, gi|66792741|ref|NM_001024495.1|, gi|114050952|ref|NM_001046128.1|, gi|115497689|ref|NM_001075235.1|, gi|114051298|ref|NM_001046038.1|, gi|126723253|ref|NM_001080242.2|, gi|115497273|ref|NM_001075868.1|, gi|329112519|ref|NM_001192432.2|, gi|329744625|ref|NM_001192578.2|, gi|31340799|ref|NM_174732.2|, gi|115496470|ref|NM_001076340.1|, gi|300797981|ref|NM_001192374.1|, …
GO:0051216	cartilage development	3	gi|31340841|ref|NM_174747.2|, gi|126723253|ref|NM_001080242.2|, gi|126165231|ref|NM_001081717.1|
GO:0010565	regulation of cellular ketone metabolic process	4	gi|75832117|ref|NM_001024532.2|, gi|77735716|ref|NM_001034381.1|, gi|115497689|ref|NM_001075235.1|, gi|82697388|ref|NM_001037480.1|
GO:0006073	cellular glucan metabolic process	3	gi|114050952|ref|NM_001046128.1|, gi|329112490|ref|NM_001191545.1|, gi|115497689|ref|NM_001075235.1|
GO:0006979	response to oxidative stress	5	gi|82697388|ref|NM_001037480.1|, gi|82697312|ref|NM_001037444.1|, gi|126723253|ref|NM_001080242.2|, gi|198282106|ref|NM_001105323.1|, gi|270483787|ref|NM_001075892.2|
GO:0030001	metal ion transport	7	gi|330688479|ref|NM_001206523.1|, gi|115496470|ref|NM_001076340.1|, gi|329663236|ref|NM_001206066.1|, gi|62751840|ref|NM_001015574.1|, gi|122692512|ref|NM_001080243.1|, gi|77736432|ref|NM_001034744.1|, gi|156121182|ref|NM_001102269.1|
GO:0009059	macromolecule biosynthetic process	46	gi|31343567|ref|NM_175804.2|, gi|66792741|ref|NM_001024495.1|, gi|330688479|ref|NM_001206523.1|, gi|114050952|ref|NM_001046128.1|, gi|115497689|ref|NM_001075235.1|, gi|114051298|ref|NM_001046038.1|, gi|126723253|ref|NM_001080242.2|, gi|115497273|ref|NM_001075868.1|, gi|329112519|ref|NM_001192432.2|, gi|329744625|ref|NM_001192578.2|, gi|31340799|ref|NM_174732.2|, gi|115496470|ref|NM_001076340.1|, …
GO:0016049	cell growth	4	gi|157279934|ref|NM_001105013.1|, gi|148232392|ref|NM_001097998.1|, gi|149643100|ref|NM_001098958.1|, gi|66792741|ref|NM_001024495.1|
GO:0006457	protein folding	7	gi|31340799|ref|NM_174732.2|, gi|164420692|ref|NM_174759.2|, gi|31340703|ref|NM_174700.2|, gi|82697362|ref|NM_001037471.1|, gi|149642568|ref|NM_001099121.1|, gi|160333614|ref|NM_001110532.1|, gi|329664395|ref|NM_001205458.1|
GO:0010740	positive regulation of intracellular protein kinase cascade	4	gi|114051298|ref|NM_001046038.1|, gi|78050074|ref|NM_001035057.1|, gi|126723253|ref|NM_001080242.2|, gi|330688479|ref|NM_001206523.1|
GO:0018108	peptidyl-tyrosine phosphorylation	4	gi|330688479|ref|NM_001206523.1|, gi|78050074|ref|NM_001035057.1|, gi|122692512|ref|NM_001080243.1|, gi|126165231|ref|NM_001081717.1|
GO:0019538	protein metabolic process	50	gi|115495746|ref|NM_001076165.1|, gi|330688479|ref|NM_001206523.1|, gi|31340799|ref|NM_174732.2|, gi|329663943|ref|NM_001205913.1|, gi|126723253|ref|NM_001080242.2|, gi|115497781|ref|NM_001076449.1|, gi|329744625|ref|NM_001192578.2|, gi|114051028|ref|NM_001045998.1|, gi|77404232|ref|NM_001034042.1|, gi|331028726|ref|NM_001206610.1|, gi|76253712|ref|NM_174481.2|, gi|148231174|ref|NM_001098059.1|, …
GO:0055082	cellular chemical homeostasis	9	gi|330688479|ref|NM_001206523.1|, gi|31340703|ref|NM_174700.2|, gi|91680536|ref|NM_176669.3|, gi|115496470|ref|NM_001076340.1|, gi|115495440|ref|NM_001075164.1|, gi|329664791|ref|NM_001206019.1|, gi|122692512|ref|NM_001080243.1|, gi|329663236|ref|NM_001206066.1|, gi|170016222|ref|NM_001122728.1|
GO:0009615	response to virus	4	gi|115497057|ref|NM_001076061.1|, gi|148232392|ref|NM_001097998.1|, gi|126723253|ref|NM_001080242.2|, gi|330688479|ref|NM_001206523.1|
GO:0048193	Golgi vesicle transport	3	gi|300798124|ref|NM_001192125.1|, gi|115496867|ref|NM_001075831.1|, gi|77736112|ref|NM_001034583.1|
GO:0071842	cellular component organization at cellular level	31	gi|115495440|ref|NM_001075164.1|, gi|78369429|ref|NM_001035335.1|, gi|157279934|ref|NM_001105013.1|, gi|77736112|ref|NM_001034583.1|, gi|329112519|ref|NM_001192432.2|, gi|156121022|ref|NM_001102188.1|, gi|148232392|ref|NM_001097998.1|, gi|170016222|ref|NM_001122728.1|, gi|122692512|ref|NM_001080243.1|, gi|31341963|ref|NM_174452.2|, gi|116003928|ref|NM_001076854.1|, gi|31340703|ref|NM_174700.2|, g…
GO:0046903	secretion	8	gi|115495222|ref|NM_001075785.1|, gi|198282106|ref|NM_001105323.1|, gi|170016222|ref|NM_001122728.1|, gi|31342637|ref|NM_174186.2|, gi|115496867|ref|NM_001075831.1|, gi|114052341|ref|NM_001045915.1|, gi|114051028|ref|NM_001045998.1|, gi|114051579|ref|NM_001046070.1|
GO:0030031	cell projection assembly	3	gi|122692512|ref|NM_001080243.1|, gi|329664713|ref|NM_001205498.1|, gi|31343544|ref|NM_175792.2|
GO:0065007	biological regulation	96	gi|31343567|ref|NM_175804.2|, gi|329664713|ref|NM_001205498.1|, gi|157279934|ref|NM_001105013.1|, gi|122692512|ref|NM_001080243.1|, gi|114051298|ref|NM_001046038.1|, gi|145279640|ref|NM_173896.2|, gi|166706926|ref|NM_001114155.1|, gi|329112519|ref|NM_001192432.2|, gi|115495222|ref|NM_001075785.1|, gi|156120380|ref|NM_001101866.1|, gi|62460475|ref|NM_001014892.1|, gi|66792741|ref|NM_001024495.1|, …
GO:0045786	negative regulation of cell cycle	6	gi|75832117|ref|NM_001024532.2|, gi|77735716|ref|NM_001034381.1|, gi|149643100|ref|NM_001098958.1|, gi|82697312|ref|NM_001037444.1|, gi|31343567|ref|NM_175804.2|, gi|329663943|ref|NM_001205913.1|
GO:0007167	enzyme linked receptor protein signaling pathway	6	gi|82697312|ref|NM_001037444.1|, gi|126723253|ref|NM_001080242.2|, gi|329663943|ref|NM_001205913.1|, gi|329664713|ref|NM_001205498.1|, gi|126165231|ref|NM_001081717.1|, gi|122692512|ref|NM_001080243.1|
GO:0009199	ribonucleoside triphosphate metabolic process	6	gi|329663764|ref|NM_001205635.1|, gi|170016222|ref|NM_001122728.1|, gi|31342128|ref|NM_174393.2|, gi|31343544|ref|NM_175792.2|, gi|329664713|ref|NM_001205498.1|, gi|115432043|ref|NM_174450.3|
GO:0009887	organ morphogenesis	9	gi|76253712|ref|NM_174481.2|, gi|170016222|ref|NM_001122728.1|, gi|31342489|ref|NM_174256.2|, gi|126723253|ref|NM_001080242.2|, gi|115494901|ref|NM_001075815.1|, gi|114051579|ref|NM_001046070.1|, gi|82697312|ref|NM_001037444.1|, gi|300794963|ref|NM_001192482.1|, gi|149643100|ref|NM_001098958.1|
GO:0043170	macromolecule metabolic process	81	gi|31343567|ref|NM_175804.2|, gi|115495746|ref|NM_001076165.1|, gi|66792741|ref|NM_001024495.1|, gi|330688479|ref|NM_001206523.1|, gi|139948233|ref|NM_001083696.1|, gi|118151319|ref|NM_001078126.1|, gi|77404232|ref|NM_001034042.1|, gi|114050952|ref|NM_001046128.1|, gi|329112490|ref|NM_001191545.1|, gi|115497689|ref|NM_001075235.1|, gi|114051298|ref|NM_001046038.1|, gi|126723253|ref|NM_001080242.2…
GO:0072523	purine-containing compound catabolic process	9	gi|329663764|ref|NM_001205635.1|, gi|170016222|ref|NM_001122728.1|, gi|149642568|ref|NM_001099121.1|, gi|78369429|ref|NM_001035335.1|, gi|116004418|ref|NM_001077100.1|, gi|31342128|ref|NM_174393.2|, gi|31343544|ref|NM_175792.2|, gi|329664713|ref|NM_001205498.1|, gi|115432043|ref|NM_174450.3|
GO:0072401	signal transduction involved in DNA integrity checkpoint	3	gi|75832117|ref|NM_001024532.2|, gi|77735716|ref|NM_001034381.1|, gi|149643100|ref|NM_001098958.1|
GO:0050778	positive regulation of immune response	3	gi|156120380|ref|NM_001101866.1|, gi|330688479|ref|NM_001206523.1|, gi|126723253|ref|NM_001080242.2|
GO:0071843	cellular component biogenesis at cellular level	6	gi|78369429|ref|NM_001035335.1|, gi|329112519|ref|NM_001192432.2|, gi|118151319|ref|NM_001078126.1|, gi|149643058|ref|NM_001098929.1|, gi|300797981|ref|NM_001192374.1|, gi|115495958|ref|NM_001075468.1|
GO:0033121	regulation of purine nucleotide catabolic process	5	gi|329663764|ref|NM_001205635.1|, gi|170016222|ref|NM_001122728.1|, gi|149642568|ref|NM_001099121.1|, gi|78369429|ref|NM_001035335.1|, gi|115432043|ref|NM_174450.3|
GO:0043086	negative regulation of catalytic activity	11	gi|300794918|ref|NM_001192736.1|, gi|78369429|ref|NM_001035335.1|, gi|76253712|ref|NM_174481.2|, gi|331028726|ref|NM_001206610.1|, gi|170016222|ref|NM_001122728.1|, gi|75832117|ref|NM_001024532.2|, gi|77735716|ref|NM_001034381.1|, gi|330688479|ref|NM_001206523.1|, gi|31343567|ref|NM_175804.2|, gi|149643100|ref|NM_001098958.1|, gi|114051028|ref|NM_001045998.1|
GO:0040013	negative regulation of locomotion	3	gi|157279934|ref|NM_001105013.1|, gi|170016222|ref|NM_001122728.1|, gi|31343567|ref|NM_175804.2|
GO:0044281	small molecule metabolic process	35	gi|300794104|ref|NM_001192951.1|, gi|115496985|ref|NM_001076382.1|, gi|114051579|ref|NM_001046070.1|, gi|156120380|ref|NM_001101866.1|, gi|115496036|ref|NM_001075378.1|, gi|115496983|ref|NM_001075667.1|, gi|329663764|ref|NM_001205635.1|, gi|82697388|ref|NM_001037480.1|, gi|115497689|ref|NM_001075235.1|, gi|115496470|ref|NM_001076340.1|, gi|170016222|ref|NM_001122728.1|, gi|148232392|ref|NM_001097…
GO:0051130	positive regulation of cellular component organization	5	gi|122692512|ref|NM_001080243.1|, gi|31341963|ref|NM_174452.2|, gi|329664713|ref|NM_001205498.1|, gi|139948982|ref|NM_001083668.1|, gi|329663764|ref|NM_001205635.1|
GO:0046483	heterocycle metabolic process	14	gi|156120380|ref|NM_001101866.1|, gi|115496036|ref|NM_001075378.1|, gi|329663764|ref|NM_001205635.1|, gi|115496470|ref|NM_001076340.1|, gi|170016222|ref|NM_001122728.1|, gi|139948233|ref|NM_001083696.1|, gi|149642568|ref|NM_001099121.1|, gi|78369429|ref|NM_001035335.1|, gi|116004418|ref|NM_001077100.1|, gi|31342128|ref|NM_174393.2|, gi|31343544|ref|NM_175792.2|, gi|329664713|ref|NM_001205498.1|, …
GO:0009150	purine ribonucleotide metabolic process	6	gi|329663764|ref|NM_001205635.1|, gi|170016222|ref|NM_001122728.1|, gi|31342128|ref|NM_174393.2|, gi|31343544|ref|NM_175792.2|, gi|329664713|ref|NM_001205498.1|, gi|115432043|ref|NM_174450.3|
GO:0034641	cellular nitrogen compound metabolic process	66	gi|31343567|ref|NM_175804.2|, gi|300794104|ref|NM_001192951.1|, gi|115496985|ref|NM_001076382.1|, gi|114051579|ref|NM_001046070.1|, gi|66792741|ref|NM_001024495.1|, gi|156120380|ref|NM_001101866.1|, gi|115496036|ref|NM_001075378.1|, gi|139948233|ref|NM_001083696.1|, gi|118151319|ref|NM_001078126.1|, gi|77404232|ref|NM_001034042.1|, gi|329663764|ref|NM_001205635.1|, gi|114051298|ref|NM_001046038.1…
GO:0051090	regulation of sequence-specific DNA binding transcription factor activity	3	gi|66792741|ref|NM_001024495.1|, gi|114051298|ref|NM_001046038.1|, gi|126723253|ref|NM_001080242.2|
GO:0045934	negative regulation of nucleobase, nucleoside, nucleotide and nucleic acid metabolic process	13	gi|118151319|ref|NM_001078126.1|, gi|31340799|ref|NM_174732.2|, gi|66792741|ref|NM_001024495.1|, gi|115496470|ref|NM_001076340.1|, gi|126723253|ref|NM_001080242.2|, gi|300797981|ref|NM_001192374.1|, gi|31343567|ref|NM_175804.2|, gi|77736563|ref|NM_001034792.1|, gi|82697312|ref|NM_001037444.1|, gi|114051298|ref|NM_001046038.1|, gi|148232392|ref|NM_001097998.1|, gi|156121140|ref|NM_001102248.1|, gi…
GO:0000271	polysaccharide biosynthetic process	3	gi|114050952|ref|NM_001046128.1|, gi|115497689|ref|NM_001075235.1|, gi|328751679|ref|NM_001191143.2|
GO:0072413	signal transduction involved in mitotic cell cycle checkpoint	3	gi|75832117|ref|NM_001024532.2|, gi|77735716|ref|NM_001034381.1|, gi|149643100|ref|NM_001098958.1|
GO:0055080	cation homeostasis	8	gi|330688479|ref|NM_001206523.1|, gi|31340703|ref|NM_174700.2|, gi|115496470|ref|NM_001076340.1|, gi|329664791|ref|NM_001206019.1|, gi|122692512|ref|NM_001080243.1|, gi|91680536|ref|NM_176669.3|, gi|329663236|ref|NM_001206066.1|, gi|62751840|ref|NM_001015574.1|
GO:0032268	regulation of cellular protein metabolic process	21	gi|330688479|ref|NM_001206523.1|, gi|329663943|ref|NM_001205913.1|, gi|78050074|ref|NM_001035057.1|, gi|115496470|ref|NM_001076340.1|, gi|164420692|ref|NM_174759.2|, gi|170016222|ref|NM_001122728.1|, gi|122692512|ref|NM_001080243.1|, gi|329663845|ref|NM_001205901.1|, gi|75832117|ref|NM_001024532.2|, gi|77735716|ref|NM_001034381.1|, gi|82697388|ref|NM_001037480.1|, gi|166706926|ref|NM_001114155.1|…
GO:0048869	cellular developmental process	28	gi|31343567|ref|NM_175804.2|, gi|31342489|ref|NM_174256.2|, gi|157279934|ref|NM_001105013.1|, gi|330688479|ref|NM_001206523.1|, gi|170016222|ref|NM_001122728.1|, gi|31342999|ref|NM_174032.2|, gi|122692512|ref|NM_001080243.1|, gi|82697312|ref|NM_001037444.1|, gi|115495440|ref|NM_001075164.1|, gi|114053106|ref|NM_001046453.1|, gi|126723253|ref|NM_001080242.2|, gi|126165231|ref|NM_001081717.1|, gi|1…
GO:0050790	regulation of catalytic activity	20	gi|329663764|ref|NM_001205635.1|, gi|330688479|ref|NM_001206523.1|, gi|31340703|ref|NM_174700.2|, gi|115496470|ref|NM_001076340.1|, gi|170016222|ref|NM_001122728.1|, gi|82697388|ref|NM_001037480.1|, gi|300794918|ref|NM_001192736.1|, gi|78369429|ref|NM_001035335.1|, gi|76253712|ref|NM_174481.2|, gi|331028726|ref|NM_001206610.1|, gi|122692512|ref|NM_001080243.1|, gi|149642568|ref|NM_001099121.1|, g…
GO:0030029	actin filament-based process	8	gi|31340703|ref|NM_174700.2|, gi|61657917|ref|NM_001012998.2|, gi|329664713|ref|NM_001205498.1|, gi|329663764|ref|NM_001205635.1|, gi|31341963|ref|NM_174452.2|, gi|31343544|ref|NM_175792.2|, gi|156121312|ref|NM_001102334.1|, gi|170016222|ref|NM_001122728.1|
GO:0015931	nucleobase, nucleoside, nucleotide and nucleic acid transport	3	gi|77735444|ref|NM_001034245.1|, gi|118151319|ref|NM_001078126.1|, gi|149643058|ref|NM_001098929.1|
GO:0006112	energy reserve metabolic process	3	gi|114050952|ref|NM_001046128.1|, gi|329112490|ref|NM_001191545.1|, gi|115497689|ref|NM_001075235.1|
GO:0010033	response to organic substance	19	gi|91680536|ref|NM_176669.3|, gi|300798376|ref|NM_001192393.1|, gi|126723253|ref|NM_001080242.2|, gi|31340703|ref|NM_174700.2|, gi|31343567|ref|NM_175804.2|, gi|223636305|ref|NM_001145234.1|, gi|329664713|ref|NM_001205498.1|, gi|31342999|ref|NM_174032.2|, gi|122692512|ref|NM_001080243.1|, gi|156139048|ref|NM_001102365.1|, gi|115496985|ref|NM_001076382.1|, gi|156120380|ref|NM_001101866.1|, gi|1496…
GO:0010941	regulation of cell death	23	gi|122692512|ref|NM_001080243.1|, gi|114051298|ref|NM_001046038.1|, gi|145279640|ref|NM_173896.2|, gi|166706926|ref|NM_001114155.1|, gi|329112519|ref|NM_001192432.2|, gi|156120380|ref|NM_001101866.1|, gi|62460475|ref|NM_001014892.1|, gi|75832117|ref|NM_001024532.2|, gi|77735716|ref|NM_001034381.1|, gi|115495370|ref|NM_001075417.1|, gi|329663845|ref|NM_001205901.1|, gi|149643100|ref|NM_001098958.1…
GO:0044275	cellular carbohydrate catabolic process	5	gi|114050952|ref|NM_001046128.1|, gi|329112490|ref|NM_001191545.1|, gi|300794918|ref|NM_001192736.1|, gi|148232392|ref|NM_001097998.1|, gi|329664499|ref|NM_001205727.1|
GO:0071901	negative regulation of protein serine/threonine kinase activity	3	gi|170016222|ref|NM_001122728.1|, gi|31343567|ref|NM_175804.2|, gi|149643100|ref|NM_001098958.1|
GO:0055074	calcium ion homeostasis	5	gi|330688479|ref|NM_001206523.1|, gi|31340703|ref|NM_174700.2|, gi|115496470|ref|NM_001076340.1|, gi|91680536|ref|NM_176669.3|, gi|329663236|ref|NM_001206066.1|
GO:0051129	negative regulation of cellular component organization	4	gi|157279934|ref|NM_001105013.1|, gi|329664713|ref|NM_001205498.1|, gi|61657917|ref|NM_001012998.2|, gi|329663943|ref|NM_001205913.1|
GO:0046394	carboxylic acid biosynthetic process	4	gi|115496985|ref|NM_001076382.1|, gi|115497689|ref|NM_001075235.1|, gi|198282106|ref|NM_001105323.1|, gi|82697388|ref|NM_001037480.1|
GO:0043085	positive regulation of catalytic activity	12	gi|329663764|ref|NM_001205635.1|, gi|330688479|ref|NM_001206523.1|, gi|115496470|ref|NM_001076340.1|, gi|170016222|ref|NM_001122728.1|, gi|82697388|ref|NM_001037480.1|, gi|122692512|ref|NM_001080243.1|, gi|149642568|ref|NM_001099121.1|, gi|329663845|ref|NM_001205901.1|, gi|75832117|ref|NM_001024532.2|, gi|77735716|ref|NM_001034381.1|, gi|115432043|ref|NM_174450.3|, gi|115496985|ref|NM_001076382.1|
GO:0007584	response to nutrient	3	gi|91680536|ref|NM_176669.3|, gi|126723253|ref|NM_001080242.2|, gi|115496983|ref|NM_001075667.1|
GO:0006605	protein targeting	3	gi|94966965|ref|NM_001040586.1|, gi|126165279|ref|NM_001081733.1|, gi|170016222|ref|NM_001122728.1|
GO:0051049	regulation of transport	10	gi|329664713|ref|NM_001205498.1|, gi|115495222|ref|NM_001075785.1|, gi|115496470|ref|NM_001076340.1|, gi|82697388|ref|NM_001037480.1|, gi|198282106|ref|NM_001105323.1|, gi|170016222|ref|NM_001122728.1|, gi|31342637|ref|NM_174186.2|, gi|115496867|ref|NM_001075831.1|, gi|139948982|ref|NM_001083668.1|, gi|114051028|ref|NM_001045998.1|
GO:0007565	female pregnancy	5	gi|91680536|ref|NM_176669.3|, gi|115496470|ref|NM_001076340.1|, gi|118151345|ref|NM_001078137.1|, gi|156120380|ref|NM_001101866.1|, gi|31342999|ref|NM_174032.2|
GO:0019222	regulation of metabolic process	66	gi|31343567|ref|NM_175804.2|, gi|66792741|ref|NM_001024495.1|, gi|118151319|ref|NM_001078126.1|, gi|77404232|ref|NM_001034042.1|, gi|329663764|ref|NM_001205635.1|, gi|82697388|ref|NM_001037480.1|, gi|114051298|ref|NM_001046038.1|, gi|126723253|ref|NM_001080242.2|, gi|115497273|ref|NM_001075868.1|, gi|329112519|ref|NM_001192432.2|, gi|329744625|ref|NM_001192578.2|, gi|31340799|ref|NM_174732.2|, gi…
GO:0031570	DNA integrity checkpoint	3	gi|75832117|ref|NM_001024532.2|, gi|77735716|ref|NM_001034381.1|, gi|149643100|ref|NM_001098958.1|
GO:0006302	double-strand break repair	3	gi|77404232|ref|NM_001034042.1|, gi|115497193|ref|NM_001076403.1|, gi|115495958|ref|NM_001075468.1|
GO:0009611	response to wounding	9	gi|156120380|ref|NM_001101866.1|, gi|31343544|ref|NM_175792.2|, gi|126723253|ref|NM_001080242.2|, gi|170016222|ref|NM_001122728.1|, gi|149643058|ref|NM_001098929.1|, gi|78042545|ref|NM_001035098.1|, gi|329663764|ref|NM_001205635.1|, gi|82697312|ref|NM_001037444.1|, gi|115496985|ref|NM_001076382.1|
GO:0070727	cellular macromolecule localization	10	gi|78369429|ref|NM_001035335.1|, gi|300798124|ref|NM_001192125.1|, gi|329664713|ref|NM_001205498.1|, gi|139948982|ref|NM_001083668.1|, gi|94966965|ref|NM_001040586.1|, gi|116003928|ref|NM_001076854.1|, gi|114051028|ref|NM_001045998.1|, gi|329744625|ref|NM_001192578.2|, gi|126165279|ref|NM_001081733.1|, gi|170016222|ref|NM_001122728.1|
GO:0015980	energy derivation by oxidation of organic compounds	5	gi|114050952|ref|NM_001046128.1|, gi|329112490|ref|NM_001191545.1|, gi|115497689|ref|NM_001075235.1|, gi|78369429|ref|NM_001035335.1|, gi|31341404|ref|NM_176660.2|
GO:0051246	regulation of protein metabolic process	23	gi|330688479|ref|NM_001206523.1|, gi|329663943|ref|NM_001205913.1|, gi|126723253|ref|NM_001080242.2|, gi|331028726|ref|NM_001206610.1|, gi|78050074|ref|NM_001035057.1|, gi|115496470|ref|NM_001076340.1|, gi|164420692|ref|NM_174759.2|, gi|170016222|ref|NM_001122728.1|, gi|122692512|ref|NM_001080243.1|, gi|329663845|ref|NM_001205901.1|, gi|75832117|ref|NM_001024532.2|, gi|77735716|ref|NM_001034381.1…
GO:0007265	Ras protein signal transduction	3	gi|31341963|ref|NM_174452.2|, gi|149643100|ref|NM_001098958.1|, gi|170016222|ref|NM_001122728.1|
GO:0043542	endothelial cell migration	3	gi|115496470|ref|NM_001076340.1|, gi|170016222|ref|NM_001122728.1|, gi|31343567|ref|NM_175804.2|
GO:0048771	tissue remodeling	3	gi|170016222|ref|NM_001122728.1|, gi|31343544|ref|NM_175792.2|, gi|115496470|ref|NM_001076340.1|
GO:0009144	purine nucleoside triphosphate metabolic process	6	gi|329663764|ref|NM_001205635.1|, gi|170016222|ref|NM_001122728.1|, gi|31342128|ref|NM_174393.2|, gi|31343544|ref|NM_175792.2|, gi|329664713|ref|NM_001205498.1|, gi|115432043|ref|NM_174450.3|
GO:0031575	mitotic cell cycle G1/S transition checkpoint	3	gi|75832117|ref|NM_001024532.2|, gi|77735716|ref|NM_001034381.1|, gi|149643100|ref|NM_001098958.1|
GO:0055085	transmembrane transport	9	gi|77736432|ref|NM_001034744.1|, gi|329663236|ref|NM_001206066.1|, gi|62751840|ref|NM_001015574.1|, gi|94966965|ref|NM_001040586.1|, gi|115496983|ref|NM_001075667.1|, gi|156120906|ref|NM_001102130.1|, gi|300795948|ref|NM_001192019.1|, gi|329664791|ref|NM_001206019.1|, gi|170016222|ref|NM_001122728.1|
GO:0043405	regulation of MAP kinase activity	3	gi|330688479|ref|NM_001206523.1|, gi|170016222|ref|NM_001122728.1|, gi|122692512|ref|NM_001080243.1|
GO:0010628	positive regulation of gene expression	11	gi|31343567|ref|NM_175804.2|, gi|66792741|ref|NM_001024495.1|, gi|115497273|ref|NM_001075868.1|, gi|329112519|ref|NM_001192432.2|, gi|329744625|ref|NM_001192578.2|, gi|122692512|ref|NM_001080243.1|, gi|77736563|ref|NM_001034792.1|, gi|82697312|ref|NM_001037444.1|, gi|126723253|ref|NM_001080242.2|, gi|300794312|ref|NM_001191182.1|, gi|329664713|ref|NM_001205498.1|
GO:0009725	response to hormone stimulus	10	gi|91680536|ref|NM_176669.3|, gi|126723253|ref|NM_001080242.2|, gi|31343567|ref|NM_175804.2|, gi|223636305|ref|NM_001145234.1|, gi|329664713|ref|NM_001205498.1|, gi|31342999|ref|NM_174032.2|, gi|149643100|ref|NM_001098958.1|, gi|198282106|ref|NM_001105323.1|, gi|78050074|ref|NM_001035057.1|, gi|118151345|ref|NM_001078137.1|
GO:0051260	protein homooligomerization	3	gi|329663236|ref|NM_001206066.1|, gi|115497689|ref|NM_001075235.1|, gi|41386734|ref|NM_181015.1|
GO:0018212	peptidyl-tyrosine modification	4	gi|330688479|ref|NM_001206523.1|, gi|78050074|ref|NM_001035057.1|, gi|122692512|ref|NM_001080243.1|, gi|126165231|ref|NM_001081717.1|
GO:0012501	programmed cell death	26	gi|122692512|ref|NM_001080243.1|, gi|114051298|ref|NM_001046038.1|, gi|145279640|ref|NM_173896.2|, gi|166706926|ref|NM_001114155.1|, gi|329112519|ref|NM_001192432.2|, gi|156120380|ref|NM_001101866.1|, gi|62460475|ref|NM_001014892.1|, gi|149642568|ref|NM_001099121.1|, gi|329664499|ref|NM_001205727.1|, gi|31342999|ref|NM_174032.2|, gi|126165279|ref|NM_001081733.1|, gi|75832117|ref|NM_001024532.2|, …
GO:0006796	phosphate metabolic process	24	gi|330688479|ref|NM_001206523.1|, gi|115495032|ref|NM_001075118.1|, gi|329663943|ref|NM_001205913.1|, gi|31340703|ref|NM_174700.2|, gi|78050074|ref|NM_001035057.1|, gi|122692512|ref|NM_001080243.1|, gi|126165231|ref|NM_001081717.1|, gi|115496470|ref|NM_001076340.1|, gi|149643100|ref|NM_001098958.1|, gi|170016222|ref|NM_001122728.1|, gi|329663845|ref|NM_001205901.1|, gi|115495900|ref|NM_001076196.…
GO:0050767	regulation of neurogenesis	5	gi|157279934|ref|NM_001105013.1|, gi|122692512|ref|NM_001080243.1|, gi|170016222|ref|NM_001122728.1|, gi|126723253|ref|NM_001080242.2|, gi|82697312|ref|NM_001037444.1|
GO:0044260	cellular macromolecule metabolic process	75	gi|31343567|ref|NM_175804.2|, gi|115495746|ref|NM_001076165.1|, gi|66792741|ref|NM_001024495.1|, gi|330688479|ref|NM_001206523.1|, gi|139948233|ref|NM_001083696.1|, gi|118151319|ref|NM_001078126.1|, gi|77404232|ref|NM_001034042.1|, gi|114050952|ref|NM_001046128.1|, gi|329112490|ref|NM_001191545.1|, gi|115497689|ref|NM_001075235.1|, gi|114051298|ref|NM_001046038.1|, gi|126723253|ref|NM_001080242.2…
GO:0044092	negative regulation of molecular function	12	gi|66792741|ref|NM_001024495.1|, gi|300794918|ref|NM_001192736.1|, gi|78369429|ref|NM_001035335.1|, gi|76253712|ref|NM_174481.2|, gi|331028726|ref|NM_001206610.1|, gi|170016222|ref|NM_001122728.1|, gi|75832117|ref|NM_001024532.2|, gi|77735716|ref|NM_001034381.1|, gi|330688479|ref|NM_001206523.1|, gi|31343567|ref|NM_175804.2|, gi|149643100|ref|NM_001098958.1|, gi|114051028|ref|NM_001045998.1|
GO:0030218	erythrocyte differentiation	3	gi|62751840|ref|NM_001015574.1|, gi|78050074|ref|NM_001035057.1|, gi|329664791|ref|NM_001206019.1|
GO:0001932	regulation of protein phosphorylation	12	gi|330688479|ref|NM_001206523.1|, gi|329663943|ref|NM_001205913.1|, gi|78050074|ref|NM_001035057.1|, gi|115496470|ref|NM_001076340.1|, gi|170016222|ref|NM_001122728.1|, gi|122692512|ref|NM_001080243.1|, gi|329663845|ref|NM_001205901.1|, gi|166706926|ref|NM_001114155.1|, gi|149642568|ref|NM_001099121.1|, gi|156523113|ref|NM_001102501.1|, gi|31343567|ref|NM_175804.2|, gi|149643100|ref|NM_001098958.…
GO:0072507	divalent inorganic cation homeostasis	5	gi|330688479|ref|NM_001206523.1|, gi|31340703|ref|NM_174700.2|, gi|115496470|ref|NM_001076340.1|, gi|91680536|ref|NM_176669.3|, gi|329663236|ref|NM_001206066.1|
GO:0007155	cell adhesion	9	gi|82697388|ref|NM_001037480.1|, gi|115496470|ref|NM_001076340.1|, gi|330688479|ref|NM_001206523.1|, gi|150247128|ref|NM_001099368.1|, gi|114051519|ref|NM_001046157.1|, gi|328751679|ref|NM_001191143.2|, gi|114052341|ref|NM_001045915.1|, gi|170016222|ref|NM_001122728.1|, gi|148231791|ref|NM_205781.2|
GO:0051093	negative regulation of developmental process	6	gi|157279934|ref|NM_001105013.1|, gi|82697312|ref|NM_001037444.1|, gi|126165231|ref|NM_001081717.1|, gi|115496470|ref|NM_001076340.1|, gi|170016222|ref|NM_001122728.1|, gi|122692512|ref|NM_001080243.1|
GO:0001944	vasculature development	4	gi|31343567|ref|NM_175804.2|, gi|170016222|ref|NM_001122728.1|, gi|115496470|ref|NM_001076340.1|, gi|114051298|ref|NM_001046038.1|
GO:0023056	positive regulation of signaling	8	gi|114051298|ref|NM_001046038.1|, gi|329663943|ref|NM_001205913.1|, gi|78050074|ref|NM_001035057.1|, gi|126723253|ref|NM_001080242.2|, gi|139948982|ref|NM_001083668.1|, gi|330688479|ref|NM_001206523.1|, gi|114052341|ref|NM_001045915.1|, gi|122692512|ref|NM_001080243.1|
GO:0001942	hair follicle development	3	gi|115494901|ref|NM_001075815.1|, gi|82697312|ref|NM_001037444.1|, gi|126723253|ref|NM_001080242.2|
GO:0010942	positive regulation of cell death	9	gi|156120380|ref|NM_001101866.1|, gi|62460475|ref|NM_001014892.1|, gi|66792741|ref|NM_001024495.1|, gi|116004208|ref|NM_001076996.1|, gi|115496036|ref|NM_001075378.1|, gi|329744625|ref|NM_001192578.2|, gi|330688479|ref|NM_001206523.1|, gi|149643100|ref|NM_001098958.1|, gi|170016222|ref|NM_001122728.1|
GO:0009314	response to radiation	7	gi|126723253|ref|NM_001080242.2|, gi|31342489|ref|NM_174256.2|, gi|330688479|ref|NM_001206523.1|, gi|149643100|ref|NM_001098958.1|, gi|122692512|ref|NM_001080243.1|, gi|170016222|ref|NM_001122728.1|, gi|42627886|ref|NM_203324.1|
GO:0065009	regulation of molecular function	24	gi|66792741|ref|NM_001024495.1|, gi|329663764|ref|NM_001205635.1|, gi|139948982|ref|NM_001083668.1|, gi|114051298|ref|NM_001046038.1|, gi|126723253|ref|NM_001080242.2|, gi|330688479|ref|NM_001206523.1|, gi|31340703|ref|NM_174700.2|, gi|115496470|ref|NM_001076340.1|, gi|170016222|ref|NM_001122728.1|, gi|82697388|ref|NM_001037480.1|, gi|300794918|ref|NM_001192736.1|, gi|78369429|ref|NM_001035335.1|…
GO:0031328	positive regulation of cellular biosynthetic process	11	gi|31343567|ref|NM_175804.2|, gi|66792741|ref|NM_001024495.1|, gi|115497273|ref|NM_001075868.1|, gi|329112519|ref|NM_001192432.2|, gi|329744625|ref|NM_001192578.2|, gi|77736563|ref|NM_001034792.1|, gi|126723253|ref|NM_001080242.2|, gi|82697312|ref|NM_001037444.1|, gi|300794312|ref|NM_001191182.1|, gi|329664713|ref|NM_001205498.1|, gi|82697388|ref|NM_001037480.1|
GO:0050658	RNA transport	3	gi|77735444|ref|NM_001034245.1|, gi|118151319|ref|NM_001078126.1|, gi|149643058|ref|NM_001098929.1|
GO:0009892	negative regulation of metabolic process	22	gi|118151319|ref|NM_001078126.1|, gi|31340799|ref|NM_174732.2|, gi|66792741|ref|NM_001024495.1|, gi|115496470|ref|NM_001076340.1|, gi|126723253|ref|NM_001080242.2|, gi|300797981|ref|NM_001192374.1|, gi|31343567|ref|NM_175804.2|, gi|77736563|ref|NM_001034792.1|, gi|82697312|ref|NM_001037444.1|, gi|114051298|ref|NM_001046038.1|, gi|148232392|ref|NM_001097998.1|, gi|156121140|ref|NM_001102248.1|, gi…
GO:0071902	positive regulation of protein serine/threonine kinase activity	3	gi|330688479|ref|NM_001206523.1|, gi|122692512|ref|NM_001080243.1|, gi|329663845|ref|NM_001205901.1|
GO:0007243	intracellular protein kinase cascade	11	gi|114051298|ref|NM_001046038.1|, gi|330688479|ref|NM_001206523.1|, gi|78050074|ref|NM_001035057.1|, gi|126723253|ref|NM_001080242.2|, gi|170016222|ref|NM_001122728.1|, gi|78042545|ref|NM_001035098.1|, gi|166706926|ref|NM_001114155.1|, gi|329663845|ref|NM_001205901.1|, gi|300795719|ref|NM_001192264.1|, gi|122692512|ref|NM_001080243.1|, gi|270483787|ref|NM_001075892.2|
GO:0051320	S phase	4	gi|330688479|ref|NM_001206523.1|, gi|75832117|ref|NM_001024532.2|, gi|77735716|ref|NM_001034381.1|, gi|149643100|ref|NM_001098958.1|
GO:0006511	ubiquitin-dependent protein catabolic process	8	gi|115495746|ref|NM_001076165.1|, gi|76253712|ref|NM_174481.2|, gi|148231174|ref|NM_001098059.1|, gi|329744625|ref|NM_001192578.2|, gi|31340703|ref|NM_174700.2|, gi|149642568|ref|NM_001099121.1|, gi|75832117|ref|NM_001024532.2|, gi|77735716|ref|NM_001034381.1|
GO:0032870	cellular response to hormone stimulus	4	gi|91680536|ref|NM_176669.3|, gi|126723253|ref|NM_001080242.2|, gi|329664713|ref|NM_001205498.1|, gi|31343567|ref|NM_175804.2|
GO:0010608	posttranscriptional regulation of gene expression	7	gi|125991755|ref|NM_001076920.2|, gi|31342128|ref|NM_174393.2|, gi|115495958|ref|NM_001075468.1|, gi|156523113|ref|NM_001102501.1|, gi|77735444|ref|NM_001034245.1|, gi|114050848|ref|NM_001046459.1|, gi|329663595|ref|NM_001205611.1|
GO:0051236	establishment of RNA localization	3	gi|77735444|ref|NM_001034245.1|, gi|118151319|ref|NM_001078126.1|, gi|149643058|ref|NM_001098929.1|
GO:0060255	regulation of macromolecule metabolic process	55	gi|31343567|ref|NM_175804.2|, gi|66792741|ref|NM_001024495.1|, gi|118151319|ref|NM_001078126.1|, gi|77404232|ref|NM_001034042.1|, gi|114051298|ref|NM_001046038.1|, gi|126723253|ref|NM_001080242.2|, gi|115497273|ref|NM_001075868.1|, gi|329112519|ref|NM_001192432.2|, gi|329744625|ref|NM_001192578.2|, gi|31340799|ref|NM_174732.2|, gi|115496470|ref|NM_001076340.1|, gi|330688479|ref|NM_001206523.1|, g…
GO:0044093	positive regulation of molecular function	14	gi|329663764|ref|NM_001205635.1|, gi|114051298|ref|NM_001046038.1|, gi|126723253|ref|NM_001080242.2|, gi|330688479|ref|NM_001206523.1|, gi|115496470|ref|NM_001076340.1|, gi|170016222|ref|NM_001122728.1|, gi|82697388|ref|NM_001037480.1|, gi|122692512|ref|NM_001080243.1|, gi|149642568|ref|NM_001099121.1|, gi|329663845|ref|NM_001205901.1|, gi|75832117|ref|NM_001024532.2|, gi|77735716|ref|NM_00103438…
GO:0010556	regulation of macromolecule biosynthetic process	38	gi|31343567|ref|NM_175804.2|, gi|66792741|ref|NM_001024495.1|, gi|114051298|ref|NM_001046038.1|, gi|126723253|ref|NM_001080242.2|, gi|115497273|ref|NM_001075868.1|, gi|329112519|ref|NM_001192432.2|, gi|329744625|ref|NM_001192578.2|, gi|31340799|ref|NM_174732.2|, gi|115496470|ref|NM_001076340.1|, gi|82697312|ref|NM_001037444.1|, gi|300797981|ref|NM_001192374.1|, gi|77736563|ref|NM_001034792.1|, gi…
GO:0051346	negative regulation of hydrolase activity	3	gi|76253712|ref|NM_174481.2|, gi|331028726|ref|NM_001206610.1|, gi|78369429|ref|NM_001035335.1|
GO:0006950	response to stress	31	gi|62460475|ref|NM_001014892.1|, gi|139948233|ref|NM_001083696.1|, gi|82697388|ref|NM_001037480.1|, gi|82697312|ref|NM_001037444.1|, gi|77404232|ref|NM_001034042.1|, gi|114051519|ref|NM_001046157.1|, gi|156120380|ref|NM_001101866.1|, gi|115497689|ref|NM_001075235.1|, gi|31343544|ref|NM_175792.2|, gi|126723253|ref|NM_001080242.2|, gi|91680536|ref|NM_176669.3|, gi|170016222|ref|NM_001122728.1|, gi|…
GO:0044419	interspecies interaction between organisms	4	gi|77735716|ref|NM_001034381.1|, gi|126723253|ref|NM_001080242.2|, gi|126165279|ref|NM_001081733.1|, gi|82697312|ref|NM_001037444.1|
GO:0046039	GTP metabolic process	6	gi|329663764|ref|NM_001205635.1|, gi|170016222|ref|NM_001122728.1|, gi|31342128|ref|NM_174393.2|, gi|31343544|ref|NM_175792.2|, gi|329664713|ref|NM_001205498.1|, gi|115432043|ref|NM_174450.3|
GO:0007166	cell surface receptor linked signaling pathway	18	gi|82697312|ref|NM_001037444.1|, gi|126723253|ref|NM_001080242.2|, gi|329663943|ref|NM_001205913.1|, gi|329664713|ref|NM_001205498.1|, gi|115432043|ref|NM_174450.3|, gi|223636305|ref|NM_001145234.1|, gi|126165231|ref|NM_001081717.1|, gi|122692512|ref|NM_001080243.1|, gi|91680536|ref|NM_176669.3|, gi|114051579|ref|NM_001046070.1|, gi|62460475|ref|NM_001014892.1|, gi|330688479|ref|NM_001206523.1|, …
GO:0030154	cell differentiation	27	gi|31343567|ref|NM_175804.2|, gi|31342489|ref|NM_174256.2|, gi|157279934|ref|NM_001105013.1|, gi|330688479|ref|NM_001206523.1|, gi|170016222|ref|NM_001122728.1|, gi|31342999|ref|NM_174032.2|, gi|122692512|ref|NM_001080243.1|, gi|82697312|ref|NM_001037444.1|, gi|115495440|ref|NM_001075164.1|, gi|114053106|ref|NM_001046453.1|, gi|126723253|ref|NM_001080242.2|, gi|126165231|ref|NM_001081717.1|, gi|1…
GO:0051336	regulation of hydrolase activity	10	gi|329663764|ref|NM_001205635.1|, gi|31340703|ref|NM_174700.2|, gi|170016222|ref|NM_001122728.1|, gi|82697388|ref|NM_001037480.1|, gi|76253712|ref|NM_174481.2|, gi|331028726|ref|NM_001206610.1|, gi|149642568|ref|NM_001099121.1|, gi|115496470|ref|NM_001076340.1|, gi|78369429|ref|NM_001035335.1|, gi|115432043|ref|NM_174450.3|
GO:0032879	regulation of localization	15	gi|329664713|ref|NM_001205498.1|, gi|157279934|ref|NM_001105013.1|, gi|115495222|ref|NM_001075785.1|, gi|330688479|ref|NM_001206523.1|, gi|170016222|ref|NM_001122728.1|, gi|122692512|ref|NM_001080243.1|, gi|329663764|ref|NM_001205635.1|, gi|115496470|ref|NM_001076340.1|, gi|82697388|ref|NM_001037480.1|, gi|139948982|ref|NM_001083668.1|, gi|198282106|ref|NM_001105323.1|, gi|31342637|ref|NM_174186.…
GO:0007015	actin filament organization	3	gi|31340703|ref|NM_174700.2|, gi|61657917|ref|NM_001012998.2|, gi|329663764|ref|NM_001205635.1|
GO:0035637	multicellular organismal signaling	5	gi|170016222|ref|NM_001122728.1|, gi|31342637|ref|NM_174186.2|, gi|115495440|ref|NM_001075164.1|, gi|122692512|ref|NM_001080243.1|, gi|300795948|ref|NM_001192019.1|
GO:0007010	cytoskeleton organization	12	gi|156121022|ref|NM_001102188.1|, gi|31341963|ref|NM_174452.2|, gi|116003928|ref|NM_001076854.1|, gi|31340703|ref|NM_174700.2|, gi|61657917|ref|NM_001012998.2|, gi|329664713|ref|NM_001205498.1|, gi|82697362|ref|NM_001037471.1|, gi|329663764|ref|NM_001205635.1|, gi|31343544|ref|NM_175792.2|, gi|156121312|ref|NM_001102334.1|, gi|170016222|ref|NM_001122728.1|, gi|329663943|ref|NM_001205913.1|
GO:0048519	negative regulation of biological process	38	gi|329664713|ref|NM_001205498.1|, gi|157279934|ref|NM_001105013.1|, gi|122692512|ref|NM_001080243.1|, gi|114051298|ref|NM_001046038.1|, gi|145279640|ref|NM_173896.2|, gi|166706926|ref|NM_001114155.1|, gi|329112519|ref|NM_001192432.2|, gi|115495222|ref|NM_001075785.1|, gi|330688479|ref|NM_001206523.1|, gi|118151319|ref|NM_001078126.1|, gi|170016222|ref|NM_001122728.1|, gi|126723253|ref|NM_00108024…
GO:0048872	homeostasis of number of cells	4	gi|62751840|ref|NM_001015574.1|, gi|78050074|ref|NM_001035057.1|, gi|329664791|ref|NM_001206019.1|, gi|329112519|ref|NM_001192432.2|
GO:0032535	regulation of cellular component size	7	gi|157279934|ref|NM_001105013.1|, gi|148232392|ref|NM_001097998.1|, gi|149643100|ref|NM_001098958.1|, gi|61657917|ref|NM_001012998.2|, gi|166706926|ref|NM_001114155.1|, gi|66792741|ref|NM_001024495.1|, gi|329663764|ref|NM_001205635.1|
GO:0048729	tissue morphogenesis	3	gi|31341963|ref|NM_174452.2|, gi|115494901|ref|NM_001075815.1|, gi|114051579|ref|NM_001046070.1|
GO:0051345	positive regulation of hydrolase activity	6	gi|329663764|ref|NM_001205635.1|, gi|170016222|ref|NM_001122728.1|, gi|82697388|ref|NM_001037480.1|, gi|149642568|ref|NM_001099121.1|, gi|115496470|ref|NM_001076340.1|, gi|115432043|ref|NM_174450.3|
GO:0001936	regulation of endothelial cell proliferation	3	gi|170016222|ref|NM_001122728.1|, gi|329663764|ref|NM_001205635.1|, gi|31343567|ref|NM_175804.2|
GO:0007268	synaptic transmission	4	gi|170016222|ref|NM_001122728.1|, gi|31342637|ref|NM_174186.2|, gi|122692512|ref|NM_001080243.1|, gi|300795948|ref|NM_001192019.1|
GO:0031323	regulation of cellular metabolic process	60	gi|31343567|ref|NM_175804.2|, gi|66792741|ref|NM_001024495.1|, gi|118151319|ref|NM_001078126.1|, gi|77404232|ref|NM_001034042.1|, gi|329663764|ref|NM_001205635.1|, gi|82697388|ref|NM_001037480.1|, gi|114051298|ref|NM_001046038.1|, gi|126723253|ref|NM_001080242.2|, gi|115497273|ref|NM_001075868.1|, gi|329112519|ref|NM_001192432.2|, gi|329744625|ref|NM_001192578.2|, gi|31340799|ref|NM_174732.2|, gi…
GO:0033365	protein localization to organelle	5	gi|94966965|ref|NM_001040586.1|, gi|116003928|ref|NM_001076854.1|, gi|329744625|ref|NM_001192578.2|, gi|126165279|ref|NM_001081733.1|, gi|170016222|ref|NM_001122728.1|
GO:0023051	regulation of signaling	20	gi|115495222|ref|NM_001075785.1|, gi|329663764|ref|NM_001205635.1|, gi|126723253|ref|NM_001080242.2|, gi|114051298|ref|NM_001046038.1|, gi|330688479|ref|NM_001206523.1|, gi|329663943|ref|NM_001205913.1|, gi|31343544|ref|NM_175792.2|, gi|329664713|ref|NM_001205498.1|, gi|170016222|ref|NM_001122728.1|, gi|31342637|ref|NM_174186.2|, gi|115432043|ref|NM_174450.3|, gi|122692512|ref|NM_001080243.1|, gi…
GO:0071840	cellular component organization or biogenesis	45	gi|115495440|ref|NM_001075164.1|, gi|78369429|ref|NM_001035335.1|, gi|157279934|ref|NM_001105013.1|, gi|77736112|ref|NM_001034583.1|, gi|329112519|ref|NM_001192432.2|, gi|156121022|ref|NM_001102188.1|, gi|148232392|ref|NM_001097998.1|, gi|149643100|ref|NM_001098958.1|, gi|329664713|ref|NM_001205498.1|, gi|139948982|ref|NM_001083668.1|, gi|329663236|ref|NM_001206066.1|, gi|170016222|ref|NM_0011227…
GO:0030811	regulation of nucleotide catabolic process	5	gi|329663764|ref|NM_001205635.1|, gi|170016222|ref|NM_001122728.1|, gi|149642568|ref|NM_001099121.1|, gi|78369429|ref|NM_001035335.1|, gi|115432043|ref|NM_174450.3|
GO:0009792	embryo development ending in birth or egg hatching	5	gi|114051579|ref|NM_001046070.1|, gi|329112519|ref|NM_001192432.2|, gi|329664791|ref|NM_001206019.1|, gi|31341963|ref|NM_174452.2|, gi|170016222|ref|NM_001122728.1|
GO:0006805	xenobiotic metabolic process	3	gi|115496985|ref|NM_001076382.1|, gi|156120552|ref|NM_001101952.1|, gi|198282106|ref|NM_001105323.1|
GO:0006928	cellular component movement	6	gi|157279934|ref|NM_001105013.1|, gi|31343567|ref|NM_175804.2|, gi|170016222|ref|NM_001122728.1|, gi|122692512|ref|NM_001080243.1|, gi|329663764|ref|NM_001205635.1|, gi|115496470|ref|NM_001076340.1|
GO:0042326	negative regulation of phosphorylation	4	gi|330688479|ref|NM_001206523.1|, gi|149643100|ref|NM_001098958.1|, gi|149642568|ref|NM_001099121.1|, gi|156523113|ref|NM_001102501.1|
GO:0006629	lipid metabolic process	16	gi|115496983|ref|NM_001075667.1|, gi|82697388|ref|NM_001037480.1|, gi|156139048|ref|NM_001102365.1|, gi|300794918|ref|NM_001192736.1|, gi|115495440|ref|NM_001075164.1|, gi|122692512|ref|NM_001080243.1|, gi|77736442|ref|NM_001034749.1|, gi|115497689|ref|NM_001075235.1|, gi|198282106|ref|NM_001105323.1|, gi|115496985|ref|NM_001076382.1|, gi|115495900|ref|NM_001076196.1|, gi|328751679|ref|NM_0011911…
GO:0001501	skeletal system development	5	gi|31340841|ref|NM_174747.2|, gi|156139048|ref|NM_001102365.1|, gi|126723253|ref|NM_001080242.2|, gi|126165231|ref|NM_001081717.1|, gi|115495440|ref|NM_001075164.1|
GO:0030030	cell projection organization	7	gi|157279934|ref|NM_001105013.1|, gi|122692512|ref|NM_001080243.1|, gi|31341963|ref|NM_174452.2|, gi|31343544|ref|NM_175792.2|, gi|114051519|ref|NM_001046157.1|, gi|330688479|ref|NM_001206523.1|, gi|329664713|ref|NM_001205498.1|
GO:0048518	positive regulation of biological process	34	gi|329664713|ref|NM_001205498.1|, gi|156120380|ref|NM_001101866.1|, gi|62460475|ref|NM_001014892.1|, gi|330688479|ref|NM_001206523.1|, gi|122692512|ref|NM_001080243.1|, gi|329663764|ref|NM_001205635.1|, gi|82697388|ref|NM_001037480.1|, gi|114051298|ref|NM_001046038.1|, gi|31343567|ref|NM_175804.2|, gi|66792741|ref|NM_001024495.1|, gi|115497273|ref|NM_001075868.1|, gi|329112519|ref|NM_001192432.2|…
GO:0051325	interphase	4	gi|330688479|ref|NM_001206523.1|, gi|75832117|ref|NM_001024532.2|, gi|77735716|ref|NM_001034381.1|, gi|149643100|ref|NM_001098958.1|
GO:0016051	carbohydrate biosynthetic process	4	gi|114050952|ref|NM_001046128.1|, gi|115497689|ref|NM_001075235.1|, gi|148232392|ref|NM_001097998.1|, gi|328751679|ref|NM_001191143.2|
GO:0030521	androgen receptor signaling pathway	3	gi|82697312|ref|NM_001037444.1|, gi|66792741|ref|NM_001024495.1|, gi|115497273|ref|NM_001075868.1|
GO:0050794	regulation of cellular process	88	gi|31343567|ref|NM_175804.2|, gi|157279934|ref|NM_001105013.1|, gi|122692512|ref|NM_001080243.1|, gi|114051298|ref|NM_001046038.1|, gi|145279640|ref|NM_173896.2|, gi|166706926|ref|NM_001114155.1|, gi|329112519|ref|NM_001192432.2|, gi|115495222|ref|NM_001075785.1|, gi|156120380|ref|NM_001101866.1|, gi|62460475|ref|NM_001014892.1|, gi|66792741|ref|NM_001024495.1|, gi|330688479|ref|NM_001206523.1|, …
GO:0008219	cell death	26	gi|122692512|ref|NM_001080243.1|, gi|114051298|ref|NM_001046038.1|, gi|145279640|ref|NM_173896.2|, gi|166706926|ref|NM_001114155.1|, gi|329112519|ref|NM_001192432.2|, gi|156120380|ref|NM_001101866.1|, gi|62460475|ref|NM_001014892.1|, gi|149642568|ref|NM_001099121.1|, gi|329664499|ref|NM_001205727.1|, gi|31342999|ref|NM_174032.2|, gi|126165279|ref|NM_001081733.1|, gi|75832117|ref|NM_001024532.2|, …
GO:0050673	epithelial cell proliferation	5	gi|122692512|ref|NM_001080243.1|, gi|170016222|ref|NM_001122728.1|, gi|329663764|ref|NM_001205635.1|, gi|31343567|ref|NM_175804.2|, gi|115496470|ref|NM_001076340.1|
GO:0031325	positive regulation of cellular metabolic process	20	gi|82697388|ref|NM_001037480.1|, gi|31343567|ref|NM_175804.2|, gi|66792741|ref|NM_001024495.1|, gi|115497273|ref|NM_001075868.1|, gi|329112519|ref|NM_001192432.2|, gi|329744625|ref|NM_001192578.2|, gi|82697312|ref|NM_001037444.1|, gi|77736563|ref|NM_001034792.1|, gi|114051298|ref|NM_001046038.1|, gi|329663943|ref|NM_001205913.1|, gi|126723253|ref|NM_001080242.2|, gi|330688479|ref|NM_001206523.1|,…
GO:0022610	biological adhesion	9	gi|82697388|ref|NM_001037480.1|, gi|115496470|ref|NM_001076340.1|, gi|330688479|ref|NM_001206523.1|, gi|150247128|ref|NM_001099368.1|, gi|114051519|ref|NM_001046157.1|, gi|328751679|ref|NM_001191143.2|, gi|114052341|ref|NM_001045915.1|, gi|170016222|ref|NM_001122728.1|, gi|148231791|ref|NM_205781.2|
GO:0010604	positive regulation of macromolecule metabolic process	19	gi|31343567|ref|NM_175804.2|, gi|66792741|ref|NM_001024495.1|, gi|115497273|ref|NM_001075868.1|, gi|329112519|ref|NM_001192432.2|, gi|329744625|ref|NM_001192578.2|, gi|82697312|ref|NM_001037444.1|, gi|77736563|ref|NM_001034792.1|, gi|329663943|ref|NM_001205913.1|, gi|126723253|ref|NM_001080242.2|, gi|330688479|ref|NM_001206523.1|, gi|78050074|ref|NM_001035057.1|, gi|122692512|ref|NM_001080243.1|,…
GO:0016044	cellular membrane organization	8	gi|78369429|ref|NM_001035335.1|, gi|329664713|ref|NM_001205498.1|, gi|139948982|ref|NM_001083668.1|, gi|122692582|ref|NM_001080281.1|, gi|156121022|ref|NM_001102188.1|, gi|300794963|ref|NM_001192482.1|, gi|114052341|ref|NM_001045915.1|, gi|115496867|ref|NM_001075831.1|
GO:0046058	cAMP metabolic process	3	gi|115496470|ref|NM_001076340.1|, gi|116004418|ref|NM_001077100.1|, gi|170016222|ref|NM_001122728.1|
GO:0070887	cellular response to chemical stimulus	16	gi|91680536|ref|NM_176669.3|, gi|82697388|ref|NM_001037480.1|, gi|82697312|ref|NM_001037444.1|, gi|126723253|ref|NM_001080242.2|, gi|31340703|ref|NM_174700.2|, gi|329664713|ref|NM_001205498.1|, gi|122692512|ref|NM_001080243.1|, gi|156139048|ref|NM_001102365.1|, gi|115496985|ref|NM_001076382.1|, gi|156120552|ref|NM_001101952.1|, gi|198282106|ref|NM_001105323.1|, gi|62460475|ref|NM_001014892.1|, gi…
GO:0006633	fatty acid biosynthetic process	3	gi|198282106|ref|NM_001105323.1|, gi|115496985|ref|NM_001076382.1|, gi|82697388|ref|NM_001037480.1|
GO:0050670	regulation of lymphocyte proliferation	3	gi|330688479|ref|NM_001206523.1|, gi|149643100|ref|NM_001098958.1|, gi|156120380|ref|NM_001101866.1|
GO:0050877	neurological system process	15	gi|329663236|ref|NM_001206066.1|, gi|170016222|ref|NM_001122728.1|, gi|31342637|ref|NM_174186.2|, gi|115495440|ref|NM_001075164.1|, gi|31342489|ref|NM_174256.2|, gi|115432043|ref|NM_174450.3|, gi|118601797|ref|NM_001079605.1|, gi|126165231|ref|NM_001081717.1|, gi|164420692|ref|NM_174759.2|, gi|300794963|ref|NM_001192482.1|, gi|329744625|ref|NM_001192578.2|, gi|122692512|ref|NM_001080243.1|, gi|30…
GO:0007610	behavior	8	gi|157279934|ref|NM_001105013.1|, gi|115495440|ref|NM_001075164.1|, gi|156120380|ref|NM_001101866.1|, gi|156121140|ref|NM_001102248.1|, gi|122692512|ref|NM_001080243.1|, gi|170016222|ref|NM_001122728.1|, gi|31342637|ref|NM_174186.2|, gi|114053106|ref|NM_001046453.1|
GO:0045596	negative regulation of cell differentiation	6	gi|157279934|ref|NM_001105013.1|, gi|82697312|ref|NM_001037444.1|, gi|126165231|ref|NM_001081717.1|, gi|115496470|ref|NM_001076340.1|, gi|170016222|ref|NM_001122728.1|, gi|122692512|ref|NM_001080243.1|
GO:0006464	protein modification process	29	gi|115495746|ref|NM_001076165.1|, gi|330688479|ref|NM_001206523.1|, gi|329663943|ref|NM_001205913.1|, gi|115497781|ref|NM_001076449.1|, gi|329744625|ref|NM_001192578.2|, gi|77404232|ref|NM_001034042.1|, gi|78050074|ref|NM_001035057.1|, gi|157279978|ref|NM_001105035.1|, gi|122692512|ref|NM_001080243.1|, gi|126165231|ref|NM_001081717.1|, gi|115496470|ref|NM_001076340.1|, gi|76253712|ref|NM_174481.2…
GO:0006974	response to DNA damage stimulus	9	gi|62460475|ref|NM_001014892.1|, gi|139948233|ref|NM_001083696.1|, gi|77404232|ref|NM_001034042.1|, gi|115497193|ref|NM_001076403.1|, gi|115495958|ref|NM_001075468.1|, gi|75832117|ref|NM_001024532.2|, gi|77735716|ref|NM_001034381.1|, gi|149643100|ref|NM_001098958.1|, gi|329744625|ref|NM_001192578.2|
GO:0070482	response to oxygen levels	5	gi|91680536|ref|NM_176669.3|, gi|149643100|ref|NM_001098958.1|, gi|31340703|ref|NM_174700.2|, gi|66792741|ref|NM_001024495.1|, gi|170016222|ref|NM_001122728.1|
GO:0019219	regulation of nucleobase, nucleoside, nucleotide and nucleic acid metabolic process	42	gi|31343567|ref|NM_175804.2|, gi|66792741|ref|NM_001024495.1|, gi|118151319|ref|NM_001078126.1|, gi|77404232|ref|NM_001034042.1|, gi|329663764|ref|NM_001205635.1|, gi|114051298|ref|NM_001046038.1|, gi|126723253|ref|NM_001080242.2|, gi|115497273|ref|NM_001075868.1|, gi|329112519|ref|NM_001192432.2|, gi|329744625|ref|NM_001192578.2|, gi|31340799|ref|NM_174732.2|, gi|115496470|ref|NM_001076340.1|, g…
GO:0051172	negative regulation of nitrogen compound metabolic process	14	gi|118151319|ref|NM_001078126.1|, gi|31340799|ref|NM_174732.2|, gi|66792741|ref|NM_001024495.1|, gi|115496470|ref|NM_001076340.1|, gi|126723253|ref|NM_001080242.2|, gi|300797981|ref|NM_001192374.1|, gi|31343567|ref|NM_175804.2|, gi|77736563|ref|NM_001034792.1|, gi|82697312|ref|NM_001037444.1|, gi|114051298|ref|NM_001046038.1|, gi|148232392|ref|NM_001097998.1|, gi|156121140|ref|NM_001102248.1|, gi…
GO:0010605	negative regulation of macromolecule metabolic process	20	gi|118151319|ref|NM_001078126.1|, gi|31340799|ref|NM_174732.2|, gi|66792741|ref|NM_001024495.1|, gi|115496470|ref|NM_001076340.1|, gi|126723253|ref|NM_001080242.2|, gi|300797981|ref|NM_001192374.1|, gi|31343567|ref|NM_175804.2|, gi|77736563|ref|NM_001034792.1|, gi|82697312|ref|NM_001037444.1|, gi|114051298|ref|NM_001046038.1|, gi|148232392|ref|NM_001097998.1|, gi|156121140|ref|NM_001102248.1|, gi…
GO:0003008	system process	18	gi|329663236|ref|NM_001206066.1|, gi|82697388|ref|NM_001037480.1|, gi|170016222|ref|NM_001122728.1|, gi|31342637|ref|NM_174186.2|, gi|115495440|ref|NM_001075164.1|, gi|31342489|ref|NM_174256.2|, gi|115432043|ref|NM_174450.3|, gi|118601797|ref|NM_001079605.1|, gi|126165231|ref|NM_001081717.1|, gi|164420692|ref|NM_174759.2|, gi|300794963|ref|NM_001192482.1|, gi|329744625|ref|NM_001192578.2|, gi|122…
GO:0010468	regulation of gene expression	41	gi|31343567|ref|NM_175804.2|, gi|66792741|ref|NM_001024495.1|, gi|118151319|ref|NM_001078126.1|, gi|114051298|ref|NM_001046038.1|, gi|126723253|ref|NM_001080242.2|, gi|115497273|ref|NM_001075868.1|, gi|329112519|ref|NM_001192432.2|, gi|329744625|ref|NM_001192578.2|, gi|31340799|ref|NM_174732.2|, gi|115496470|ref|NM_001076340.1|, gi|300797981|ref|NM_001192374.1|, gi|77736563|ref|NM_001034792.1|, g…
GO:0045926	negative regulation of growth	3	gi|157279934|ref|NM_001105013.1|, gi|148232392|ref|NM_001097998.1|, gi|149643100|ref|NM_001098958.1|
GO:0006874	cellular calcium ion homeostasis	5	gi|330688479|ref|NM_001206523.1|, gi|31340703|ref|NM_174700.2|, gi|115496470|ref|NM_001076340.1|, gi|91680536|ref|NM_176669.3|, gi|329663236|ref|NM_001206066.1|
GO:0001894	tissue homeostasis	3	gi|170016222|ref|NM_001122728.1|, gi|31343544|ref|NM_175792.2|, gi|115496470|ref|NM_001076340.1|
GO:0051493	regulation of cytoskeleton organization	4	gi|31341963|ref|NM_174452.2|, gi|61657917|ref|NM_001012998.2|, gi|329664713|ref|NM_001205498.1|, gi|329663764|ref|NM_001205635.1|
GO:0001934	positive regulation of protein phosphorylation	4	gi|329663943|ref|NM_001205913.1|, gi|78050074|ref|NM_001035057.1|, gi|166706926|ref|NM_001114155.1|, gi|329663845|ref|NM_001205901.1|
GO:0016265	death	26	gi|122692512|ref|NM_001080243.1|, gi|114051298|ref|NM_001046038.1|, gi|145279640|ref|NM_173896.2|, gi|166706926|ref|NM_001114155.1|, gi|329112519|ref|NM_001192432.2|, gi|156120380|ref|NM_001101866.1|, gi|62460475|ref|NM_001014892.1|, gi|149642568|ref|NM_001099121.1|, gi|329664499|ref|NM_001205727.1|, gi|31342999|ref|NM_174032.2|, gi|126165279|ref|NM_001081733.1|, gi|75832117|ref|NM_001024532.2|, …
GO:0046651	lymphocyte proliferation	3	gi|330688479|ref|NM_001206523.1|, gi|149643100|ref|NM_001098958.1|, gi|156120380|ref|NM_001101866.1|
GO:0043010	camera-type eye development	4	gi|31340799|ref|NM_174732.2|, gi|31342489|ref|NM_174256.2|, gi|82697312|ref|NM_001037444.1|, gi|170016222|ref|NM_001122728.1|
GO:0030163	protein catabolic process	9	gi|115495746|ref|NM_001076165.1|, gi|76253712|ref|NM_174481.2|, gi|148231174|ref|NM_001098059.1|, gi|329744625|ref|NM_001192578.2|, gi|31340703|ref|NM_174700.2|, gi|149642568|ref|NM_001099121.1|, gi|126723253|ref|NM_001080242.2|, gi|75832117|ref|NM_001024532.2|, gi|77735716|ref|NM_001034381.1|
GO:0051726	regulation of cell cycle	9	gi|31341963|ref|NM_174452.2|, gi|330688479|ref|NM_001206523.1|, gi|75832117|ref|NM_001024532.2|, gi|77735716|ref|NM_001034381.1|, gi|149643100|ref|NM_001098958.1|, gi|82697312|ref|NM_001037444.1|, gi|31343567|ref|NM_175804.2|, gi|149643058|ref|NM_001098929.1|, gi|329663943|ref|NM_001205913.1|
GO:0009605	response to external stimulus	16	gi|157279934|ref|NM_001105013.1|, gi|156120380|ref|NM_001101866.1|, gi|115497689|ref|NM_001075235.1|, gi|126723253|ref|NM_001080242.2|, gi|31342489|ref|NM_174256.2|, gi|91680536|ref|NM_176669.3|, gi|31341963|ref|NM_174452.2|, gi|31343544|ref|NM_175792.2|, gi|114051519|ref|NM_001046157.1|, gi|330688479|ref|NM_001206523.1|, gi|149643100|ref|NM_001098958.1|, gi|115496983|ref|NM_001075667.1|, gi|1226…
GO:0030308	negative regulation of cell growth	3	gi|157279934|ref|NM_001105013.1|, gi|148232392|ref|NM_001097998.1|, gi|149643100|ref|NM_001098958.1|
GO:0000075	cell cycle checkpoint	4	gi|75832117|ref|NM_001024532.2|, gi|77735716|ref|NM_001034381.1|, gi|149643100|ref|NM_001098958.1|, gi|329663943|ref|NM_001205913.1|
GO:0040008	regulation of growth	5	gi|157279934|ref|NM_001105013.1|, gi|329664791|ref|NM_001206019.1|, gi|148232392|ref|NM_001097998.1|, gi|149643100|ref|NM_001098958.1|, gi|157279978|ref|NM_001105035.1|
GO:0010035	response to inorganic substance	6	gi|149643100|ref|NM_001098958.1|, gi|300798376|ref|NM_001192393.1|, gi|82697388|ref|NM_001037480.1|, gi|126723253|ref|NM_001080242.2|, gi|156121140|ref|NM_001102248.1|, gi|156139048|ref|NM_001102365.1|
GO:0040012	regulation of locomotion	5	gi|157279934|ref|NM_001105013.1|, gi|170016222|ref|NM_001122728.1|, gi|122692512|ref|NM_001080243.1|, gi|329663764|ref|NM_001205635.1|, gi|31343567|ref|NM_175804.2|
GO:0048523	negative regulation of cellular process	38	gi|157279934|ref|NM_001105013.1|, gi|122692512|ref|NM_001080243.1|, gi|114051298|ref|NM_001046038.1|, gi|145279640|ref|NM_173896.2|, gi|166706926|ref|NM_001114155.1|, gi|329112519|ref|NM_001192432.2|, gi|115495222|ref|NM_001075785.1|, gi|118151319|ref|NM_001078126.1|, gi|170016222|ref|NM_001122728.1|, gi|126723253|ref|NM_001080242.2|, gi|115496470|ref|NM_001076340.1|, gi|156120380|ref|NM_00110186…
GO:0009203	ribonucleoside triphosphate catabolic process	6	gi|329663764|ref|NM_001205635.1|, gi|170016222|ref|NM_001122728.1|, gi|31342128|ref|NM_174393.2|, gi|31343544|ref|NM_175792.2|, gi|329664713|ref|NM_001205498.1|, gi|115432043|ref|NM_174450.3|
GO:0019725	cellular homeostasis	10	gi|330688479|ref|NM_001206523.1|, gi|31340703|ref|NM_174700.2|, gi|91680536|ref|NM_176669.3|, gi|115496470|ref|NM_001076340.1|, gi|115495440|ref|NM_001075164.1|, gi|329664791|ref|NM_001206019.1|, gi|122692512|ref|NM_001080243.1|, gi|329663236|ref|NM_001206066.1|, gi|149642568|ref|NM_001099121.1|, gi|170016222|ref|NM_001122728.1|
GO:0009057	macromolecule catabolic process	15	gi|115495746|ref|NM_001076165.1|, gi|114050952|ref|NM_001046128.1|, gi|329112490|ref|NM_001191545.1|, gi|77735444|ref|NM_001034245.1|, gi|139948233|ref|NM_001083696.1|, gi|76253712|ref|NM_174481.2|, gi|148231174|ref|NM_001098059.1|, gi|329744625|ref|NM_001192578.2|, gi|31340703|ref|NM_174700.2|, gi|149642568|ref|NM_001099121.1|, gi|77404232|ref|NM_001034042.1|, gi|126165279|ref|NM_001081733.1|, g…
GO:0002694	regulation of leukocyte activation	3	gi|330688479|ref|NM_001206523.1|, gi|149643100|ref|NM_001098958.1|, gi|156120380|ref|NM_001101866.1|
GO:0046395	carboxylic acid catabolic process	4	gi|300794104|ref|NM_001192951.1|, gi|156120380|ref|NM_001101866.1|, gi|115496983|ref|NM_001075667.1|, gi|115497689|ref|NM_001075235.1|
GO:0006091	generation of precursor metabolites and energy	8	gi|114050952|ref|NM_001046128.1|, gi|329112490|ref|NM_001191545.1|, gi|115497689|ref|NM_001075235.1|, gi|78369429|ref|NM_001035335.1|, gi|148232392|ref|NM_001097998.1|, gi|329664499|ref|NM_001205727.1|, gi|122692512|ref|NM_001080243.1|, gi|31341404|ref|NM_176660.2|
GO:0051169	nuclear transport	5	gi|77735444|ref|NM_001034245.1|, gi|118151319|ref|NM_001078126.1|, gi|149643058|ref|NM_001098929.1|, gi|126165279|ref|NM_001081733.1|, gi|170016222|ref|NM_001122728.1|
GO:0043436	oxoacid metabolic process	13	gi|300794104|ref|NM_001192951.1|, gi|115496985|ref|NM_001076382.1|, gi|156120380|ref|NM_001101866.1|, gi|115496983|ref|NM_001075667.1|, gi|115497689|ref|NM_001075235.1|, gi|75832117|ref|NM_001024532.2|, gi|77735716|ref|NM_001034381.1|, gi|154707847|ref|NM_001098995.1|, gi|328751679|ref|NM_001191143.2|, gi|198282106|ref|NM_001105323.1|, gi|156120552|ref|NM_001101952.1|, gi|82697388|ref|NM_00103748…
GO:0071702	organic substance transport	8	gi|329664713|ref|NM_001205498.1|, gi|82697388|ref|NM_001037480.1|, gi|198282106|ref|NM_001105323.1|, gi|115496983|ref|NM_001075667.1|, gi|156120906|ref|NM_001102130.1|, gi|139948982|ref|NM_001083668.1|, gi|31342637|ref|NM_174186.2|, gi|114051579|ref|NM_001046070.1|
GO:0009205	purine ribonucleoside triphosphate metabolic process	6	gi|329663764|ref|NM_001205635.1|, gi|170016222|ref|NM_001122728.1|, gi|31342128|ref|NM_174393.2|, gi|31343544|ref|NM_175792.2|, gi|329664713|ref|NM_001205498.1|, gi|115432043|ref|NM_174450.3|
GO:0006725	cellular aromatic compound metabolic process	3	gi|114051579|ref|NM_001046070.1|, gi|156120380|ref|NM_001101866.1|, gi|300798376|ref|NM_001192393.1|
GO:0044270	cellular nitrogen compound catabolic process	11	gi|156120380|ref|NM_001101866.1|, gi|329663764|ref|NM_001205635.1|, gi|170016222|ref|NM_001122728.1|, gi|139948233|ref|NM_001083696.1|, gi|149642568|ref|NM_001099121.1|, gi|78369429|ref|NM_001035335.1|, gi|116004418|ref|NM_001077100.1|, gi|31342128|ref|NM_174393.2|, gi|31343544|ref|NM_175792.2|, gi|329664713|ref|NM_001205498.1|, gi|115432043|ref|NM_174450.3|
GO:0009628	response to abiotic stimulus	9	gi|126723253|ref|NM_001080242.2|, gi|31342489|ref|NM_174256.2|, gi|330688479|ref|NM_001206523.1|, gi|149643100|ref|NM_001098958.1|, gi|122692512|ref|NM_001080243.1|, gi|170016222|ref|NM_001122728.1|, gi|42627886|ref|NM_203324.1|, gi|115497689|ref|NM_001075235.1|, gi|329663236|ref|NM_001206066.1|
GO:0006753	nucleoside phosphate metabolic process	12	gi|115496036|ref|NM_001075378.1|, gi|329663764|ref|NM_001205635.1|, gi|115496470|ref|NM_001076340.1|, gi|170016222|ref|NM_001122728.1|, gi|139948233|ref|NM_001083696.1|, gi|149642568|ref|NM_001099121.1|, gi|78369429|ref|NM_001035335.1|, gi|116004418|ref|NM_001077100.1|, gi|31342128|ref|NM_174393.2|, gi|31343544|ref|NM_175792.2|, gi|329664713|ref|NM_001205498.1|, gi|115432043|ref|NM_174450.3|
GO:0048736	appendage development	3	gi|82697312|ref|NM_001037444.1|, gi|329664791|ref|NM_001206019.1|, gi|31343567|ref|NM_175804.2|
GO:0045937	positive regulation of phosphate metabolic process	4	gi|329663943|ref|NM_001205913.1|, gi|78050074|ref|NM_001035057.1|, gi|166706926|ref|NM_001114155.1|, gi|329663845|ref|NM_001205901.1|
GO:0007154	cell communication	26	gi|115495222|ref|NM_001075785.1|, gi|126723253|ref|NM_001080242.2|, gi|114051298|ref|NM_001046038.1|, gi|329663943|ref|NM_001205913.1|, gi|170016222|ref|NM_001122728.1|, gi|31342637|ref|NM_174186.2|, gi|115495440|ref|NM_001075164.1|, gi|122692512|ref|NM_001080243.1|, gi|122692582|ref|NM_001080281.1|, gi|329664263|ref|NM_001205953.1|, gi|78050074|ref|NM_001035057.1|, gi|115432043|ref|NM_174450.3|,…
GO:0042633	hair cycle	3	gi|115494901|ref|NM_001075815.1|, gi|82697312|ref|NM_001037444.1|, gi|126723253|ref|NM_001080242.2|
GO:0031327	negative regulation of cellular biosynthetic process	13	gi|31340799|ref|NM_174732.2|, gi|66792741|ref|NM_001024495.1|, gi|115496470|ref|NM_001076340.1|, gi|126723253|ref|NM_001080242.2|, gi|300797981|ref|NM_001192374.1|, gi|31343567|ref|NM_175804.2|, gi|77736563|ref|NM_001034792.1|, gi|82697312|ref|NM_001037444.1|, gi|114051298|ref|NM_001046038.1|, gi|148232392|ref|NM_001097998.1|, gi|156121140|ref|NM_001102248.1|, gi|300794918|ref|NM_001192736.1|, gi…
GO:0044283	small molecule biosynthetic process	8	gi|115496985|ref|NM_001076382.1|, gi|115496470|ref|NM_001076340.1|, gi|148232392|ref|NM_001097998.1|, gi|115497689|ref|NM_001075235.1|, gi|198282106|ref|NM_001105323.1|, gi|77736442|ref|NM_001034749.1|, gi|170016222|ref|NM_001122728.1|, gi|82697388|ref|NM_001037480.1|
GO:0048545	response to steroid hormone stimulus	8	gi|91680536|ref|NM_176669.3|, gi|31343567|ref|NM_175804.2|, gi|223636305|ref|NM_001145234.1|, gi|31342999|ref|NM_174032.2|, gi|149643100|ref|NM_001098958.1|, gi|198282106|ref|NM_001105323.1|, gi|118151345|ref|NM_001078137.1|, gi|126723253|ref|NM_001080242.2|
GO:0070838	divalent metal ion transport	4	gi|330688479|ref|NM_001206523.1|, gi|115496470|ref|NM_001076340.1|, gi|329663236|ref|NM_001206066.1|, gi|77736432|ref|NM_001034744.1|
GO:0051259	protein oligomerization	4	gi|329663236|ref|NM_001206066.1|, gi|160333614|ref|NM_001110532.1|, gi|115497689|ref|NM_001075235.1|, gi|41386734|ref|NM_181015.1|
GO:0043068	positive regulation of programmed cell death	9	gi|156120380|ref|NM_001101866.1|, gi|62460475|ref|NM_001014892.1|, gi|66792741|ref|NM_001024495.1|, gi|116004208|ref|NM_001076996.1|, gi|115496036|ref|NM_001075378.1|, gi|329744625|ref|NM_001192578.2|, gi|330688479|ref|NM_001206523.1|, gi|149643100|ref|NM_001098958.1|, gi|170016222|ref|NM_001122728.1|
GO:0071158	positive regulation of cell cycle arrest	3	gi|75832117|ref|NM_001024532.2|, gi|77735716|ref|NM_001034381.1|, gi|149643100|ref|NM_001098958.1|
GO:0040007	growth	7	gi|157279934|ref|NM_001105013.1|, gi|329664791|ref|NM_001206019.1|, gi|148232392|ref|NM_001097998.1|, gi|149643100|ref|NM_001098958.1|, gi|157279978|ref|NM_001105035.1|, gi|114051579|ref|NM_001046070.1|, gi|66792741|ref|NM_001024495.1|
GO:0050865	regulation of cell activation	3	gi|330688479|ref|NM_001206523.1|, gi|149643100|ref|NM_001098958.1|, gi|156120380|ref|NM_001101866.1|
GO:0006664	glycolipid metabolic process	3	gi|300794918|ref|NM_001192736.1|, gi|115495440|ref|NM_001075164.1|, gi|122692512|ref|NM_001080243.1|
GO:0045935	positive regulation of nucleobase, nucleoside, nucleotide and nucleic acid metabolic process	11	gi|31343567|ref|NM_175804.2|, gi|66792741|ref|NM_001024495.1|, gi|115497273|ref|NM_001075868.1|, gi|329112519|ref|NM_001192432.2|, gi|329744625|ref|NM_001192578.2|, gi|77736563|ref|NM_001034792.1|, gi|330688479|ref|NM_001206523.1|, gi|82697312|ref|NM_001037444.1|, gi|126723253|ref|NM_001080242.2|, gi|300794312|ref|NM_001191182.1|, gi|329664713|ref|NM_001205498.1|
GO:0007417	central nervous system development	7	gi|76253712|ref|NM_174481.2|, gi|170016222|ref|NM_001122728.1|, gi|114053106|ref|NM_001046453.1|, gi|300794312|ref|NM_001191182.1|, gi|157279934|ref|NM_001105013.1|, gi|31343567|ref|NM_175804.2|, gi|82697312|ref|NM_001037444.1|
GO:0006066	alcohol metabolic process	11	gi|114051579|ref|NM_001046070.1|, gi|82697388|ref|NM_001037480.1|, gi|148232392|ref|NM_001097998.1|, gi|329664499|ref|NM_001205727.1|, gi|328751679|ref|NM_001191143.2|, gi|114050952|ref|NM_001046128.1|, gi|329112490|ref|NM_001191545.1|, gi|94966912|ref|NM_001040558.1|, gi|77736442|ref|NM_001034749.1|, gi|115497689|ref|NM_001075235.1|, gi|139948982|ref|NM_001083668.1|
GO:0009968	negative regulation of signal transduction	6	gi|126723253|ref|NM_001080242.2|, gi|115432043|ref|NM_174450.3|, gi|82697312|ref|NM_001037444.1|, gi|170016222|ref|NM_001122728.1|, gi|330688479|ref|NM_001206523.1|, gi|31340799|ref|NM_174732.2|
GO:0070663	regulation of leukocyte proliferation	3	gi|330688479|ref|NM_001206523.1|, gi|149643100|ref|NM_001098958.1|, gi|156120380|ref|NM_001101866.1|
GO:0032940	secretion by cell	8	gi|115495222|ref|NM_001075785.1|, gi|198282106|ref|NM_001105323.1|, gi|170016222|ref|NM_001122728.1|, gi|31342637|ref|NM_174186.2|, gi|115496867|ref|NM_001075831.1|, gi|114052341|ref|NM_001045915.1|, gi|114051028|ref|NM_001045998.1|, gi|114051579|ref|NM_001046070.1|
GO:0046519	sphingoid metabolic process	3	gi|300794918|ref|NM_001192736.1|, gi|115495440|ref|NM_001075164.1|, gi|77736442|ref|NM_001034749.1|
GO:0050793	regulation of developmental process	11	gi|157279934|ref|NM_001105013.1|, gi|330688479|ref|NM_001206523.1|, gi|82697312|ref|NM_001037444.1|, gi|156120380|ref|NM_001101866.1|, gi|126723253|ref|NM_001080242.2|, gi|126165231|ref|NM_001081717.1|, gi|122692512|ref|NM_001080243.1|, gi|115496470|ref|NM_001076340.1|, gi|170016222|ref|NM_001122728.1|, gi|329664713|ref|NM_001205498.1|, gi|114051298|ref|NM_001046038.1|
GO:0042221	response to chemical stimulus	34	gi|91680536|ref|NM_176669.3|, gi|149643100|ref|NM_001098958.1|, gi|300798376|ref|NM_001192393.1|, gi|126723253|ref|NM_001080242.2|, gi|157279934|ref|NM_001105013.1|, gi|82697388|ref|NM_001037480.1|, gi|82697312|ref|NM_001037444.1|, gi|31340703|ref|NM_174700.2|, gi|31343567|ref|NM_175804.2|, gi|223636305|ref|NM_001145234.1|, gi|329664713|ref|NM_001205498.1|, gi|31342999|ref|NM_174032.2|, gi|122692…
GO:0043161	proteasomal ubiquitin-dependent protein catabolic process	5	gi|329744625|ref|NM_001192578.2|, gi|31340703|ref|NM_174700.2|, gi|149642568|ref|NM_001099121.1|, gi|75832117|ref|NM_001024532.2|, gi|77735716|ref|NM_001034381.1|
GO:0019318	hexose metabolic process	5	gi|148232392|ref|NM_001097998.1|, gi|329664499|ref|NM_001205727.1|, gi|114050952|ref|NM_001046128.1|, gi|329112490|ref|NM_001191545.1|, gi|115497689|ref|NM_001075235.1|
GO:0006351	transcription, DNA-dependent	35	gi|31343567|ref|NM_175804.2|, gi|66792741|ref|NM_001024495.1|, gi|114051298|ref|NM_001046038.1|, gi|126723253|ref|NM_001080242.2|, gi|115497273|ref|NM_001075868.1|, gi|329112519|ref|NM_001192432.2|, gi|329744625|ref|NM_001192578.2|, gi|31340799|ref|NM_174732.2|, gi|115496470|ref|NM_001076340.1|, gi|300797981|ref|NM_001192374.1|, gi|77736563|ref|NM_001034792.1|, gi|82697312|ref|NM_001037444.1|, gi…
GO:0033043	regulation of organelle organization	5	gi|31341963|ref|NM_174452.2|, gi|61657917|ref|NM_001012998.2|, gi|329664713|ref|NM_001205498.1|, gi|329663943|ref|NM_001205913.1|, gi|329663764|ref|NM_001205635.1|
GO:0045321	leukocyte activation	3	gi|330688479|ref|NM_001206523.1|, gi|149643100|ref|NM_001098958.1|, gi|156120380|ref|NM_001101866.1|
GO:0007249	I-kappaB kinase/NF-kappaB cascade	4	gi|114051298|ref|NM_001046038.1|, gi|126723253|ref|NM_001080242.2|, gi|329663845|ref|NM_001205901.1|, gi|300795719|ref|NM_001192264.1|
GO:0044087	regulation of cellular component biogenesis	4	gi|122692512|ref|NM_001080243.1|, gi|61657917|ref|NM_001012998.2|, gi|329664713|ref|NM_001205498.1|, gi|329663764|ref|NM_001205635.1|
GO:0006397	mRNA processing	6	gi|118151319|ref|NM_001078126.1|, gi|262205516|ref|NM_001166612.1|, gi|149643058|ref|NM_001098929.1|, gi|115495958|ref|NM_001075468.1|, gi|77735444|ref|NM_001034245.1|, gi|125991755|ref|NM_001076920.2|
GO:0001568	blood vessel development	3	gi|170016222|ref|NM_001122728.1|, gi|114051298|ref|NM_001046038.1|, gi|31343567|ref|NM_175804.2|
GO:2000045	regulation of G1/S transition of mitotic cell cycle	3	gi|75832117|ref|NM_001024532.2|, gi|77735716|ref|NM_001034381.1|, gi|149643100|ref|NM_001098958.1|
GO:0090066	regulation of anatomical structure size	9	gi|157279934|ref|NM_001105013.1|, gi|148232392|ref|NM_001097998.1|, gi|149643100|ref|NM_001098958.1|, gi|61657917|ref|NM_001012998.2|, gi|115496470|ref|NM_001076340.1|, gi|198282106|ref|NM_001105323.1|, gi|166706926|ref|NM_001114155.1|, gi|66792741|ref|NM_001024495.1|, gi|329663764|ref|NM_001205635.1|
GO:0005977	glycogen metabolic process	3	gi|114050952|ref|NM_001046128.1|, gi|329112490|ref|NM_001191545.1|, gi|115497689|ref|NM_001075235.1|
GO:0007423	sensory organ development	5	gi|31340799|ref|NM_174732.2|, gi|31342489|ref|NM_174256.2|, gi|82697312|ref|NM_001037444.1|, gi|170016222|ref|NM_001122728.1|, gi|300794963|ref|NM_001192482.1|
GO:0033674	positive regulation of kinase activity	4	gi|330688479|ref|NM_001206523.1|, gi|115496470|ref|NM_001076340.1|, gi|122692512|ref|NM_001080243.1|, gi|329663845|ref|NM_001205901.1|
GO:0019882	antigen processing and presentation	3	gi|162287160|ref|NM_001111069.1|, gi|274317279|ref|NM_001168616.1|, gi|332078502|ref|NM_001206746.1|
GO:0044249	cellular biosynthetic process	54	gi|31343567|ref|NM_175804.2|, gi|115496985|ref|NM_001076382.1|, gi|66792741|ref|NM_001024495.1|, gi|156139048|ref|NM_001102365.1|, gi|114050952|ref|NM_001046128.1|, gi|115497689|ref|NM_001075235.1|, gi|114051298|ref|NM_001046038.1|, gi|126723253|ref|NM_001080242.2|, gi|115497273|ref|NM_001075868.1|, gi|329112519|ref|NM_001192432.2|, gi|329744625|ref|NM_001192578.2|, gi|31340799|ref|NM_174732.2|, …
GO:0007186	G-protein coupled receptor protein signaling pathway	6	gi|115432043|ref|NM_174450.3|, gi|223636305|ref|NM_001145234.1|, gi|115496470|ref|NM_001076340.1|, gi|114051028|ref|NM_001045998.1|, gi|219805031|ref|NM_001143875.1|, gi|300794617|ref|NM_001192977.1|
GO:0006996	organelle organization	22	gi|115495440|ref|NM_001075164.1|, gi|78369429|ref|NM_001035335.1|, gi|77736112|ref|NM_001034583.1|, gi|156121022|ref|NM_001102188.1|, gi|148232392|ref|NM_001097998.1|, gi|329112519|ref|NM_001192432.2|, gi|31341963|ref|NM_174452.2|, gi|116003928|ref|NM_001076854.1|, gi|31340703|ref|NM_174700.2|, gi|61657917|ref|NM_001012998.2|, gi|157279978|ref|NM_001105035.1|, gi|329664713|ref|NM_001205498.1|, gi…
GO:0001933	negative regulation of protein phosphorylation	3	gi|330688479|ref|NM_001206523.1|, gi|149642568|ref|NM_001099121.1|, gi|156523113|ref|NM_001102501.1|
GO:0007050	cell cycle arrest	4	gi|75832117|ref|NM_001024532.2|, gi|77735716|ref|NM_001034381.1|, gi|149643100|ref|NM_001098958.1|, gi|329663943|ref|NM_001205913.1|
GO:0044255	cellular lipid metabolic process	12	gi|115496983|ref|NM_001075667.1|, gi|82697388|ref|NM_001037480.1|, gi|300794918|ref|NM_001192736.1|, gi|115495440|ref|NM_001075164.1|, gi|122692512|ref|NM_001080243.1|, gi|77736442|ref|NM_001034749.1|, gi|115497689|ref|NM_001075235.1|, gi|198282106|ref|NM_001105323.1|, gi|115496985|ref|NM_001076382.1|, gi|115495900|ref|NM_001076196.1|, gi|328751679|ref|NM_001191143.2|, gi|156120552|ref|NM_0011019…
GO:0009893	positive regulation of metabolic process	22	gi|82697388|ref|NM_001037480.1|, gi|31343567|ref|NM_175804.2|, gi|66792741|ref|NM_001024495.1|, gi|115497273|ref|NM_001075868.1|, gi|329112519|ref|NM_001192432.2|, gi|329744625|ref|NM_001192578.2|, gi|82697312|ref|NM_001037444.1|, gi|77736563|ref|NM_001034792.1|, gi|114051298|ref|NM_001046038.1|, gi|329663943|ref|NM_001205913.1|, gi|126723253|ref|NM_001080242.2|, gi|330688479|ref|NM_001206523.1|,…
GO:0071156	regulation of cell cycle arrest	4	gi|75832117|ref|NM_001024532.2|, gi|77735716|ref|NM_001034381.1|, gi|149643100|ref|NM_001098958.1|, gi|329663943|ref|NM_001205913.1|
GO:0034621	cellular macromolecular complex subunit organization	8	gi|78369429|ref|NM_001035335.1|, gi|61657917|ref|NM_001012998.2|, gi|118151319|ref|NM_001078126.1|, gi|149643058|ref|NM_001098929.1|, gi|122692512|ref|NM_001080243.1|, gi|115495958|ref|NM_001075468.1|, gi|77736112|ref|NM_001034583.1|, gi|329663764|ref|NM_001205635.1|
GO:0032446	protein modification by small protein conjugation	6	gi|115495746|ref|NM_001076165.1|, gi|115497781|ref|NM_001076449.1|, gi|329744625|ref|NM_001192578.2|, gi|77404232|ref|NM_001034042.1|, gi|75832117|ref|NM_001024532.2|, gi|77735716|ref|NM_001034381.1|
GO:0043067	regulation of programmed cell death	23	gi|122692512|ref|NM_001080243.1|, gi|114051298|ref|NM_001046038.1|, gi|145279640|ref|NM_173896.2|, gi|166706926|ref|NM_001114155.1|, gi|329112519|ref|NM_001192432.2|, gi|156120380|ref|NM_001101866.1|, gi|62460475|ref|NM_001014892.1|, gi|75832117|ref|NM_001024532.2|, gi|77735716|ref|NM_001034381.1|, gi|115495370|ref|NM_001075417.1|, gi|329663845|ref|NM_001205901.1|, gi|149643100|ref|NM_001098958.1…
GO:0001654	eye development	5	gi|31340799|ref|NM_174732.2|, gi|31342489|ref|NM_174256.2|, gi|82697312|ref|NM_001037444.1|, gi|170016222|ref|NM_001122728.1|, gi|300794963|ref|NM_001192482.1|
GO:0006869	lipid transport	3	gi|82697388|ref|NM_001037480.1|, gi|115496983|ref|NM_001075667.1|, gi|139948982|ref|NM_001083668.1|
GO:0032990	cell part morphogenesis	5	gi|157279934|ref|NM_001105013.1|, gi|31341963|ref|NM_174452.2|, gi|31343544|ref|NM_175792.2|, gi|114051519|ref|NM_001046157.1|, gi|330688479|ref|NM_001206523.1|
GO:0034656	nucleobase, nucleoside and nucleotide catabolic process	10	gi|329663764|ref|NM_001205635.1|, gi|170016222|ref|NM_001122728.1|, gi|139948233|ref|NM_001083696.1|, gi|149642568|ref|NM_001099121.1|, gi|78369429|ref|NM_001035335.1|, gi|116004418|ref|NM_001077100.1|, gi|31342128|ref|NM_174393.2|, gi|31343544|ref|NM_175792.2|, gi|329664713|ref|NM_001205498.1|, gi|115432043|ref|NM_174450.3|
GO:0016477	cell migration	5	gi|31343567|ref|NM_175804.2|, gi|170016222|ref|NM_001122728.1|, gi|122692512|ref|NM_001080243.1|, gi|329663764|ref|NM_001205635.1|, gi|115496470|ref|NM_001076340.1|
GO:0006810	transport	35	gi|77735444|ref|NM_001034245.1|, gi|118151319|ref|NM_001078126.1|, gi|149643058|ref|NM_001098929.1|, gi|329664713|ref|NM_001205498.1|, gi|115495222|ref|NM_001075785.1|, gi|330688479|ref|NM_001206523.1|, gi|77736432|ref|NM_001034744.1|, gi|115496470|ref|NM_001076340.1|, gi|82697388|ref|NM_001037480.1|, gi|329663236|ref|NM_001206066.1|, gi|300798124|ref|NM_001192125.1|, gi|198282106|ref|NM_00110532…
GO:0048812	neuron projection morphogenesis	5	gi|157279934|ref|NM_001105013.1|, gi|31341963|ref|NM_174452.2|, gi|31343544|ref|NM_175792.2|, gi|114051519|ref|NM_001046157.1|, gi|330688479|ref|NM_001206523.1|
GO:0051301	cell division	4	gi|31341963|ref|NM_174452.2|, gi|116003928|ref|NM_001076854.1|, gi|122692512|ref|NM_001080243.1|, gi|145279640|ref|NM_173896.2|
GO:0051171	regulation of nitrogen compound metabolic process	45	gi|31343567|ref|NM_175804.2|, gi|66792741|ref|NM_001024495.1|, gi|118151319|ref|NM_001078126.1|, gi|77404232|ref|NM_001034042.1|, gi|329663764|ref|NM_001205635.1|, gi|114051298|ref|NM_001046038.1|, gi|126723253|ref|NM_001080242.2|, gi|115497273|ref|NM_001075868.1|, gi|329112519|ref|NM_001192432.2|, gi|329744625|ref|NM_001192578.2|, gi|31340799|ref|NM_174732.2|, gi|115496470|ref|NM_001076340.1|, g…
GO:2000112	regulation of cellular macromolecule biosynthetic process	38	gi|31343567|ref|NM_175804.2|, gi|66792741|ref|NM_001024495.1|, gi|114051298|ref|NM_001046038.1|, gi|126723253|ref|NM_001080242.2|, gi|115497273|ref|NM_001075868.1|, gi|329112519|ref|NM_001192432.2|, gi|329744625|ref|NM_001192578.2|, gi|31340799|ref|NM_174732.2|, gi|115496470|ref|NM_001076340.1|, gi|300797981|ref|NM_001192374.1|, gi|77736563|ref|NM_001034792.1|, gi|82697312|ref|NM_001037444.1|, gi…
GO:0032970	regulation of actin filament-based process	3	gi|61657917|ref|NM_001012998.2|, gi|329664713|ref|NM_001205498.1|, gi|329663764|ref|NM_001205635.1|
GO:0051056	regulation of small GTPase mediated signal transduction	4	gi|329663764|ref|NM_001205635.1|, gi|31343544|ref|NM_175792.2|, gi|329664713|ref|NM_001205498.1|, gi|170016222|ref|NM_001122728.1|
GO:0007049	cell cycle	12	gi|166706926|ref|NM_001114155.1|, gi|31341963|ref|NM_174452.2|, gi|116003928|ref|NM_001076854.1|, gi|75832117|ref|NM_001024532.2|, gi|156120906|ref|NM_001102130.1|, gi|330688479|ref|NM_001206523.1|, gi|77735716|ref|NM_001034381.1|, gi|149643100|ref|NM_001098958.1|, gi|82697312|ref|NM_001037444.1|, gi|31343567|ref|NM_175804.2|, gi|149643058|ref|NM_001098929.1|, gi|329663943|ref|NM_001205913.1|
GO:0006672	ceramide metabolic process	3	gi|300794918|ref|NM_001192736.1|, gi|115495440|ref|NM_001075164.1|, gi|77736442|ref|NM_001034749.1|
GO:0008202	steroid metabolic process	3	gi|156139048|ref|NM_001102365.1|, gi|82697388|ref|NM_001037480.1|, gi|139948982|ref|NM_001083668.1|
GO:0051347	positive regulation of transferase activity	4	gi|330688479|ref|NM_001206523.1|, gi|115496470|ref|NM_001076340.1|, gi|122692512|ref|NM_001080243.1|, gi|329663845|ref|NM_001205901.1|
GO:0014013	regulation of gliogenesis	3	gi|126723253|ref|NM_001080242.2|, gi|170016222|ref|NM_001122728.1|, gi|82697312|ref|NM_001037444.1|
GO:0007267	cell-cell signaling	12	gi|115495222|ref|NM_001075785.1|, gi|170016222|ref|NM_001122728.1|, gi|31342637|ref|NM_174186.2|, gi|122692512|ref|NM_001080243.1|, gi|300795948|ref|NM_001192019.1|, gi|91680536|ref|NM_176669.3|, gi|115496470|ref|NM_001076340.1|, gi|118151345|ref|NM_001078137.1|, gi|300793867|ref|NM_001192939.1|, gi|300794963|ref|NM_001192482.1|, gi|329663764|ref|NM_001205635.1|, gi|114051028|ref|NM_001045998.1|
GO:0051247	positive regulation of protein metabolic process	7	gi|329663943|ref|NM_001205913.1|, gi|126723253|ref|NM_001080242.2|, gi|78050074|ref|NM_001035057.1|, gi|75832117|ref|NM_001024532.2|, gi|77735716|ref|NM_001034381.1|, gi|166706926|ref|NM_001114155.1|, gi|329663845|ref|NM_001205901.1|
GO:0006461	protein complex assembly	11	gi|78369429|ref|NM_001035335.1|, gi|329663236|ref|NM_001206066.1|, gi|61657917|ref|NM_001012998.2|, gi|122692512|ref|NM_001080243.1|, gi|77736112|ref|NM_001034583.1|, gi|114052341|ref|NM_001045915.1|, gi|115496867|ref|NM_001075831.1|, gi|160333614|ref|NM_001110532.1|, gi|115497689|ref|NM_001075235.1|, gi|329663764|ref|NM_001205635.1|, gi|41386734|ref|NM_181015.1|
GO:2000602	regulation of interphase of mitotic cell cycle	3	gi|75832117|ref|NM_001024532.2|, gi|77735716|ref|NM_001034381.1|, gi|149643100|ref|NM_001098958.1|
GO:0040011	locomotion	10	gi|157279934|ref|NM_001105013.1|, gi|31343567|ref|NM_175804.2|, gi|170016222|ref|NM_001122728.1|, gi|122692512|ref|NM_001080243.1|, gi|329663764|ref|NM_001205635.1|, gi|31341963|ref|NM_174452.2|, gi|31343544|ref|NM_175792.2|, gi|114051519|ref|NM_001046157.1|, gi|330688479|ref|NM_001206523.1|, gi|115496470|ref|NM_001076340.1|
GO:0001816	cytokine production	3	gi|126723253|ref|NM_001080242.2|, gi|156120380|ref|NM_001101866.1|, gi|115496470|ref|NM_001076340.1|
GO:0051239	regulation of multicellular organismal process	14	gi|157279934|ref|NM_001105013.1|, gi|330688479|ref|NM_001206523.1|, gi|82697388|ref|NM_001037480.1|, gi|126723253|ref|NM_001080242.2|, gi|82697312|ref|NM_001037444.1|, gi|170016222|ref|NM_001122728.1|, gi|156120380|ref|NM_001101866.1|, gi|31342637|ref|NM_174186.2|, gi|126165231|ref|NM_001081717.1|, gi|122692512|ref|NM_001080243.1|, gi|115496470|ref|NM_001076340.1|, gi|198282106|ref|NM_001105323.1…
GO:0009410	response to xenobiotic stimulus	3	gi|115496985|ref|NM_001076382.1|, gi|156120552|ref|NM_001101952.1|, gi|198282106|ref|NM_001105323.1|
GO:0010564	regulation of cell cycle process	6	gi|31341963|ref|NM_174452.2|, gi|330688479|ref|NM_001206523.1|, gi|75832117|ref|NM_001024532.2|, gi|77735716|ref|NM_001034381.1|, gi|149643100|ref|NM_001098958.1|, gi|329663943|ref|NM_001205913.1|
GO:0042330	taxis	8	gi|157279934|ref|NM_001105013.1|, gi|31341963|ref|NM_174452.2|, gi|31343544|ref|NM_175792.2|, gi|114051519|ref|NM_001046157.1|, gi|330688479|ref|NM_001206523.1|, gi|122692512|ref|NM_001080243.1|, gi|329663764|ref|NM_001205635.1|, gi|115496470|ref|NM_001076340.1|
GO:0050801	ion homeostasis	10	gi|330688479|ref|NM_001206523.1|, gi|31340703|ref|NM_174700.2|, gi|91680536|ref|NM_176669.3|, gi|115496470|ref|NM_001076340.1|, gi|115495440|ref|NM_001075164.1|, gi|329664791|ref|NM_001206019.1|, gi|122692512|ref|NM_001080243.1|, gi|329663236|ref|NM_001206066.1|, gi|62751840|ref|NM_001015574.1|, gi|170016222|ref|NM_001122728.1|
GO:0007276	gamete generation	7	gi|77735444|ref|NM_001034245.1|, gi|122692512|ref|NM_001080243.1|, gi|332164744|ref|NM_001206782.1|, gi|31342999|ref|NM_174032.2|, gi|125630674|ref|NM_001081525.1|, gi|156120906|ref|NM_001102130.1|, gi|300795705|ref|NM_001193031.1|
GO:0022402	cell cycle process	8	gi|31341963|ref|NM_174452.2|, gi|116003928|ref|NM_001076854.1|, gi|75832117|ref|NM_001024532.2|, gi|156120906|ref|NM_001102130.1|, gi|330688479|ref|NM_001206523.1|, gi|77735716|ref|NM_001034381.1|, gi|149643100|ref|NM_001098958.1|, gi|329663943|ref|NM_001205913.1|
GO:0007264	small GTPase mediated signal transduction	5	gi|31343544|ref|NM_175792.2|, gi|329664713|ref|NM_001205498.1|, gi|31341963|ref|NM_174452.2|, gi|149643100|ref|NM_001098958.1|, gi|170016222|ref|NM_001122728.1|
GO:0015850	organic alcohol transport	3	gi|198282106|ref|NM_001105323.1|, gi|31342637|ref|NM_174186.2|, gi|114051579|ref|NM_001046070.1|
GO:0006793	phosphorus metabolic process	24	gi|330688479|ref|NM_001206523.1|, gi|115495032|ref|NM_001075118.1|, gi|329663943|ref|NM_001205913.1|, gi|31340703|ref|NM_174700.2|, gi|78050074|ref|NM_001035057.1|, gi|122692512|ref|NM_001080243.1|, gi|126165231|ref|NM_001081717.1|, gi|115496470|ref|NM_001076340.1|, gi|149643100|ref|NM_001098958.1|, gi|170016222|ref|NM_001122728.1|, gi|329663845|ref|NM_001205901.1|, gi|115495900|ref|NM_001076196.…
GO:0051338	regulation of transferase activity	7	gi|330688479|ref|NM_001206523.1|, gi|115496470|ref|NM_001076340.1|, gi|170016222|ref|NM_001122728.1|, gi|122692512|ref|NM_001080243.1|, gi|329663845|ref|NM_001205901.1|, gi|31343567|ref|NM_175804.2|, gi|149643100|ref|NM_001098958.1|
GO:0006338	chromatin remodeling	3	gi|77736563|ref|NM_001034792.1|, gi|82697312|ref|NM_001037444.1|, gi|157279978|ref|NM_001105035.1|
GO:0072359	circulatory system development	7	gi|31343567|ref|NM_175804.2|, gi|170016222|ref|NM_001122728.1|, gi|114051579|ref|NM_001046070.1|, gi|115497689|ref|NM_001075235.1|, gi|115496470|ref|NM_001076340.1|, gi|114051298|ref|NM_001046038.1|, gi|166706926|ref|NM_001114155.1|
GO:0072422	signal transduction involved in DNA damage checkpoint	3	gi|75832117|ref|NM_001024532.2|, gi|77735716|ref|NM_001034381.1|, gi|149643100|ref|NM_001098958.1|
GO:0002521	leukocyte differentiation	4	gi|330688479|ref|NM_001206523.1|, gi|115496470|ref|NM_001076340.1|, gi|170016222|ref|NM_001122728.1|, gi|122692512|ref|NM_001080243.1|
GO:0008152	metabolic process	108	gi|31343567|ref|NM_175804.2|, gi|300794104|ref|NM_001192951.1|, gi|115495746|ref|NM_001076165.1|, gi|115496985|ref|NM_001076382.1|, gi|114051579|ref|NM_001046070.1|, gi|66792741|ref|NM_001024495.1|, gi|330688479|ref|NM_001206523.1|, gi|114052752|ref|NM_001046294.1|, gi|115496036|ref|NM_001075378.1|, gi|149642568|ref|NM_001099121.1|, gi|156120380|ref|NM_001101866.1|, gi|156139048|ref|NM_001102365.…
GO:0090068	positive regulation of cell cycle process	3	gi|75832117|ref|NM_001024532.2|, gi|77735716|ref|NM_001034381.1|, gi|149643100|ref|NM_001098958.1|
GO:0043066	negative regulation of apoptosis	11	gi|114051298|ref|NM_001046038.1|, gi|145279640|ref|NM_173896.2|, gi|166706926|ref|NM_001114155.1|, gi|329112519|ref|NM_001192432.2|, gi|156120380|ref|NM_001101866.1|, gi|149643100|ref|NM_001098958.1|, gi|31340703|ref|NM_174700.2|, gi|82697312|ref|NM_001037444.1|, gi|118151345|ref|NM_001078137.1|, gi|126723253|ref|NM_001080242.2|, gi|160333614|ref|NM_001110532.1|
GO:0009117	nucleotide metabolic process	12	gi|115496036|ref|NM_001075378.1|, gi|329663764|ref|NM_001205635.1|, gi|115496470|ref|NM_001076340.1|, gi|170016222|ref|NM_001122728.1|, gi|139948233|ref|NM_001083696.1|, gi|149642568|ref|NM_001099121.1|, gi|78369429|ref|NM_001035335.1|, gi|116004418|ref|NM_001077100.1|, gi|31342128|ref|NM_174393.2|, gi|31343544|ref|NM_175792.2|, gi|329664713|ref|NM_001205498.1|, gi|115432043|ref|NM_174450.3|
GO:0016071	mRNA metabolic process	8	gi|118151319|ref|NM_001078126.1|, gi|77735444|ref|NM_001034245.1|, gi|262205516|ref|NM_001166612.1|, gi|149643058|ref|NM_001098929.1|, gi|115495958|ref|NM_001075468.1|, gi|75832117|ref|NM_001024532.2|, gi|77735716|ref|NM_001034381.1|, gi|125991755|ref|NM_001076920.2|
GO:0051603	proteolysis involved in cellular protein catabolic process	8	gi|115495746|ref|NM_001076165.1|, gi|76253712|ref|NM_174481.2|, gi|148231174|ref|NM_001098059.1|, gi|329744625|ref|NM_001192578.2|, gi|31340703|ref|NM_174700.2|, gi|149642568|ref|NM_001099121.1|, gi|75832117|ref|NM_001024532.2|, gi|77735716|ref|NM_001034381.1|
GO:0016070	RNA metabolic process	40	gi|31343567|ref|NM_175804.2|, gi|66792741|ref|NM_001024495.1|, gi|118151319|ref|NM_001078126.1|, gi|114051298|ref|NM_001046038.1|, gi|126723253|ref|NM_001080242.2|, gi|115497273|ref|NM_001075868.1|, gi|329112519|ref|NM_001192432.2|, gi|329744625|ref|NM_001192578.2|, gi|31340799|ref|NM_174732.2|, gi|115496470|ref|NM_001076340.1|, gi|77735444|ref|NM_001034245.1|, gi|300797981|ref|NM_001192374.1|, g…
GO:0009617	response to bacterium	4	gi|115496985|ref|NM_001076382.1|, gi|156120380|ref|NM_001101866.1|, gi|126723253|ref|NM_001080242.2|, gi|114051298|ref|NM_001046038.1|
GO:0006687	glycosphingolipid metabolic process	3	gi|300794918|ref|NM_001192736.1|, gi|115495440|ref|NM_001075164.1|, gi|122692512|ref|NM_001080243.1|
GO:0000165	MAPKKK cascade	3	gi|330688479|ref|NM_001206523.1|, gi|170016222|ref|NM_001122728.1|, gi|166706926|ref|NM_001114155.1|
GO:0048598	embryonic morphogenesis	4	gi|82697312|ref|NM_001037444.1|, gi|329664791|ref|NM_001206019.1|, gi|300794918|ref|NM_001192736.1|, gi|31341963|ref|NM_174452.2|
GO:0032774	RNA biosynthetic process	35	gi|31343567|ref|NM_175804.2|, gi|66792741|ref|NM_001024495.1|, gi|114051298|ref|NM_001046038.1|, gi|126723253|ref|NM_001080242.2|, gi|115497273|ref|NM_001075868.1|, gi|329112519|ref|NM_001192432.2|, gi|329744625|ref|NM_001192578.2|, gi|31340799|ref|NM_174732.2|, gi|115496470|ref|NM_001076340.1|, gi|300797981|ref|NM_001192374.1|, gi|77736563|ref|NM_001034792.1|, gi|82697312|ref|NM_001037444.1|, gi…
GO:0007093	mitotic cell cycle checkpoint	4	gi|75832117|ref|NM_001024532.2|, gi|77735716|ref|NM_001034381.1|, gi|149643100|ref|NM_001098958.1|, gi|329663943|ref|NM_001205913.1|
GO:0009259	ribonucleotide metabolic process	6	gi|329663764|ref|NM_001205635.1|, gi|170016222|ref|NM_001122728.1|, gi|31342128|ref|NM_174393.2|, gi|31343544|ref|NM_175792.2|, gi|329664713|ref|NM_001205498.1|, gi|115432043|ref|NM_174450.3|
GO:0010629	negative regulation of gene expression	12	gi|31340799|ref|NM_174732.2|, gi|66792741|ref|NM_001024495.1|, gi|115496470|ref|NM_001076340.1|, gi|126723253|ref|NM_001080242.2|, gi|300797981|ref|NM_001192374.1|, gi|31343567|ref|NM_175804.2|, gi|77736563|ref|NM_001034792.1|, gi|82697312|ref|NM_001037444.1|, gi|114051298|ref|NM_001046038.1|, gi|148232392|ref|NM_001097998.1|, gi|156121140|ref|NM_001102248.1|, gi|115495222|ref|NM_001075785.1|
GO:0007517	muscle organ development	6	gi|82697312|ref|NM_001037444.1|, gi|114051579|ref|NM_001046070.1|, gi|31343567|ref|NM_175804.2|, gi|170016222|ref|NM_001122728.1|, gi|31340841|ref|NM_174747.2|, gi|156121022|ref|NM_001102188.1|
GO:0022008	neurogenesis	14	gi|31342489|ref|NM_174256.2|, gi|157279934|ref|NM_001105013.1|, gi|31343567|ref|NM_175804.2|, gi|170016222|ref|NM_001122728.1|, gi|82697312|ref|NM_001037444.1|, gi|115495440|ref|NM_001075164.1|, gi|114053106|ref|NM_001046453.1|, gi|122692512|ref|NM_001080243.1|, gi|31341963|ref|NM_174452.2|, gi|31343544|ref|NM_175792.2|, gi|114051519|ref|NM_001046157.1|, gi|330688479|ref|NM_001206523.1|, gi|12672…
GO:0072431	signal transduction involved in mitotic cell cycle G1/S transition DNA damage checkpoint	3	gi|75832117|ref|NM_001024532.2|, gi|77735716|ref|NM_001034381.1|, gi|149643100|ref|NM_001098958.1|
GO:0070201	regulation of establishment of protein localization	3	gi|329664713|ref|NM_001205498.1|, gi|139948982|ref|NM_001083668.1|, gi|170016222|ref|NM_001122728.1|
GO:0009141	nucleoside triphosphate metabolic process	6	gi|329663764|ref|NM_001205635.1|, gi|170016222|ref|NM_001122728.1|, gi|31342128|ref|NM_174393.2|, gi|31343544|ref|NM_175792.2|, gi|329664713|ref|NM_001205498.1|, gi|115432043|ref|NM_174450.3|
GO:0008150	biological_process	157	gi|77735444|ref|NM_001034245.1|, gi|118151319|ref|NM_001078126.1|, gi|149643058|ref|NM_001098929.1|, gi|329663236|ref|NM_001206066.1|, gi|31343567|ref|NM_175804.2|, gi|91680536|ref|NM_176669.3|, gi|76253712|ref|NM_174481.2|, gi|170016222|ref|NM_001122728.1|, gi|166706926|ref|NM_001114155.1|, gi|300794104|ref|NM_001192951.1|, gi|329664713|ref|NM_001205498.1|, gi|149643100|ref|NM_001098958.1|, gi|3…
GO:0022415	viral reproductive process	3	gi|77736563|ref|NM_001034792.1|, gi|126165279|ref|NM_001081733.1|, gi|82697312|ref|NM_001037444.1|
GO:0030900	forebrain development	6	gi|76253712|ref|NM_174481.2|, gi|170016222|ref|NM_001122728.1|, gi|157279934|ref|NM_001105013.1|, gi|31343567|ref|NM_175804.2|, gi|300794312|ref|NM_001191182.1|, gi|82697312|ref|NM_001037444.1|
GO:0006195	purine nucleotide catabolic process	9	gi|329663764|ref|NM_001205635.1|, gi|170016222|ref|NM_001122728.1|, gi|149642568|ref|NM_001099121.1|, gi|78369429|ref|NM_001035335.1|, gi|116004418|ref|NM_001077100.1|, gi|31342128|ref|NM_174393.2|, gi|31343544|ref|NM_175792.2|, gi|329664713|ref|NM_001205498.1|, gi|115432043|ref|NM_174450.3|
GO:0061061	muscle structure development	7	gi|82697312|ref|NM_001037444.1|, gi|114051579|ref|NM_001046070.1|, gi|115497689|ref|NM_001075235.1|, gi|31343567|ref|NM_175804.2|, gi|170016222|ref|NM_001122728.1|, gi|31340841|ref|NM_174747.2|, gi|156121022|ref|NM_001102188.1|
GO:0006836	neurotransmitter transport	3	gi|170016222|ref|NM_001122728.1|, gi|31342637|ref|NM_174186.2|, gi|300795948|ref|NM_001192019.1|
GO:2000113	negative regulation of cellular macromolecule biosynthetic process	12	gi|31340799|ref|NM_174732.2|, gi|66792741|ref|NM_001024495.1|, gi|115496470|ref|NM_001076340.1|, gi|126723253|ref|NM_001080242.2|, gi|300797981|ref|NM_001192374.1|, gi|31343567|ref|NM_175804.2|, gi|77736563|ref|NM_001034792.1|, gi|82697312|ref|NM_001037444.1|, gi|114051298|ref|NM_001046038.1|, gi|148232392|ref|NM_001097998.1|, gi|156121140|ref|NM_001102248.1|, gi|115495222|ref|NM_001075785.1|
GO:0072503	cellular divalent inorganic cation homeostasis	5	gi|330688479|ref|NM_001206523.1|, gi|31340703|ref|NM_174700.2|, gi|115496470|ref|NM_001076340.1|, gi|91680536|ref|NM_176669.3|, gi|329663236|ref|NM_001206066.1|
GO:0048522	positive regulation of cellular process	33	gi|156120380|ref|NM_001101866.1|, gi|62460475|ref|NM_001014892.1|, gi|330688479|ref|NM_001206523.1|, gi|122692512|ref|NM_001080243.1|, gi|329663764|ref|NM_001205635.1|, gi|82697388|ref|NM_001037480.1|, gi|114051298|ref|NM_001046038.1|, gi|31343567|ref|NM_175804.2|, gi|66792741|ref|NM_001024495.1|, gi|115497273|ref|NM_001075868.1|, gi|329112519|ref|NM_001192432.2|, gi|329744625|ref|NM_001192578.2|…
GO:0008283	cell proliferation	19	gi|330688479|ref|NM_001206523.1|, gi|82697312|ref|NM_001037444.1|, gi|118151345|ref|NM_001078137.1|, gi|149643100|ref|NM_001098958.1|, gi|31343544|ref|NM_175792.2|, gi|78050074|ref|NM_001035057.1|, gi|122692512|ref|NM_001080243.1|, gi|126723253|ref|NM_001080242.2|, gi|145279640|ref|NM_173896.2|, gi|329663943|ref|NM_001205913.1|, gi|77404232|ref|NM_001034042.1|, gi|329112519|ref|NM_001192432.2|, g…
GO:0048232	male gamete generation	6	gi|122692512|ref|NM_001080243.1|, gi|332164744|ref|NM_001206782.1|, gi|31342999|ref|NM_174032.2|, gi|125630674|ref|NM_001081525.1|, gi|156120906|ref|NM_001102130.1|, gi|300795705|ref|NM_001193031.1|
GO:0051960	regulation of nervous system development	5	gi|157279934|ref|NM_001105013.1|, gi|122692512|ref|NM_001080243.1|, gi|170016222|ref|NM_001122728.1|, gi|126723253|ref|NM_001080242.2|, gi|82697312|ref|NM_001037444.1|
GO:0048699	generation of neurons	14	gi|31342489|ref|NM_174256.2|, gi|157279934|ref|NM_001105013.1|, gi|31343567|ref|NM_175804.2|, gi|82697312|ref|NM_001037444.1|, gi|115495440|ref|NM_001075164.1|, gi|114053106|ref|NM_001046453.1|, gi|122692512|ref|NM_001080243.1|, gi|31341963|ref|NM_174452.2|, gi|31343544|ref|NM_175792.2|, gi|114051519|ref|NM_001046157.1|, gi|330688479|ref|NM_001206523.1|, gi|170016222|ref|NM_001122728.1|, gi|12672…
GO:0023052	signaling	51	gi|115495222|ref|NM_001075785.1|, gi|62460475|ref|NM_001014892.1|, gi|82697312|ref|NM_001037444.1|, gi|126723253|ref|NM_001080242.2|, gi|114051298|ref|NM_001046038.1|, gi|330688479|ref|NM_001206523.1|, gi|329663943|ref|NM_001205913.1|, gi|31343544|ref|NM_175792.2|, gi|329664713|ref|NM_001205498.1|, gi|170016222|ref|NM_001122728.1|, gi|31342637|ref|NM_174186.2|, gi|115432043|ref|NM_174450.3|, gi|2…
GO:0043549	regulation of kinase activity	7	gi|330688479|ref|NM_001206523.1|, gi|115496470|ref|NM_001076340.1|, gi|170016222|ref|NM_001122728.1|, gi|122692512|ref|NM_001080243.1|, gi|329663845|ref|NM_001205901.1|, gi|31343567|ref|NM_175804.2|, gi|149643100|ref|NM_001098958.1|
GO:0071466	cellular response to xenobiotic stimulus	3	gi|115496985|ref|NM_001076382.1|, gi|156120552|ref|NM_001101952.1|, gi|198282106|ref|NM_001105323.1|
GO:0080134	regulation of response to stress	3	gi|77404232|ref|NM_001034042.1|, gi|156120380|ref|NM_001101866.1|, gi|126723253|ref|NM_001080242.2|
GO:0006082	organic acid metabolic process	13	gi|300794104|ref|NM_001192951.1|, gi|115496985|ref|NM_001076382.1|, gi|156120380|ref|NM_001101866.1|, gi|115496983|ref|NM_001075667.1|, gi|115497689|ref|NM_001075235.1|, gi|75832117|ref|NM_001024532.2|, gi|77735716|ref|NM_001034381.1|, gi|154707847|ref|NM_001098995.1|, gi|328751679|ref|NM_001191143.2|, gi|198282106|ref|NM_001105323.1|, gi|156120552|ref|NM_001101952.1|, gi|82697388|ref|NM_00103748…
GO:0007600	sensory perception	9	gi|329663236|ref|NM_001206066.1|, gi|115495440|ref|NM_001075164.1|, gi|31342489|ref|NM_174256.2|, gi|115432043|ref|NM_174450.3|, gi|118601797|ref|NM_001079605.1|, gi|126165231|ref|NM_001081717.1|, gi|164420692|ref|NM_174759.2|, gi|300794963|ref|NM_001192482.1|, gi|329744625|ref|NM_001192578.2|
GO:0001701	in utero embryonic development	3	gi|114051579|ref|NM_001046070.1|, gi|329112519|ref|NM_001192432.2|, gi|329664791|ref|NM_001206019.1|
GO:0016053	organic acid biosynthetic process	4	gi|115496985|ref|NM_001076382.1|, gi|115497689|ref|NM_001075235.1|, gi|198282106|ref|NM_001105323.1|, gi|82697388|ref|NM_001037480.1|
GO:0006446	regulation of translational initiation	3	gi|31342128|ref|NM_174393.2|, gi|115495958|ref|NM_001075468.1|, gi|156523113|ref|NM_001102501.1|
GO:0042060	wound healing	3	gi|31343544|ref|NM_175792.2|, gi|170016222|ref|NM_001122728.1|, gi|82697312|ref|NM_001037444.1|
GO:0051969	regulation of transmission of nerve impulse	3	gi|170016222|ref|NM_001122728.1|, gi|31342637|ref|NM_174186.2|, gi|122692512|ref|NM_001080243.1|
GO:0070661	leukocyte proliferation	3	gi|330688479|ref|NM_001206523.1|, gi|149643100|ref|NM_001098958.1|, gi|156120380|ref|NM_001101866.1|
GO:0044237	cellular metabolic process	99	gi|31343567|ref|NM_175804.2|, gi|300794104|ref|NM_001192951.1|, gi|115495746|ref|NM_001076165.1|, gi|115496985|ref|NM_001076382.1|, gi|114051579|ref|NM_001046070.1|, gi|66792741|ref|NM_001024495.1|, gi|330688479|ref|NM_001206523.1|, gi|156120380|ref|NM_001101866.1|, gi|115496036|ref|NM_001075378.1|, gi|115496983|ref|NM_001075667.1|, gi|139948233|ref|NM_001083696.1|, gi|82697388|ref|NM_001037480.1…
GO:0060538	skeletal muscle organ development	3	gi|82697312|ref|NM_001037444.1|, gi|31343567|ref|NM_175804.2|, gi|170016222|ref|NM_001122728.1|
GO:0006508	proteolysis	14	gi|115495746|ref|NM_001076165.1|, gi|126723253|ref|NM_001080242.2|, gi|114051028|ref|NM_001045998.1|, gi|331028726|ref|NM_001206610.1|, gi|76253712|ref|NM_174481.2|, gi|148231174|ref|NM_001098059.1|, gi|31342999|ref|NM_174032.2|, gi|155372270|ref|NM_001101278.1|, gi|329112490|ref|NM_001191545.1|, gi|329744625|ref|NM_001192578.2|, gi|31340703|ref|NM_174700.2|, gi|149642568|ref|NM_001099121.1|, gi|…
GO:0072511	divalent inorganic cation transport	4	gi|330688479|ref|NM_001206523.1|, gi|115496470|ref|NM_001076340.1|, gi|329663236|ref|NM_001206066.1|, gi|77736432|ref|NM_001034744.1|
GO:0051179	localization	42	gi|77735444|ref|NM_001034245.1|, gi|118151319|ref|NM_001078126.1|, gi|149643058|ref|NM_001098929.1|, gi|329664713|ref|NM_001205498.1|, gi|157279934|ref|NM_001105013.1|, gi|115495222|ref|NM_001075785.1|, gi|31343567|ref|NM_175804.2|, gi|330688479|ref|NM_001206523.1|, gi|31340703|ref|NM_174700.2|, gi|78369429|ref|NM_001035335.1|, gi|170016222|ref|NM_001122728.1|, gi|122692512|ref|NM_001080243.1|, g…
GO:0015031	protein transport	10	gi|300798124|ref|NM_001192125.1|, gi|31340703|ref|NM_174700.2|, gi|77736112|ref|NM_001034583.1|, gi|114052341|ref|NM_001045915.1|, gi|115496867|ref|NM_001075831.1|, gi|122692582|ref|NM_001080281.1|, gi|94966965|ref|NM_001040586.1|, gi|114051028|ref|NM_001045998.1|, gi|126165279|ref|NM_001081733.1|, gi|170016222|ref|NM_001122728.1|
GO:0035556	intracellular signal transduction	20	gi|62460475|ref|NM_001014892.1|, gi|114051298|ref|NM_001046038.1|, gi|330688479|ref|NM_001206523.1|, gi|31343544|ref|NM_175792.2|, gi|329664713|ref|NM_001205498.1|, gi|78050074|ref|NM_001035057.1|, gi|126723253|ref|NM_001080242.2|, gi|170016222|ref|NM_001122728.1|, gi|115496470|ref|NM_001076340.1|, gi|31341963|ref|NM_174452.2|, gi|149643100|ref|NM_001098958.1|, gi|75832117|ref|NM_001024532.2|, gi…
GO:0043069	negative regulation of programmed cell death	12	gi|122692512|ref|NM_001080243.1|, gi|114051298|ref|NM_001046038.1|, gi|145279640|ref|NM_173896.2|, gi|166706926|ref|NM_001114155.1|, gi|329112519|ref|NM_001192432.2|, gi|156120380|ref|NM_001101866.1|, gi|149643100|ref|NM_001098958.1|, gi|31340703|ref|NM_174700.2|, gi|82697312|ref|NM_001037444.1|, gi|118151345|ref|NM_001078137.1|, gi|126723253|ref|NM_001080242.2|, gi|160333614|ref|NM_001110532.1|
GO:0050657	nucleic acid transport	3	gi|77735444|ref|NM_001034245.1|, gi|118151319|ref|NM_001078126.1|, gi|149643058|ref|NM_001098929.1|
GO:0044257	cellular protein catabolic process	8	gi|115495746|ref|NM_001076165.1|, gi|76253712|ref|NM_174481.2|, gi|148231174|ref|NM_001098059.1|, gi|329744625|ref|NM_001192578.2|, gi|31340703|ref|NM_174700.2|, gi|149642568|ref|NM_001099121.1|, gi|75832117|ref|NM_001024532.2|, gi|77735716|ref|NM_001034381.1|
GO:0030036	actin cytoskeleton organization	8	gi|31340703|ref|NM_174700.2|, gi|61657917|ref|NM_001012998.2|, gi|329664713|ref|NM_001205498.1|, gi|329663764|ref|NM_001205635.1|, gi|31341963|ref|NM_174452.2|, gi|31343544|ref|NM_175792.2|, gi|156121312|ref|NM_001102334.1|, gi|170016222|ref|NM_001122728.1|
GO:0050953	sensory perception of light stimulus	7	gi|31342489|ref|NM_174256.2|, gi|115432043|ref|NM_174450.3|, gi|118601797|ref|NM_001079605.1|, gi|126165231|ref|NM_001081717.1|, gi|164420692|ref|NM_174759.2|, gi|300794963|ref|NM_001192482.1|, gi|329744625|ref|NM_001192578.2|
GO:0048583	regulation of response to stimulus	19	gi|157279934|ref|NM_001105013.1|, gi|156120380|ref|NM_001101866.1|, gi|77404232|ref|NM_001034042.1|, gi|329663764|ref|NM_001205635.1|, gi|126723253|ref|NM_001080242.2|, gi|114051298|ref|NM_001046038.1|, gi|330688479|ref|NM_001206523.1|, gi|329663943|ref|NM_001205913.1|, gi|31343544|ref|NM_175792.2|, gi|329664713|ref|NM_001205498.1|, gi|170016222|ref|NM_001122728.1|, gi|115432043|ref|NM_174450.3|,…
GO:0051048	negative regulation of secretion	3	gi|115495222|ref|NM_001075785.1|, gi|198282106|ref|NM_001105323.1|, gi|170016222|ref|NM_001122728.1|
GO:0045944	positive regulation of transcription from RNA polymerase II promoter	5	gi|77736563|ref|NM_001034792.1|, gi|82697312|ref|NM_001037444.1|, gi|126723253|ref|NM_001080242.2|, gi|300794312|ref|NM_001191182.1|, gi|329664713|ref|NM_001205498.1|
GO:0006357	regulation of transcription from RNA polymerase II promoter	10	gi|31343567|ref|NM_175804.2|, gi|77736563|ref|NM_001034792.1|, gi|82697312|ref|NM_001037444.1|, gi|114051298|ref|NM_001046038.1|, gi|148232392|ref|NM_001097998.1|, gi|156121140|ref|NM_001102248.1|, gi|300798629|ref|NM_001191138.1|, gi|126723253|ref|NM_001080242.2|, gi|300794312|ref|NM_001191182.1|, gi|329664713|ref|NM_001205498.1|
GO:0031960	response to corticosteroid stimulus	5	gi|91680536|ref|NM_176669.3|, gi|31342999|ref|NM_174032.2|, gi|149643100|ref|NM_001098958.1|, gi|198282106|ref|NM_001105323.1|, gi|118151345|ref|NM_001078137.1|
GO:0048513	organ development	28	gi|76253712|ref|NM_174481.2|, gi|170016222|ref|NM_001122728.1|, gi|31340799|ref|NM_174732.2|, gi|31342489|ref|NM_174256.2|, gi|330688479|ref|NM_001206523.1|, gi|31340841|ref|NM_174747.2|, gi|31342999|ref|NM_174032.2|, gi|114051579|ref|NM_001046070.1|, gi|126723253|ref|NM_001080242.2|, gi|157279934|ref|NM_001105013.1|, gi|122692512|ref|NM_001080243.1|, gi|82697312|ref|NM_001037444.1|, gi|126165231…
GO:0006413	translational initiation	3	gi|31342128|ref|NM_174393.2|, gi|115495958|ref|NM_001075468.1|, gi|156523113|ref|NM_001102501.1|
GO:0022618	ribonucleoprotein complex assembly	3	gi|118151319|ref|NM_001078126.1|, gi|149643058|ref|NM_001098929.1|, gi|115495958|ref|NM_001075468.1|
GO:0050776	regulation of immune response	3	gi|156120380|ref|NM_001101866.1|, gi|330688479|ref|NM_001206523.1|, gi|126723253|ref|NM_001080242.2|
GO:0008610	lipid biosynthetic process	7	gi|156139048|ref|NM_001102365.1|, gi|77736442|ref|NM_001034749.1|, gi|198282106|ref|NM_001105323.1|, gi|115496985|ref|NM_001076382.1|, gi|115495900|ref|NM_001076196.1|, gi|328751679|ref|NM_001191143.2|, gi|82697388|ref|NM_001037480.1|
GO:0006469	negative regulation of protein kinase activity	4	gi|170016222|ref|NM_001122728.1|, gi|330688479|ref|NM_001206523.1|, gi|31343567|ref|NM_175804.2|, gi|149643100|ref|NM_001098958.1|
GO:0006873	cellular ion homeostasis	9	gi|330688479|ref|NM_001206523.1|, gi|31340703|ref|NM_174700.2|, gi|91680536|ref|NM_176669.3|, gi|115496470|ref|NM_001076340.1|, gi|115495440|ref|NM_001075164.1|, gi|329664791|ref|NM_001206019.1|, gi|122692512|ref|NM_001080243.1|, gi|329663236|ref|NM_001206066.1|, gi|170016222|ref|NM_001122728.1|
GO:0000902	cell morphogenesis	9	gi|157279934|ref|NM_001105013.1|, gi|115495440|ref|NM_001075164.1|, gi|31342489|ref|NM_174256.2|, gi|31341963|ref|NM_174452.2|, gi|31343544|ref|NM_175792.2|, gi|114051519|ref|NM_001046157.1|, gi|330688479|ref|NM_001206523.1|, gi|329664713|ref|NM_001205498.1|, gi|114052341|ref|NM_001045915.1|
GO:0051051	negative regulation of transport	5	gi|329664713|ref|NM_001205498.1|, gi|115495222|ref|NM_001075785.1|, gi|115496470|ref|NM_001076340.1|, gi|198282106|ref|NM_001105323.1|, gi|170016222|ref|NM_001122728.1|
GO:0050789	regulation of biological process	92	gi|31343567|ref|NM_175804.2|, gi|329664713|ref|NM_001205498.1|, gi|157279934|ref|NM_001105013.1|, gi|122692512|ref|NM_001080243.1|, gi|114051298|ref|NM_001046038.1|, gi|145279640|ref|NM_173896.2|, gi|166706926|ref|NM_001114155.1|, gi|329112519|ref|NM_001192432.2|, gi|115495222|ref|NM_001075785.1|, gi|156120380|ref|NM_001101866.1|, gi|62460475|ref|NM_001014892.1|, gi|66792741|ref|NM_001024495.1|, …
GO:0009653	anatomical structure morphogenesis	22	gi|76253712|ref|NM_174481.2|, gi|170016222|ref|NM_001122728.1|, gi|31342489|ref|NM_174256.2|, gi|157279934|ref|NM_001105013.1|, gi|126723253|ref|NM_001080242.2|, gi|82697312|ref|NM_001037444.1|, gi|329664791|ref|NM_001206019.1|, gi|300794918|ref|NM_001192736.1|, gi|115495440|ref|NM_001075164.1|, gi|300794312|ref|NM_001191182.1|, gi|31341963|ref|NM_174452.2|, gi|115494901|ref|NM_001075815.1|, gi|3…
GO:0001817	regulation of cytokine production	3	gi|126723253|ref|NM_001080242.2|, gi|156120380|ref|NM_001101866.1|, gi|115496470|ref|NM_001076340.1|
GO:0048468	cell development	16	gi|157279934|ref|NM_001105013.1|, gi|170016222|ref|NM_001122728.1|, gi|115495440|ref|NM_001075164.1|, gi|114053106|ref|NM_001046453.1|, gi|82697312|ref|NM_001037444.1|, gi|122692512|ref|NM_001080243.1|, gi|31342489|ref|NM_174256.2|, gi|31341963|ref|NM_174452.2|, gi|31343544|ref|NM_175792.2|, gi|114051519|ref|NM_001046157.1|, gi|330688479|ref|NM_001206523.1|, gi|126723253|ref|NM_001080242.2|, gi|3…
GO:0009790	embryo development	8	gi|82697312|ref|NM_001037444.1|, gi|329664791|ref|NM_001206019.1|, gi|300794918|ref|NM_001192736.1|, gi|114051579|ref|NM_001046070.1|, gi|329112519|ref|NM_001192432.2|, gi|31341963|ref|NM_174452.2|, gi|170016222|ref|NM_001122728.1|, gi|115497781|ref|NM_001076449.1|
GO:0006259	DNA metabolic process	6	gi|139948233|ref|NM_001083696.1|, gi|77404232|ref|NM_001034042.1|, gi|330688479|ref|NM_001206523.1|, gi|115497193|ref|NM_001076403.1|, gi|126165279|ref|NM_001081733.1|, gi|115495958|ref|NM_001075468.1|
GO:0009607	response to biotic stimulus	7	gi|115497057|ref|NM_001076061.1|, gi|148232392|ref|NM_001097998.1|, gi|115496985|ref|NM_001076382.1|, gi|156120380|ref|NM_001101866.1|, gi|126723253|ref|NM_001080242.2|, gi|330688479|ref|NM_001206523.1|, gi|114051298|ref|NM_001046038.1|
GO:0021543	pallium development	3	gi|170016222|ref|NM_001122728.1|, gi|82697312|ref|NM_001037444.1|, gi|157279934|ref|NM_001105013.1|
GO:0045087	innate immune response	3	gi|114051519|ref|NM_001046157.1|, gi|126723253|ref|NM_001080242.2|, gi|82697388|ref|NM_001037480.1|
GO:0051348	negative regulation of transferase activity	4	gi|170016222|ref|NM_001122728.1|, gi|330688479|ref|NM_001206523.1|, gi|31343567|ref|NM_175804.2|, gi|149643100|ref|NM_001098958.1|
GO:0071705	nitrogen compound transport	3	gi|198282106|ref|NM_001105323.1|, gi|31342637|ref|NM_174186.2|, gi|114051579|ref|NM_001046070.1|
GO:0048592	eye morphogenesis	3	gi|31342489|ref|NM_174256.2|, gi|170016222|ref|NM_001122728.1|, gi|300794963|ref|NM_001192482.1|
GO:0031399	regulation of protein modification process	14	gi|330688479|ref|NM_001206523.1|, gi|329663943|ref|NM_001205913.1|, gi|78050074|ref|NM_001035057.1|, gi|115496470|ref|NM_001076340.1|, gi|170016222|ref|NM_001122728.1|, gi|122692512|ref|NM_001080243.1|, gi|329663845|ref|NM_001205901.1|, gi|75832117|ref|NM_001024532.2|, gi|77735716|ref|NM_001034381.1|, gi|166706926|ref|NM_001114155.1|, gi|149642568|ref|NM_001099121.1|, gi|156523113|ref|NM_00110250…
GO:0030258	lipid modification	3	gi|82697388|ref|NM_001037480.1|, gi|115497689|ref|NM_001075235.1|, gi|115495900|ref|NM_001076196.1|
GO:0006406	mRNA export from nucleus	3	gi|77735444|ref|NM_001034245.1|, gi|118151319|ref|NM_001078126.1|, gi|149643058|ref|NM_001098929.1|
GO:0034613	cellular protein localization	10	gi|78369429|ref|NM_001035335.1|, gi|300798124|ref|NM_001192125.1|, gi|329664713|ref|NM_001205498.1|, gi|139948982|ref|NM_001083668.1|, gi|94966965|ref|NM_001040586.1|, gi|116003928|ref|NM_001076854.1|, gi|114051028|ref|NM_001045998.1|, gi|329744625|ref|NM_001192578.2|, gi|126165279|ref|NM_001081733.1|, gi|170016222|ref|NM_001122728.1|
GO:0043547	positive regulation of GTPase activity	3	gi|329663764|ref|NM_001205635.1|, gi|170016222|ref|NM_001122728.1|, gi|115432043|ref|NM_174450.3|
GO:0009967	positive regulation of signal transduction	7	gi|114051298|ref|NM_001046038.1|, gi|329663943|ref|NM_001205913.1|, gi|78050074|ref|NM_001035057.1|, gi|126723253|ref|NM_001080242.2|, gi|139948982|ref|NM_001083668.1|, gi|330688479|ref|NM_001206523.1|, gi|122692512|ref|NM_001080243.1|
GO:0007159	leukocyte cell-cell adhesion	3	gi|82697388|ref|NM_001037480.1|, gi|115496470|ref|NM_001076340.1|, gi|330688479|ref|NM_001206523.1|
GO:0018130	heterocycle biosynthetic process	3	gi|115496470|ref|NM_001076340.1|, gi|170016222|ref|NM_001122728.1|, gi|300798376|ref|NM_001192393.1|
GO:0070647	protein modification by small protein conjugation or removal	8	gi|115495746|ref|NM_001076165.1|, gi|115497781|ref|NM_001076449.1|, gi|329744625|ref|NM_001192578.2|, gi|76253712|ref|NM_174481.2|, gi|148231174|ref|NM_001098059.1|, gi|77404232|ref|NM_001034042.1|, gi|75832117|ref|NM_001024532.2|, gi|77735716|ref|NM_001034381.1|
GO:0006576	cellular biogenic amine metabolic process	4	gi|114051579|ref|NM_001046070.1|, gi|156120380|ref|NM_001101866.1|, gi|82697388|ref|NM_001037480.1|, gi|94966912|ref|NM_001040558.1|
GO:0030182	neuron differentiation	10	gi|31342489|ref|NM_174256.2|, gi|157279934|ref|NM_001105013.1|, gi|82697312|ref|NM_001037444.1|, gi|115495440|ref|NM_001075164.1|, gi|114053106|ref|NM_001046453.1|, gi|31341963|ref|NM_174452.2|, gi|31343544|ref|NM_175792.2|, gi|114051519|ref|NM_001046157.1|, gi|330688479|ref|NM_001206523.1|, gi|300794963|ref|NM_001192482.1|
GO:0031571	mitotic cell cycle G1/S transition DNA damage checkpoint	3	gi|75832117|ref|NM_001024532.2|, gi|77735716|ref|NM_001034381.1|, gi|149643100|ref|NM_001098958.1|
GO:0051173	positive regulation of nitrogen compound metabolic process	11	gi|31343567|ref|NM_175804.2|, gi|66792741|ref|NM_001024495.1|, gi|115497273|ref|NM_001075868.1|, gi|329112519|ref|NM_001192432.2|, gi|329744625|ref|NM_001192578.2|, gi|77736563|ref|NM_001034792.1|, gi|330688479|ref|NM_001206523.1|, gi|82697312|ref|NM_001037444.1|, gi|126723253|ref|NM_001080242.2|, gi|300794312|ref|NM_001191182.1|, gi|329664713|ref|NM_001205498.1|
GO:0006366	transcription from RNA polymerase II promoter	13	gi|31343567|ref|NM_175804.2|, gi|77736563|ref|NM_001034792.1|, gi|82697312|ref|NM_001037444.1|, gi|114051298|ref|NM_001046038.1|, gi|148232392|ref|NM_001097998.1|, gi|156121140|ref|NM_001102248.1|, gi|77735444|ref|NM_001034245.1|, gi|149643058|ref|NM_001098929.1|, gi|78042545|ref|NM_001035098.1|, gi|300798629|ref|NM_001191138.1|, gi|126723253|ref|NM_001080242.2|, gi|300794312|ref|NM_001191182.1|,…
GO:0030534	adult behavior	3	gi|115495440|ref|NM_001075164.1|, gi|31342637|ref|NM_174186.2|, gi|114053106|ref|NM_001046453.1|
GO:0055114	oxidation-reduction process	15	gi|114052752|ref|NM_001046294.1|, gi|115496036|ref|NM_001075378.1|, gi|115496985|ref|NM_001076382.1|, gi|149642568|ref|NM_001099121.1|, gi|156120380|ref|NM_001101866.1|, gi|156139048|ref|NM_001102365.1|, gi|198282106|ref|NM_001105323.1|, gi|300794104|ref|NM_001192951.1|, gi|300798376|ref|NM_001192393.1|, gi|114050952|ref|NM_001046128.1|, gi|329112490|ref|NM_001191545.1|, gi|115497689|ref|NM_00107…
GO:0006665	sphingolipid metabolic process	4	gi|300794918|ref|NM_001192736.1|, gi|115495440|ref|NM_001075164.1|, gi|122692512|ref|NM_001080243.1|, gi|77736442|ref|NM_001034749.1|
GO:0012502	induction of programmed cell death	7	gi|62460475|ref|NM_001014892.1|, gi|66792741|ref|NM_001024495.1|, gi|116004208|ref|NM_001076996.1|, gi|115496036|ref|NM_001075378.1|, gi|329744625|ref|NM_001192578.2|, gi|330688479|ref|NM_001206523.1|, gi|149643100|ref|NM_001098958.1|
GO:0009914	hormone transport	4	gi|115495222|ref|NM_001075785.1|, gi|198282106|ref|NM_001105323.1|, gi|114051028|ref|NM_001045998.1|, gi|114051579|ref|NM_001046070.1|
GO:0003001	generation of a signal involved in cell-cell signaling	4	gi|115495222|ref|NM_001075785.1|, gi|170016222|ref|NM_001122728.1|, gi|31342637|ref|NM_174186.2|, gi|114051028|ref|NM_001045998.1|
GO:0071822	protein complex subunit organization	11	gi|78369429|ref|NM_001035335.1|, gi|329663236|ref|NM_001206066.1|, gi|61657917|ref|NM_001012998.2|, gi|122692512|ref|NM_001080243.1|, gi|77736112|ref|NM_001034583.1|, gi|114052341|ref|NM_001045915.1|, gi|115496867|ref|NM_001075831.1|, gi|160333614|ref|NM_001110532.1|, gi|115497689|ref|NM_001075235.1|, gi|329663764|ref|NM_001205635.1|, gi|41386734|ref|NM_181015.1|
GO:0045936	negative regulation of phosphate metabolic process	4	gi|330688479|ref|NM_001206523.1|, gi|149643100|ref|NM_001098958.1|, gi|149642568|ref|NM_001099121.1|, gi|156523113|ref|NM_001102501.1|
GO:0009991	response to extracellular stimulus	6	gi|115497689|ref|NM_001075235.1|, gi|91680536|ref|NM_176669.3|, gi|126723253|ref|NM_001080242.2|, gi|149643100|ref|NM_001098958.1|, gi|115496983|ref|NM_001075667.1|, gi|31342999|ref|NM_174032.2|
GO:0042063	gliogenesis	3	gi|170016222|ref|NM_001122728.1|, gi|126723253|ref|NM_001080242.2|, gi|82697312|ref|NM_001037444.1|
GO:0051234	establishment of localization	36	gi|77735444|ref|NM_001034245.1|, gi|118151319|ref|NM_001078126.1|, gi|149643058|ref|NM_001098929.1|, gi|329664713|ref|NM_001205498.1|, gi|115495222|ref|NM_001075785.1|, gi|330688479|ref|NM_001206523.1|, gi|77736432|ref|NM_001034744.1|, gi|115496470|ref|NM_001076340.1|, gi|82697388|ref|NM_001037480.1|, gi|329663236|ref|NM_001206066.1|, gi|300798124|ref|NM_001192125.1|, gi|139948982|ref|NM_00108366…
GO:0010212	response to ionizing radiation	3	gi|330688479|ref|NM_001206523.1|, gi|149643100|ref|NM_001098958.1|, gi|42627886|ref|NM_203324.1|
GO:0045859	regulation of protein kinase activity	7	gi|330688479|ref|NM_001206523.1|, gi|115496470|ref|NM_001076340.1|, gi|170016222|ref|NM_001122728.1|, gi|122692512|ref|NM_001080243.1|, gi|329663845|ref|NM_001205901.1|, gi|31343567|ref|NM_175804.2|, gi|149643100|ref|NM_001098958.1|
GO:0006468	protein phosphorylation	16	gi|330688479|ref|NM_001206523.1|, gi|329663943|ref|NM_001205913.1|, gi|78050074|ref|NM_001035057.1|, gi|122692512|ref|NM_001080243.1|, gi|126165231|ref|NM_001081717.1|, gi|115496470|ref|NM_001076340.1|, gi|170016222|ref|NM_001122728.1|, gi|329663845|ref|NM_001205901.1|, gi|166706926|ref|NM_001114155.1|, gi|149642568|ref|NM_001099121.1|, gi|156523113|ref|NM_001102501.1|, gi|31341963|ref|NM_174452.…
GO:0072521	purine-containing compound metabolic process	10	gi|329663764|ref|NM_001205635.1|, gi|115496470|ref|NM_001076340.1|, gi|170016222|ref|NM_001122728.1|, gi|149642568|ref|NM_001099121.1|, gi|78369429|ref|NM_001035335.1|, gi|116004418|ref|NM_001077100.1|, gi|31342128|ref|NM_174393.2|, gi|31343544|ref|NM_175792.2|, gi|329664713|ref|NM_001205498.1|, gi|115432043|ref|NM_174450.3|
GO:0010648	negative regulation of cell communication	6	gi|126723253|ref|NM_001080242.2|, gi|115432043|ref|NM_174450.3|, gi|82697312|ref|NM_001037444.1|, gi|170016222|ref|NM_001122728.1|, gi|330688479|ref|NM_001206523.1|, gi|31340799|ref|NM_174732.2|
GO:0044264	cellular polysaccharide metabolic process	4	gi|114050952|ref|NM_001046128.1|, gi|329112490|ref|NM_001191545.1|, gi|115497689|ref|NM_001075235.1|, gi|328751679|ref|NM_001191143.2|
GO:0006520	cellular amino acid metabolic process	8	gi|300794104|ref|NM_001192951.1|, gi|115496985|ref|NM_001076382.1|, gi|156120380|ref|NM_001101866.1|, gi|115497689|ref|NM_001075235.1|, gi|75832117|ref|NM_001024532.2|, gi|77735716|ref|NM_001034381.1|, gi|154707847|ref|NM_001098995.1|, gi|115495032|ref|NM_001075118.1|
GO:0043009	chordate embryonic development	5	gi|114051579|ref|NM_001046070.1|, gi|329112519|ref|NM_001192432.2|, gi|329664791|ref|NM_001206019.1|, gi|31341963|ref|NM_174452.2|, gi|170016222|ref|NM_001122728.1|
GO:0023057	negative regulation of signaling	6	gi|126723253|ref|NM_001080242.2|, gi|115432043|ref|NM_174450.3|, gi|82697312|ref|NM_001037444.1|, gi|170016222|ref|NM_001122728.1|, gi|330688479|ref|NM_001206523.1|, gi|31340799|ref|NM_174732.2|
GO:0006643	membrane lipid metabolic process	4	gi|300794918|ref|NM_001192736.1|, gi|115495440|ref|NM_001075164.1|, gi|122692512|ref|NM_001080243.1|, gi|77736442|ref|NM_001034749.1|
GO:0051254	positive regulation of RNA metabolic process	10	gi|31343567|ref|NM_175804.2|, gi|66792741|ref|NM_001024495.1|, gi|115497273|ref|NM_001075868.1|, gi|329112519|ref|NM_001192432.2|, gi|329744625|ref|NM_001192578.2|, gi|77736563|ref|NM_001034792.1|, gi|82697312|ref|NM_001037444.1|, gi|126723253|ref|NM_001080242.2|, gi|300794312|ref|NM_001191182.1|, gi|329664713|ref|NM_001205498.1|
GO:0007568	aging	4	gi|115497057|ref|NM_001076061.1|, gi|126723253|ref|NM_001080242.2|, gi|198282106|ref|NM_001105323.1|, gi|31342999|ref|NM_174032.2|
GO:0080090	regulation of primary metabolic process	58	gi|31343567|ref|NM_175804.2|, gi|66792741|ref|NM_001024495.1|, gi|118151319|ref|NM_001078126.1|, gi|77404232|ref|NM_001034042.1|, gi|329663764|ref|NM_001205635.1|, gi|82697388|ref|NM_001037480.1|, gi|114051298|ref|NM_001046038.1|, gi|126723253|ref|NM_001080242.2|, gi|115497273|ref|NM_001075868.1|, gi|329112519|ref|NM_001192432.2|, gi|329744625|ref|NM_001192578.2|, gi|31340799|ref|NM_174732.2|, gi…
GO:0044282	small molecule catabolic process	16	gi|300794104|ref|NM_001192951.1|, gi|156120380|ref|NM_001101866.1|, gi|115496983|ref|NM_001075667.1|, gi|329663764|ref|NM_001205635.1|, gi|170016222|ref|NM_001122728.1|, gi|148232392|ref|NM_001097998.1|, gi|329664499|ref|NM_001205727.1|, gi|139948233|ref|NM_001083696.1|, gi|115497689|ref|NM_001075235.1|, gi|149642568|ref|NM_001099121.1|, gi|78369429|ref|NM_001035335.1|, gi|116004418|ref|NM_001077…
GO:0044085	cellular component biogenesis	21	gi|78369429|ref|NM_001035335.1|, gi|329663236|ref|NM_001206066.1|, gi|329112519|ref|NM_001192432.2|, gi|122692512|ref|NM_001080243.1|, gi|31340703|ref|NM_174700.2|, gi|82697388|ref|NM_001037480.1|, gi|114051298|ref|NM_001046038.1|, gi|61657917|ref|NM_001012998.2|, gi|118151319|ref|NM_001078126.1|, gi|149643058|ref|NM_001098929.1|, gi|300797981|ref|NM_001192374.1|, gi|115495958|ref|NM_001075468.1|…
GO:0046700	heterocycle catabolic process	11	gi|156120380|ref|NM_001101866.1|, gi|329663764|ref|NM_001205635.1|, gi|170016222|ref|NM_001122728.1|, gi|139948233|ref|NM_001083696.1|, gi|149642568|ref|NM_001099121.1|, gi|78369429|ref|NM_001035335.1|, gi|116004418|ref|NM_001077100.1|, gi|31342128|ref|NM_174393.2|, gi|31343544|ref|NM_175792.2|, gi|329664713|ref|NM_001205498.1|, gi|115432043|ref|NM_174450.3|
GO:0009154	purine ribonucleotide catabolic process	6	gi|329663764|ref|NM_001205635.1|, gi|170016222|ref|NM_001122728.1|, gi|31342128|ref|NM_174393.2|, gi|31343544|ref|NM_175792.2|, gi|329664713|ref|NM_001205498.1|, gi|115432043|ref|NM_174450.3|
GO:0010646	regulation of cell communication	14	gi|115495222|ref|NM_001075785.1|, gi|126723253|ref|NM_001080242.2|, gi|114051298|ref|NM_001046038.1|, gi|329663943|ref|NM_001205913.1|, gi|170016222|ref|NM_001122728.1|, gi|31342637|ref|NM_174186.2|, gi|122692512|ref|NM_001080243.1|, gi|78050074|ref|NM_001035057.1|, gi|115432043|ref|NM_174450.3|, gi|139948982|ref|NM_001083668.1|, gi|82697312|ref|NM_001037444.1|, gi|330688479|ref|NM_001206523.1|, …
GO:0010558	negative regulation of macromolecule biosynthetic process	12	gi|31340799|ref|NM_174732.2|, gi|66792741|ref|NM_001024495.1|, gi|115496470|ref|NM_001076340.1|, gi|126723253|ref|NM_001080242.2|, gi|300797981|ref|NM_001192374.1|, gi|31343567|ref|NM_175804.2|, gi|77736563|ref|NM_001034792.1|, gi|82697312|ref|NM_001037444.1|, gi|114051298|ref|NM_001046038.1|, gi|148232392|ref|NM_001097998.1|, gi|156121140|ref|NM_001102248.1|, gi|115495222|ref|NM_001075785.1|
GO:0007601	visual perception	7	gi|31342489|ref|NM_174256.2|, gi|115432043|ref|NM_174450.3|, gi|118601797|ref|NM_001079605.1|, gi|126165231|ref|NM_001081717.1|, gi|164420692|ref|NM_174759.2|, gi|300794963|ref|NM_001192482.1|, gi|329744625|ref|NM_001192578.2|
GO:0000375	RNA splicing, via transesterification reactions	5	gi|118151319|ref|NM_001078126.1|, gi|149643058|ref|NM_001098929.1|, gi|115495958|ref|NM_001075468.1|, gi|77735444|ref|NM_001034245.1|, gi|125991755|ref|NM_001076920.2|
GO:0019220	regulation of phosphate metabolic process	13	gi|330688479|ref|NM_001206523.1|, gi|329663943|ref|NM_001205913.1|, gi|31340703|ref|NM_174700.2|, gi|78050074|ref|NM_001035057.1|, gi|115496470|ref|NM_001076340.1|, gi|149643100|ref|NM_001098958.1|, gi|170016222|ref|NM_001122728.1|, gi|122692512|ref|NM_001080243.1|, gi|329663845|ref|NM_001205901.1|, gi|166706926|ref|NM_001114155.1|, gi|149642568|ref|NM_001099121.1|, gi|156523113|ref|NM_001102501.…
GO:0034101	erythrocyte homeostasis	3	gi|62751840|ref|NM_001015574.1|, gi|78050074|ref|NM_001035057.1|, gi|329664791|ref|NM_001206019.1|
GO:0010467	gene expression	47	gi|31343567|ref|NM_175804.2|, gi|66792741|ref|NM_001024495.1|, gi|118151319|ref|NM_001078126.1|, gi|114051298|ref|NM_001046038.1|, gi|126723253|ref|NM_001080242.2|, gi|115497273|ref|NM_001075868.1|, gi|329112519|ref|NM_001192432.2|, gi|329744625|ref|NM_001192578.2|, gi|31340799|ref|NM_174732.2|, gi|115496470|ref|NM_001076340.1|, gi|300797981|ref|NM_001192374.1|, gi|114051028|ref|NM_001045998.1|, …
GO:0006644	phospholipid metabolic process	3	gi|82697388|ref|NM_001037480.1|, gi|77736442|ref|NM_001034749.1|, gi|115495900|ref|NM_001076196.1|
GO:0044262	cellular carbohydrate metabolic process	7	gi|114050952|ref|NM_001046128.1|, gi|329112490|ref|NM_001191545.1|, gi|115497689|ref|NM_001075235.1|, gi|300794918|ref|NM_001192736.1|, gi|148232392|ref|NM_001097998.1|, gi|329664499|ref|NM_001205727.1|, gi|328751679|ref|NM_001191143.2|
GO:0060284	regulation of cell development	5	gi|157279934|ref|NM_001105013.1|, gi|82697312|ref|NM_001037444.1|, gi|122692512|ref|NM_001080243.1|, gi|170016222|ref|NM_001122728.1|, gi|126723253|ref|NM_001080242.2|
GO:0046849	bone remodeling	3	gi|170016222|ref|NM_001122728.1|, gi|31343544|ref|NM_175792.2|, gi|115496470|ref|NM_001076340.1|
GO:0006913	nucleocytoplasmic transport	5	gi|77735444|ref|NM_001034245.1|, gi|118151319|ref|NM_001078126.1|, gi|149643058|ref|NM_001098929.1|, gi|126165279|ref|NM_001081733.1|, gi|170016222|ref|NM_001122728.1|
GO:0010647	positive regulation of cell communication	7	gi|114051298|ref|NM_001046038.1|, gi|329663943|ref|NM_001205913.1|, gi|78050074|ref|NM_001035057.1|, gi|126723253|ref|NM_001080242.2|, gi|139948982|ref|NM_001083668.1|, gi|330688479|ref|NM_001206523.1|, gi|122692512|ref|NM_001080243.1|
GO:0019637	organophosphate metabolic process	3	gi|82697388|ref|NM_001037480.1|, gi|77736442|ref|NM_001034749.1|, gi|115495900|ref|NM_001076196.1|
GO:0048646	anatomical structure formation involved in morphogenesis	4	gi|31341963|ref|NM_174452.2|, gi|82697312|ref|NM_001037444.1|, gi|170016222|ref|NM_001122728.1|, gi|114051298|ref|NM_001046038.1|
GO:0006396	RNA processing	7	gi|118151319|ref|NM_001078126.1|, gi|262205516|ref|NM_001166612.1|, gi|149643058|ref|NM_001098929.1|, gi|300797981|ref|NM_001192374.1|, gi|115495958|ref|NM_001075468.1|, gi|77735444|ref|NM_001034245.1|, gi|125991755|ref|NM_001076920.2|
GO:0010001	glial cell differentiation	3	gi|170016222|ref|NM_001122728.1|, gi|126723253|ref|NM_001080242.2|, gi|82697312|ref|NM_001037444.1|
GO:0032787	monocarboxylic acid metabolic process	6	gi|115496983|ref|NM_001075667.1|, gi|115497689|ref|NM_001075235.1|, gi|198282106|ref|NM_001105323.1|, gi|115496985|ref|NM_001076382.1|, gi|156120552|ref|NM_001101952.1|, gi|82697388|ref|NM_001037480.1|
GO:0050432	catecholamine secretion	3	gi|198282106|ref|NM_001105323.1|, gi|31342637|ref|NM_174186.2|, gi|114051579|ref|NM_001046070.1|
GO:0001666	response to hypoxia	4	gi|91680536|ref|NM_176669.3|, gi|31340703|ref|NM_174700.2|, gi|66792741|ref|NM_001024495.1|, gi|170016222|ref|NM_001122728.1|
GO:0043412	macromolecule modification	30	gi|115495746|ref|NM_001076165.1|, gi|330688479|ref|NM_001206523.1|, gi|329663943|ref|NM_001205913.1|, gi|115497781|ref|NM_001076449.1|, gi|329744625|ref|NM_001192578.2|, gi|77404232|ref|NM_001034042.1|, gi|139948233|ref|NM_001083696.1|, gi|78050074|ref|NM_001035057.1|, gi|157279978|ref|NM_001105035.1|, gi|122692512|ref|NM_001080243.1|, gi|126165231|ref|NM_001081717.1|, gi|115496470|ref|NM_0010763…
GO:0022603	regulation of anatomical structure morphogenesis	4	gi|157279934|ref|NM_001105013.1|, gi|170016222|ref|NM_001122728.1|, gi|329664713|ref|NM_001205498.1|, gi|114051298|ref|NM_001046038.1|
GO:0006355	regulation of transcription, DNA-dependent	33	gi|31343567|ref|NM_175804.2|, gi|66792741|ref|NM_001024495.1|, gi|114051298|ref|NM_001046038.1|, gi|126723253|ref|NM_001080242.2|, gi|115497273|ref|NM_001075868.1|, gi|329112519|ref|NM_001192432.2|, gi|329744625|ref|NM_001192578.2|, gi|31340799|ref|NM_174732.2|, gi|115496470|ref|NM_001076340.1|, gi|300797981|ref|NM_001192374.1|, gi|77736563|ref|NM_001034792.1|, gi|82697312|ref|NM_001037444.1|, gi…
GO:0016568	chromatin modification	4	gi|157279978|ref|NM_001105035.1|, gi|77736563|ref|NM_001034792.1|, gi|82697312|ref|NM_001037444.1|, gi|300797981|ref|NM_001192374.1|
GO:0009888	tissue development	13	gi|31343567|ref|NM_175804.2|, gi|31340841|ref|NM_174747.2|, gi|82697312|ref|NM_001037444.1|, gi|126723253|ref|NM_001080242.2|, gi|126165231|ref|NM_001081717.1|, gi|31341963|ref|NM_174452.2|, gi|115494901|ref|NM_001075815.1|, gi|170016222|ref|NM_001122728.1|, gi|114051579|ref|NM_001046070.1|, gi|115497689|ref|NM_001075235.1|, gi|115496983|ref|NM_001075667.1|, gi|31342999|ref|NM_174032.2|, gi|91680…
GO:0009056	catabolic process	35	gi|300794104|ref|NM_001192951.1|, gi|115495746|ref|NM_001076165.1|, gi|156120380|ref|NM_001101866.1|, gi|115496983|ref|NM_001075667.1|, gi|329663764|ref|NM_001205635.1|, gi|82697388|ref|NM_001037480.1|, gi|114050952|ref|NM_001046128.1|, gi|329112490|ref|NM_001191545.1|, gi|77735444|ref|NM_001034245.1|, gi|300794918|ref|NM_001192736.1|, gi|114051298|ref|NM_001046038.1|, gi|170016222|ref|NM_0011227…
GO:0009166	nucleotide catabolic process	10	gi|329663764|ref|NM_001205635.1|, gi|170016222|ref|NM_001122728.1|, gi|139948233|ref|NM_001083696.1|, gi|149642568|ref|NM_001099121.1|, gi|78369429|ref|NM_001035335.1|, gi|116004418|ref|NM_001077100.1|, gi|31342128|ref|NM_174393.2|, gi|31343544|ref|NM_175792.2|, gi|329664713|ref|NM_001205498.1|, gi|115432043|ref|NM_174450.3|
GO:0009894	regulation of catabolic process	8	gi|329663764|ref|NM_001205635.1|, gi|82697388|ref|NM_001037480.1|, gi|114051298|ref|NM_001046038.1|, gi|170016222|ref|NM_001122728.1|, gi|149642568|ref|NM_001099121.1|, gi|78369429|ref|NM_001035335.1|, gi|126723253|ref|NM_001080242.2|, gi|115432043|ref|NM_174450.3|
GO:0007165	signal transduction	45	gi|62460475|ref|NM_001014892.1|, gi|82697312|ref|NM_001037444.1|, gi|126723253|ref|NM_001080242.2|, gi|114051298|ref|NM_001046038.1|, gi|330688479|ref|NM_001206523.1|, gi|329663943|ref|NM_001205913.1|, gi|31343544|ref|NM_175792.2|, gi|329664713|ref|NM_001205498.1|, gi|115432043|ref|NM_174450.3|, gi|223636305|ref|NM_001145234.1|, gi|126165231|ref|NM_001081717.1|, gi|31342489|ref|NM_174256.2|, gi|1…
GO:0042592	homeostatic process	16	gi|330688479|ref|NM_001206523.1|, gi|31340703|ref|NM_174700.2|, gi|91680536|ref|NM_176669.3|, gi|115496470|ref|NM_001076340.1|, gi|115495440|ref|NM_001075164.1|, gi|329664791|ref|NM_001206019.1|, gi|122692512|ref|NM_001080243.1|, gi|329663236|ref|NM_001206066.1|, gi|62751840|ref|NM_001015574.1|, gi|170016222|ref|NM_001122728.1|, gi|149642568|ref|NM_001099121.1|, gi|31343544|ref|NM_175792.2|, gi|7…
GO:0072474	signal transduction involved in mitotic cell cycle G1/S checkpoint	3	gi|75832117|ref|NM_001024532.2|, gi|77735716|ref|NM_001034381.1|, gi|149643100|ref|NM_001098958.1|
GO:0032496	response to lipopolysaccharide	4	gi|115496985|ref|NM_001076382.1|, gi|156120380|ref|NM_001101866.1|, gi|114051298|ref|NM_001046038.1|, gi|126723253|ref|NM_001080242.2|
GO:0071841	cellular component organization or biogenesis at cellular level	31	gi|115495440|ref|NM_001075164.1|, gi|78369429|ref|NM_001035335.1|, gi|157279934|ref|NM_001105013.1|, gi|77736112|ref|NM_001034583.1|, gi|329112519|ref|NM_001192432.2|, gi|156121022|ref|NM_001102188.1|, gi|148232392|ref|NM_001097998.1|, gi|170016222|ref|NM_001122728.1|, gi|122692512|ref|NM_001080243.1|, gi|31341963|ref|NM_174452.2|, gi|116003928|ref|NM_001076854.1|, gi|31340703|ref|NM_174700.2|, g…
GO:2000026	regulation of multicellular organismal development	10	gi|157279934|ref|NM_001105013.1|, gi|330688479|ref|NM_001206523.1|, gi|82697312|ref|NM_001037444.1|, gi|156120380|ref|NM_001101866.1|, gi|126723253|ref|NM_001080242.2|, gi|126165231|ref|NM_001081717.1|, gi|122692512|ref|NM_001080243.1|, gi|115496470|ref|NM_001076340.1|, gi|170016222|ref|NM_001122728.1|, gi|114051298|ref|NM_001046038.1|
GO:0006952	defense response	8	gi|114051519|ref|NM_001046157.1|, gi|156120380|ref|NM_001101866.1|, gi|126723253|ref|NM_001080242.2|, gi|330688479|ref|NM_001206523.1|, gi|78042545|ref|NM_001035098.1|, gi|329663764|ref|NM_001205635.1|, gi|82697388|ref|NM_001037480.1|, gi|115496985|ref|NM_001076382.1|
GO:0009146	purine nucleoside triphosphate catabolic process	6	gi|329663764|ref|NM_001205635.1|, gi|170016222|ref|NM_001122728.1|, gi|31342128|ref|NM_174393.2|, gi|31343544|ref|NM_175792.2|, gi|329664713|ref|NM_001205498.1|, gi|115432043|ref|NM_174450.3|
GO:0048731	system development	38	gi|31343567|ref|NM_175804.2|, gi|76253712|ref|NM_174481.2|, gi|170016222|ref|NM_001122728.1|, gi|31340799|ref|NM_174732.2|, gi|31342489|ref|NM_174256.2|, gi|157279934|ref|NM_001105013.1|, gi|157279978|ref|NM_001105035.1|, gi|300793867|ref|NM_001192939.1|, gi|330688479|ref|NM_001206523.1|, gi|31340841|ref|NM_174747.2|, gi|31342999|ref|NM_174032.2|, gi|114051579|ref|NM_001046070.1|, gi|114053106|re…
GO:0045685	regulation of glial cell differentiation	3	gi|126723253|ref|NM_001080242.2|, gi|170016222|ref|NM_001122728.1|, gi|82697312|ref|NM_001037444.1|
GO:0048609	multicellular organismal reproductive process	8	gi|118151345|ref|NM_001078137.1|, gi|77735444|ref|NM_001034245.1|, gi|122692512|ref|NM_001080243.1|, gi|332164744|ref|NM_001206782.1|, gi|31342999|ref|NM_174032.2|, gi|125630674|ref|NM_001081525.1|, gi|156120906|ref|NM_001102130.1|, gi|300795705|ref|NM_001193031.1|
GO:0000279	M phase	4	gi|75832117|ref|NM_001024532.2|, gi|156120906|ref|NM_001102130.1|, gi|116003928|ref|NM_001076854.1|, gi|329663943|ref|NM_001205913.1|
GO:0043933	macromolecular complex subunit organization	15	gi|78369429|ref|NM_001035335.1|, gi|329663236|ref|NM_001206066.1|, gi|82697388|ref|NM_001037480.1|, gi|61657917|ref|NM_001012998.2|, gi|118151319|ref|NM_001078126.1|, gi|149643058|ref|NM_001098929.1|, gi|122692512|ref|NM_001080243.1|, gi|115495958|ref|NM_001075468.1|, gi|77736112|ref|NM_001034583.1|, gi|114052341|ref|NM_001045915.1|, gi|115496867|ref|NM_001075831.1|, gi|160333614|ref|NM_001110532…
GO:0030003	cellular cation homeostasis	7	gi|330688479|ref|NM_001206523.1|, gi|31340703|ref|NM_174700.2|, gi|115496470|ref|NM_001076340.1|, gi|329664791|ref|NM_001206019.1|, gi|122692512|ref|NM_001080243.1|, gi|91680536|ref|NM_176669.3|, gi|329663236|ref|NM_001206066.1|
GO:0048514	blood vessel morphogenesis	3	gi|170016222|ref|NM_001122728.1|, gi|114051298|ref|NM_001046038.1|, gi|31343567|ref|NM_175804.2|
GO:0016043	cellular component organization	45	gi|115495440|ref|NM_001075164.1|, gi|78369429|ref|NM_001035335.1|, gi|157279934|ref|NM_001105013.1|, gi|77736112|ref|NM_001034583.1|, gi|329112519|ref|NM_001192432.2|, gi|156121022|ref|NM_001102188.1|, gi|148232392|ref|NM_001097998.1|, gi|149643100|ref|NM_001098958.1|, gi|329664713|ref|NM_001205498.1|, gi|139948982|ref|NM_001083668.1|, gi|329663236|ref|NM_001206066.1|, gi|170016222|ref|NM_0011227…
GO:0044265	cellular macromolecule catabolic process	12	gi|115495746|ref|NM_001076165.1|, gi|77735444|ref|NM_001034245.1|, gi|139948233|ref|NM_001083696.1|, gi|76253712|ref|NM_174481.2|, gi|148231174|ref|NM_001098059.1|, gi|329744625|ref|NM_001192578.2|, gi|31340703|ref|NM_174700.2|, gi|149642568|ref|NM_001099121.1|, gi|77404232|ref|NM_001034042.1|, gi|126165279|ref|NM_001081733.1|, gi|75832117|ref|NM_001024532.2|, gi|77735716|ref|NM_001034381.1|
GO:0033673	negative regulation of kinase activity	4	gi|170016222|ref|NM_001122728.1|, gi|330688479|ref|NM_001206523.1|, gi|31343567|ref|NM_175804.2|, gi|149643100|ref|NM_001098958.1|
GO:0022403	cell cycle phase	7	gi|75832117|ref|NM_001024532.2|, gi|156120906|ref|NM_001102130.1|, gi|330688479|ref|NM_001206523.1|, gi|116003928|ref|NM_001076854.1|, gi|77735716|ref|NM_001034381.1|, gi|149643100|ref|NM_001098958.1|, gi|329663943|ref|NM_001205913.1|
GO:0006417	regulation of translation	6	gi|31342128|ref|NM_174393.2|, gi|115495958|ref|NM_001075468.1|, gi|156523113|ref|NM_001102501.1|, gi|77735444|ref|NM_001034245.1|, gi|114050848|ref|NM_001046459.1|, gi|329663595|ref|NM_001205611.1|
GO:0044042	glucan metabolic process	3	gi|114050952|ref|NM_001046128.1|, gi|329112490|ref|NM_001191545.1|, gi|115497689|ref|NM_001075235.1|
GO:0032989	cellular component morphogenesis	9	gi|157279934|ref|NM_001105013.1|, gi|115495440|ref|NM_001075164.1|, gi|31342489|ref|NM_174256.2|, gi|31341963|ref|NM_174452.2|, gi|31343544|ref|NM_175792.2|, gi|114051519|ref|NM_001046157.1|, gi|330688479|ref|NM_001206523.1|, gi|329664713|ref|NM_001205498.1|, gi|114052341|ref|NM_001045915.1|
GO:0031401	positive regulation of protein modification process	6	gi|329663943|ref|NM_001205913.1|, gi|78050074|ref|NM_001035057.1|, gi|75832117|ref|NM_001024532.2|, gi|77735716|ref|NM_001034381.1|, gi|166706926|ref|NM_001114155.1|, gi|329663845|ref|NM_001205901.1|
GO:0006816	calcium ion transport	4	gi|330688479|ref|NM_001206523.1|, gi|115496470|ref|NM_001076340.1|, gi|329663236|ref|NM_001206066.1|, gi|77736432|ref|NM_001034744.1|
GO:0060249	anatomical structure homeostasis	3	gi|170016222|ref|NM_001122728.1|, gi|31343544|ref|NM_175792.2|, gi|115496470|ref|NM_001076340.1|
GO:0071900	regulation of protein serine/threonine kinase activity	6	gi|330688479|ref|NM_001206523.1|, gi|170016222|ref|NM_001122728.1|, gi|122692512|ref|NM_001080243.1|, gi|329663845|ref|NM_001205901.1|, gi|31343567|ref|NM_175804.2|, gi|149643100|ref|NM_001098958.1|
GO:0030097	hemopoiesis	7	gi|330688479|ref|NM_001206523.1|, gi|122692512|ref|NM_001080243.1|, gi|115496470|ref|NM_001076340.1|, gi|170016222|ref|NM_001122728.1|, gi|62751840|ref|NM_001015574.1|, gi|78050074|ref|NM_001035057.1|, gi|329664791|ref|NM_001206019.1|
GO:0002376	immune system process	17	gi|330688479|ref|NM_001206523.1|, gi|156120380|ref|NM_001101866.1|, gi|114051519|ref|NM_001046157.1|, gi|122692512|ref|NM_001080243.1|, gi|115496470|ref|NM_001076340.1|, gi|170016222|ref|NM_001122728.1|, gi|162287160|ref|NM_001111069.1|, gi|274317279|ref|NM_001168616.1|, gi|332078502|ref|NM_001206746.1|, gi|126723253|ref|NM_001080242.2|, gi|62751840|ref|NM_001015574.1|, gi|78050074|ref|NM_0010350…
GO:0051270	regulation of cellular component movement	5	gi|157279934|ref|NM_001105013.1|, gi|170016222|ref|NM_001122728.1|, gi|122692512|ref|NM_001080243.1|, gi|329663764|ref|NM_001205635.1|, gi|31343567|ref|NM_175804.2|
GO:0051384	response to glucocorticoid stimulus	4	gi|91680536|ref|NM_176669.3|, gi|31342999|ref|NM_174032.2|, gi|149643100|ref|NM_001098958.1|, gi|198282106|ref|NM_001105323.1|
GO:0010817	regulation of hormone levels	5	gi|115495222|ref|NM_001075785.1|, gi|156139048|ref|NM_001102365.1|, gi|198282106|ref|NM_001105323.1|, gi|114051028|ref|NM_001045998.1|, gi|114051579|ref|NM_001046070.1|
GO:0015837	amine transport	3	gi|198282106|ref|NM_001105323.1|, gi|31342637|ref|NM_174186.2|, gi|114051579|ref|NM_001046070.1|
GO:0050769	positive regulation of neurogenesis	3	gi|122692512|ref|NM_001080243.1|, gi|126723253|ref|NM_001080242.2|, gi|82697312|ref|NM_001037444.1|
GO:0016310	phosphorylation	22	gi|330688479|ref|NM_001206523.1|, gi|329663943|ref|NM_001205913.1|, gi|78050074|ref|NM_001035057.1|, gi|122692512|ref|NM_001080243.1|, gi|126165231|ref|NM_001081717.1|, gi|115496470|ref|NM_001076340.1|, gi|149643100|ref|NM_001098958.1|, gi|170016222|ref|NM_001122728.1|, gi|329663845|ref|NM_001205901.1|, gi|115495900|ref|NM_001076196.1|, gi|31341404|ref|NM_176660.2|, gi|166706926|ref|NM_001114155.…
GO:0051641	cellular localization	22	gi|77735444|ref|NM_001034245.1|, gi|118151319|ref|NM_001078126.1|, gi|149643058|ref|NM_001098929.1|, gi|115495222|ref|NM_001075785.1|, gi|78369429|ref|NM_001035335.1|, gi|300798124|ref|NM_001192125.1|, gi|329664713|ref|NM_001205498.1|, gi|139948982|ref|NM_001083668.1|, gi|198282106|ref|NM_001105323.1|, gi|170016222|ref|NM_001122728.1|, gi|31342637|ref|NM_174186.2|, gi|94966965|ref|NM_001040586.1|…
GO:0006184	GTP catabolic process	6	gi|329663764|ref|NM_001205635.1|, gi|170016222|ref|NM_001122728.1|, gi|31342128|ref|NM_174393.2|, gi|31343544|ref|NM_175792.2|, gi|329664713|ref|NM_001205498.1|, gi|115432043|ref|NM_174450.3|
GO:0051704	multi-organism process	14	gi|77735716|ref|NM_001034381.1|, gi|126723253|ref|NM_001080242.2|, gi|126165279|ref|NM_001081733.1|, gi|82697312|ref|NM_001037444.1|, gi|115497057|ref|NM_001076061.1|, gi|148232392|ref|NM_001097998.1|, gi|115496985|ref|NM_001076382.1|, gi|156120380|ref|NM_001101866.1|, gi|330688479|ref|NM_001206523.1|, gi|114051298|ref|NM_001046038.1|, gi|91680536|ref|NM_176669.3|, gi|115496470|ref|NM_001076340.1…
GO:0032880	regulation of protein localization	3	gi|329664713|ref|NM_001205498.1|, gi|139948982|ref|NM_001083668.1|, gi|170016222|ref|NM_001122728.1|
GO:0009187	cyclic nucleotide metabolic process	3	gi|115496470|ref|NM_001076340.1|, gi|116004418|ref|NM_001077100.1|, gi|170016222|ref|NM_001122728.1|
GO:0050678	regulation of epithelial cell proliferation	3	gi|170016222|ref|NM_001122728.1|, gi|329663764|ref|NM_001205635.1|, gi|31343567|ref|NM_175804.2|
GO:0090304	nucleic acid metabolic process	45	gi|31343567|ref|NM_175804.2|, gi|66792741|ref|NM_001024495.1|, gi|139948233|ref|NM_001083696.1|, gi|118151319|ref|NM_001078126.1|, gi|77404232|ref|NM_001034042.1|, gi|114051298|ref|NM_001046038.1|, gi|126723253|ref|NM_001080242.2|, gi|115497273|ref|NM_001075868.1|, gi|329112519|ref|NM_001192432.2|, gi|329744625|ref|NM_001192578.2|, gi|31340799|ref|NM_174732.2|, gi|115496470|ref|NM_001076340.1|, g…
GO:0043065	positive regulation of apoptosis	9	gi|156120380|ref|NM_001101866.1|, gi|62460475|ref|NM_001014892.1|, gi|66792741|ref|NM_001024495.1|, gi|116004208|ref|NM_001076996.1|, gi|115496036|ref|NM_001075378.1|, gi|329744625|ref|NM_001192578.2|, gi|330688479|ref|NM_001206523.1|, gi|149643100|ref|NM_001098958.1|, gi|170016222|ref|NM_001122728.1|
GO:0048858	cell projection morphogenesis	5	gi|157279934|ref|NM_001105013.1|, gi|31341963|ref|NM_174452.2|, gi|31343544|ref|NM_175792.2|, gi|114051519|ref|NM_001046157.1|, gi|330688479|ref|NM_001206523.1|
GO:0031644	regulation of neurological system process	3	gi|170016222|ref|NM_001122728.1|, gi|31342637|ref|NM_174186.2|, gi|122692512|ref|NM_001080243.1|
GO:0045860	positive regulation of protein kinase activity	4	gi|330688479|ref|NM_001206523.1|, gi|115496470|ref|NM_001076340.1|, gi|122692512|ref|NM_001080243.1|, gi|329663845|ref|NM_001205901.1|
GO:0006403	RNA localization	3	gi|77735444|ref|NM_001034245.1|, gi|118151319|ref|NM_001078126.1|, gi|149643058|ref|NM_001098929.1|
GO:0051174	regulation of phosphorus metabolic process	13	gi|330688479|ref|NM_001206523.1|, gi|329663943|ref|NM_001205913.1|, gi|31340703|ref|NM_174700.2|, gi|78050074|ref|NM_001035057.1|, gi|115496470|ref|NM_001076340.1|, gi|149643100|ref|NM_001098958.1|, gi|170016222|ref|NM_001122728.1|, gi|122692512|ref|NM_001080243.1|, gi|329663845|ref|NM_001205901.1|, gi|166706926|ref|NM_001114155.1|, gi|149642568|ref|NM_001099121.1|, gi|156523113|ref|NM_001102501.…
GO:0048870	cell motility	5	gi|31343567|ref|NM_175804.2|, gi|170016222|ref|NM_001122728.1|, gi|122692512|ref|NM_001080243.1|, gi|329663764|ref|NM_001205635.1|, gi|115496470|ref|NM_001076340.1|
GO:0031400	negative regulation of protein modification process	5	gi|330688479|ref|NM_001206523.1|, gi|75832117|ref|NM_001024532.2|, gi|77735716|ref|NM_001034381.1|, gi|149642568|ref|NM_001099121.1|, gi|156523113|ref|NM_001102501.1|
GO:0007507	heart development	4	gi|114051579|ref|NM_001046070.1|, gi|115497689|ref|NM_001075235.1|, gi|166706926|ref|NM_001114155.1|, gi|170016222|ref|NM_001122728.1|
GO:0022607	cellular component assembly	19	gi|78369429|ref|NM_001035335.1|, gi|329663236|ref|NM_001206066.1|, gi|122692512|ref|NM_001080243.1|, gi|31340703|ref|NM_174700.2|, gi|82697388|ref|NM_001037480.1|, gi|114051298|ref|NM_001046038.1|, gi|61657917|ref|NM_001012998.2|, gi|118151319|ref|NM_001078126.1|, gi|149643058|ref|NM_001098929.1|, gi|115495958|ref|NM_001075468.1|, gi|329664713|ref|NM_001205498.1|, gi|77736112|ref|NM_001034583.1|,…
GO:0031329	regulation of cellular catabolic process	7	gi|329663764|ref|NM_001205635.1|, gi|82697388|ref|NM_001037480.1|, gi|114051298|ref|NM_001046038.1|, gi|170016222|ref|NM_001122728.1|, gi|149642568|ref|NM_001099121.1|, gi|78369429|ref|NM_001035335.1|, gi|115432043|ref|NM_174450.3|
GO:0006140	regulation of nucleotide metabolic process	6	gi|329663764|ref|NM_001205635.1|, gi|115496470|ref|NM_001076340.1|, gi|170016222|ref|NM_001122728.1|, gi|149642568|ref|NM_001099121.1|, gi|78369429|ref|NM_001035335.1|, gi|115432043|ref|NM_174450.3|
GO:0022404	molting cycle process	3	gi|115494901|ref|NM_001075815.1|, gi|82697312|ref|NM_001037444.1|, gi|126723253|ref|NM_001080242.2|
GO:0043632	modification-dependent macromolecule catabolic process	8	gi|115495746|ref|NM_001076165.1|, gi|76253712|ref|NM_174481.2|, gi|148231174|ref|NM_001098059.1|, gi|329744625|ref|NM_001192578.2|, gi|31340703|ref|NM_174700.2|, gi|149642568|ref|NM_001099121.1|, gi|75832117|ref|NM_001024532.2|, gi|77735716|ref|NM_001034381.1|
GO:0016337	cell-cell adhesion	5	gi|82697388|ref|NM_001037480.1|, gi|115496470|ref|NM_001076340.1|, gi|330688479|ref|NM_001206523.1|, gi|150247128|ref|NM_001099368.1|, gi|148231791|ref|NM_205781.2|
GO:0045792	negative regulation of cell size	3	gi|157279934|ref|NM_001105013.1|, gi|148232392|ref|NM_001097998.1|, gi|149643100|ref|NM_001098958.1|
GO:0007346	regulation of mitotic cell cycle	4	gi|75832117|ref|NM_001024532.2|, gi|77735716|ref|NM_001034381.1|, gi|149643100|ref|NM_001098958.1|, gi|329663943|ref|NM_001205913.1|
GO:0060173	limb development	3	gi|82697312|ref|NM_001037444.1|, gi|329664791|ref|NM_001206019.1|, gi|31343567|ref|NM_175804.2|
GO:0000278	mitotic cell cycle	5	gi|116003928|ref|NM_001076854.1|, gi|75832117|ref|NM_001024532.2|, gi|77735716|ref|NM_001034381.1|, gi|149643100|ref|NM_001098958.1|, gi|329663943|ref|NM_001205913.1|
GO:0016042	lipid catabolic process	6	gi|115496983|ref|NM_001075667.1|, gi|82697388|ref|NM_001037480.1|, gi|300794918|ref|NM_001192736.1|, gi|115495440|ref|NM_001075164.1|, gi|115497689|ref|NM_001075235.1|, gi|94966912|ref|NM_001040558.1|
GO:0005975	carbohydrate metabolic process	9	gi|114050952|ref|NM_001046128.1|, gi|329112490|ref|NM_001191545.1|, gi|115497689|ref|NM_001075235.1|, gi|209954673|ref|NM_177511.2|, gi|300794918|ref|NM_001192736.1|, gi|148232392|ref|NM_001097998.1|, gi|329664499|ref|NM_001205727.1|, gi|328751679|ref|NM_001191143.2|, gi|115495440|ref|NM_001075164.1|
GO:0033554	cellular response to stress	15	gi|62460475|ref|NM_001014892.1|, gi|139948233|ref|NM_001083696.1|, gi|82697388|ref|NM_001037480.1|, gi|82697312|ref|NM_001037444.1|, gi|77404232|ref|NM_001034042.1|, gi|91680536|ref|NM_176669.3|, gi|115497193|ref|NM_001076403.1|, gi|149642568|ref|NM_001099121.1|, gi|115495958|ref|NM_001075468.1|, gi|75832117|ref|NM_001024532.2|, gi|77735716|ref|NM_001034381.1|, gi|149643100|ref|NM_001098958.1|, g…
GO:0030518	steroid hormone receptor signaling pathway	3	gi|82697312|ref|NM_001037444.1|, gi|66792741|ref|NM_001024495.1|, gi|115497273|ref|NM_001075868.1|
GO:0048856	anatomical structure development	43	gi|31343567|ref|NM_175804.2|, gi|76253712|ref|NM_174481.2|, gi|170016222|ref|NM_001122728.1|, gi|31340799|ref|NM_174732.2|, gi|31342489|ref|NM_174256.2|, gi|157279934|ref|NM_001105013.1|, gi|157279978|ref|NM_001105035.1|, gi|300793867|ref|NM_001192939.1|, gi|330688479|ref|NM_001206523.1|, gi|31340841|ref|NM_174747.2|, gi|31342999|ref|NM_174032.2|, gi|114051579|ref|NM_001046070.1|, gi|114053106|re…
GO:0050804	regulation of synaptic transmission	3	gi|170016222|ref|NM_001122728.1|, gi|31342637|ref|NM_174186.2|, gi|122692512|ref|NM_001080243.1|
GO:0046165	alcohol biosynthetic process	3	gi|148232392|ref|NM_001097998.1|, gi|77736442|ref|NM_001034749.1|, gi|115497689|ref|NM_001075235.1|
GO:0031667	response to nutrient levels	5	gi|115497689|ref|NM_001075235.1|, gi|91680536|ref|NM_176669.3|, gi|126723253|ref|NM_001080242.2|, gi|115496983|ref|NM_001075667.1|, gi|31342999|ref|NM_174032.2|
GO:0051649	establishment of localization in cell	19	gi|77735444|ref|NM_001034245.1|, gi|118151319|ref|NM_001078126.1|, gi|149643058|ref|NM_001098929.1|, gi|115495222|ref|NM_001075785.1|, gi|300798124|ref|NM_001192125.1|, gi|198282106|ref|NM_001105323.1|, gi|170016222|ref|NM_001122728.1|, gi|31342637|ref|NM_174186.2|, gi|94966965|ref|NM_001040586.1|, gi|116003928|ref|NM_001076854.1|, gi|115496867|ref|NM_001075831.1|, gi|77736112|ref|NM_001034583.1|…
GO:0032101	regulation of response to external stimulus	3	gi|157279934|ref|NM_001105013.1|, gi|156120380|ref|NM_001101866.1|, gi|126723253|ref|NM_001080242.2|
GO:0007399	nervous system development	19	gi|76253712|ref|NM_174481.2|, gi|170016222|ref|NM_001122728.1|, gi|31342489|ref|NM_174256.2|, gi|157279934|ref|NM_001105013.1|, gi|157279978|ref|NM_001105035.1|, gi|300793867|ref|NM_001192939.1|, gi|31343567|ref|NM_175804.2|, gi|114053106|ref|NM_001046453.1|, gi|300794312|ref|NM_001191182.1|, gi|82697312|ref|NM_001037444.1|, gi|115495440|ref|NM_001075164.1|, gi|122692512|ref|NM_001080243.1|, gi|3…
GO:0033692	cellular polysaccharide biosynthetic process	3	gi|114050952|ref|NM_001046128.1|, gi|115497689|ref|NM_001075235.1|, gi|328751679|ref|NM_001191143.2|
GO:0000003	reproduction	16	gi|31342999|ref|NM_174032.2|, gi|77736563|ref|NM_001034792.1|, gi|126165279|ref|NM_001081733.1|, gi|115497273|ref|NM_001075868.1|, gi|82697312|ref|NM_001037444.1|, gi|118151345|ref|NM_001078137.1|, gi|77735444|ref|NM_001034245.1|, gi|122692512|ref|NM_001080243.1|, gi|332164744|ref|NM_001206782.1|, gi|125630674|ref|NM_001081525.1|, gi|156120906|ref|NM_001102130.1|, gi|300795705|ref|NM_001193031.1|…
GO:0008380	RNA splicing	6	gi|118151319|ref|NM_001078126.1|, gi|149643058|ref|NM_001098929.1|, gi|115495958|ref|NM_001075468.1|, gi|262205516|ref|NM_001166612.1|, gi|77735444|ref|NM_001034245.1|, gi|125991755|ref|NM_001076920.2|
GO:0016192	vesicle-mediated transport	6	gi|300798124|ref|NM_001192125.1|, gi|122692582|ref|NM_001080281.1|, gi|115496867|ref|NM_001075831.1|, gi|77736112|ref|NM_001034583.1|, gi|139948982|ref|NM_001083668.1|, gi|114052341|ref|NM_001045915.1|
GO:0009966	regulation of signal transduction	16	gi|329663764|ref|NM_001205635.1|, gi|126723253|ref|NM_001080242.2|, gi|114051298|ref|NM_001046038.1|, gi|330688479|ref|NM_001206523.1|, gi|329663943|ref|NM_001205913.1|, gi|31343544|ref|NM_175792.2|, gi|329664713|ref|NM_001205498.1|, gi|170016222|ref|NM_001122728.1|, gi|115432043|ref|NM_174450.3|, gi|78050074|ref|NM_001035057.1|, gi|139948982|ref|NM_001083668.1|, gi|82697312|ref|NM_001037444.1|, …
GO:0042981	regulation of apoptosis	22	gi|114051298|ref|NM_001046038.1|, gi|145279640|ref|NM_173896.2|, gi|166706926|ref|NM_001114155.1|, gi|329112519|ref|NM_001192432.2|, gi|156120380|ref|NM_001101866.1|, gi|62460475|ref|NM_001014892.1|, gi|75832117|ref|NM_001024532.2|, gi|77735716|ref|NM_001034381.1|, gi|115495370|ref|NM_001075417.1|, gi|329663845|ref|NM_001205901.1|, gi|149643100|ref|NM_001098958.1|, gi|66792741|ref|NM_001024495.1|…
GO:0008285	negative regulation of cell proliferation	6	gi|82697312|ref|NM_001037444.1|, gi|118151345|ref|NM_001078137.1|, gi|149643100|ref|NM_001098958.1|, gi|170016222|ref|NM_001122728.1|, gi|31343567|ref|NM_175804.2|, gi|156120380|ref|NM_001101866.1|
GO:0006875	cellular metal ion homeostasis	6	gi|330688479|ref|NM_001206523.1|, gi|31340703|ref|NM_174700.2|, gi|115496470|ref|NM_001076340.1|, gi|329664791|ref|NM_001206019.1|, gi|91680536|ref|NM_176669.3|, gi|329663236|ref|NM_001206066.1|
GO:0051248	negative regulation of protein metabolic process	8	gi|330688479|ref|NM_001206523.1|, gi|164420692|ref|NM_174759.2|, gi|75832117|ref|NM_001024532.2|, gi|77735716|ref|NM_001034381.1|, gi|126723253|ref|NM_001080242.2|, gi|82697388|ref|NM_001037480.1|, gi|149642568|ref|NM_001099121.1|, gi|156523113|ref|NM_001102501.1|
GO:0032270	positive regulation of cellular protein metabolic process	6	gi|329663943|ref|NM_001205913.1|, gi|78050074|ref|NM_001035057.1|, gi|75832117|ref|NM_001024532.2|, gi|77735716|ref|NM_001034381.1|, gi|166706926|ref|NM_001114155.1|, gi|329663845|ref|NM_001205901.1|
GO:0006807	nitrogen compound metabolic process	67	gi|31343567|ref|NM_175804.2|, gi|300794104|ref|NM_001192951.1|, gi|115496985|ref|NM_001076382.1|, gi|114051579|ref|NM_001046070.1|, gi|66792741|ref|NM_001024495.1|, gi|156120380|ref|NM_001101866.1|, gi|115496036|ref|NM_001075378.1|, gi|139948233|ref|NM_001083696.1|, gi|118151319|ref|NM_001078126.1|, gi|77404232|ref|NM_001034042.1|, gi|329663764|ref|NM_001205635.1|, gi|114051298|ref|NM_001046038.1…
GO:0051052	regulation of DNA metabolic process	3	gi|77404232|ref|NM_001034042.1|, gi|330688479|ref|NM_001206523.1|, gi|126165279|ref|NM_001081733.1|
GO:0045893	positive regulation of transcription, DNA-dependent	10	gi|31343567|ref|NM_175804.2|, gi|66792741|ref|NM_001024495.1|, gi|115497273|ref|NM_001075868.1|, gi|329112519|ref|NM_001192432.2|, gi|329744625|ref|NM_001192578.2|, gi|77736563|ref|NM_001034792.1|, gi|82697312|ref|NM_001037444.1|, gi|126723253|ref|NM_001080242.2|, gi|300794312|ref|NM_001191182.1|, gi|329664713|ref|NM_001205498.1|
GO:0046649	lymphocyte activation	3	gi|330688479|ref|NM_001206523.1|, gi|149643100|ref|NM_001098958.1|, gi|156120380|ref|NM_001101866.1|
GO:0015844	monoamine transport	3	gi|198282106|ref|NM_001105323.1|, gi|31342637|ref|NM_174186.2|, gi|114051579|ref|NM_001046070.1|
GO:0042127	regulation of cell proliferation	16	gi|330688479|ref|NM_001206523.1|, gi|82697312|ref|NM_001037444.1|, gi|118151345|ref|NM_001078137.1|, gi|149643100|ref|NM_001098958.1|, gi|31343544|ref|NM_175792.2|, gi|78050074|ref|NM_001035057.1|, gi|122692512|ref|NM_001080243.1|, gi|126723253|ref|NM_001080242.2|, gi|145279640|ref|NM_173896.2|, gi|329663943|ref|NM_001205913.1|, gi|170016222|ref|NM_001122728.1|, gi|329663764|ref|NM_001205635.1|, …
GO:0000904	cell morphogenesis involved in differentiation	8	gi|157279934|ref|NM_001105013.1|, gi|115495440|ref|NM_001075164.1|, gi|31342489|ref|NM_174256.2|, gi|31341963|ref|NM_174452.2|, gi|31343544|ref|NM_175792.2|, gi|114051519|ref|NM_001046157.1|, gi|330688479|ref|NM_001206523.1|, gi|114052341|ref|NM_001045915.1|
GO:0055065	metal ion homeostasis	6	gi|330688479|ref|NM_001206523.1|, gi|31340703|ref|NM_174700.2|, gi|115496470|ref|NM_001076340.1|, gi|329664791|ref|NM_001206019.1|, gi|91680536|ref|NM_176669.3|, gi|329663236|ref|NM_001206066.1|
GO:0006325	chromatin organization	4	gi|157279978|ref|NM_001105035.1|, gi|77736563|ref|NM_001034792.1|, gi|82697312|ref|NM_001037444.1|, gi|300797981|ref|NM_001192374.1|
GO:0051168	nuclear export	3	gi|77735444|ref|NM_001034245.1|, gi|118151319|ref|NM_001078126.1|, gi|149643058|ref|NM_001098929.1|
GO:0051253	negative regulation of RNA metabolic process	13	gi|118151319|ref|NM_001078126.1|, gi|31340799|ref|NM_174732.2|, gi|66792741|ref|NM_001024495.1|, gi|115496470|ref|NM_001076340.1|, gi|126723253|ref|NM_001080242.2|, gi|300797981|ref|NM_001192374.1|, gi|31343567|ref|NM_175804.2|, gi|77736563|ref|NM_001034792.1|, gi|82697312|ref|NM_001037444.1|, gi|114051298|ref|NM_001046038.1|, gi|148232392|ref|NM_001097998.1|, gi|156121140|ref|NM_001102248.1|, gi…
GO:0048584	positive regulation of response to stimulus	8	gi|156120380|ref|NM_001101866.1|, gi|114051298|ref|NM_001046038.1|, gi|329663943|ref|NM_001205913.1|, gi|78050074|ref|NM_001035057.1|, gi|330688479|ref|NM_001206523.1|, gi|126723253|ref|NM_001080242.2|, gi|139948982|ref|NM_001083668.1|, gi|122692512|ref|NM_001080243.1|
GO:0006954	inflammatory response	5	gi|156120380|ref|NM_001101866.1|, gi|126723253|ref|NM_001080242.2|, gi|78042545|ref|NM_001035098.1|, gi|329663764|ref|NM_001205635.1|, gi|115496985|ref|NM_001076382.1|
GO:0048871	multicellular organismal homeostasis	3	gi|170016222|ref|NM_001122728.1|, gi|31343544|ref|NM_175792.2|, gi|115496470|ref|NM_001076340.1|
GO:0008284	positive regulation of cell proliferation	11	gi|330688479|ref|NM_001206523.1|, gi|31343544|ref|NM_175792.2|, gi|78050074|ref|NM_001035057.1|, gi|82697312|ref|NM_001037444.1|, gi|122692512|ref|NM_001080243.1|, gi|126723253|ref|NM_001080242.2|, gi|145279640|ref|NM_173896.2|, gi|329663943|ref|NM_001205913.1|, gi|149643100|ref|NM_001098958.1|, gi|170016222|ref|NM_001122728.1|, gi|329663764|ref|NM_001205635.1|
GO:0009123	nucleoside monophosphate metabolic process	3	gi|115496470|ref|NM_001076340.1|, gi|116004418|ref|NM_001077100.1|, gi|170016222|ref|NM_001122728.1|
GO:0051329	interphase of mitotic cell cycle	3	gi|75832117|ref|NM_001024532.2|, gi|77735716|ref|NM_001034381.1|, gi|149643100|ref|NM_001098958.1|
GO:0032501	multicellular organismal process	62	gi|329663236|ref|NM_001206066.1|, gi|31343567|ref|NM_175804.2|, gi|76253712|ref|NM_174481.2|, gi|170016222|ref|NM_001122728.1|, gi|31340799|ref|NM_174732.2|, gi|31342489|ref|NM_174256.2|, gi|157279934|ref|NM_001105013.1|, gi|157279978|ref|NM_001105035.1|, gi|300793867|ref|NM_001192939.1|, gi|330688479|ref|NM_001206523.1|, gi|114053106|ref|NM_001046453.1|, gi|31340841|ref|NM_174747.2|, gi|31342999…
GO:0006281	DNA repair	4	gi|139948233|ref|NM_001083696.1|, gi|77404232|ref|NM_001034042.1|, gi|115497193|ref|NM_001076403.1|, gi|115495958|ref|NM_001075468.1|
GO:0019941	modification-dependent protein catabolic process	8	gi|115495746|ref|NM_001076165.1|, gi|76253712|ref|NM_174481.2|, gi|148231174|ref|NM_001098059.1|, gi|329744625|ref|NM_001192578.2|, gi|31340703|ref|NM_174700.2|, gi|149642568|ref|NM_001099121.1|, gi|75832117|ref|NM_001024532.2|, gi|77735716|ref|NM_001034381.1|
GO:0071844	cellular component assembly at cellular level	12	gi|78369429|ref|NM_001035335.1|, gi|122692512|ref|NM_001080243.1|, gi|31340703|ref|NM_174700.2|, gi|114051298|ref|NM_001046038.1|, gi|61657917|ref|NM_001012998.2|, gi|118151319|ref|NM_001078126.1|, gi|149643058|ref|NM_001098929.1|, gi|115495958|ref|NM_001075468.1|, gi|329664713|ref|NM_001205498.1|, gi|77736112|ref|NM_001034583.1|, gi|329663764|ref|NM_001205635.1|, gi|31343544|ref|NM_175792.2|
GO:0009891	positive regulation of biosynthetic process	11	gi|31343567|ref|NM_175804.2|, gi|66792741|ref|NM_001024495.1|, gi|115497273|ref|NM_001075868.1|, gi|329112519|ref|NM_001192432.2|, gi|329744625|ref|NM_001192578.2|, gi|82697312|ref|NM_001037444.1|, gi|77736563|ref|NM_001034792.1|, gi|126723253|ref|NM_001080242.2|, gi|300794312|ref|NM_001191182.1|, gi|329664713|ref|NM_001205498.1|, gi|82697388|ref|NM_001037480.1|
GO:0051674	localization of cell	5	gi|31343567|ref|NM_175804.2|, gi|170016222|ref|NM_001122728.1|, gi|122692512|ref|NM_001080243.1|, gi|329663764|ref|NM_001205635.1|, gi|115496470|ref|NM_001076340.1|
GO:0072395	signal transduction involved in cell cycle checkpoint	3	gi|75832117|ref|NM_001024532.2|, gi|77735716|ref|NM_001034381.1|, gi|149643100|ref|NM_001098958.1|
GO:0006935	chemotaxis	8	gi|157279934|ref|NM_001105013.1|, gi|31341963|ref|NM_174452.2|, gi|31343544|ref|NM_175792.2|, gi|114051519|ref|NM_001046157.1|, gi|330688479|ref|NM_001206523.1|, gi|122692512|ref|NM_001080243.1|, gi|329663764|ref|NM_001205635.1|, gi|115496470|ref|NM_001076340.1|
GO:0065008	regulation of biological quality	32	gi|157279934|ref|NM_001105013.1|, gi|115495222|ref|NM_001075785.1|, gi|330688479|ref|NM_001206523.1|, gi|31340703|ref|NM_174700.2|, gi|91680536|ref|NM_176669.3|, gi|156139048|ref|NM_001102365.1|, gi|115496470|ref|NM_001076340.1|, gi|148232392|ref|NM_001097998.1|, gi|149643100|ref|NM_001098958.1|, gi|198282106|ref|NM_001105323.1|, gi|114051028|ref|NM_001045998.1|, gi|170016222|ref|NM_001122728.1|,…
GO:0019752	carboxylic acid metabolic process	13	gi|300794104|ref|NM_001192951.1|, gi|115496985|ref|NM_001076382.1|, gi|156120380|ref|NM_001101866.1|, gi|115496983|ref|NM_001075667.1|, gi|115497689|ref|NM_001075235.1|, gi|75832117|ref|NM_001024532.2|, gi|77735716|ref|NM_001034381.1|, gi|154707847|ref|NM_001098995.1|, gi|328751679|ref|NM_001191143.2|, gi|198282106|ref|NM_001105323.1|, gi|156120552|ref|NM_001101952.1|, gi|82697388|ref|NM_00103748…
GO:0072331	signal transduction by p53 class mediator	4	gi|62460475|ref|NM_001014892.1|, gi|75832117|ref|NM_001024532.2|, gi|77735716|ref|NM_001034381.1|, gi|149643100|ref|NM_001098958.1|
GO:0048534	hemopoietic or lymphoid organ development	7	gi|330688479|ref|NM_001206523.1|, gi|122692512|ref|NM_001080243.1|, gi|115496470|ref|NM_001076340.1|, gi|170016222|ref|NM_001122728.1|, gi|62751840|ref|NM_001015574.1|, gi|78050074|ref|NM_001035057.1|, gi|329664791|ref|NM_001206019.1|
GO:0022613	ribonucleoprotein complex biogenesis	5	gi|329112519|ref|NM_001192432.2|, gi|118151319|ref|NM_001078126.1|, gi|149643058|ref|NM_001098929.1|, gi|300797981|ref|NM_001192374.1|, gi|115495958|ref|NM_001075468.1|
GO:0006812	cation transport	7	gi|330688479|ref|NM_001206523.1|, gi|115496470|ref|NM_001076340.1|, gi|329663236|ref|NM_001206066.1|, gi|62751840|ref|NM_001015574.1|, gi|122692512|ref|NM_001080243.1|, gi|77736432|ref|NM_001034744.1|, gi|156121182|ref|NM_001102269.1|
GO:0007411	axon guidance	5	gi|157279934|ref|NM_001105013.1|, gi|31341963|ref|NM_174452.2|, gi|31343544|ref|NM_175792.2|, gi|114051519|ref|NM_001046157.1|, gi|330688479|ref|NM_001206523.1|
GO:0045453	bone resorption	3	gi|170016222|ref|NM_001122728.1|, gi|31343544|ref|NM_175792.2|, gi|115496470|ref|NM_001076340.1|
GO:0045892	negative regulation of transcription, DNA-dependent	12	gi|31340799|ref|NM_174732.2|, gi|66792741|ref|NM_001024495.1|, gi|115496470|ref|NM_001076340.1|, gi|126723253|ref|NM_001080242.2|, gi|300797981|ref|NM_001192374.1|, gi|31343567|ref|NM_175804.2|, gi|77736563|ref|NM_001034792.1|, gi|82697312|ref|NM_001037444.1|, gi|114051298|ref|NM_001046038.1|, gi|148232392|ref|NM_001097998.1|, gi|156121140|ref|NM_001102248.1|, gi|115495222|ref|NM_001075785.1|
GO:0043623	cellular protein complex assembly	5	gi|78369429|ref|NM_001035335.1|, gi|61657917|ref|NM_001012998.2|, gi|122692512|ref|NM_001080243.1|, gi|77736112|ref|NM_001034583.1|, gi|329663764|ref|NM_001205635.1|
GO:0009207	purine ribonucleoside triphosphate catabolic process	6	gi|329663764|ref|NM_001205635.1|, gi|170016222|ref|NM_001122728.1|, gi|31342128|ref|NM_174393.2|, gi|31343544|ref|NM_175792.2|, gi|329664713|ref|NM_001205498.1|, gi|115432043|ref|NM_174450.3|
GO:0006139	nucleobase, nucleoside, nucleotide and nucleic acid metabolic process	55	gi|31343567|ref|NM_175804.2|, gi|66792741|ref|NM_001024495.1|, gi|115496036|ref|NM_001075378.1|, gi|139948233|ref|NM_001083696.1|, gi|118151319|ref|NM_001078126.1|, gi|77404232|ref|NM_001034042.1|, gi|329663764|ref|NM_001205635.1|, gi|114051298|ref|NM_001046038.1|, gi|126723253|ref|NM_001080242.2|, gi|115497273|ref|NM_001075868.1|, gi|329112519|ref|NM_001192432.2|, gi|329744625|ref|NM_001192578.2…
GO:0009889	regulation of biosynthetic process	42	gi|31343567|ref|NM_175804.2|, gi|66792741|ref|NM_001024495.1|, gi|114051298|ref|NM_001046038.1|, gi|126723253|ref|NM_001080242.2|, gi|115497273|ref|NM_001075868.1|, gi|329112519|ref|NM_001192432.2|, gi|329744625|ref|NM_001192578.2|, gi|31340799|ref|NM_174732.2|, gi|115496470|ref|NM_001076340.1|, gi|82697312|ref|NM_001037444.1|, gi|300797981|ref|NM_001192374.1|, gi|77736563|ref|NM_001034792.1|, gi…
GO:0031344	regulation of cell projection organization	3	gi|157279934|ref|NM_001105013.1|, gi|122692512|ref|NM_001080243.1|, gi|329664713|ref|NM_001205498.1|
GO:0010038	response to metal ion	3	gi|300798376|ref|NM_001192393.1|, gi|156121140|ref|NM_001102248.1|, gi|156139048|ref|NM_001102365.1|
GO:0008629	induction of apoptosis by intracellular signals	4	gi|62460475|ref|NM_001014892.1|, gi|115496036|ref|NM_001075378.1|, gi|329744625|ref|NM_001192578.2|, gi|149643100|ref|NM_001098958.1|
GO:0014070	response to organic cyclic compound	4	gi|31342999|ref|NM_174032.2|, gi|91680536|ref|NM_176669.3|, gi|149643100|ref|NM_001098958.1|, gi|126723253|ref|NM_001080242.2|
GO:0006811	ion transport	9	gi|330688479|ref|NM_001206523.1|, gi|77736432|ref|NM_001034744.1|, gi|115496470|ref|NM_001076340.1|, gi|329663236|ref|NM_001206066.1|, gi|156120906|ref|NM_001102130.1|, gi|62751840|ref|NM_001015574.1|, gi|122692512|ref|NM_001080243.1|, gi|156121182|ref|NM_001102269.1|, gi|156120454|ref|NM_001101903.1|
GO:0051046	regulation of secretion	6	gi|115495222|ref|NM_001075785.1|, gi|198282106|ref|NM_001105323.1|, gi|170016222|ref|NM_001122728.1|, gi|31342637|ref|NM_174186.2|, gi|115496867|ref|NM_001075831.1|, gi|114051028|ref|NM_001045998.1|
GO:0045597	positive regulation of cell differentiation	5	gi|330688479|ref|NM_001206523.1|, gi|126723253|ref|NM_001080242.2|, gi|122692512|ref|NM_001080243.1|, gi|115496470|ref|NM_001076340.1|, gi|82697312|ref|NM_001037444.1|
GO:0032502	developmental process	54	gi|31343567|ref|NM_175804.2|, gi|76253712|ref|NM_174481.2|, gi|170016222|ref|NM_001122728.1|, gi|31340799|ref|NM_174732.2|, gi|31342489|ref|NM_174256.2|, gi|157279934|ref|NM_001105013.1|, gi|157279978|ref|NM_001105035.1|, gi|300793867|ref|NM_001192939.1|, gi|330688479|ref|NM_001206523.1|, gi|114053106|ref|NM_001046453.1|, gi|31340841|ref|NM_174747.2|, gi|31342999|ref|NM_174032.2|, gi|114051579|re…
GO:0010243	response to organic nitrogen	4	gi|126723253|ref|NM_001080242.2|, gi|115496985|ref|NM_001076382.1|, gi|149643100|ref|NM_001098958.1|, gi|198282106|ref|NM_001105323.1|
GO:0030522	intracellular receptor mediated signaling pathway	4	gi|82697312|ref|NM_001037444.1|, gi|66792741|ref|NM_001024495.1|, gi|115497273|ref|NM_001075868.1|, gi|126723253|ref|NM_001080242.2|
GO:0031326	regulation of cellular biosynthetic process	42	gi|31343567|ref|NM_175804.2|, gi|66792741|ref|NM_001024495.1|, gi|114051298|ref|NM_001046038.1|, gi|126723253|ref|NM_001080242.2|, gi|115497273|ref|NM_001075868.1|, gi|329112519|ref|NM_001192432.2|, gi|329744625|ref|NM_001192578.2|, gi|31340799|ref|NM_174732.2|, gi|115496470|ref|NM_001076340.1|, gi|300797981|ref|NM_001192374.1|, gi|77736563|ref|NM_001034792.1|, gi|82697312|ref|NM_001037444.1|, gi…
GO:0032269	negative regulation of cellular protein metabolic process	7	gi|330688479|ref|NM_001206523.1|, gi|164420692|ref|NM_174759.2|, gi|75832117|ref|NM_001024532.2|, gi|77735716|ref|NM_001034381.1|, gi|82697388|ref|NM_001037480.1|, gi|149642568|ref|NM_001099121.1|, gi|156523113|ref|NM_001102501.1|
GO:0006886	intracellular protein transport	5	gi|300798124|ref|NM_001192125.1|, gi|94966965|ref|NM_001040586.1|, gi|114051028|ref|NM_001045998.1|, gi|126165279|ref|NM_001081733.1|, gi|170016222|ref|NM_001122728.1|
GO:0043112	receptor metabolic process	3	gi|82697312|ref|NM_001037444.1|, gi|139948982|ref|NM_001083668.1|, gi|114052341|ref|NM_001045915.1|
GO:0019221	cytokine-mediated signaling pathway	4	gi|122692512|ref|NM_001080243.1|, gi|126723253|ref|NM_001080242.2|, gi|62460475|ref|NM_001014892.1|, gi|330688479|ref|NM_001206523.1|
GO:0051276	chromosome organization	6	gi|157279978|ref|NM_001105035.1|, gi|77736563|ref|NM_001034792.1|, gi|82697312|ref|NM_001037444.1|, gi|300797981|ref|NM_001192374.1|, gi|31341963|ref|NM_174452.2|, gi|116003928|ref|NM_001076854.1|
GO:0044238	primary metabolic process	99	gi|31343567|ref|NM_175804.2|, gi|300794104|ref|NM_001192951.1|, gi|115495746|ref|NM_001076165.1|, gi|115496985|ref|NM_001076382.1|, gi|66792741|ref|NM_001024495.1|, gi|330688479|ref|NM_001206523.1|, gi|156120380|ref|NM_001101866.1|, gi|115496036|ref|NM_001075378.1|, gi|115496983|ref|NM_001075667.1|, gi|139948233|ref|NM_001083696.1|, gi|118151319|ref|NM_001078126.1|, gi|77404232|ref|NM_001034042.1…
GO:0007409	axonogenesis	5	gi|157279934|ref|NM_001105013.1|, gi|31341963|ref|NM_174452.2|, gi|31343544|ref|NM_175792.2|, gi|114051519|ref|NM_001046157.1|, gi|330688479|ref|NM_001206523.1|
GO:0001935	endothelial cell proliferation	4	gi|170016222|ref|NM_001122728.1|, gi|329663764|ref|NM_001205635.1|, gi|31343567|ref|NM_175804.2|, gi|115496470|ref|NM_001076340.1|
GO:0010557	positive regulation of macromolecule biosynthetic process	10	gi|31343567|ref|NM_175804.2|, gi|66792741|ref|NM_001024495.1|, gi|115497273|ref|NM_001075868.1|, gi|329112519|ref|NM_001192432.2|, gi|329744625|ref|NM_001192578.2|, gi|82697312|ref|NM_001037444.1|, gi|126723253|ref|NM_001080242.2|, gi|77736563|ref|NM_001034792.1|, gi|300794312|ref|NM_001191182.1|, gi|329664713|ref|NM_001205498.1|
GO:0002237	response to molecule of bacterial origin	4	gi|115496985|ref|NM_001076382.1|, gi|156120380|ref|NM_001101866.1|, gi|126723253|ref|NM_001080242.2|, gi|114051298|ref|NM_001046038.1|
GO:0010562	positive regulation of phosphorus metabolic process	4	gi|329663943|ref|NM_001205913.1|, gi|78050074|ref|NM_001035057.1|, gi|166706926|ref|NM_001114155.1|, gi|329663845|ref|NM_001205901.1|
GO:0031324	negative regulation of cellular metabolic process	22	gi|118151319|ref|NM_001078126.1|, gi|31340799|ref|NM_174732.2|, gi|66792741|ref|NM_001024495.1|, gi|115496470|ref|NM_001076340.1|, gi|126723253|ref|NM_001080242.2|, gi|300797981|ref|NM_001192374.1|, gi|31343567|ref|NM_175804.2|, gi|77736563|ref|NM_001034792.1|, gi|82697312|ref|NM_001037444.1|, gi|114051298|ref|NM_001046038.1|, gi|148232392|ref|NM_001097998.1|, gi|156121140|ref|NM_001102248.1|, gi…
GO:0006310	DNA recombination	3	gi|330688479|ref|NM_001206523.1|, gi|115497193|ref|NM_001076403.1|, gi|126165279|ref|NM_001081733.1|
GO:0002684	positive regulation of immune system process	4	gi|330688479|ref|NM_001206523.1|, gi|156120380|ref|NM_001101866.1|, gi|126723253|ref|NM_001080242.2|, gi|149643100|ref|NM_001098958.1|
GO:0031175	neuron projection development	5	gi|157279934|ref|NM_001105013.1|, gi|31341963|ref|NM_174452.2|, gi|31343544|ref|NM_175792.2|, gi|114051519|ref|NM_001046157.1|, gi|330688479|ref|NM_001206523.1|
GO:0045595	regulation of cell differentiation	8	gi|157279934|ref|NM_001105013.1|, gi|330688479|ref|NM_001206523.1|, gi|82697312|ref|NM_001037444.1|, gi|126723253|ref|NM_001080242.2|, gi|126165231|ref|NM_001081717.1|, gi|122692512|ref|NM_001080243.1|, gi|115496470|ref|NM_001076340.1|, gi|170016222|ref|NM_001122728.1|
GO:0042770	signal transduction in response to DNA damage	5	gi|62460475|ref|NM_001014892.1|, gi|75832117|ref|NM_001024532.2|, gi|77735716|ref|NM_001034381.1|, gi|149643100|ref|NM_001098958.1|, gi|329744625|ref|NM_001192578.2|
GO:0007275	multicellular organismal development	49	gi|31343567|ref|NM_175804.2|, gi|76253712|ref|NM_174481.2|, gi|170016222|ref|NM_001122728.1|, gi|31340799|ref|NM_174732.2|, gi|31342489|ref|NM_174256.2|, gi|157279934|ref|NM_001105013.1|, gi|157279978|ref|NM_001105035.1|, gi|300793867|ref|NM_001192939.1|, gi|330688479|ref|NM_001206523.1|, gi|114053106|ref|NM_001046453.1|, gi|31340841|ref|NM_174747.2|, gi|31342999|ref|NM_174032.2|, gi|114051579|re…
GO:0044057	regulation of system process	7	gi|82697388|ref|NM_001037480.1|, gi|170016222|ref|NM_001122728.1|, gi|31342637|ref|NM_174186.2|, gi|122692512|ref|NM_001080243.1|, gi|198282106|ref|NM_001105323.1|, gi|115496470|ref|NM_001076340.1|, gi|114053106|ref|NM_001046453.1|
GO:0065003	macromolecular complex assembly	15	gi|78369429|ref|NM_001035335.1|, gi|329663236|ref|NM_001206066.1|, gi|82697388|ref|NM_001037480.1|, gi|61657917|ref|NM_001012998.2|, gi|118151319|ref|NM_001078126.1|, gi|149643058|ref|NM_001098929.1|, gi|122692512|ref|NM_001080243.1|, gi|115495958|ref|NM_001075468.1|, gi|77736112|ref|NM_001034583.1|, gi|114052341|ref|NM_001045915.1|, gi|115496867|ref|NM_001075831.1|, gi|160333614|ref|NM_001110532…
GO:0010720	positive regulation of cell development	3	gi|122692512|ref|NM_001080243.1|, gi|126723253|ref|NM_001080242.2|, gi|82697312|ref|NM_001037444.1|
GO:0006412	translation	10	gi|31342128|ref|NM_174393.2|, gi|115495958|ref|NM_001075468.1|, gi|156523113|ref|NM_001102501.1|, gi|115495032|ref|NM_001075118.1|, gi|77735444|ref|NM_001034245.1|, gi|114050848|ref|NM_001046459.1|, gi|329663595|ref|NM_001205611.1|, gi|77736563|ref|NM_001034792.1|, gi|114051555|ref|NM_001046068.1|, gi|300798588|ref|NM_001192915.1|
GO:0050896	response to stimulus	77	gi|91680536|ref|NM_176669.3|, gi|149643100|ref|NM_001098958.1|, gi|300798376|ref|NM_001192393.1|, gi|126723253|ref|NM_001080242.2|, gi|157279934|ref|NM_001105013.1|, gi|62460475|ref|NM_001014892.1|, gi|139948233|ref|NM_001083696.1|, gi|156120380|ref|NM_001101866.1|, gi|82697388|ref|NM_001037480.1|, gi|82697312|ref|NM_001037444.1|, gi|77404232|ref|NM_001034042.1|, gi|114051298|ref|NM_001046038.1|,…
GO:0030099	myeloid cell differentiation	6	gi|115496470|ref|NM_001076340.1|, gi|170016222|ref|NM_001122728.1|, gi|62751840|ref|NM_001015574.1|, gi|78050074|ref|NM_001035057.1|, gi|329664791|ref|NM_001206019.1|, gi|122692512|ref|NM_001080243.1|
GO:0071345	cellular response to cytokine stimulus	4	gi|122692512|ref|NM_001080243.1|, gi|126723253|ref|NM_001080242.2|, gi|62460475|ref|NM_001014892.1|, gi|330688479|ref|NM_001206523.1|
GO:0014706	striated muscle tissue development	5	gi|82697312|ref|NM_001037444.1|, gi|114051579|ref|NM_001046070.1|, gi|115497689|ref|NM_001075235.1|, gi|31343567|ref|NM_175804.2|, gi|170016222|ref|NM_001122728.1|
GO:0009987	cellular process	139	gi|77735444|ref|NM_001034245.1|, gi|118151319|ref|NM_001078126.1|, gi|149643058|ref|NM_001098929.1|, gi|31343567|ref|NM_175804.2|, gi|91680536|ref|NM_176669.3|, gi|166706926|ref|NM_001114155.1|, gi|300794104|ref|NM_001192951.1|, gi|115495440|ref|NM_001075164.1|, gi|31342489|ref|NM_174256.2|, gi|115495746|ref|NM_001076165.1|, gi|115496985|ref|NM_001076382.1|, gi|78369429|ref|NM_001035335.1|, gi|15…
GO:0009308	amine metabolic process	13	gi|300794104|ref|NM_001192951.1|, gi|115496985|ref|NM_001076382.1|, gi|114051579|ref|NM_001046070.1|, gi|156120380|ref|NM_001101866.1|, gi|115497689|ref|NM_001075235.1|, gi|82697388|ref|NM_001037480.1|, gi|75832117|ref|NM_001024532.2|, gi|77735716|ref|NM_001034381.1|, gi|154707847|ref|NM_001098995.1|, gi|94966912|ref|NM_001040558.1|, gi|115495440|ref|NM_001075164.1|, gi|77736442|ref|NM_001034749.…
GO:0006955	immune response	10	gi|156120380|ref|NM_001101866.1|, gi|114051519|ref|NM_001046157.1|, gi|330688479|ref|NM_001206523.1|, gi|126723253|ref|NM_001080242.2|, gi|66792741|ref|NM_001024495.1|, gi|162287160|ref|NM_001111069.1|, gi|274317279|ref|NM_001168616.1|, gi|329663764|ref|NM_001205635.1|, gi|332078502|ref|NM_001206746.1|, gi|82697388|ref|NM_001037480.1|
GO:0005976	polysaccharide metabolic process	5	gi|114050952|ref|NM_001046128.1|, gi|329112490|ref|NM_001191545.1|, gi|115497689|ref|NM_001075235.1|, gi|328751679|ref|NM_001191143.2|, gi|115495440|ref|NM_001075164.1|
GO:0007218	neuropeptide signaling pathway	3	gi|114051028|ref|NM_001045998.1|, gi|219805031|ref|NM_001143875.1|, gi|300794617|ref|NM_001192977.1|
GO:0044271	cellular nitrogen compound biosynthetic process	7	gi|115496985|ref|NM_001076382.1|, gi|115496470|ref|NM_001076340.1|, gi|300794918|ref|NM_001192736.1|, gi|115497689|ref|NM_001075235.1|, gi|77736442|ref|NM_001034749.1|, gi|170016222|ref|NM_001122728.1|, gi|300798376|ref|NM_001192393.1|
GO:0009058	biosynthetic process	55	gi|31343567|ref|NM_175804.2|, gi|115496985|ref|NM_001076382.1|, gi|66792741|ref|NM_001024495.1|, gi|330688479|ref|NM_001206523.1|, gi|156139048|ref|NM_001102365.1|, gi|114050952|ref|NM_001046128.1|, gi|115497689|ref|NM_001075235.1|, gi|114051298|ref|NM_001046038.1|, gi|126723253|ref|NM_001080242.2|, gi|115497273|ref|NM_001075868.1|, gi|329112519|ref|NM_001192432.2|, gi|329744625|ref|NM_001192578.…
GO:0007017	microtubule-based process	4	gi|31341963|ref|NM_174452.2|, gi|116003928|ref|NM_001076854.1|, gi|82697362|ref|NM_001037471.1|, gi|329663943|ref|NM_001205913.1|
GO:0019058	viral infectious cycle	3	gi|77736563|ref|NM_001034792.1|, gi|82697312|ref|NM_001037444.1|, gi|126165279|ref|NM_001081733.1|
GO:0000226	microtubule cytoskeleton organization	4	gi|31341963|ref|NM_174452.2|, gi|116003928|ref|NM_001076854.1|, gi|82697362|ref|NM_001037471.1|, gi|329663943|ref|NM_001205913.1|
GO:0051028	mRNA transport	3	gi|77735444|ref|NM_001034245.1|, gi|118151319|ref|NM_001078126.1|, gi|149643058|ref|NM_001098929.1|
GO:0048878	chemical homeostasis	12	gi|330688479|ref|NM_001206523.1|, gi|31340703|ref|NM_174700.2|, gi|91680536|ref|NM_176669.3|, gi|115496470|ref|NM_001076340.1|, gi|115495440|ref|NM_001075164.1|, gi|329664791|ref|NM_001206019.1|, gi|122692512|ref|NM_001080243.1|, gi|329663236|ref|NM_001206066.1|, gi|62751840|ref|NM_001015574.1|, gi|82697388|ref|NM_001037480.1|, gi|139948982|ref|NM_001083668.1|, gi|170016222|ref|NM_001122728.1|
GO:0045184	establishment of protein localization	12	gi|300798124|ref|NM_001192125.1|, gi|329664713|ref|NM_001205498.1|, gi|139948982|ref|NM_001083668.1|, gi|31340703|ref|NM_174700.2|, gi|77736112|ref|NM_001034583.1|, gi|114052341|ref|NM_001045915.1|, gi|115496867|ref|NM_001075831.1|, gi|122692582|ref|NM_001080281.1|, gi|94966965|ref|NM_001040586.1|, gi|114051028|ref|NM_001045998.1|, gi|126165279|ref|NM_001081733.1|, gi|170016222|ref|NM_001122728.1|
GO:0044242	cellular lipid catabolic process	5	gi|115496983|ref|NM_001075667.1|, gi|82697388|ref|NM_001037480.1|, gi|300794918|ref|NM_001192736.1|, gi|115495440|ref|NM_001075164.1|, gi|115497689|ref|NM_001075235.1|
GO:0060537	muscle tissue development	5	gi|82697312|ref|NM_001037444.1|, gi|170016222|ref|NM_001122728.1|, gi|114051579|ref|NM_001046070.1|, gi|115497689|ref|NM_001075235.1|, gi|31343567|ref|NM_175804.2|
GO:0010563	negative regulation of phosphorus metabolic process	4	gi|330688479|ref|NM_001206523.1|, gi|149643100|ref|NM_001098958.1|, gi|149642568|ref|NM_001099121.1|, gi|156523113|ref|NM_001102501.1|
GO:0032956	regulation of actin cytoskeleton organization	3	gi|61657917|ref|NM_001012998.2|, gi|329664713|ref|NM_001205498.1|, gi|329663764|ref|NM_001205635.1|
GO:0001558	regulation of cell growth	3	gi|157279934|ref|NM_001105013.1|, gi|148232392|ref|NM_001097998.1|, gi|149643100|ref|NM_001098958.1|
GO:0042180	cellular ketone metabolic process	13	gi|300794104|ref|NM_001192951.1|, gi|115496985|ref|NM_001076382.1|, gi|156120380|ref|NM_001101866.1|, gi|115496983|ref|NM_001075667.1|, gi|115497689|ref|NM_001075235.1|, gi|75832117|ref|NM_001024532.2|, gi|77735716|ref|NM_001034381.1|, gi|154707847|ref|NM_001098995.1|, gi|328751679|ref|NM_001191143.2|, gi|198282106|ref|NM_001105323.1|, gi|156120552|ref|NM_001101952.1|, gi|82697388|ref|NM_00103748…
GO:0022414	reproductive process	15	gi|31342999|ref|NM_174032.2|, gi|77736563|ref|NM_001034792.1|, gi|126165279|ref|NM_001081733.1|, gi|115497273|ref|NM_001075868.1|, gi|82697312|ref|NM_001037444.1|, gi|118151345|ref|NM_001078137.1|, gi|77735444|ref|NM_001034245.1|, gi|122692512|ref|NM_001080243.1|, gi|332164744|ref|NM_001206782.1|, gi|125630674|ref|NM_001081525.1|, gi|156120906|ref|NM_001102130.1|, gi|300795705|ref|NM_001193031.1|…
GO:0016567	protein ubiquitination	5	gi|115495746|ref|NM_001076165.1|, gi|329744625|ref|NM_001192578.2|, gi|77404232|ref|NM_001034042.1|, gi|75832117|ref|NM_001024532.2|, gi|77735716|ref|NM_001034381.1|
GO:0055086	nucleobase, nucleoside and nucleotide metabolic process	12	gi|115496036|ref|NM_001075378.1|, gi|329663764|ref|NM_001205635.1|, gi|115496470|ref|NM_001076340.1|, gi|170016222|ref|NM_001122728.1|, gi|139948233|ref|NM_001083696.1|, gi|149642568|ref|NM_001099121.1|, gi|78369429|ref|NM_001035335.1|, gi|116004418|ref|NM_001077100.1|, gi|31342128|ref|NM_174393.2|, gi|31343544|ref|NM_175792.2|, gi|329664713|ref|NM_001205498.1|, gi|115432043|ref|NM_174450.3|
GO:0010498	proteasomal protein catabolic process	5	gi|329744625|ref|NM_001192578.2|, gi|31340703|ref|NM_174700.2|, gi|149642568|ref|NM_001099121.1|, gi|75832117|ref|NM_001024532.2|, gi|77735716|ref|NM_001034381.1|
GO:0000245	spliceosome assembly	3	gi|118151319|ref|NM_001078126.1|, gi|149643058|ref|NM_001098929.1|, gi|115495958|ref|NM_001075468.1|
GO:0021537	telencephalon development	4	gi|76253712|ref|NM_174481.2|, gi|170016222|ref|NM_001122728.1|, gi|82697312|ref|NM_001037444.1|, gi|157279934|ref|NM_001105013.1|
GO:0002682	regulation of immune system process	6	gi|330688479|ref|NM_001206523.1|, gi|156120380|ref|NM_001101866.1|, gi|115496470|ref|NM_001076340.1|, gi|170016222|ref|NM_001122728.1|, gi|126723253|ref|NM_001080242.2|, gi|149643100|ref|NM_001098958.1|
GO:0048610	cellular process involved in reproduction	5	gi|31342999|ref|NM_174032.2|, gi|77736563|ref|NM_001034792.1|, gi|82697312|ref|NM_001037444.1|, gi|122692512|ref|NM_001080243.1|, gi|332164744|ref|NM_001206782.1|
GO:0007519	skeletal muscle tissue development	3	gi|82697312|ref|NM_001037444.1|, gi|31343567|ref|NM_175804.2|, gi|170016222|ref|NM_001122728.1|
GO:0048585	negative regulation of response to stimulus	7	gi|157279934|ref|NM_001105013.1|, gi|126723253|ref|NM_001080242.2|, gi|115432043|ref|NM_174450.3|, gi|82697312|ref|NM_001037444.1|, gi|170016222|ref|NM_001122728.1|, gi|330688479|ref|NM_001206523.1|, gi|31340799|ref|NM_174732.2|
GO:0051707	response to other organism	7	gi|115497057|ref|NM_001076061.1|, gi|148232392|ref|NM_001097998.1|, gi|115496985|ref|NM_001076382.1|, gi|156120380|ref|NM_001101866.1|, gi|126723253|ref|NM_001080242.2|, gi|330688479|ref|NM_001206523.1|, gi|114051298|ref|NM_001046038.1|
GO:0071826	ribonucleoprotein complex subunit organization	3	gi|118151319|ref|NM_001078126.1|, gi|149643058|ref|NM_001098929.1|, gi|115495958|ref|NM_001075468.1|
GO:0006006	glucose metabolic process	5	gi|148232392|ref|NM_001097998.1|, gi|329664499|ref|NM_001205727.1|, gi|114050952|ref|NM_001046128.1|, gi|329112490|ref|NM_001191545.1|, gi|115497689|ref|NM_001075235.1|
GO:0034622	cellular macromolecular complex assembly	8	gi|78369429|ref|NM_001035335.1|, gi|61657917|ref|NM_001012998.2|, gi|118151319|ref|NM_001078126.1|, gi|149643058|ref|NM_001098929.1|, gi|122692512|ref|NM_001080243.1|, gi|115495958|ref|NM_001075468.1|, gi|77736112|ref|NM_001034583.1|, gi|329663764|ref|NM_001205635.1|
GO:0016032	viral reproduction	5	gi|77736563|ref|NM_001034792.1|, gi|126165279|ref|NM_001081733.1|, gi|82697312|ref|NM_001037444.1|, gi|75832117|ref|NM_001024532.2|, gi|77735716|ref|NM_001034381.1|
GO:0042445	hormone metabolic process	3	gi|156139048|ref|NM_001102365.1|, gi|114051028|ref|NM_001045998.1|, gi|198282106|ref|NM_001105323.1|
GO:0002573	myeloid leukocyte differentiation	3	gi|115496470|ref|NM_001076340.1|, gi|170016222|ref|NM_001122728.1|, gi|122692512|ref|NM_001080243.1|
GO:0060341	regulation of cellular localization	8	gi|115495222|ref|NM_001075785.1|, gi|329664713|ref|NM_001205498.1|, gi|139948982|ref|NM_001083668.1|, gi|198282106|ref|NM_001105323.1|, gi|170016222|ref|NM_001122728.1|, gi|31342637|ref|NM_174186.2|, gi|115496867|ref|NM_001075831.1|, gi|114051028|ref|NM_001045998.1|
GO:0000084	S phase of mitotic cell cycle	3	gi|75832117|ref|NM_001024532.2|, gi|77735716|ref|NM_001034381.1|, gi|149643100|ref|NM_001098958.1|
GO:0033124	regulation of GTP catabolic process	3	gi|329663764|ref|NM_001205635.1|, gi|170016222|ref|NM_001122728.1|, gi|115432043|ref|NM_174450.3|
GO:0000077	DNA damage checkpoint	3	gi|75832117|ref|NM_001024532.2|, gi|77735716|ref|NM_001034381.1|, gi|149643100|ref|NM_001098958.1|
GO:0034504	protein localization to nucleus	3	gi|329744625|ref|NM_001192578.2|, gi|126165279|ref|NM_001081733.1|, gi|170016222|ref|NM_001122728.1|
GO:0021510	spinal cord development	3	gi|114053106|ref|NM_001046453.1|, gi|300794312|ref|NM_001191182.1|, gi|170016222|ref|NM_001122728.1|
GO:0009890	negative regulation of biosynthetic process	13	gi|31340799|ref|NM_174732.2|, gi|66792741|ref|NM_001024495.1|, gi|115496470|ref|NM_001076340.1|, gi|126723253|ref|NM_001080242.2|, gi|300797981|ref|NM_001192374.1|, gi|31343567|ref|NM_175804.2|, gi|77736563|ref|NM_001034792.1|, gi|82697312|ref|NM_001037444.1|, gi|114051298|ref|NM_001046038.1|, gi|148232392|ref|NM_001097998.1|, gi|156121140|ref|NM_001102248.1|, gi|300794918|ref|NM_001192736.1|, gi…
GO:0042493	response to drug	4	gi|82697312|ref|NM_001037444.1|, gi|126723253|ref|NM_001080242.2|, gi|149643100|ref|NM_001098958.1|, gi|300794918|ref|NM_001192736.1|
GO:0060548	negative regulation of cell death	12	gi|122692512|ref|NM_001080243.1|, gi|114051298|ref|NM_001046038.1|, gi|145279640|ref|NM_173896.2|, gi|166706926|ref|NM_001114155.1|, gi|329112519|ref|NM_001192432.2|, gi|156120380|ref|NM_001101866.1|, gi|149643100|ref|NM_001098958.1|, gi|31340703|ref|NM_174700.2|, gi|82697312|ref|NM_001037444.1|, gi|118151345|ref|NM_001078137.1|, gi|126723253|ref|NM_001080242.2|, gi|160333614|ref|NM_001110532.1|
GO:0042327	positive regulation of phosphorylation	4	gi|329663943|ref|NM_001205913.1|, gi|78050074|ref|NM_001035057.1|, gi|166706926|ref|NM_001114155.1|, gi|329663845|ref|NM_001205901.1|

## Sheet: C
Table S9C Biological process of GO enrichment analysis involved in lipid metabolism and adipogenesis
GO ID	Term	#Seqs	Sequences
GO:0010876	lipid localization	4	gi|82697388|ref|NM_001037480.1|, gi|115496983|ref|NM_001075667.1|, gi|139948982|ref|NM_001083668.1|, gi|115495440|ref|NM_001075164.1|
GO:0006631	fatty acid metabolic process	6	gi|115496983|ref|NM_001075667.1|, gi|115497689|ref|NM_001075235.1|, gi|198282106|ref|NM_001105323.1|, gi|115496985|ref|NM_001076382.1|, gi|156120552|ref|NM_001101952.1|, gi|82697388|ref|NM_001037480.1|
GO:0006629	lipid metabolic process	16	gi|115496983|ref|NM_001075667.1|, gi|82697388|ref|NM_001037480.1|, gi|156139048|ref|NM_001102365.1|, gi|300794918|ref|NM_001192736.1|, gi|115495440|ref|NM_001075164.1|, gi|122692512|ref|NM_001080243.1|, gi|77736442|ref|NM_001034749.1|, gi|115497689|ref|NM_001075235.1|, gi|198282106|ref|NM_001105323.1|, gi|115496985|ref|NM_001076382.1|, gi|115495900|ref|NM_001076196.1|, gi|328751679|ref|NM_0011911…
GO:0006633	fatty acid biosynthetic process	3	gi|198282106|ref|NM_001105323.1|, gi|115496985|ref|NM_001076382.1|, gi|82697388|ref|NM_001037480.1|
GO:0006664	glycolipid metabolic process	3	gi|300794918|ref|NM_001192736.1|, gi|115495440|ref|NM_001075164.1|, gi|122692512|ref|NM_001080243.1|
GO:0044255	cellular lipid metabolic process	12	gi|115496983|ref|NM_001075667.1|, gi|82697388|ref|NM_001037480.1|, gi|300794918|ref|NM_001192736.1|, gi|115495440|ref|NM_001075164.1|, gi|122692512|ref|NM_001080243.1|, gi|77736442|ref|NM_001034749.1|, gi|115497689|ref|NM_001075235.1|, gi|198282106|ref|NM_001105323.1|, gi|115496985|ref|NM_001076382.1|, gi|115495900|ref|NM_001076196.1|, gi|328751679|ref|NM_001191143.2|, gi|156120552|ref|NM_0011019…
GO:0006869	lipid transport	3	gi|82697388|ref|NM_001037480.1|, gi|115496983|ref|NM_001075667.1|, gi|139948982|ref|NM_001083668.1|
GO:0006687	glycosphingolipid metabolic process	3	gi|300794918|ref|NM_001192736.1|, gi|115495440|ref|NM_001075164.1|, gi|122692512|ref|NM_001080243.1|
GO:0008610	lipid biosynthetic process	7	gi|156139048|ref|NM_001102365.1|, gi|77736442|ref|NM_001034749.1|, gi|198282106|ref|NM_001105323.1|, gi|115496985|ref|NM_001076382.1|, gi|115495900|ref|NM_001076196.1|, gi|328751679|ref|NM_001191143.2|, gi|82697388|ref|NM_001037480.1|
GO:0030258	lipid modification	3	gi|82697388|ref|NM_001037480.1|, gi|115497689|ref|NM_001075235.1|, gi|115495900|ref|NM_001076196.1|
GO:0006665	sphingolipid metabolic process	4	gi|300794918|ref|NM_001192736.1|, gi|115495440|ref|NM_001075164.1|, gi|122692512|ref|NM_001080243.1|, gi|77736442|ref|NM_001034749.1|
GO:0006643	membrane lipid metabolic process	4	gi|300794918|ref|NM_001192736.1|, gi|115495440|ref|NM_001075164.1|, gi|122692512|ref|NM_001080243.1|, gi|77736442|ref|NM_001034749.1|
GO:0006644	phospholipid metabolic process	3	gi|82697388|ref|NM_001037480.1|, gi|77736442|ref|NM_001034749.1|, gi|115495900|ref|NM_001076196.1|
GO:0016042	lipid catabolic process	6	gi|115496983|ref|NM_001075667.1|, gi|82697388|ref|NM_001037480.1|, gi|300794918|ref|NM_001192736.1|, gi|115495440|ref|NM_001075164.1|, gi|115497689|ref|NM_001075235.1|, gi|94966912|ref|NM_001040558.1|
GO:0044242	cellular lipid catabolic process	5	gi|115496983|ref|NM_001075667.1|, gi|82697388|ref|NM_001037480.1|, gi|300794918|ref|NM_001192736.1|, gi|115495440|ref|NM_001075164.1|, gi|115497689|ref|NM_001075235.1|
