# Supplementary material for: Comparative Transcriptome Analysis Reveals Significant Differences in MicroRNA Expression and Their Target Genes between Adipose and Muscular Tissues in Cattle
Source: PLoS One. 2014 Jul 9;9(7):e102142. doi: 10.1371/journal.pone.0102142 (PMC4090223; doi:10.1371/journal.pone.0102142)
Supplement: Table S10 — Predicted targets for bta-miR-378. (XLSX) [file pone.0102142.s010.xlsx]

## Sheet: A
Table S10A Predicted targets for bta-miR-378
miRNA_name	Target_name	Target_len	Match_pos	MFE
bta-miR-378	NM_174145	2601	2205	-23.9
miRNA 3' CGGA-AGACUGAGGUUCAGGUCA 5'
||| || ||| : :||||||
target 5' UCCUGUCCGACAUGUGGUCCAGC 3'
>bta-miR-378	NM_001099369	3474	253	-29.2
miRNA 3' CGGAAGAC-UGAGGUUCAGGUCA 5'
:||:|| ||| |||||||||
target 5' -GUUUUUGCACUGCAAGUCCAGA 3'
>bta-miR-378	NM_174720	4488	1604	-19.5
miRNA 3' CGGAAGACUGAGGUUCAGGUCA 5'
:||| || | |||||:|
target 5' -GUUUCAGAA--C-AGUCCGGA 3'
>bta-miR-378	NM_001010992	1030	273	-24.7
miRNA 3' CGGAAGACUGAGGUUCAGGUCA 5'
|| |||| |||||:|
target 5' -----AUGUCUCC-AGUCCGGA 3'
>bta-miR-378	NM_001077834	2148	1217	-23.5
miRNA 3' CGGAAGACUGA-GG-U---UCAGGUCA- 5'
|| || |||| || | |||:||||
target 5' ACCCUCGGACUUCCAAUGAAGUUCAGUA 3'
>bta-miR-378	NM_001040547	573	76	-16.8
miRNA 3' CGGAAGACUGAGGUUCAGGUCA 5'
|:||||||
target 5' ------------GAGGUCCAGC 3'
>bta-miR-378	NM_174585	1750	825	-28.1
miRNA 3' CGGAAGACUGAGGUUCAGGUCA 5'
|||||| |||:| |||:|||
target 5' CCCUUCUCACUUC-AGUUCAGA 3'
>bta-miR-378	NM_174715	1294	548	-20.6
miRNA 3' -CGGAA-GACUGAGGUUCAGGUCA 5'
||| || |: |:||||||
target 5' GGCCCACCUCAUGG-AGGUCCAGG 3'
>bta-miR-378	NM_001077859	2106	776	-24.3
miRNA 3' CGGAAGACUGAGGUUCAGGUCA 5'
|: ||| :||||||
target 5' ------CGGGUCCCGGUCCAGA 3'
>bta-miR-378	NM_174526	860	387	-22.2
miRNA 3' CGGAAGACUGAGGUUCAGGUCA 5'
|| ||| | :||||||
target 5' -GCUGG-GACACGUGGUCCAGC 3'
>bta-miR-378	NM_001025349	546	1	-15.2
miRNA 3' CGGAAGACUGAGGUUCAGGUCA 5'
|||||||
target 5' --------------AGUCCAGC 3'
>bta-miR-378	NM_001015639	1440	1288	-22.2
miRNA 3' CGGAAGACUGAGGUUCAGGUCA- 5'
||| || ||||||:||||
target 5' UCCUA-UG---CCAAGUUCAGUG 3'
>bta-miR-378	NM_174163	954	928	-17.2
miRNA 3' CGGAAGACUGAGGUUCAGGUCA 5'
|||| |:| ||||:|||
target 5' --AUUCU-AUUA-AAGUUCAGC 3'
>bta-miR-378	NM_001034752	1516	287	-21.2
miRNA 3' -CGGAAGAC-UG---AGG-UUCAGGUCA 5'
||:|| | |: || |:||||||
target 5' GGCUUUGAGCAUCCAUCAGAGGUCCAGC 3'
>bta-miR-378	NM_001204119	1236	829	-21
miRNA 3' CGGAAGACUGAGGU--UCAGGUCA 5'
||: |||| ||||:||
target 5' -----AUGG-UCCAUAAGUCUAGG 3'
>bta-miR-378	NM_001143857	4996	2861	-25.4
miRNA 3' -CGGAAGACUG---AGGUUCAGGUCA 5'
||: |||: | |||||||||
target 5' UGCUG--UGAUAAUUGCAAGUCCAGA 3'
>bta-miR-378	NM_001014938	2402	337	-17.3
miRNA 3' -CGGAAGA-CUGAG-GU---UCAGGUCA 5'
|:|| || | | :| |||:|||
target 5' CGUCUGCUCGUGUAGUAACCAGUUCAGC 3'
>bta-miR-378	NM_001014918	2946	1318	-18.4
miRNA 3' CGGAAGACUGAGGU--UCAGGUCA 5'
|| ||| |||:|||
target 5' ------AGAG-CCAGAAGUUCAGG 3'
>bta-miR-378	NM_001191523	8967	6778	-18.3
miRNA 3' CGGAAGACUGAGGUUCAGGUCA 5'
:|||||||
target 5' ------------AGAGUCCAGG 3'
>bta-miR-378	NM_001101231	2406	1429	-26.2
miRNA 3' -CGGA-AGA-CUGAGGUUCAGGUCA 5'
||| || || || :||||||
target 5' CGCCAAUCAGGAGACCCGGUCCAGG 3'
>bta-miR-378	NM_001034606	1596	248	-16.9
miRNA 3' CGGAAGACUGAG-GUUCAGGUCA 5'
||| | |||:|||
target 5' ------GGACGUAC-AGUUCAGC 3'
>bta-miR-378	NM_001097575	4440	3733	-30.8
miRNA 3' -CGGA-AGACUGAGGUUCAGGUCA 5'
|:|| | |:|||| |||||||
target 5' UGUCUGUGAGGCUCCCAGUCCAGG 3'
>bta-miR-378	NM_001193249	5533	5044	-22.4
miRNA 3' CGGAAGACUGAG-GU--UCAGGUCA- 5'
||| ||| | |||:||||
target 5' ----ACUGCCUCCCUUUAGUUCAGUG 3'
>bta-miR-378	NM_001075987	4151	2400	-30.7
miRNA 3' -CGGAAGACUGAGGUUCAGGUCA- 5'
|| | :|||||:|||||||
target 5' GGCAGGCC-GCUCCAGGUCCAGUA 3'
>bta-miR-378	NM_001076289	3836	1177	-18.5
miRNA 3' CGGAAGACUGAGGUUCAGGUCA 5'
||: ||||:|||
target 5' --------UCUUGAAGUUCAGG 3'
>bta-miR-378	NM_001191287	1250	89	-23.1
miRNA 3' -CGGAAGACUGAGG-UUCAGGUCA 5'
|| | ||: || |:||||||
target 5' GGCGUGGUGGAGCCGAGGUCCAGA 3'
>bta-miR-378	NM_001076225	2733	417	-25.1
miRNA 3' -CGGA---AGAC-UGAGGU-UCAGGUCA 5'
|||| |||| || || |||:|||
target 5' UGCCUAAGUCUGCACAGCACAGUUCAGC 3'
>bta-miR-378	NM_001193238	1754	1518	-21.2
miRNA 3' CGGAAGACUGAGGU-UCAGGUCA- 5'
|:||: ||||||||
target 5' -------AAUUCUUCAGUCCAGUG 3'
>bta-miR-378	NM_001192261	5120	3738	-21.1
miRNA 3' -CGGAAGACUGAGGUUCAGGUCA 5'
|||| : |:|:| ||||:||
target 5' AGCCUGU--AUUUC-AGUCUAGA 3'
>bta-miR-378	NM_174353	3490	717	-24.2
miRNA 3' CGGAA-G--AC--UGAGG-UUCAGGUCA 5'
|| | || ||||| ||||||:|
target 5' CCCGUGCAGUGGCACUCCAAAGUCCGGC 3'
>bta-miR-378	NM_001193056	1600	573	-23.3
miRNA 3' -CGGAAG--ACUG--AGGUUCAGGUCA 5'
|: ||: ||: | :|||||||
target 5' CGUGUUUGUUGGAGAUUUGAGUCCAGA 3'
>bta-miR-378	NM_174002	5249	4067	-22
miRNA 3' CGGAAGACUG---AGGU--UCAGGUCA 5'
: |||| | |||| |||||||
target 5' CUGUUCUAUCCCAUCCAACAGUCCAGA 3'
>bta-miR-378	NM_176655	1345	299	-22.7
miRNA 3' -CGGAAGACUGAGGU-UCAGGUCA- 5'
||| ||| || :: |||:||||
target 5' AGCCC-CUGCCUGUGCAGUUCAGUG 3'
>bta-miR-378	NM_174782	4106	1530	-17.5
miRNA 3' CGGAAGACUGAGGU--UCAGGUCA 5'
||:| ||||:||
target 5' ---------AUCUAGAAGUCUAGG 3'
>bta-miR-378	NM_178318	2194	1684	-31.7
miRNA 3' -CGGAAGACUGAGGUUCAGGUCA- 5'
|:|| |||:| || :|||||||
target 5' AGUCUCCUGGCCCCUGGUCCAGUC 3'
>bta-miR-378	NM_001075742	1951	1132	-25.7
miRNA 3' -CGGAAGAC---UGA--GGU--UCAGGUCA- 5'
||||| || || ||| |||:||||
target 5' GGCCUUGUGCUUACCCACCAACAGUUCAGUA 3'
>bta-miR-378	NM_001101198	1875	1699	-19.7
miRNA 3' CGGAAGACUGAGGU-UCAGGUCA 5'
||:||: |: |||:|||
target 5' --AUUUUGGGUUACUAGUUCAGC 3'
>bta-miR-378	NM_001168426	4815	4603	-23.4
miRNA 3' CGGAAGACUGAGGUUCAGGUCA 5'
||| ||: |:||||||
target 5' ----GCUG-CUUAAGGUCCAGG 3'
>bta-miR-378	NM_001164670	3861	1526	-28.6
miRNA 3' -CGGAAGACUGAG-GUUCAGGUCA 5'
|: | |||: || |||||||||
target 5' UGUGUCCUGGGUCACAAGUCCAGA 3'
>bta-miR-378	NM_001099712	2534	1692	-21.7
miRNA 3' CGGAAGACUGAGGU-UCAGGUCA 5'
|||| :||||||
target 5' ---------AUCCAGGGUCCAGG 3'
>bta-miR-378	NM_174279	3998	2002	-19.8
miRNA 3' CGGAAGACUGAGGUUCAGGUCA 5'
|||||||:|
target 5' -----------GCAAGUCCGGG 3'
>bta-miR-378	NM_175784	1492	1205	-17.1
miRNA 3' CGGAAG--A-CUGAGGU-UCAGGUCA- 5'
:|||| | || :| ||||:|||
target 5' UUCUUCAAUAGAAA-UAUAGUCUAGUA 3'
>bta-miR-378	NM_001193123	5450	3462	-19.7
miRNA 3' CGGAAGACUGA-GGUUCAGGUCA 5'
||| | :||||||
target 5' -------AACUACGUGGUCCAGA 3'
>bta-miR-378	NM_001081742	1419	1250	-20.2
miRNA 3' CGGAAGACUGAGGU--UCAGGUCA 5'
|:| ||| || :||||||
target 5' UCUUGGUGAA--CACUGGUCCAGC 3'
>bta-miR-378	NM_001101110	1993	1630	-19.3
miRNA 3' CGGAAGACUGAGGUUCAGGUCA 5'
|| | | |||||:|
target 5' ------AGAGUGC-AGUCCGGG 3'
>bta-miR-378	NM_001083694	7213	3937	-26.5
miRNA 3' -CGGAAGACUGAGGUUCAGGUCA- 5'
|| |||| |||: |||:||||
target 5' AGCA-UCUG-CUCUCAGUUCAGUU 3'
>bta-miR-378	NM_001076056	1435	1304	-26.6
miRNA 3' CGGAAGACUGAGGU--UCAGGUCA- 5'
|:||| | | | :|||||||
target 5' UCUUUCCGUGUGCUCUGGUCCAGUG 3'
>bta-miR-378	NM_001205189	1891	791	-19.5
miRNA 3' CGGAAGACUG-AGGU---UCAGGUCA 5'
|||| || | :||||||
target 5' ----GCUGAGGUCGAGCUGGUCCAGC 3'
>bta-miR-378	NM_001191514	1860	955	-21.2
miRNA 3' CGGAAGACUGAGGU---UCAGGUCA 5'
|||| || :||||||
target 5' ----CCUGAA--CAAGAGGUCCAGC 3'
>bta-miR-378	NM_001075605	1949	1017	-21.1
miRNA 3' -CGGAAGACUGA-GGU-UCAGGUCA- 5'
||| ||: : :|||||||
target 5' CGCCA--UGGAUGUGGUGGUCCAGUU 3'
>bta-miR-378	NM_001191543	8307	663	-26.6
miRNA 3' CGGAAGACUGAG-GUUCAGGUCA- 5'
|||| ||||||||||
target 5' -------UACUCUCAAGUCCAGUG 3'
>bta-miR-378	NM_001191383	6935	4920	-24.4
miRNA 3' -CGGA--AGACUGAGGUUCAGGUCA 5'
||| ||||: || |||:|||
target 5' UGCCCCAUCUGGAGCCCAGUUCAGC 3'
>bta-miR-378	NM_001205381	1736	1149	-19.2
miRNA 3' -CGGAAGACUGAG-GU--UCAGGUCA 5'
||| ||| | || ||||:||
target 5' UGCCAAGUGAAGCACAGCAGUCUAGG 3'
>bta-miR-378	NM_001205397	4333	3355	-20.9
miRNA 3' CGGAAGACUGAGGUUCAGGUCA 5'
|| |||||||:|
target 5' ------AGAA--CAAGUCCGGC 3'
>bta-miR-378	NM_001206325	2970	2869	-22.1
miRNA 3' CGGAAGACUGAGGUUCAGGUCA 5'
||||| |||:|||
target 5' ------AGACUCACAGUUCAGG 3'
>bta-miR-378	NM_001206353	4175	1925	-22.1
miRNA 3' CGGAAGACUGAGGUUCAGGUCA 5'
| ||||| ||: |||:|||
target 5' UCGUUCUG-CUU--AGUUCAGA 3'
>bta-miR-378	NM_001192645	3715	57	-20.8
miRNA 3' -CGGAAGA-CUGAGGUUCAGGUCA 5'
||| | || |: |||||:|
target 5' AGCCC-CGGGAGUU--AGUCCGGG 3'
>bta-miR-378	NM_001191408	2677	1710	-25.1
miRNA 3' CGGAAGACUGAGGUUCAGGUCA- 5'
|| ||: :||||||||
target 5' -----AUGUCUUGGAGUCCAGUC 3'
>bta-miR-378	NM_001205566	2982	1719	-22.3
miRNA 3' CGGAAGACUGAGGUUCAGGUCA- 5'
|||: :|||||||
target 5' --------CCUCUUGGUCCAGUU 3'
>bta-miR-378	NM_001206103	4506	614	-28.2
miRNA 3' CGGAAGACUG---AGGUUCAGGUCA- 5'
||| ||||:|||||||
target 5' ------AGACUCAUCCAGGUCCAGUU 3'
>bta-miR-378	NM_001206128	2375	2291	-16.7
miRNA 3' CGGAAGACUGAGGUUCAGGUCA 5'
|:||||||
target 5' ------------AAGGUCCAGC 3'
>bta-miR-378	NM_001205892	2253	48	-18.4
miRNA 3' CGGAAGACUGAGGUUCAGGUCA 5'
:|||||||
target 5' ------------GGAGUCCAGG 3'
>bta-miR-378	NM_001206153	6164	3139	-23.1
miRNA 3' CGGAAGACUGAGGUUCAGGUCA 5'
||||: :||||||
target 5' ------AGACUU--GGUCCAGG 3'
>bta-miR-378	NM_001206215	6868	2447	-26.8
miRNA 3' -CGGAAGACUGAG--GUUCAGGUCA 5'
|:| ||||| ||:||||||
target 5' UGUCAG-UGACUGGACAGGUCCAGG 3'
>bta-miR-378	NM_001206412	5030	2102	-25.1
miRNA 3' CGGAAGACUGAGGU-UCAGGUCA 5'
|| | ||| ||| :||||||
target 5' UCCGCCAGAC-CCAGGGUCCAGG 3'
>bta-miR-378	NM_001205998	5389	1095	-17.1
miRNA 3' CGGAAGACUGAGGUUCAGGUCA 5'
||||||||
target 5' ------------GAAGUCCAGC 3'
>bta-miR-378	NM_001191290	5958	1557	-24.1
miRNA 3' CGGAAGACUGAGG--UUCAGGUCA 5'
|||| |||| ||||:|||
target 5' --AUUCUUUCUCCCAAAGUUCAGA 3'
>bta-miR-378	NM_001206339	3755	3235	-19.1
miRNA 3' -CGGAAGACUGAGGUUCAGGUCA 5'
|| | || | :||||||
target 5' CGCAG-CAGAGGCAUGGUCCAGA 3'
>bta-miR-378	NM_001206356	949	108	-17.7
miRNA 3' CGGAAGACUGAGGUUCAGGUCA 5'
|:||||||
target 5' ------------GAGGUCCAGG 3'
>bta-miR-378	NM_001191433	4143	3414	-25.8
miRNA 3' CGGAAGACUGAGGU---UCAGGUCA 5'
|||| || ||| |||||||
target 5' ACCUUGAGAGCCCACGUAGUCCAGC 3'
>bta-miR-378	NM_001191482	2403	942	-16.7
miRNA 3' -CGGAAGAC-UG---AGGU--UCAGGUCA 5'
|||||:| || | : |||:|||
target 5' AGCCUUUUUCACAAAUAAGAAAGUUCAGA 3'
>bta-miR-378	NM_001191382	2795	1842	-34.5
miRNA 3' -CGGAAGACUGAGGUUCAGGUCA 5'
||| |||| |||||||||:|
target 5' GGCCC-CUGAGUCCAAGUCCGGC 3'
>bta-miR-378	NM_001191484	3529	1095	-21
miRNA 3' -CGGAAGAC-UGAGGUUCAGGUCA 5'
|| ||| |:| | :||||||
target 5' UGCAGACUGCAUUGC-GGUCCAGC 3'
>bta-miR-378	NM_001097994	1834	48	-25.5
miRNA 3' -CGGAA-GA-CUGAGGU---UCAGGUCA 5'
||| | ||||: | |||||||
target 5' AGCCAUGCGCGACUUGAAAGAGUCCAGG 3'
>bta-miR-378	NM_001206556	4402	3315	-23.8
miRNA 3' CGGAAGACUGAGGUUCAGGUCA 5'
||| |||||||||
target 5' -------CACUGCAAGUCCAGC 3'
>bta-miR-378	NM_001206563	9906	2777	-24.4
miRNA 3' -CGG---AAGACUG-AGG---U---UCAGGUCA- 5'
||: || |||| ||| | :|||||||
target 5' GGCUGUAUUGUGACAUCCGUCAGCUGGUCCAGUU 3'
>bta-miR-378	NM_001206595	3741	917	-20
miRNA 3' CGGAAGACUGA--GGUUCAGGUCA 5'
||: || |||:|||
target 5' ------AGAUGAGCCCAGUUCAGA 3'
>bta-miR-378	NM_001206695	3442	804	-21.5
miRNA 3' CGGAAGACUGAGGUUCAGGUCA 5'
|: ||||||:|||
target 5' ------CGGGGCCAAGUUCAGC 3'
>bta-miR-378	NM_001206522	2774	1975	-17.6
miRNA 3' CGGAAGACUGAGGUUCAGGUCA 5'
|:||||||
target 5' ------------AAGGUCCAGG 3'
>bta-miR-378	NM_001206782	2467	198	-27.9
miRNA 3' CGGAAGAC-UGAGGU---UCAGGUCA 5'
|:|||| :||||| ||||:||
target 5' ACUUUCUCCGCUCCACUCAGUCUAGG 3'
>bta-miR-378	NM_001206784	1839	908	-17.1
miRNA 3' -CGGAAGACUG--AGGUUCAGGUCA 5'
|| || || | | |||:|||
target 5' AGCA-UCAGAAGAUGC-AGUUCAGG 3'
>bta-miR-378	NM_001206811	3513	1845	-26.1
miRNA 3' -CGGAAGACUGAGGUUCAGGUCA 5'
||| || |: ||| :||||||
target 5' GGCCCUCCGG-UCC-GGUCCAGG 3'
>bta-miR-378	NM_001207031	6705	6562	-26.3
miRNA 3' CGGAAGACUGA--GGUUCAGGUCA- 5'
:|||||| :| :|||||:||||
target 5' CUCUUCUG-UUAAUCAAGUUCAGUC 3'
>bta-miR-378	NM_001101289	2130	1024	-21.6
miRNA 3' CGGAAGACU---GAGGUUCAGGUCA- 5'
||||: :|: :|||||||
target 5' ---AUCUGGUUAUUU--GGUCCAGUU 3'
>bta-miR-378	NM_001206558	1625	715	-23.1
miRNA 3' CGGAAGACUGAGGU-UCAGGUCA 5'
|| |: ||| :|| |||||||
target 5' CCCAUUGGACCUCAUAGUCCAGA 3'
>bta-miR-378	NM_177486	1673	651	-20.2
miRNA 3' -CGGA-AGAC-UGAGGU-UCAGGUCA- 5'
|| || | |:|| ||||||||
target 5' UGCAGAUCCAAAGUUCACAGUCCAGUC 3'
>bta-miR-378	NM_001162915	1681	1315	-29.7
miRNA 3' CGGAAGA--CUGAGGU-UCAGGUCA- 5'
|| | |:||||| :|||||||
target 5' UCCCACGUGGGCUCCAGGGUCCAGUC 3'
>bta-miR-378	NM_174114	1370	398	-18.1
miRNA 3' -CGGAA-GACUGAGGUUCAGGUCA 5'
||| | || : |||||:|
target 5' GGCCACGCAGAAGU--AGUCCGGG 3'
>bta-miR-378	NM_001075642	4656	597	-25.2
miRNA 3' CGGAAGACUGAGGUUCAGGUCA 5'
|||| |||||||:||
target 5' ----GCUGAAGCCAAGUCUAGC 3'
>bta-miR-378	NM_001076512	883	727	-24.9
miRNA 3' CGGAAGACUGAGGU--UCAGGUCA- 5'
| | |||| || |||||:||
target 5' ACGUAGUGACACCUGUAGUCCGGUG 3'
>bta-miR-378	NM_174369	8275	3484	-23.2
miRNA 3' CGGAAGACUGAGGUUCAGGUCA- 5'
|:|::|||||||||
target 5' -------CAUUUUAAGUCCAGUG 3'
>bta-miR-378	NM_001046462	2043	1066	-21.8
miRNA 3' CGGAAGACUGAGG--UUCAGGUCA- 5'
|:| | :||||||||
target 5' ------AGGCACAGAGAGUCCAGUC 3'
>bta-miR-378	NM_001243311	7080	5674	-24.1
miRNA 3' -CGGAAGACUGAGGUUCAGGUCA 5'
|::||| | | |||||||
target 5' GGUUUUCAGUGUAUCAGUCCAGG 3'
>bta-miR-378	NM_001243320	4880	2785	-24
miRNA 3' CGGAAGACUGAGGU--UCAGGUCA 5'
||||| |:| :||||||
target 5' ---CUCUGAGCCUAGUGGUCCAGA 3'
>bta-miR-378	NM_174628	1788	547	-19.5
miRNA 3' CGGAAGACUGAGGU--UCAGGUCA 5'
|||| : :||||||
target 5' ----CCUGAAA-UGAUGGUCCAGA 3'
>bta-miR-378	NM_174237	3631	2654	-23
miRNA 3' CGGAAGACUGAGG---UUCAGGUCA- 5'
|:|||:|:: ||||:||||
target 5' ---CUUUGAUUUUUAAAAGUUCAGUA 3'
>bta-miR-378	NM_001105325	1441	734	-18.5
miRNA 3' CGGAAGAC---UGAGG--U--UCAGGUCA- 5'
::||||| : : | :|||||||
target 5' AUUUUCUGUAAGGAUAAAAUUGGUCCAGUG 3'
>bta-miR-378	NM_001080214	3454	363	-23.6
miRNA 3' -CGGAAGA---CUGA-GGU---UCAGGUCA- 5'
| ||||| |:| ||| |||:||||
target 5' UGGCUUCUCUGGGCCACCAACGAGUUCAGUC 3'
>bta-miR-378	NM_001001161	1743	812	-22.5
miRNA 3' CGGAAGACUGAGGUUCAGGUCA 5'
:| ||||||||:|
target 5' -------AGCACCAAGUCCGGC 3'
>bta-miR-378	NM_001083650	3051	520	-18.2
miRNA 3' CGGAAGACUGAGGU---UCAGGUCA- 5'
||| | :|||||||
target 5' ------AGACAAAAAGUGGUCCAGUU 3'
>bta-miR-378	NM_001105449	1443	756	-19.4
miRNA 3' CGGAAGACUGAGGUUCAGGUCA- 5'
:||||||||
target 5' ------------AGAGUCCAGUA 3'
>bta-miR-378	NM_001080319	2693	982	-26.2
miRNA 3' CGGAAGACUGAGGUUCAGGUCA 5'
|:|||||| | |||||||
target 5' CCUUUCUGAAGAC-AGUCCAGC 3'
>bta-miR-378	NM_001081604	4702	2705	-23.8
miRNA 3' -CGGAAGAC-UGAGGUUCAGGUCA- 5'
|:|||: |||:| |||:||||
target 5' GGUCUUUAUAACUUC-AGUUCAGUU 3'
>bta-miR-378	NM_001046345	3211	1683	-19.5
miRNA 3' CGGAAGACUGAGGUUCAGGUCA 5'
|| | || : |:||||||
target 5' ACCG-CAGAGCUGAGGUCCAGG 3'
>bta-miR-378	NM_001077007	747	524	-24.1
miRNA 3' CGGAAGACUGAGGUUCAGGUCA 5'
||||:| |||||:|
target 5' ------AGACUUC-AGUCCGGC 3'
>bta-miR-378	NM_001034618	2921	1882	-25.9
miRNA 3' -CGGAAGACUGAGGU--UCAGGUCA 5'
|| | ||| ||| |||||||
target 5' AGCAUGCAGAC-CCACCAGUCCAGA 3'
>bta-miR-378	NM_001035504	1096	487	-35.3
miRNA 3' -CGGA--AGA-CUGAGGUUCAGGUCA- 5'
|||| || |||||| :|||||||
target 5' AGCCUGCUCCCGACUCCUGGUCCAGUA 3'
>bta-miR-378	NM_001076184	2616	2355	-20.8
miRNA 3' -CGGAA--GACUGAGG-UUCAGGUCA- 5'
|| | | | | |:|||||||
target 5' UGCGUGUGC-GUGUGGAAGGUCCAGUU 3'
>bta-miR-378	NM_001081615	1517	1045	-17.9
miRNA 3' CGGAAGA--CUGAGGU--UCAGGUCA 5'
||| || :| |||||||
target 5' ---CUCUAAGAAA-UAGUAGUCCAGG 3'
>bta-miR-378	NM_001076185	1788	1179	-22.5
miRNA 3' CGGAAGACUG--AGGU---UCAGGUCA- 5'
|:|||| | |||| |||:||||
target 5' ACUUUCUCCCUCUCCAUUCAGUUCAGUU 3'
>bta-miR-378	NM_001099013	3062	675	-20.5
miRNA 3' CGGAAGACUGA--GG-U---UCAGGUCA- 5'
|:||:| || | |||:||||
target 5' ---AUUUGGCGCCCCCAUUAAGUUCAGUG 3'
>bta-miR-378	NM_001206321	2170	1257	-18
miRNA 3' -CGGAAGA--CUGAGGU---UCAGGUCA- 5'
|:|||: | ::| |||:||||
target 5' UGUCUUUAAGGUGGUUAUCUAGUUCAGUA 3'
>bta-miR-378	NM_001046600	2748	925	-22.2
miRNA 3' CGGAAGACUGAGGUUCAGGUCA- 5'
|| ||| ||||||||
target 5' ----CCUCA-UCCCAGUCCAGUU 3'
>bta-miR-378	NM_001076839	2947	240	-22.3
miRNA 3' CGGAAGACUGAGGUUCAGGUCA 5'
|: || || |:|||||||
target 5' ACUGUCGGAAG-CGAGUCCAGC 3'
>bta-miR-378	NM_001034496	1517	247	-25.5
miRNA 3' CGGAAGACUGAGGUUCAGGUCA 5'
|||| :|||||||||
target 5' ----GCUGAGCUCAAGUCCAGC 3'
>bta-miR-378	NM_001046608	3463	2770	-23.8
miRNA 3' CGGAAGAC-UGAGGU-UCAGGUCA 5'
|||| ||| || |||:|||
target 5' ---GUCUGUACUGCACAGUUCAGG 3'
>bta-miR-378	NM_001035345	2078	1886	-20.3
miRNA 3' CGGAAGACUGAGGUUCAGGUCA- 5'
||: |||||||||
target 5' ------GGAUG--AAGUCCAGUC 3'
>bta-miR-378	NM_001038535	2253	853	-18
miRNA 3' CGGAAGACUGAG--GU--UCAGGUCA 5'
||: |: || :||||||
target 5' -----AUGGGUUUACAGAGGUCCAGC 3'
>bta-miR-378	NM_001078097	3914	1069	-26.5
miRNA 3' CGGAAGACUGAGGUUCAGGUCA- 5'
||||::||||:||||
target 5' ------AGACUUUAAGUUCAGUA 3'
>bta-miR-378	NM_001098117	3413	187	-21.1
miRNA 3' CGGAAGA-CUGAGGUUCAGGUCA 5'
:|||| ||: |||||:||
target 5' UUCUUCAAGAUCA-AAGUCUAGA 3'
>bta-miR-378	NM_001035275	1334	533	-23
miRNA 3' -CGGAAGACUGAGGUUCAGGUCA 5'
||||| |:|: |||||||
target 5' CGCCUUA--AUUU--AGUCCAGC 3'
>bta-miR-378	NM_001046305	1882	1017	-17.8
miRNA 3' CGGAAGACUGAGGUUCAGGUCA 5'
||||||||
target 5' ------------GAAGUCCAGA 3'
>bta-miR-378	NM_001078100	2323	106	-27.8
miRNA 3' CGGAAGACUGAGGUUCAGGUCA- 5'
|| :|| || |:|||||||
target 5' UCCAGUUGUGUCAAGGUCCAGUU 3'
>bta-miR-378	NM_001033629	1673	357	-21.5
miRNA 3' -CGGAAGAC-UG---AGG-UUCAGGUCA 5'
||:|| | |: || ||||||||
target 5' GGCUUUGAGCAUCCAUCAGAAGUCCAGC 3'
>bta-miR-378	NM_001045898	2916	1086	-21.6
miRNA 3' CGGAAGACUGAGGUUCAGGUCA- 5'
||:|||||||
target 5' -----------ACAGGUCCAGUG 3'
>bta-miR-378	NM_001045880	1710	1236	-24.2
miRNA 3' -CGGAAG-ACUGAGGUUCAGGUCA 5'
|| ||| ||: || ||||:||
target 5' UGCGUUCUUGGGACC-AGUCUAGC 3'
>bta-miR-378	NM_001098130	2326	2044	-25.9
miRNA 3' CGGAAGACUGAGGUUCAGGUCA 5'
|||:||:| |||:|||
target 5' ----ACUGGCUUC-AGUUCAGA 3'
>bta-miR-378	NM_001075194	2860	384	-19.8
miRNA 3' CGGAAGACU-GAGG--UUCAGGUCA 5'
|| || ||: ||||||:|
target 5' ---CUCAGAUCUUGCAAAGUCCGGC 3'
>bta-miR-378	NM_001081515	2567	2376	-20.6
miRNA 3' CGGAAGACUGAGGU--UCAGGUCA- 5'
||| : :|||||||
target 5' ------AGACAGUGGUGGUCCAGUG 3'
>bta-miR-378	NM_001102287	2465	1198	-25.5
miRNA 3' -CGGAAGACUGAGGU--UCAGGUCA 5'
||| | | |||: :||||||
target 5' UGCCCACGGUCUCUGUUGGUCCAGG 3'
>bta-miR-378	NM_001035299	2183	494	-24.9
miRNA 3' -CGGAAGA-CUGAGGUUCAGGUCA- 5'
||| | ||: :||||||||
target 5' AGCCCCCGGGAUGAUGAGUCCAGUG 3'
>bta-miR-378	NM_001045918	1238	702	-24.2
miRNA 3' CGGAAGACUGAGGUUCAGGUCA- 5'
||| || | || :|||||||
target 5' ACCUGCUCCC-CCUGGUCCAGUG 3'
>bta-miR-378	NM_001034421	1178	585	-24.1
miRNA 3' CGGAAGACUGA-GGUUCAGGUCA 5'
||| || || || :||||||
target 5' ACCUGCUCCCUGCCCGGUCCAGA 3'
>bta-miR-378	NM_001075982	1438	709	-23.2
miRNA 3' CGGAAGACUGAGGUUCAGGUCA- 5'
||| || |: ||||||||
target 5' UCCUGUGGAGUU--AGUCCAGUC 3'
>bta-miR-378	NM_001015571	1030	163	-23.7
miRNA 3' -CGGAAGACUGAGGU-UCAGGUCA 5'
||| || |: ||| :||||||
target 5' AGCCCUCC-AUACCAGGGUCCAGG 3'
>bta-miR-378	NM_001102037	2701	2300	-19.5
miRNA 3' CGGAA--GACUGAGGU--UCAGGUCA- 5'
:|| || :|:|| |||:||||
target 5' AUCUGUGCUCCUUUCAGUAGUUCAGUC 3'
>bta-miR-378	NM_001034425	1437	26	-26.6
miRNA 3' -CGGAAGACUGAGGUUCAGGUCA- 5'
|| ||||:| | :|||||||
target 5' CGCG-UCUGGCGC--GGUCCAGUG 3'
>bta-miR-378	NM_001034432	2059	1004	-21.6
miRNA 3' CGGAAGACUG--AGGUUCAGGUCA- 5'
|| | |:| |: :|||||||
target 5' -ACUCCAGGCCAUUGUGGUCCAGUC 3'
>bta-miR-378	NM_001076824	2645	275	-23
miRNA 3' CGGAAGA-CUGAGGUUCAGGUCA- 5'
:||| |: ::|||||||||
target 5' -GUUUCCGGGAAUUAAGUCCAGUU 3'
>bta-miR-378	NM_001099115	5646	253	-25.8
miRNA 3' CGGAAGACUGAGGUUCAGGUCA 5'
||: ||||||||:|
target 5' -----AUGGGGCCAAGUCCGGG 3'
>bta-miR-378	NM_001102312	1515	668	-22.7
miRNA 3' -CGGAAGACUGAGGU--UCAGGUCA 5'
|| ||| |||:| |||:|||
target 5' AGCAAUCUU-CUCUACCAGUUCAGA 3'
>bta-miR-378	NM_001102319	3956	1038	-23.7
miRNA 3' -CGGAAGACUGAGGUUCAGGUCA 5'
|| | | | :|||||||
target 5' AGCGUGAGGUGUGGGAGUCCAGA 3'
>bta-miR-378	NM_001046547	2351	504	-24.4
miRNA 3' CGGAAGACUGAGGU-UCAGGUCA- 5'
|| |||:| ||||||||
target 5' -----AUGCCUCUACAGUCCAGUC 3'
>bta-miR-378	NM_001038206	994	739	-21.6
miRNA 3' CGGAAGACUGA-GGUUCAGGUCA- 5'
:||: ||:| || |||:||||
target 5' -AUUUUGGAUUGCC-AGUUCAGUG 3'
>bta-miR-378	NM_001035424	3618	74	-23.4
miRNA 3' CGGAAGACU-GAGGUUCAGGUCA- 5'
|||| ||:| |||:||||
target 5' ----ACUGAUCUUC-AGUUCAGUU 3'
>bta-miR-378	NM_001076026	1014	526	-23.5
miRNA 3' CGGAAGACUGAGGUUCAGGUCA- 5'
:||:||| |||:||||
target 5' ----CUUGGCUC--AGUUCAGUG 3'
>bta-miR-378	NM_001034216	2518	571	-24.7
miRNA 3' -CGGAAGACUGAGGU---UCAGGUCA 5'
||| | |||| |||||||
target 5' CGCCGCAUCA-UCCAGGUAGUCCAGG 3'
>bta-miR-378	NM_001014892	2134	1252	-17
miRNA 3' CGGAAGACUGAGGUUCAGGUCA 5'
|::|: :||||||
target 5' ------AGGUUU--GGUCCAGA 3'
>bta-miR-378	NM_001034219	1110	510	-17.4
miRNA 3' CGGAAGACUGAG---GUUCAGGUCA 5'
||| : |||||:|||
target 5' ------AGACAUGGGCAAGUUCAGC 3'
>bta-miR-378	NM_001034727	1777	1328	-29.9
miRNA 3' -CGGAAGACU-GAGGU--UCAGGUCA 5'
|:|||:||| ||::| :||||||
target 5' UGUCUUUUGACCUUUAGUGGUCCAGG 3'
>bta-miR-378	NM_001076549	2731	369	-16.8
miRNA 3' CGGAAGACUGAGGU-UCAGGUCA 5'
||: : :||||||
target 5' ------GGAUGUGAUGGUCCAGA 3'
>bta-miR-378	NM_001102485	4176	1743	-28
miRNA 3' CGGAAGACUGAGGU--UCAGGUCA 5'
|||||| ||:| |||||||
target 5' --AUUCUGAAUCUAUAAGUCCAGG 3'
>bta-miR-378	NM_001076042	3884	2334	-23.6
miRNA 3' CGGAAGACUGAGGU--UCAGGUCA- 5'
||| ||:| |: |||:||||
target 5' CCCUGAUGGCAGCGUUAGUUCAGUG 3'
>bta-miR-378	NM_001102492	3877	2678	-18.7
miRNA 3' -CGGAAGACUG---AGGUUCAGGUCA 5'
|: ||| |:: |: ||||:|||
target 5' CGUGUUCCGGUUUAUUGAAGUUCAGA 3'
>bta-miR-378	NM_001103236	2826	75	-26.4
miRNA 3' -CGGAAGACUG-AGG--UUCAGGUCA- 5'
|:|| ||| ||: |:|||||||
target 5' AGUCUGGCGACAUCUGAAGGUCCAGUC 3'
>bta-miR-378	NM_001015516	1538	993	-22.3
miRNA 3' CGGAA-GACUGAGGUUCAGGUCA 5'
|:|| |||| |: |||||||
target 5' ACUUUCCUGAAGCU-AGUCCAGC 3'
>bta-miR-378	NM_001102109	2867	1531	-26.6
miRNA 3' CGGAAGACUGAGGUUCAGGUCA 5'
||| ||||:||||||
target 5' ---GUCUCA-UCCAGGUCCAGC 3'
>bta-miR-378	NM_001102110	2360	816	-22.1
miRNA 3' -CGGAAGACUGAGGUUCAGGUCA 5'
|: ||| | |||||||||
target 5' CGUGUUC--AAA-CAAGUCCAGG 3'
>bta-miR-378	NM_001101856	2593	143	-17
miRNA 3' CGGAAGACUGAGGUUCAGGUCA 5'
||||||||
target 5' ------------AAAGUCCAGC 3'
>bta-miR-378	NM_001102507	3909	2949	-26.3
miRNA 3' CGGAAG-ACUGAGGUUCAGGUCA 5'
:|| ||| |||||||:|||
target 5' UUCUAAAUGAAUCCAAGUUCAGA 3'
>bta-miR-378	NM_001046244	1695	1266	-19.1
miRNA 3' -CGGAAGACUGAGG--UUCAGGUCA 5'
|| ||| | ||||:|||
target 5' CGCAAACUGCAGCAAAAAGUUCAGA 3'
>bta-miR-378	NM_001113318	366	68	-21.1
miRNA 3' CGGAAG-ACUGAGGUUCAGGUCA 5'
|| ||:| |:||||||
target 5' ---AUCAUGGC---AGGUCCAGA 3'
>bta-miR-378	NM_001105354	5618	4447	-24.8
miRNA 3' CGGAAGACUGAGGUUCAGGUCA- 5'
|||||||||||
target 5' ----------CCCAAGUCCAGUG 3'
>bta-miR-378	NM_001102517	4757	2058	-27.6
miRNA 3' -CGGA-AGACUGAGGUUCAGGUCA 5'
|| ||||: : ||||||||
target 5' CGCAAGUCUGGGGUGAAGUCCAGG 3'
>bta-miR-378	NM_001038050	938	19	-28.4
miRNA 3' -CGGAA-GA-CUGAGGUUCAGGUCA 5'
||| || || :||:||||||
target 5' AGCCAAGCUCGAGAUCAGGUCCAGG 3'
>bta-miR-378	NM_001103274	2549	612	-23.3
miRNA 3' CGGAAGACUGAGGUUCAGGUCA 5'
| |||| |||||:|
target 5' ------AGUCUCCCAGUCCGGC 3'
>bta-miR-378	NM_001046026	1697	590	-24.6
miRNA 3' CGGAAGACUGAGGU-UCAGGUCA 5'
||| |:| ||| |||||:|
target 5' UCCUGA-GGC-CCACAGUCCGGC 3'
>bta-miR-378	NM_001035411	1547	1502	-24.5
miRNA 3' -CGGAAGACUGAGGUUCAGGUCA 5'
| || |:||| |||||:|
target 5' AGGCUGGGGGCUC--AGUCCGGG 3'
>bta-miR-378	NM_001078105	2144	1506	-18.6
miRNA 3' -CGGAAGACUGAG-GUUCAGGUCA- 5'
|:| ||:: :||||:||||
target 5' AGUCAAAUGGUAGAUAAGUUCAGUG 3'
>bta-miR-378	NM_001103278	2103	1204	-21.8
miRNA 3' -CGGAAGACUGAGGUUCAGGUCA 5'
||| |||| || |||:|||
target 5' CGCC-UCUG--UC--AGUUCAGG 3'
>bta-miR-378	NM_001076921	1971	791	-27.7
miRNA 3' -CGGA-AGACUGAGGUUCAGGUCA 5'
||| || |: |||:||||||
target 5' AGCCACUCAGGA-CCAGGUCCAGG 3'
>bta-miR-378	NM_001077970	3234	2265	-22.1
miRNA 3' CGGAAGACUGAGGUUCAGGUCA- 5'
|| :|| |:||||||:|||
target 5' -ACUCUUG--UUCAAGUCUAGUU 3'
>bta-miR-378	NM_001076024	3059	1726	-17.9
miRNA 3' CGGAAGACUGAGGUUCAGGUCA 5'
||: | :||||||
target 5' -----AUGGGU---GGUCCAGG 3'
>bta-miR-378	NM_001080245	3909	83	-32.4
miRNA 3' CGGAAGACUGAGGUUCAGGUCA- 5'
||||||||| :|||||||
target 5' -ACUUCUGACUGU-GGUCCAGUG 3'
>bta-miR-378	NM_001080246	3059	638	-21.2
miRNA 3' CGGAAGACUGAGGU---UCAGGUCA 5'
|:||| | |||||:|
target 5' ------AGGCUCAAGGGAGUCCGGA 3'
>bta-miR-378	NM_001035426	1519	522	-23.7
miRNA 3' CGGAAGACUGA-GGUUCAGGUCA 5'
|||||| :| || |||:|||
target 5' ACCUUCUUUUUGCCCAGUUCAGC 3'
>bta-miR-378	NM_001075334	2368	1813	-17.6
miRNA 3' -CGGAAGACUGAGGUUCAGGUCA 5'
||:| || | ||||:|||
target 5' UGCUUA--GAGUGGAAGUUCAGC 3'
>bta-miR-378	NM_001080254	995	52	-25.3
miRNA 3' -CGGAAGACUGAGGUUCAGGUCA 5'
|||| | |:| || |||:|||
target 5' UGCCUCCCGGC-CCCAGUUCAGC 3'
>bta-miR-378	NM_001076366	1050	516	-19.8
miRNA 3' CGGAAGA-CUGAGGUUCAGGUCA- 5'
||: ||:| :|||||||
target 5' --AUUUGGGAUU---GGUCCAGUC 3'
>bta-miR-378	NM_001109962	6034	3188	-20.7
miRNA 3' CGGAAGACUGA-GGU---UCAGGUCA 5'
:|| ||: :|| |||||||
target 5' AUCUGGUGGGGGUCAGAUAGUCCAGA 3'
>bta-miR-378	NM_001115083	564	134	-17
miRNA 3' CGGAAGACUGAGG--U--UCAGGUCA- 5'
||||: | |||:||||
target 5' ------AGACUUGGGAGGAGUUCAGUC 3'
>bta-miR-378	NM_001097999	2474	1261	-22.2
miRNA 3' -CGGAAGACUGAGGU-UCAGGUCA- 5'
||| | || ||: |||:||||
target 5' AGCCAGC-GAA-CCGCAGUUCAGUG 3'
>bta-miR-378	NM_001038078	2062	514	-25.5
miRNA 3' -CGGA--AGACUGAGG--U---UCAGGUCA 5'
||| ||| ||||: | |||||||
target 5' AGCCAGAUCUCACUCUGGAGGAAGUCCAGG 3'
>bta-miR-378	NM_001102177	4009	3680	-17.4
miRNA 3' CGGAAGACUGAGGUUCAGGUCA 5'
||| |||: : |||:|||
target 5' CCCUG-UGAUAU--AGUUCAGC 3'
>bta-miR-378	NM_001098920	2024	622	-25.7
miRNA 3' -CGGAAGACUGAGG---U--UCAGGUCA- 5'
|::| |||||| | :|||||||
target 5' AGUUUAGGGACUCCCCUACUGGUCCAGUG 3'
>bta-miR-378	NM_001101911	3722	3172	-30.2
miRNA 3' -CGGAAGACUGAGGU-UCAGGUCA 5'
||: |||| |::| |||||||
target 5' UGCUGUCUGUGUUUAUAGUCCAGG 3'
>bta-miR-378	NM_001035453	1369	58	-19.7
miRNA 3' CGGAAGAC-UGAGGUUCAGGUCA- 5'
| |:|:: ||||||||
target 5' ------AGUAUUUUCAGUCCAGUG 3'
>bta-miR-378	NM_001076132	2061	1592	-23.3
miRNA 3' CGGA--AGAC-UG--AGGU--UCAGGUCA 5'
||| |||| | |||| |||:|||
target 5' ACCUUUUCUGAAGGAUCCAGGAGUUCAGC 3'
>bta-miR-378	NM_001081736	1337	460	-21.1
miRNA 3' CGGAAGACUGA-GGUUCAGGUCA 5'
||| || :||||||
target 5' -----GUGAAAACCUGGUCCAGC 3'
>bta-miR-378	NM_001075882	2695	1421	-24.4
miRNA 3' CGGAAGACUGAGGUUCAGGUCA 5'
:|| ||:| | ||||||||
target 5' -AUUUGUGGC-CAAAGUCCAGG 3'
>bta-miR-378	NM_001098032	2443	914	-17.7
miRNA 3' CGGAAGAC---UGAGGU-UCAGGUCA 5'
|||| |: :|| |||:|||
target 5' ---GUCUGCCAAUGUCACAGUUCAGA 3'
>bta-miR-378	NM_001075383	1682	106	-22
miRNA 3' CGGAAGACUGAGGUUCAGGUCA- 5'
|| || ||| |||||:||
target 5' CCCGAGUGCCUC--AGUCCGGUU 3'
>bta-miR-378	NM_001046332	2084	1813	-27.5
miRNA 3' -CGGA--AGACUGAGGU-UCAGGUCA- 5'
||| | |:|||: |||:||||
target 5' AGCCAGGUGAGGCUCUCUAGUUCAGUA 3'
>bta-miR-378	NR_031294	80	31	-22.9
miRNA 3' CGGAAGACU-GAG-GU--UCAGGUCA 5'
|:|||||: | || ||||:||
target 5' CCUUUCUGGUCACACAGAAGUCUAGA 3'
>bta-miR-378	NR_030909	69	45	-18.1
miRNA 3' CGGAAG--ACUGAGGUUCAGGUCA 5'
:||| ||: : ||||:|||
target 5' -AUUUCAGUGGAGUGAAGUUCAGG 3'
>bta-miR-378	NR_031308	75	1	-18.3
miRNA 3' CGGAAGACUGAGGUUCAGGUCA 5'
||||||:||
target 5' -----------ACAAGUCUAGA 3'
>bta-miR-378	NM_001080348	1617	122	-19
miRNA 3' CGGAAGACUGAGGUUCAGGUCA 5'
:||| |||||:|
target 5' -------CGCUC--AGUCCGGC 3'
>bta-miR-378	NR_030813	76	7	-22.6
miRNA 3' CGGAA-GACUGAGGUUCAGGUCA 5'
|| ||| :||| |||:|||
target 5' -ACUCCCUGCUUCCUAGUUCAGA 3'
>bta-miR-378	NM_001080361	1366	867	-22.2
miRNA 3' CGGAAGACUGAGG-UUCAGGUCA- 5'
:||| | ||: |||||||||
target 5' AUCUUGUA--UCUGAAGUCCAGUU 3'
>bta-miR-378	NR_031337	89	62	-15
miRNA 3' CGGAAGACUGAGGUUCAGGUCA 5'
||||:|||
target 5' ------------AAAGUUCAGG 3'
>bta-miR-378	NM_001080371	844	530	-20.7
miRNA 3' CGGAAGACUGA-GGU-UCAGGUCA 5'
|| ||| |||||||
target 5' ------GGAAUACCAUAGUCCAGA 3'
>bta-miR-378	NR_031098	68	42	-23.7
miRNA 3' CGGAAGACUGAGGUUCAGGUCA 5'
|||:||| |||:|||
target 5' ----ACUGGCUC--AGUUCAGC 3'
>bta-miR-378	NR_031357	91	12	-37.6
miRNA 3' -CGGAAGACUGAGGUUCAGGUCA- 5'
|:|| |||||||| ||||||||
target 5' GGUCUGCUGACUCCUAGUCCAGUG 3'
>bta-miR-378	NR_030906	88	2	-23.6
miRNA 3' CGGAAGACUGAGGUUCAGGUCA- 5'
|||| | ||| :|||||||
target 5' ACCUUGUC-CUCACGGUCCAGUU 3'
>bta-miR-378	NM_001083533	1189	743	-14.2
miRNA 3' CGGAAGACUGAGGUUCAGGUCA 5'
||||:|||
target 5' ------------GAAGUUCAGC 3'
>bta-miR-378	NM_001079800	1406	1060	-25.9
miRNA 3' CGGAAGACUGAGGU-UCAGGUCA 5'
:||| |:|||| |||||||
target 5' AUCUUACAAUUCCAGAGUCCAGG 3'
>bta-miR-378	NM_001099212	3365	1011	-21.6
miRNA 3' -CGGAAGACUGAGGUUCAGGUCA 5'
| || |:|| :||||||
target 5' AGGCUG--GGCUGU-GGUCCAGC 3'
>bta-miR-378	NR_030942	77	1	-14.3
miRNA 3' CGGAAGACUGAGGUUCAGGUCA- 5'
||||:|||
target 5' --------------AGUCUAGUU 3'
>bta-miR-378	NM_001102529	5581	459	-18.7
miRNA 3' CGGAAGAC--UGAGGUUCAGGUCA 5'
||| || :|||||||
target 5' ---CUCUAAAACGAGGAGUCCAGC 3'
>bta-miR-378	NR_030968	72	43	-24.6
miRNA 3' -CGGAAGACUGAGGUUCAGGUCA 5'
|| |||:||| |||:|||
target 5' UGCACACUGGCUC--AGUUCAGC 3'
>bta-miR-378	NM_001102550	3317	535	-17
miRNA 3' CGGAAGACUGAGGUUCAGGUCA 5'
||||||||
target 5' ------------AAAGUCCAGC 3'
>bta-miR-378	NM_001038073	1521	358	-22.1
miRNA 3' CGGAAGACUGAGGUUCAGGUCA 5'
|:|||||||:|
target 5' ---------GUUCAAGUCCGGG 3'
>bta-miR-378	NM_001103340	2266	1213	-23.4
miRNA 3' CGGAAGACUGAGG---U---UCAGGUCA- 5'
||||| :||:| | ||||:|||
target 5' -ACUUCUUGCUUCUAGAGAUAGUCUAGUG 3'
>bta-miR-378	NR_031025	84	60	-20.6
miRNA 3' CGGAAGACUGAG-GUUCAGGUCA 5'
|||: | |||||:|
target 5' -----AUGAUGUACUAGUCCGGG 3'
>bta-miR-378	NR_031281	65	5	-27.1
miRNA 3' -CGGAAGACUGAGG-UUCAGGUCA- 5'
|| ||||| |: :||||||||
target 5' AGCAGUCUGAGGCUGGAGUCCAGUG 3'
>bta-miR-378	NM_001105031	2100	142	-21
miRNA 3' -CGGAAGA--CUGAGGUUCAGGUCA 5'
|: |||| | :| :||||||
target 5' UGUGUUCUCAGUGGUCUGGUCCAGG 3'
>bta-miR-378	NM_001191501	5540	3476	-17.7
miRNA 3' -CGGAAGACUGAGGUUCAGGUCA 5'
|::|| || | |||||:|
target 5' AGUUUUG-GAAGAC-AGUCCGGC 3'
>bta-miR-378	NM_001075221	765	595	-19.1
miRNA 3' CGGAAGACUGAGGU---UCAGGUCA- 5'
||||| || : |||:||||
target 5' CCCUUCC--CUAAGAUCAGUUCAGUU 3'
>bta-miR-378	NM_001245928	6272	2992	-37.3
miRNA 3' -CGGAAGACUGAGGUUCAGGUCA- 5'
||| |||||| ||||||||||
target 5' CGCCGGCUGACU-CAAGUCCAGUG 3'
>bta-miR-378	NM_001046549	1804	440	-20.5
miRNA 3' CGGAAGACUGAGGUUCAGGUCA 5'
:||:||: || |||||:|
target 5' -GUUUUUGG-UC--AGUCCGGG 3'
>bta-miR-378	NM_001142485	10000	4038	-19.5
miRNA 3' -CGGAAGACUGAGG---U---UCAGGUCA 5'
||| | ||:| | | :||||||
target 5' AGCCACCGGAUUGCGAAAGGGGGUCCAGC 3'
>bta-miR-378	NM_174411	1295	310	-26.9
miRNA 3' -CGGAAGACUGAG---GU--UCAGGUCA 5'
||| || ||||: || |||||||
target 5' UGCCCUCCGACUUUUGCACUAGUCCAGC 3'
>bta-miR-378	NM_001206101	1353	481	-24.2
miRNA 3' -CGGAAGACUGAGGU--UCAGGUCA 5'
|| | ||| | ||: |||||:|
target 5' CGCGUGCUG-CGCCGGGAGUCCGGG 3'
>bta-miR-378	NM_001079577	1175	1	-12.8
miRNA 3' CGGAAGACUGAGGUUCAGGUCA 5'
:| |||:|||
target 5' -----------UC-AGUUCAGC 3'
>bta-miR-378	NM_174700	2785	1658	-20.2
miRNA 3' CGGAAGACUGAGGUUCAGGUCA 5'
||||| ||||:||
target 5' -----AUGACU---AGUCUAGA 3'
>bta-miR-378	NM_174703	12706	3729	-32
miRNA 3' -CGGA-AGACUGAGG---U-UCAGGUCA- 5'
||| |:||||||| | :|||||||
target 5' GGCCAGUUUGACUCCUUCAUGGUCCAGUA 3'
>bta-miR-378	NM_173981	7447	5265	-25.6
miRNA 3' CGGAAGACUGA--GGU-UCAGGUCA- 5'
|| || |:|| ||| |||:||||
target 5' ACCAUCGGGCUUGCCAGAGUUCAGUG 3'
>bta-miR-378	NM_001097562	984	749	-18.1
miRNA 3' CGGAAGACUGAGGU---UCAGGUCA 5'
|| |||| |||:|||
target 5' ----ACUCA-UCCAUGAAGUUCAGC 3'
>bta-miR-378	NM_001103221	2220	1952	-27.7
miRNA 3' CGGAAGACUGAGGUUCAGGUCA- 5'
|| ||| |||| |||||:||
target 5' CCCAUCU--CUCCCAGUCCGGUG 3'
>bta-miR-378	NM_001012999	4823	3353	-21.4
miRNA 3' CGGAAGACUGAGGU---UCAGGUCA 5'
|||: |||| |||:|||
target 5' ----GCUGG-UCCAGGCAGUUCAGC 3'
>bta-miR-378	NM_001206458	11414	2772	-23.5
miRNA 3' CGGAAG--ACUGAGGUUCAGGUCA- 5'
:||| |||:|| |||:||||
target 5' AUCUUACAUGAUUC--AGUUCAGUU 3'
>bta-miR-378	NM_001033936	3990	2179	-22.4
miRNA 3' CGGAAGACUGAGGU---UCAGGUCA- 5'
||||| : |||:||||
target 5' ------AGACUCGGUUGAGUUCAGUU 3'
>bta-miR-378	NM_174539	1474	713	-23.1
miRNA 3' CGGAAGACUGAGGU--UCAGGUCA 5'
||| |||| |||||||
target 5' ----ACUG--UCCAAGAGUCCAGC 3'
>bta-miR-378	NM_001097565	4535	1841	-19
miRNA 3' CGGAAGACUGAGG-UUCAGGUCA 5'
||:| ||||||:|
target 5' ------AGAUUGAGAAGUCCGGG 3'
>bta-miR-378	NM_001206313	6341	62	-26.7
miRNA 3' -CGG-AAGACUGAGGU-UCAGGUCA 5'
|| ||| || ||| |||||:|
target 5' UGCAGUUCGGAGUCCUCAGUCCGGA 3'
>bta-miR-378	NM_174631	4580	944	-26.1
miRNA 3' CGGAAGACUGAGGU-UCAGGUCA- 5'
|||||:: :|||||||
target 5' ------CGACUCUGUGGUCCAGUU 3'
>bta-miR-378	NM_001045873	3067	1584	-27.1
miRNA 3' -CGGAAGACUGAGGU--UCAGGUCA 5'
|||| |:| |:: |||||||
target 5' AGCCUGCGGGCCCUGUCAGUCCAGG 3'
>bta-miR-378	NM_001205807	9473	7332	-25
miRNA 3' CGGAAGACUGAG--GU---UCAGGUCA 5'
||||||||: :| ||||:||
target 5' --GUUCUGACUUUAUAUACAGUCUAGA 3'
>bta-miR-378	NM_001244612	4165	29	-15.8
miRNA 3' CGGAAGACUGAGGUUCAGGUCA 5'
|: : |||||:||
target 5' ------AGGAAUGAAGUCUAGC 3'
>bta-miR-378	NM_174634	3143	1081	-27.6
miRNA 3' CGGAAGACUG--AGGU---UCAGGUCA 5'
||| |:| |||| |||||||
target 5' ACCUGUGGGCCUUCCAGGGAGUCCAGG 3'
>bta-miR-378	NM_173878	1877	836	-18.1
miRNA 3' CGGAAGACUGAGGUUCAGGUCA 5'
:|||||||
target 5' ------------AGAGUCCAGA 3'
>bta-miR-378	NM_001007807	1298	293	-26.3
miRNA 3' -CGGA--AGACUGAGGU--UCAGGUCA 5'
||| |||| ||| |||||:|
target 5' CGCCCGAUCUGCAACCAGGAGUCCGGA 3'
>bta-miR-378	NM_181813	2669	798	-26.2
miRNA 3' CGGAAGACUG-AGGU---UCAGGUCA- 5'
||||:| | |: :|||||||
target 5' ---GUCUGGCAUGCGGUGGGUCCAGUG 3'
>bta-miR-378	NM_174387	3840	3514	-28.2
miRNA 3' -CGGAAGACUGAG---GUUCAGGUCA- 5'
| |||| ||:|: :|||||||||
target 5' GGGCUUCAGAUUUGGUUAAGUCCAGUG 3'
>bta-miR-378	NM_001191412	1802	1630	-25.7
miRNA 3' -CGGA-AGACUGAGGUUCAGGUCA 5'
|: |||| :|: :|||||||
target 5' CGUAGGUCUGCUUUGGAGUCCAGC 3'
>bta-miR-378	NM_174391	2123	1445	-17.2
miRNA 3' -CGGAAGACUGAGGUUCAGGUCA- 5'
||: | :| |||||:|||
target 5' UGCUAAAUAGCA--AAGUCUAGUC 3'
>bta-miR-378	NM_203359	5828	2494	-21.1
miRNA 3' CGGAAGACUGAGGU---UCAGGUCA 5'
:|| :||| |: | |||||:|
target 5' AUCUAUUGAGUUGAAGAAGUCCGGC 3'
>bta-miR-378	NM_001045879	2389	920	-25
miRNA 3' -CGG--AAGACUG--AG---GUUCAGGUCA 5'
|| | |||:| || ||:||||||
target 5' AGCAGAUCCUGGCCCUCAAGCAGGUCCAGG 3'
>bta-miR-378	NM_174468	3984	1045	-26.2
miRNA 3' -CGGAAGAC--UGAGGUUCAGGUCA 5'
|: |||| || :|||||||||
target 5' AGUGUUCUUAAACCUCAAGUCCAGA 3'
>bta-miR-378	NM_001045882	1470	1046	-28.9
miRNA 3' -CGGA--AGACUG---AGGU--UCAGGUCA- 5'
|||| |||| | |||| |||:||||
target 5' GGCCUUCUCUGUCAUGUCCACAAGUUCAGUA 3'
>bta-miR-378	NM_001033611	1611	1424	-23.7
miRNA 3' CGGAAGACUGAG-GU-UCAGGUCA 5'
||| | ||| || |||||||
target 5' CCCUGUAGCCUCUCACAGUCCAGG 3'
>bta-miR-378	NM_173900	1240	418	-17.8
miRNA 3' CGGAAGACUGAGGUUCAGGUCA 5'
||||||||
target 5' ------------GAAGUCCAGA 3'
>bta-miR-378	NM_001077402	1954	408	-22.7
miRNA 3' CGGAAGAC--UGAGGUUCAGGUCA- 5'
|| ||| :| |:|||||||
target 5' -ACUCCUGUAGCAA-AGGUCCAGUA 3'
>bta-miR-378	NM_174158	3307	1299	-23.5
miRNA 3' CGGAAG-ACUGAGG---U--UCAGGUCA 5'
|| || |||:||| | ||||:||
target 5' ACCAUCUUGAUUCCUGGAGUAGUCUAGA 3'
>bta-miR-378	NM_174159	963	409	-16.9
miRNA 3' CGGAAGACUGAGGUUCAGGUCA 5'
|| : |||||||
target 5' ------AGAGAUAUAGUCCAGC 3'
>bta-miR-378	NM_174662	2775	1317	-29.4
miRNA 3' -CGGAAGA--CUGAGG--UUCAGGUCA- 5'
|||||| ||:|:: |||||:|||
target 5' UGCCUUCAAGGAUUUUUAAAGUCUAGUU 3'
>bta-miR-378	NM_174663	5771	5361	-23.6
miRNA 3' CGGAAGAC-UGAGGUUCAGGUCA- 5'
|| ||| |: :|||||||||
target 5' UCCAGCUGUAUA-UAAGUCCAGUG 3'
>bta-miR-378	NM_173911	1606	1019	-19
miRNA 3' CGGAAGACUG-AGGUUCAGGUCA- 5'
||:| | | |||:||||
target 5' -----AUGGCAUGC-AGUUCAGUA 3'
>bta-miR-378	NM_174669	2096	570	-20.5
miRNA 3' -CGGAAGA-CUGAGGUUCAGGUCA 5'
|: ||| | | ||||||:|
target 5' CGUGUUCCAGUGUG-AAGUCCGGA 3'
>bta-miR-378	NM_174167	1814	1342	-20.3
miRNA 3' CGGAAG-ACU-GAGGUUCAGGUCA 5'
|||| | ||:| ||||:||
target 5' -ACUUCAUUAUCUUC-AGUCUAGG 3'
>bta-miR-378	NM_001205594	2229	1672	-17.1
miRNA 3' CGGAAGACUGAGGU---UCAGGUCA 5'
|:| | :||||||
target 5' ------GGGCGCAAGGGGGUCCAGC 3'
>bta-miR-378	NM_173919	1696	1405	-17.7
miRNA 3' CGGAAGACUGAGGUUCAGGUCA 5'
|:||||||
target 5' ------------GAGGUCCAGG 3'
>bta-miR-378	NM_174171	1459	424	-24
miRNA 3' -CGGAA-GAC---UGAGGUUCAGGUCA- 5'
||: ||| | ||||||||||
target 5' AGCUGUCCUGGGUAAAACAAGUCCAGUC 3'
>bta-miR-378	NM_181002	3972	2875	-28.2
miRNA 3' -CGGAAGACUGAGGU--UCAGGUCA 5'
| ||| ||| |||| |||||||
target 5' AGGCUUGUGAAUCCAGGAGUCCAGC 3'
>bta-miR-378	NM_001076798	3746	3231	-22.7
miRNA 3' CGGAAG-AC-UGA-GGUUCAGGUCA 5'
:|||| || |: | ||||||:|
target 5' AUCUUCGUGUAUGACGAAGUCCGGA 3'
>bta-miR-378	NM_174068	3124	1344	-26
miRNA 3' CGGAAGACUG-AGGUUCAGGUCA- 5'
||| || ||:|:|||||||
target 5' ACCUA--GAGAUCUAGGUCCAGUU 3'
>bta-miR-378	NM_174683	966	935	-25.1
miRNA 3' CGGAAGACUGAGGUUCAGGUCA- 5'
||||| ||||||||
target 5' ------GGACUC--AGUCCAGUG 3'
>bta-miR-378	NM_001001157	3563	1940	-30.6
miRNA 3' -CGGAAGACUGAG-GUUCAGGUCA- 5'
|||| ||:||: :|||||||||
target 5' GGCCU--UGGCUUAUAAGUCCAGUC 3'
>bta-miR-378	NM_174436	2775	1113	-21.2
miRNA 3' -CGGAAGACUGA--GG--U--UCAGGUCA- 5'
| :||| ||| : | :|||||||
target 5' AGGUUUCGGACGCGUAGAACUGGUCCAGUU 3'
>bta-miR-378	NM_174187	1331	565	-25.7
miRNA 3' -CGGA-AGACUG-AGGU-UCAGGUCA 5'
||| ||| || |:|| |||||||
target 5' CGCCGAUCUAACGUUCAGAGUCCAGA 3'
>bta-miR-378	NM_174472	1154	999	-23.7
miRNA 3' CGGAAGACUGAGGU--UCAGGUCA 5'
| |||| |||:|||
target 5' ------AGUGUCCAAGAGUUCAGA 3'
>bta-miR-378	NM_001166572	4323	3457	-21
miRNA 3' CGGAAGACUGAGGUUCAGGUCA- 5'
|||| || | ||||:||||
target 5' ACCUUG-GAAACAAAGUUCAGUG 3'
>bta-miR-378	NM_177497	1147	808	-28.2
miRNA 3' -CGGAAGACUGAGGUUCAGGUCA- 5'
|| |||:|| :|||||||
target 5' UGCAG-CUGGCUGGUGGUCCAGUG 3'
>bta-miR-378	NM_001206637	1793	220	-20.6
miRNA 3' CGGAAGACUGAGGUUCAGGUCA- 5'
||| : ||||||||
target 5' ------GGACAGU-AGUCCAGUA 3'
>bta-miR-378	NM_174428	1589	1177	-23.4
miRNA 3' CGGAAGACUGAGGUUCAGGUCA 5'
:|| |||||||:|
target 5' -------CGCUGCAAGUCCGGC 3'
>bta-miR-378	NM_001105329	4245	3408	-21.9
miRNA 3' CGGAAGACUGA--GGU--UCAGGUCA- 5'
::|||| |: ||| |||:||||
target 5' AUUUUCUUAUUAGCCAAAAGUUCAGUG 3'
>bta-miR-378	NM_001013364	2316	1735	-21.7
miRNA 3' CGGAAGACUGAGGUUCAGGUCA- 5'
||| ||| ||||:|||
target 5' ----ACUGCCUC--AGUCUAGUC 3'
>bta-miR-378	NM_174005	2015	1448	-19.2
miRNA 3' CGGAAGACUGAGGUUCAGGUCA- 5'
|| || : :|||||||
target 5' -ACUGGGGAGGU--GGUCCAGUG 3'
>bta-miR-378	NM_174194	3989	2009	-25.6
miRNA 3' -CGGAAG--ACUGAGGUUCAGGUCA 5'
||: || |||| :|||||||
target 5' UGCUGUCGAUGACACAGAGUCCAGA 3'
>bta-miR-378	NM_174497	2859	2593	-24.1
miRNA 3' -CGGAAGACUGAGG---U---UCAGGUCA 5'
|| || |:|||: : ||||:||
target 5' GGCGUUGAGGCUCUGUUGCAGAGUCUAGG 3'
>bta-miR-378	NM_001003904	1337	977	-17.6
miRNA 3' CGGAAGACUGAGGUUCAGGUCA- 5'
|| : ||||||||
target 5' ------AGAA--UUAGUCCAGUU 3'
>bta-miR-378	NM_177508	1869	1269	-31.8
miRNA 3' CGGAAG---ACUGAGGU--UCAGGUCA- 5'
:|||| |||||||| |||:||||
target 5' UUCUUCACUUGACUCCAGGAGUUCAGUU 3'
>bta-miR-378	NM_175813	1682	1233	-22
miRNA 3' CGGAAGA--CUGAGGU-UCAGGUCA- 5'
|||: |: || ||||||||
target 5' -ACUUUGUGGGAAACAGAGUCCAGUU 3'
>bta-miR-378	NM_176648	1380	629	-19.1
miRNA 3' CGGAAGACUGAGGUUCAGGUCA- 5'
|||||||||
target 5' ------------GAAGUCCAGUG 3'
>bta-miR-378	NM_177513	1199	442	-16.1
miRNA 3' CGGAAGACUGAGGU-UCAGGUCA 5'
|| |||||||
target 5' -----------ACACAGUCCAGC 3'
>bta-miR-378	NM_181003	5700	311	-24.7
miRNA 3' -CGGAAGA-CUGAGGUUCAGGUCA- 5'
|| || |||| :|||||||
target 5' AGCA-UCGCGACUAU-GGUCCAGUG 3'
>bta-miR-378	NM_174209	4718	3166	-17.6
miRNA 3' CGGAAGACUGAGGUUCAGGUCA 5'
|:||||||
target 5' ------------AAGGUCCAGG 3'
>bta-miR-378	NM_001077807	449	1	-17.1
miRNA 3' CGGAAGACUGAGGUUCAGGUCA 5'
:|||||||
target 5' -------------GAGUCCAGC 3'
>bta-miR-378	NM_174095	2701	2258	-26
miRNA 3' -CGGAAGACU-G-AGGU-UCAGGUCA 5'
|::|||| | |||| :||||||
target 5' AGUUUUCUUUUCAUCCAGGGUCCAGG 3'
>bta-miR-378	NM_173965	3631	1171	-21.2
miRNA 3' CGGAAGACUGAGGUUCAGGUCA 5'
:||| |||||:|
target 5' --------CUUCCCAGUCCGGG 3'
>bta-miR-378	NM_176608	2014	744	-19.1
miRNA 3' CGGAAGACUGAGGUUCAGGUCA- 5'
||:| ||||:||||
target 5' -----AUGGC---AAGUUCAGUG 3'
>bta-miR-378	NM_001206657	6103	2527	-30.6
miRNA 3' -CGGAAGACUGAGGU--UCAGGUCA 5'
||| |||:||| | :||||||
target 5' AGCCC-CUGGCUCGACUGGUCCAGC 3'
>bta-miR-378	NM_001015512	629	237	-20.6
miRNA 3' -CGGAAGACUGAGGU-UCAGGUCA 5'
|| :||:| : |||||||
target 5' AGCAAAUUGGCAAAGUAGUCCAGG 3'
>bta-miR-378	NM_001192272	8099	4915	-23.7
miRNA 3' CGGAAGACUGAGGUUCAGGUCA 5'
||| || ||:: |||||||
target 5' CCCUGCUUCCUUUCAGUCCAGA 3'
>bta-miR-378	NM_174230	6193	3326	-21.8
miRNA 3' -CGGAAGAC-UGAGGUUCAGGUCA- 5'
||: |: :| |:||||:||||
target 5' UGCUGUUAAAGC-CUAAGUUCAGUG 3'
>bta-miR-378	NM_174231	2032	1666	-17.9
miRNA 3' CGGAAGACUGAGG---U-UCAGGUCA- 5'
||| ||: | |||:||||
target 5' ----ACUGUUUCUUGUACAGUUCAGUU 3'
>bta-miR-378	NM_174233	3029	1836	-19.5
miRNA 3' CGGAAGACUGAGGUUCAGGUCA- 5'
|||| | |:| |||:||||
target 5' -ACUUC--AGUUC-AGUUCAGUC 3'
>bta-miR-378	NM_001191513	1408	376	-19.8
miRNA 3' CGGAAGACUGAGGUUCAGGUCA 5'
| |:| |||:|||
target 5' ------AGUGUUC-AGUUCAGA 3'
>bta-miR-378	NM_181035	10291	3730	-22.4
miRNA 3' CGGAAGACUGAGGUUCAGGUCA 5'
|| ||| ||:| |||:|||
target 5' -ACUGCUGCCUUC-AGUUCAGC 3'
>bta-miR-378	NM_176630	1314	300	-27.6
miRNA 3' -CGGAAGACUGAG---GU--UCAGGUCA 5'
||| || ||||: || |||||||
target 5' UGCCCUCCGACUUUUGCACUAGUCCAGA 3'
>bta-miR-378	NM_176632	4087	260	-21.2
miRNA 3' -CGGAA-GACUGAGGUUCAGGUCA- 5'
||| | :|| | |||:||||
target 5' UGCCCAGCAUGCUGC-AGUUCAGUC 3'
>bta-miR-378	NM_178317	3047	1586	-19.7
miRNA 3' CGGAAGACUG--AGGUUCAGGUCA- 5'
|| | |||||||||
target 5' ------AGAAAAUAAAAGUCCAGUU 3'
>bta-miR-378	NM_173989	1198	958	-22.5
miRNA 3' -CGGAAGACUGAGG--U-UCAGGUCA 5'
|||| : |||| | |||||||
target 5' GGCCUGUAACCUCCCCAUAGUCCAGG 3'
>bta-miR-378	NM_174748	3480	2382	-22.1
miRNA 3' CGGAAG-ACUGAG--GUUCAGGUCA 5'
||| ||: |: :||||||||
target 5' --GUUCAUGGGUUUGUAAGUCCAGC 3'
>bta-miR-378	NM_176636	3983	2706	-22.2
miRNA 3' -CGGAAGAC-UGAGG-U---UCAGGUCA- 5'
|||| | || || | :|||||||
target 5' UGCCUGCACCACCCCAAGCUGGUCCAGUG 3'
>bta-miR-378	NM_176637	4442	2706	-24.3
miRNA 3' CGGAAGACUGAGGUUCAGGUCA- 5'
|:|||| || ||||:||||
target 5' ACUUUCU---UCGAAGUUCAGUG 3'
>bta-miR-378	NM_173994	1294	283	-26.4
miRNA 3' CGGAAGAC-UGAG-GUUCAGGUCA 5'
|||| || ||:||||||
target 5' ---AUCUGUACGUACAGGUCCAGC 3'
>bta-miR-378	NM_001034036	1979	394	-16.5
miRNA 3' CGGAAGACUGAGGUUCAGGUCA 5'
||| || : :||||||
target 5' -ACUUAGGAAGU--GGUCCAGG 3'
>bta-miR-378	NM_174752	486	167	-22.2
miRNA 3' CGGAAGACUGAGGUUCAGGUCA- 5'
||| ||||||||
target 5' ---------AUCC-AGUCCAGUA 3'
>bta-miR-378	NM_001038017	2867	1016	-26.9
miRNA 3' CGGAAGACUGAGGUUCAGGUCA- 5'
|||||: |||||||||
target 5' ---AUCUGAUG--AAGUCCAGUG 3'
>bta-miR-378	NM_176644	1854	1296	-33.3
miRNA 3' -CGGAAGACUGAGGUUCAGGUCA 5'
||||||| |||| |||||:|
target 5' UGCCUUCUU-CUCC-AGUCCGGA 3'
>bta-miR-378	NM_001040481	1702	160	-19.2
miRNA 3' CGGAAGACUGAGGUUCAGGUCA 5'
||| |: | :||||||
target 5' CCCUGGAGGAG-CUGGUCCAGG 3'
>bta-miR-378	NM_001034048	838	5	-20.8
miRNA 3' CGGAAGACUGA--GGUUCAGGUCA 5'
|| || | | || :||||||
target 5' UCCCUCAGCCCAGCCCGGUCCAGC 3'
>bta-miR-378	NM_001002882	1690	1149	-16.8
miRNA 3' CGGAAGACUGAGGUUCAGGUCA 5'
|:||||||
target 5' ------------GAGGUCCAGC 3'
>bta-miR-378	NM_174258	1896	1819	-15.3
miRNA 3' CGGAAGACUGAGGU-UCAGGUCA 5'
:|| ||||:||
target 5' ----------AUCACAGUCUAGA 3'
>bta-miR-378	NM_001034049	1739	1391	-22.3
miRNA 3' -CGGAAGACUGAGGUUCAGGUCA 5'
||| || ||:| |||:|||
target 5' UGCCG--UGCCUUC-AGUUCAGC 3'
>bta-miR-378	NM_001002884	1111	967	-21
miRNA 3' CGGAAGACUGAGGU-UCAGGUCA 5'
|| |||| ||||:||
target 5' ------AGAAUCCAGAGUCUAGA 3'
>bta-miR-378	NM_174008	1327	22	-22.6
miRNA 3' CGGAAGACUGAGGU-UCAGGUCA 5'
|| |||| |||||||
target 5' ------AGAAUCCACAGUCCAGC 3'
>bta-miR-378	NM_174260	2955	2643	-23.5
miRNA 3' -CGGAAGACUGA--GGU--UCAGGUCA- 5'
|||| | |:| :|| ||||:|||
target 5' AGCCUCCAGGCACCUCAUCAGUCUAGUU 3'
>bta-miR-378	NM_174009	2453	1910	-19.2
miRNA 3' -CGGAAGACUGAGG-UUCAGGUCA 5'
|::|| || | |:||||||
target 5' AGUUUUA-GAA--CAAGGUCCAGA 3'
>bta-miR-378	NM_001105613	4618	2028	-20.4
miRNA 3' CGGAAGACUGAGGUUCAGGUCA 5'
|| | |:| |||||||
target 5' ---AUCCGUUUUC-AGUCCAGG 3'
>bta-miR-378	NM_001034054	1711	953	-21.2
miRNA 3' CGGAAGACUGAGGU---UCAGGUCA- 5'
|| || ||:|| ||||:|||
target 5' ACCCACUCCCUUCAUACAGUCUAGUC 3'
>bta-miR-378	NM_175772	3242	2707	-30.9
miRNA 3' CGGAAGACUGAGGUUCAGGUCA- 5'
|| ||||:|| | :|||||||
target 5' ACCCUCUGGCUGC-GGUCCAGUU 3'
>bta-miR-378	NM_001002890	693	400	-22.3
miRNA 3' CGGAAGACUGAG---G-UUCAGGUCA- 5'
|||:||: : ||||:||||
target 5' ----ACUGGCUUUUAUGAAGUUCAGUA 3'
>bta-miR-378	NM_174015	2001	154	-19.9
miRNA 3' -CGGAAGACUGAGGUUCAGGUCA 5'
|| :|| || | |||||:|
target 5' UGCGAGUUG-CUGC-AGUCCGGC 3'
>bta-miR-378	NM_001206677	3702	2129	-19.7
miRNA 3' CGGAAGA--CUGAGGU-UCAGGUCA- 5'
|| || || |:|| ||||:|||
target 5' UCCCUCAAAGAAUUCACAGUCUAGUU 3'
>bta-miR-378	NM_174521	1575	1449	-17.7
miRNA 3' -CGGAAGACUGAGGUUCAGGUCA 5'
| || |: | |||||||
target 5' AGGCUGGAGGAGAC-AGUCCAGG 3'
>bta-miR-378	NM_201606	1123	218	-18.8
miRNA 3' CGGAAGACUGAGGUUCAGGUCA 5'
|| :| | :||||||
target 5' ---AUCCAGCAGCUGGUCCAGG 3'
>bta-miR-378	NM_174021	3442	2040	-23
miRNA 3' CGGAAGA-CUGAGGUUCAGGUCA 5'
|||| | |: ||| ||||:||
target 5' CCCUUGUAGGAUCC-AGUCUAGA 3'
>bta-miR-378	NM_174217	2720	2423	-25.8
miRNA 3' CGGA---AGACUGAGGU--UCAGGUCA- 5'
||| ||||| || |||:||||
target 5' UCCUUCCUCUGAGGCCUUCAGUUCAGUU 3'
>bta-miR-378	NM_174392	6333	3272	-22.4
miRNA 3' CGGAAGACUGAGGU--UCAGGUCA 5'
||:|| || |||:|||
target 5' -----GUGGCUGCACCAGUUCAGA 3'
>bta-miR-378	NM_194465	6043	2982	-22.4
miRNA 3' CGGAAGACUGAGGU--UCAGGUCA 5'
||:|| || |||:|||
target 5' -----GUGGCUGCACCAGUUCAGA 3'
>bta-miR-378	NM_175789	1979	351	-28.8
miRNA 3' CGGAAGACUGAGGUUCAGGUCA- 5'
||| |:||||||||||||
target 5' --AUUC--AUUCCAAGUCCAGUC 3'
>bta-miR-378	NM_173891	848	118	-25.1
miRNA 3' -CGGAAGACUGAGGUUCAGGUCA 5'
||: |||: | ||:||||||
target 5' UGCUG-CUGG-UGCAGGUCCAGC 3'
>bta-miR-378	NM_174284	2351	1849	-21
miRNA 3' CGGAAGACUGAGGU--UCAGGUCA- 5'
|| |||: |:| |||:||||
target 5' ACCG--UGAUACUAGAAGUUCAGUC 3'
>bta-miR-378	NM_176676	1926	721	-24.5
miRNA 3' -CGGAAGACUGAGGUUCAGGUCA 5'
|::| || |||| |||||:||
target 5' AGUUUGCUAACUCGAAGUCUAGC 3'
>bta-miR-378	NM_174285	1093	237	-27.2
miRNA 3' CGGAAGACUGAGGU--UCAGGUCA 5'
||| | ||||| |||||||
target 5' --AUUCAGUCUCCACAAGUCCAGA 3'
>bta-miR-378	NM_174287	1248	498	-25
miRNA 3' -CGGAAGACUGAGGUUCAGGUCA 5'
||| ||::|| :||||||
target 5' UGCCACGUGGUUCGUGGUCCAGC 3'
>bta-miR-378	NM_001024469	806	576	-13.8
miRNA 3' CGGAAGACUGAGGUUCAGGUCA 5'
|| | |||:|||
target 5' ------GGAA--C-AGUUCAGC 3'
>bta-miR-378	NM_174036	4528	3332	-23.4
miRNA 3' -CGGA---AGACUGAGG-U---UCAGGUCA- 5'
||:| |:|| |||| | |||:||||
target 5' UGCUUCUCUUUGCCUCCAAGAAAGUUCAGUC 3'
>bta-miR-378	NM_001192846	2151	1525	-21.2
miRNA 3' CGGAAGACUGAGGUUCAGGUCA- 5'
|| : :||||||||
target 5' ------GGAAAUGGAGUCCAGUA 3'
>bta-miR-378	NM_001045881	3374	473	-21.7
miRNA 3' CGGAAGACUGAGGUUCAGGUCA- 5'
:||:|||||||
target 5' ----------GUCAGGUCCAGUU 3'
>bta-miR-378	NM_174543	1908	683	-24.1
miRNA 3' -CGGAAGACUGAGGUUCAGGUCA- 5'
|:|||| :||: |||:||||
target 5' AGUCUUCCAGCUU--AGUUCAGUA 3'
>bta-miR-378	NM_001192079	2096	792	-20.3
miRNA 3' CGGAAGACU-GAGGUUCAGGUCA 5'
|| || |:||||||
target 5' ------AGAUCUGAAGGUCCAGA 3'
>bta-miR-378	NM_174544	3010	1665	-21.5
miRNA 3' CGGA-AGACUGAGGUUCAGGUCA 5'
|| ||| ||| :||||||
target 5' UCCAGUCU-ACUGU-GGUCCAGG 3'
>bta-miR-378	NM_174795	1277	914	-23.8
miRNA 3' CGGAAGACUGAGG-UUCAGGUCA- 5'
||||| ||||:||||
target 5' -------AACUCCGAAGUUCAGUG 3'
>bta-miR-378	NM_177498	1651	255	-21.9
miRNA 3' CGGAAGACUGAGGU--UCAGGUCA 5'
|||| :||||||
target 5' ---------AUCCAGUGGUCCAGA 3'
>bta-miR-378	NM_001013598	1311	943	-21.5
miRNA 3' -CGGAAGA--CUGAGGUUCAGGUCA 5'
||: | ||| || |||:|||
target 5' AGCUGACAUGGACGCC-AGUUCAGC 3'
>bta-miR-378	NM_174547	3772	328	-24.9
miRNA 3' CGGAAGACUGAG-GUUCAGGUCA- 5'
| |||:|: :|||||||||
target 5' ---GUGUGAUUUAUAAGUCCAGUG 3'
>bta-miR-378	NM_001011680	2251	2224	-13.9
miRNA 3' CGGAAGACUGAGGUUCAGGUCA 5'
||||:||
target 5' -------------CAGUCUAGA 3'
>bta-miR-378	NM_001013401	1292	400	-27.9
miRNA 3' CGGAAGACUGAGG--UUCAGGUCA 5'
|||:||| |:||||||
target 5' ----CCUGGCUCAUGAGGUCCAGC 3'
>bta-miR-378	NM_174295	3657	3558	-17.4
miRNA 3' CGGAAGA--CUGAGGUUCAGGUCA 5'
|||| |: : ||||:|||
target 5' --AUUCUAUGGUGUGAAGUUCAGA 3'
>bta-miR-378	NM_174113	2132	323	-26.6
miRNA 3' CGGAAGACUGAGGUUCAGGUCA 5'
||||||||||:|
target 5' --------UCUCCAAGUCCGGA 3'
>bta-miR-378	NM_001206471	3324	1118	-19.9
miRNA 3' CGGAAGACUG-AG---GU---UCAGGUCA 5'
|||| || || |||||||
target 5' -----GUGACGUCAAUCAGACAGUCCAGA 3'
>bta-miR-378	NM_001113240	1788	323	-26.6
miRNA 3' CGGAAGACUGAGGUUCAGGUCA 5'
||||||||||:|
target 5' --------UCUCCAAGUCCGGA 3'
>bta-miR-378	NM_001242342	3393	2185	-25.2
miRNA 3' CGGAAGACUGAGGUUCAGGUCA 5'
| |:||: |:||||||
target 5' ----ACGGGCUUGAGGUCCAGC 3'
>bta-miR-378	NM_001242343	3148	1940	-25.2
miRNA 3' CGGAAGACUGAGGUUCAGGUCA 5'
| |:||: |:||||||
target 5' ----ACGGGCUUGAGGUCCAGC 3'
>bta-miR-378	NM_174555	954	501	-24.1
miRNA 3' -CGGA-AGACUGA-GG---UUCAGGUCA 5'
||| || || || ||||||:|
target 5' UGCCGGUCGGAAGCCCCUCAAGUCCGGC 3'
>bta-miR-378	NM_174308	3202	2672	-17.8
miRNA 3' CGGAAGACUGAGGUUCAGGUCA 5'
||||||||
target 5' ------------GAAGUCCAGA 3'
>bta-miR-378	NM_174363	1668	1585	-17.6
miRNA 3' CGGAAGACUGAGGUUCAGGUCA 5'
|| | :||||||
target 5' ------CGAGAC--GGUCCAGA 3'
>bta-miR-378	NM_205772	1622	1047	-20.5
miRNA 3' -CGGAAG--ACUGAGGU-UCAGGUCA 5'
||: |: |||| | :||||||
target 5' AGCUGUUAGUGACGA-AUGGUCCAGC 3'
>bta-miR-378	NM_175816	553	105	-20.2
miRNA 3' CGGAAGACUGAGGUUCAGGUCA- 5'
::|:|||||||
target 5' ----------GUUAGGUCCAGUG 3'
>bta-miR-378	NM_205775	1100	598	-23.9
miRNA 3' -CGG--AAGACUGAGGUUCAGGUCA- 5'
||: |||||| | |||:||||
target 5' GGCUGUUUCUGAAA-C-AGUUCAGUC 3'
>bta-miR-378	NM_174836	4531	823	-21.4
miRNA 3' -CGGAAGACUGAGGUUCAGGUCA- 5'
|:| | ||| : ||||||||
target 5' AGUCGA-UCACUGUCAGUCCAGUU 3'
>bta-miR-378	NM_174066	2370	2006	-22.8
miRNA 3' -CGGAAGAC---UGAGGU--UCAGGUCA 5'
||| | | || ||| :||||||
target 5' GGCCCUGAGCCAACACCACUGGUCCAGA 3'
>bta-miR-378	NM_001075140	421	59	-20.2
miRNA 3' CGGAAGACUGAGGUUCAGGUCA 5'
| |||| |||:|||
target 5' ------AGCCUCC-AGUUCAGC 3'
>bta-miR-378	NM_174264	1505	672	-27.8
miRNA 3' CGGAAGAC-UGAGGUUCAGGUCA 5'
|| |||||||||:|||
target 5' -----GUGCACUCCAAGUUCAGG 3'
>bta-miR-378	NM_173888	1632	931	-27.2
miRNA 3' -CGGAAGACUGAGGU--UCAGGUCA 5'
||| | || ||: |||||||
target 5' AGCCCUGAGAGACCGAGAGUCCAGG 3'
>bta-miR-378	NM_174844	1079	142	-18.5
miRNA 3' CGGAAGACUGAGGUUCAGGUCA 5'
|: | | |||||:|
target 5' ------CGGGUGC-AGUCCGGG 3'
>bta-miR-378	NM_174402	2825	260	-17.1
miRNA 3' CGGAAGACUGAGGUUCAGGUCA 5'
||||||:|
target 5' ------------GAAGUCCGGA 3'
>bta-miR-378	NM_174414	3487	554	-18.2
miRNA 3' CGGAAGACUG---AGG-UUCAGGUCA 5'
||| | | || ||||||:|
target 5' --AUUCCGUCCCAUCAGAAGUCCGGG 3'
>bta-miR-378	NM_174450	2421	341	-26.1
miRNA 3' -CGGAA-GACUGAGGU-UCAGGUCA 5'
||||| |||| || |||:|||
target 5' CGCCUUCCUGAAGACAGAGUUCAGC 3'
>bta-miR-378	NM_174583	841	290	-21.3
miRNA 3' CGGAAGACUGAGGUUCAGGUCA- 5'
| |||: |||:||||
target 5' ------AGUCUCUCAGUUCAGUG 3'
>bta-miR-378	NM_174330	1182	1097	-28
miRNA 3' CGGAAGACUGAGGUUCAGGUCA- 5'
||:| ||||||||||
target 5' -----AUGGCAGCAAGUCCAGUG 3'
>bta-miR-378	NM_174081	2997	944	-23.3
miRNA 3' CGGAAGACUGAGGUUCAGGUCA 5'
|| :|||||||:|
target 5' ------CGAGGUCAAGUCCGGG 3'
>bta-miR-378	NM_173976	4216	2399	-18
miRNA 3' CGGAAGACUGAGGU--UCAGGUCA 5'
|| || |||||:|
target 5' ------GGAACACAGGAGUCCGGA 3'
>bta-miR-378	NM_174448	1373	130	-24.3
miRNA 3' CGGAAGACUGAGGU--UCAGGUCA- 5'
|||| |||:: |||:||||
target 5' ---GUCUG-CUCUGACAGUUCAGUU 3'
>bta-miR-378	NM_174082	1662	1294	-19.8
miRNA 3' CGGAAGACUGAGG-UUCAGGUCA 5'
| | |:||||||
target 5' ------AGUGUGAAAGGUCCAGA 3'
>bta-miR-378	NM_001110062	3135	2839	-21.7
miRNA 3' -CGGAAGACUGAGGUUCAGGUCA 5'
| || || : |:||||||
target 5' GGGCUG--GAGAUGAGGUCCAGA 3'
>bta-miR-378	NM_176619	1465	520	-21.5
miRNA 3' CGGAAGACUGAG---G---U---UCAGGUCA- 5'
:||:||:||: | | ||||||||
target 5' -AUUUUUGGCUUGAGCCAGAAUCAGUCCAGUG 3'
>bta-miR-378	NM_001002883	4683	3383	-25.1
miRNA 3' CGGAAGA-CUGAGGUUCAGGUCA 5'
:|| ||:|:|||||:|||
target 5' -AUUUAGGGAUUUCAAGUUCAGA 3'
>bta-miR-378	NM_174593	1807	1244	-20.1
miRNA 3' -CGGAAG-ACUG---AG--GU---UCAGGUCA- 5'
|||| |||: |: || |||:||||
target 5' UGCCUACAUGAUAAAUUCACAUGCAGUUCAGUU 3'
>bta-miR-378	NM_175801	1274	640	-26.3
miRNA 3' -CGGAAGACU-GAGGUUCAGGUCA- 5'
|| | || || ||||||||||
target 5' AGCAGCCAGAGCUGCAAGUCCAGUA 3'
>bta-miR-378	NM_001101047	2516	1703	-26.5
miRNA 3' -CGGAAGACUGAGGUUCAGGUCA 5'
||| ||| ||:||||||
target 5' UGCCCA-UGAAG-CAGGUCCAGG 3'
>bta-miR-378	NM_001166529	5013	3099	-25
miRNA 3' CGGA--AGACUGAGGUUCAGGUCA 5'
|| ||| :|| ||||||||
target 5' CCCAGGUCUAGCUGGAAGUCCAGG 3'
>bta-miR-378	NM_001206026	3011	320	-22.7
miRNA 3' -CGGAAGACUGAGGUUCAGGUCA 5'
||: | || : :|||||||
target 5' AGCUGACAGAAAUGGAGUCCAGG 3'
>bta-miR-378	NM_174599	1583	983	-25.3
miRNA 3' -CGGAAG-ACU-GAGGU--UCAGGUCA 5'
||: || ||| |||| |||:|||
target 5' AGCUCUCAUGAUCUCCUCCAGUUCAGC 3'
>bta-miR-378	NM_001001440	2055	1562	-19.4
miRNA 3' -CGGAAGACUGAG--GU---UCAGGUCA 5'
||: :|||:|: :| |||:|||
target 5' UGCUAGUUGAUUUAGUACUAAGUUCAGC 3'
>bta-miR-378	NM_173945	1222	927	-16.7
miRNA 3' -CGGAAGACUGAGGUUCAGGUCA 5'
|::|| :| |||||:||
target 5' AGUUUUACCGCA--AAGUCUAGC 3'
>bta-miR-378	NM_001081575	2265	824	-26.3
miRNA 3' CGGAAGA-C-UGAGGUUCAGGUCA 5'
|||| | || ||:||||||
target 5' -GCUUCAGGAACAGCAGGUCCAGG 3'
>bta-miR-378	NM_178108	1244	382	-21.3
miRNA 3' CGGAAGACUG-AGG-UUCAGGUCA 5'
||| ||: |:||||||
target 5' -----GUGAAGUCUGAGGUCCAGA 3'
>bta-miR-378	NM_205800	459	249	-20
miRNA 3' CGGAAGACUGAGGUUCAGGUCA 5'
|| || :|||||:|||
target 5' ---CUCAGAGCUCAAGUUCAGC 3'
>bta-miR-378	NM_174099	1786	471	-26.6
miRNA 3' -CGGAAGACU-GAGGUUCAGGUCA 5'
||| ||||| :|: :||||||
target 5' AGCCGUCUGAAUUU--GGUCCAGC 3'
>bta-miR-378	NM_001075122	2938	736	-23.7
miRNA 3' CGGAAGACUG-AGGU---UCAGGUCA- 5'
|| |||| ||||||||
target 5' ------AGAAGUCCAGCAAGUCCAGUA 3'
>bta-miR-378	NM_001075123	1835	1644	-21.4
miRNA 3' CGGAAGACUGAGGUUCAGGUCA- 5'
:||: :|||||||
target 5' -------AGCUUAUGGUCCAGUA 3'
>bta-miR-378	NM_205809	3703	2549	-25.7
miRNA 3' CGGAAGACUGAGGUUCAGGUCA 5'
|| |||| :||||||
target 5' -----AUGCCUCCUGGUCCAGA 3'
>bta-miR-378	NM_001082424	4814	4479	-19.6
miRNA 3' CGGAAGACUGAGGUUCAGGUCA 5'
:||: | |||||:|||
target 5' ----CUUGG-UGCAAGUUCAGA 3'
>bta-miR-378	NM_174614	3702	332	-15.4
miRNA 3' CGGAAGACUGAGGUUCAGGUCA 5'
:||||||
target 5' -------------UGGUCCAGC 3'
>bta-miR-378	NM_001075133	1950	1175	-17.5
miRNA 3' CGGAAGACUGAGGUUCAGGUCA- 5'
||||||||
target 5' -------------CAGUCCAGUA 3'
>bta-miR-378	NM_183081	3265	1992	-23.6
miRNA 3' -CGGAAGACUGAGGUUCAGGUCA 5'
| ||| |: || :||||||
target 5' AGGCUUGAGGAACCUGGUCCAGC 3'
>bta-miR-378	NM_001080215	2046	624	-25.6
miRNA 3' CGGAA-GACUGAGGUUCAGGUCA 5'
||| || ||||| |||:|||
target 5' CCCUCGCUCACUCC-AGUUCAGC 3'
>bta-miR-378	NM_174516	2513	1644	-23.4
miRNA 3' CGGAAGACUGAGGUUCAGGUCA- 5'
|| || ||| :||||||||
target 5' UCCAUC--ACUAGGAGUCCAGUU 3'
>bta-miR-378	NM_174280	3412	883	-24.7
miRNA 3' CGGAAGACUG-AGGUUCAGGUCA- 5'
||| ||||: |: |||:||||
target 5' UCCUGCUGAUAUUGUAGUUCAGUU 3'
>bta-miR-378	NM_001166517	2461	439	-20.2
miRNA 3' -CGGAAGAC-UG-AG--GU--UCAGGUCA 5'
|| ||| :| || :| |||||:|
target 5' CGCGUUCGCUGCAUCAAUACCAGUCCGGG 3'
>bta-miR-378	NM_001143867	6110	5	-24.7
miRNA 3' -CGGAA-GACUGAGGUUCAGGUCA 5'
||| :| :||| |||||:|
target 5' AGCCGAGUUAGCUC--AGUCCGGG 3'
>bta-miR-378	NM_001192415	6103	341	-24.2
miRNA 3' CGGAAGAC-UGAGGUUCAGGUCA 5'
:|| | || |||||||||
target 5' AUCUGAGGAACAGCAAGUCCAGA 3'
>bta-miR-378	NM_001075653	1981	964	-25.9
miRNA 3' CGGAAGACUGAGGUUCAGGUCA- 5'
|:| ||||||:||||
target 5' ------AGGC-CCAAGUUCAGUA 3'
>bta-miR-378	NM_001075396	2214	591	-25.6
miRNA 3' CGGAAGACUGAGGUUCAGGUCA- 5'
|||| | | ||:|||||||
target 5' -ACUUCACAGUGCAGGUCCAGUU 3'
>bta-miR-378	NM_001075654	1717	713	-19
miRNA 3' CGGAAGACUGAGGU-UCAGGUCA 5'
:|| :| :||||||
target 5' -------AGCUGUAUGGUCCAGA 3'
>bta-miR-378	NM_001205798	1804	15	-21.9
miRNA 3' CGGAAGA--CUGAGGUUCAGGUCA 5'
|||| |:: |||||:|||
target 5' -ACUUCCGGGGUGGCAAGUUCAGG 3'
>bta-miR-378	NM_001206731	2452	1489	-26.7
miRNA 3' CGGAAGACUGAGGUUCAGGUCA 5'
||||| ||| |||||||
target 5' -ACUUCUCA-UCC-AGUCCAGA 3'
>bta-miR-378	NM_001098976	1081	14	-29.9
miRNA 3' -CGGAAG-ACUGAGGUUCAGGUCA- 5'
|||| ||:| | :||||||||
target 5' AGCCUCGGUGGC-CGGAGUCCAGUU 3'
>bta-miR-378	NM_001100333	3439	1654	-22.4
miRNA 3' CGGAAGACUGAGGUUCAGGUCA- 5'
:|||| :||| |||:||||
target 5' UUCUUCA-GCUC--AGUUCAGUU 3'
>bta-miR-378	NM_001075397	2105	1086	-18
miRNA 3' CGGA--AG--ACUGAGGU---UCAGGUCA- 5'
|| | ||:| : ||||:|||
target 5' ACCGAGUACAUGGCCAAGGGGAGUCUAGUG 3'
>bta-miR-378	NM_001206733	5722	4695	-24.5
miRNA 3' CGGAAGACUGAGGU--UCAGGUCA- 5'
::||:|| :|||| |||:||||
target 5' CUUUUUUG-UUCCAAUAGUUCAGUU 3'
>bta-miR-378	NM_001083652	2224	1611	-22
miRNA 3' CGGAAGACUGAGGU---UCAGGUCA- 5'
:|| | ||||| |||:||||
target 5' CUCUACCU-CUCCAGUUAGUUCAGUU 3'
>bta-miR-378	NM_001015628	1194	295	-23.2
miRNA 3' -CGGAA-GA---CUG---AGGU--UCAGGUCA 5'
||| || ||| |:|| |||||:|
target 5' GGCCCUGCUCAAGACCAAUUCAGCAGUCCGGA 3'
>bta-miR-378	NM_001034356	2262	740	-20.1
miRNA 3' CGGAAGACUGAGGUUCAGGUCA 5'
|: :|||||||
target 5' ---------AUUGGAGUCCAGG 3'
>bta-miR-378	NM_001035010	2555	750	-20.2
miRNA 3' CGGAAGACUGAGGU--UCAGGUCA 5'
||| | | | ||| |||:|||
target 5' CCCUCCAGUCCCCACCAGUUCAGG 3'
>bta-miR-378	NM_001075142	3521	2931	-26.5
miRNA 3' -CGGAAGACUG-AGGUUCAGGUCA 5'
||||| || |: |:||||||
target 5' GGCCUUGGGAAAUUGAGGUCCAGG 3'
>bta-miR-378	NM_001082438	2617	589	-24.5
miRNA 3' CGGAAGACUGAGGUUCAGGUCA- 5'
:||||| |: :|||||||
target 5' UUCUUCU---UUGUGGUCCAGUU 3'
>bta-miR-378	NM_001083653	1568	329	-17.6
miRNA 3' CGGAAGACUGAGGUUCAGGUCA 5'
|:||||||
target 5' ------------AAGGUCCAGG 3'
>bta-miR-378	NM_001034357	2122	1495	-24.2
miRNA 3' -CGG---AAGACUGAGGUUCAGGUCA- 5'
||: | |||: :||||||||
target 5' GGCUCUGUGGUGAUGA-GAGUCCAGUG 3'
>bta-miR-378	NM_001038125	1553	386	-16.3
miRNA 3' CGGAAGACUGAGGU--UCAGGUCA 5'
||: ||| : |||:|||
target 5' --GUUUAGACGAAGAGAGUUCAGA 3'
>bta-miR-378	NM_001098987	1542	632	-24.4
miRNA 3' CGGAAGACUGAGGUUCAGGUCA- 5'
|||| :| |:||||||||
target 5' --GUUCUU-UUGCGAGUCCAGUU 3'
>bta-miR-378	NM_001075401	921	413	-22.8
miRNA 3' CGGAAGACUGAGGUUCAGGUCA- 5'
||| || ||||:|||
target 5' -----AUGAGACCCAGUCUAGUG 3'
>bta-miR-378	NM_001206527	1104	54	-20.4
miRNA 3' CGGAAGACUGAGGUUCAGGUCA 5'
||| | |||: :||||||
target 5' UCCUACC-ACUU--GGUCCAGA 3'
>bta-miR-378	NM_001083407	2622	139	-21.9
miRNA 3' CGGAAGACUGA-GGU--UCAGGUCA- 5'
| |||| :|| |||:||||
target 5' ---GUGUGACGGUCAGUAGUUCAGUG 3'
>bta-miR-378	NM_001083655	3881	1993	-25.1
miRNA 3' CGGAAGACUGAGGUUCAGGUCA- 5'
|:| |::||||||||
target 5' ------CGGCACUGAGUCCAGUG 3'
>bta-miR-378	NM_001100338	1069	2	-25.8
miRNA 3' -CGGAAGACUGAGGUUCAGGUCA 5'
||: || |:| | ||||||:|
target 5' AGCUGUCAGGC-CGAAGUCCGGC 3'
>bta-miR-378	NM_001111260	2445	39	-28
miRNA 3' CGGAAGA-CUGAGGUUCAGGUCA- 5'
:|||| ||:| | ||||||||
target 5' UUCUUCGGGAUUGC-AGUCCAGUG 3'
>bta-miR-378	NM_001098887	4005	1927	-22.2
miRNA 3' CGGAAGACUGAGGU-UCAGGUCA- 5'
|| || |||: :|||||||
target 5' UCCACCUAA-UCCGUGGUCCAGUU 3'
>bta-miR-378	NM_001192167	2951	2157	-24
miRNA 3' CGGAAGAC-UGAGGUUCAGGUCA 5'
||| | ||| :|||||||
target 5' UCCUAACGUACUUUGAGUCCAGC 3'
>bta-miR-378	NM_001205549	3736	1417	-24.8
miRNA 3' -CGGAAGACUGAGG-UUCAGGUCA 5'
||| || || || ||||||:|
target 5' GGCCCUC--ACCCCGAAGUCCGGG 3'
>bta-miR-378	NM_001100340	2719	2115	-26.5
miRNA 3' -CGGA---AGACUGAGGU--UCAGGUCA 5'
|:|| |:||:|| || |||||:|
target 5' UGUCUCAAUUUGGCUACAAAAGUCCGGG 3'
>bta-miR-378	NM_001080903	1984	1572	-25.5
miRNA 3' -CGGAAGACUGAGGUUCAGGUCA- 5'
| ||||| || | :|||||||
target 5' GGGCUUCU--CUGCCGGUCCAGUG 3'
>bta-miR-378	NM_001192169	5829	4885	-33
miRNA 3' -CGGAAGACUGAGGUUCAGGUCA 5'
|||| |||:| | |:||||||
target 5' GGCCUCCUGGC-CGAGGUCCAGG 3'
>bta-miR-378	NM_001244199	1243	423	-27.9
miRNA 3' CGGAAGAC-UGAG-GUUCAGGUCA 5'
|:|| |||| |||||||:|
target 5' ---GUUUGAACUCUCAAGUCCGGA 3'
>bta-miR-378	NM_001035017	1840	1378	-24.1
miRNA 3' -CGGAAGACUGAGGUUCAGGUCA 5'
| || |:||: :||||||
target 5' AGGCUGUGGGCUU--GGUCCAGG 3'
>bta-miR-378	NM_001101087	1646	208	-24.5
miRNA 3' CGGAAGACUGAGGUUCAGGUCA 5'
||||:| | |||||:|
target 5' ----GCUGAUUGC-AGUCCGGG 3'
>bta-miR-378	NM_001205554	2209	2045	-22.1
miRNA 3' CGGAAGACUG--AGG--UUCAGGUCA- 5'
||| ||: |: |||||||||
target 5' CCCUAA-GAUGGUUACAAAGUCCAGUA 3'
>bta-miR-378	NM_001075152	2324	594	-24.1
miRNA 3' CGGAAGACUGA--GGUUCAGGUCA 5'
||||:| : ||||:|||
target 5' ---GUCUGGCCAGUGAAGUUCAGG 3'
>bta-miR-378	NM_001083415	2437	466	-21.5
miRNA 3' -CGGAAGAC--UGAGGU--UCAGGUCA 5'
|| |||| ||| : |||||||
target 5' UGCAUUCUAUUACUGUUACAGUCCAGA 3'
>bta-miR-378	NM_001191162	3256	1087	-20.4
miRNA 3' -CGGAAGACUGAGGUUCAGGUCA 5'
|::||:||: | |||:|||
target 5' GGUUUUUUGGA--C-AGUUCAGA 3'
>bta-miR-378	NM_001101090	3287	2447	-22.7
miRNA 3' CGGAAGACUGAGGU--UCAGGUCA 5'
|||:||: |||:|||
target 5' -----AUGAUUCUUAUAGUUCAGA 3'
>bta-miR-378	NM_001099005	1713	1337	-25.7
miRNA 3' CGGAAGACUGAGGUUCAGGUCA- 5'
|||| ||||||:|||
target 5' -----AUGACAGCAAGUCUAGUC 3'
>bta-miR-378	NM_001101091	5637	3277	-23.3
miRNA 3' CGGAAGACUGAGGUUCAGGUCA- 5'
|||| ||:: |||:||||
target 5' ---CUCUGCCUUUCAGUUCAGUU 3'
>bta-miR-378	NM_001099006	1554	670	-16.9
miRNA 3' CGGAAGACUGAGGUUCAGGUCA 5'
||: ||||:|||
target 5' ------GGAUG--AAGUUCAGG 3'
>bta-miR-378	NM_001046259	1777	974	-19.1
miRNA 3' CGGAAGACUGAGGUUCAGGUCA- 5'
||: | ||||:||||
target 5' -----GUGGG-CGAAGUUCAGUA 3'
>bta-miR-378	NM_001205558	1231	42	-18.4
miRNA 3' -CGGA-AG-ACUGA-GGU---UCAGGUCA 5'
||:| || ||: | | ||||:||
target 5' AGCUUAUCAUGGAGGCGAAAGAGUCUAGA 3'
>bta-miR-378	NM_001098951	1966	853	-20.8
miRNA 3' CGGAAGACUGAGGU--UCAGGUCA- 5'
||| || ||||||||
target 5' -----GUGAACACAGCAGUCCAGUU 3'
>bta-miR-378	NM_001101093	4643	1930	-20.3
miRNA 3' CGGAAGACU-GAGGUUCAGGUCA- 5'
::|| || ||:| |||:||||
target 5' AUUUUAAGAGCUUC-AGUUCAGUU 3'
>bta-miR-378	NM_001192178	3645	269	-20.3
miRNA 3' -CGGA--AGACU---GA-GGU--UCAGGUCA 5'
||| | ||| | ||| |||:|||
target 5' GGCCGAAUGUGAGAACAGCCAAGAGUUCAGC 3'
>bta-miR-378	NM_001192946	3307	1009	-21.8
miRNA 3' CGGAAGACUG-AGGU---UCAGGUCA- 5'
|||| |:|| |||:||||
target 5' ----ACUGAAGUUCAGUCAGUUCAGUA 3'
>bta-miR-378	NM_001101981	3141	1924	-30.1
miRNA 3' -CGGA-AGACUGAGGUUCAGGUCA 5'
||: || | ||||:|||||||
target 5' GGCUGAUCCGCCUCCGAGUCCAGC 3'
>bta-miR-378	NM_001206319	6964	4881	-25
miRNA 3' CGGAAGACUGAGGU---UCAGGUCA 5'
||||:| || :||||||
target 5' ----CCUGAUUGCAUUGGGUCCAGC 3'
>bta-miR-378	NM_001024477	2802	1442	-24.1
miRNA 3' CGGAAGACUGAGGU-UCAGGUCA 5'
|| || | ||||| |||:|||
target 5' CCCAUCAGCCUCCAGAGUUCAGC 3'
>bta-miR-378	NM_001035026	2846	2041	-23.7
miRNA 3' CGGAAGACUGAGGUUCAGGUCA 5'
||| || | || |||||||
target 5' CCCUCCUUUCCCCCAGUCCAGG 3'
>bta-miR-378	NM_001034373	4261	1360	-22.8
miRNA 3' -CGGAA-GACUG-AGGU--UCAGGUCA 5'
|:: :|| |||| |||||||
target 5' UGUUGGGUUGGUAUCCAGAAGUCCAGC 3'
>bta-miR-378	NM_001013586	3035	888	-17.2
miRNA 3' CGGAAGACUGAGG--UUCAGGUCA- 5'
|| || ||||:||||
target 5' ------AGA-UCAAGAAGUUCAGUA 3'
>bta-miR-378	NM_001100356	2449	1304	-26.5
miRNA 3' CGGAAGACUGAG-GUUCAGGUCA 5'
|| ||| :|| |||||||||
target 5' CCCCUCUCUUUCUCAAGUCCAGA 3'
>bta-miR-378	NM_001101100	2140	932	-25.3
miRNA 3' -CGGAA-GACUGAGGUUCAGGUCA 5'
|| | |||: || |||||:|
target 5' AGCGUGGCUGGGGCC-AGUCCGGA 3'
>bta-miR-378	NM_001192441	2950	1519	-24.3
miRNA 3' CGGAAGACUGAGGU-UCAGGUCA 5'
||:|:|| |||||||
target 5' ------AGAUUUCAGAGUCCAGG 3'
>bta-miR-378	NM_001101101	4142	4089	-21.3
miRNA 3' CGGAAGACUGAGGUUCAGGUCA 5'
|| ||: ||||||||
target 5' -ACUGUGGAUA--AAGUCCAGA 3'
>bta-miR-378	NM_001035032	1649	1298	-18
miRNA 3' CGGAAGACUGAGGUUCAGGUCA 5'
||||||||
target 5' ------------GAAGUCCAGG 3'
>bta-miR-378	NM_001205823	2847	567	-28.4
miRNA 3' -CGGAAGACUGAGGUUCAGGUCA- 5'
||:|| |:||:|:|||||||
target 5' GGCUUU---AUUCUAGGUCCAGUU 3'
>bta-miR-378	NM_001083677	1412	90	-25.4
miRNA 3' -CGGAAGACUGAGGU--UCAGGUCA 5'
|||| | |||| |||:|||
target 5' UGCCUAUGGUUUCCAGGAGUUCAGG 3'
>bta-miR-378	NM_001035033	2300	712	-24.4
miRNA 3' CGGAAGACUGAGGUUCAGGUCA- 5'
||||: ::||||||||
target 5' ---AUCUGGAAGUGAGUCCAGUC 3'
>bta-miR-378	NM_001046130	2590	1366	-25.2
miRNA 3' -CGGAAGACUGAGGUUCAGGUCA 5'
||| || || | :||||||
target 5' GGCCCGCUUCCUGCCGGUCCAGG 3'
>bta-miR-378	NM_001075680	3409	2215	-23.3
miRNA 3' -CGGAAGACUGAGGUUCAGGUCA 5'
||| || :| || |||:|||
target 5' AGCCCUCAUGC-CCUAGUUCAGA 3'
>bta-miR-378	NM_001101103	4579	895	-27.7
miRNA 3' -CGGAAGACUGAG---GUUCAGGUCA 5'
|| ||||| ||: :||||||||
target 5' UGCAUUCUGCCUUAGUUAAGUCCAGA 3'
>bta-miR-378	NM_001192188	4691	228	-27
miRNA 3' -CGGAA-GACUGAGGUUCAGGUCA- 5'
||| ||| ||| |||||:||
target 5' UGCCAGCCUG--UCCCAGUCCGGUG 3'
>bta-miR-378	NM_001192446	2574	2081	-24.9
miRNA 3' CGGAAGACUGAGGU---UCAGGUCA 5'
||||| |:|| |||:|||
target 5' ---CUCUGAGUUCAACAAGUUCAGA 3'
>bta-miR-378	NM_001034383	1464	417	-27.1
miRNA 3' -CGGAAGACUGAGGUUCAGGUCA- 5'
| || | | :||||||||
target 5' GGGCUGUGGUGUUUGAGUCCAGUG 3'
>bta-miR-378	NM_001075426	2576	1750	-18.6
miRNA 3' CGGAAGACUGAGGUUCAGGUCA 5'
|||| || | |||:|||
target 5' UCCUUGAGAG-C--AGUUCAGA 3'
>bta-miR-378	NM_001191179	2350	416	-20.8
miRNA 3' CGGAAGACUGAGGUUCAGGUCA 5'
||:| || |||:|||
target 5' -----AUGGCACC-AGUUCAGG 3'
>bta-miR-378	NM_001192191	1823	1069	-23.4
miRNA 3' CGGAAGAC-UGAGGUUCAGGUCA 5'
|||| |||| :||||||
target 5' --GUUCUUAACUCACGGUCCAGG 3'
>bta-miR-378	NM_001193215	3208	2138	-23.3
miRNA 3' CGGAAGACUGAGG-UUCAGGUCA 5'
|| || || :|||||||
target 5' -ACUGG-GAGUCAAGAGUCCAGG 3'
>bta-miR-378	NM_001075427	1465	669	-20.5
miRNA 3' CGGAAGACUGAGG--U-UCAGGUCA 5'
|||||: | |||:|||
target 5' ------AGACUCUUGAUAGUUCAGG 3'
>bta-miR-378	NM_001024492	2250	977	-24.7
miRNA 3' CGGAAGACUGAGGUUCAGGUCA 5'
:|| ||:||||||
target 5' -------AGCUGCAGGUCCAGG 3'
>bta-miR-378	NM_174401	1479	205	-18.7
miRNA 3' CGGAAGACUG---AGGUUCAGGUCA 5'
||: |:| :||||||
target 5' ------GGAUCAGUUC-GGUCCAGG 3'
>bta-miR-378	NM_001098978	2044	268	-22.8
miRNA 3' CGGAAGACUGA-GGUUCAGGUCA- 5'
|| || :|||||||
target 5' ------GGAAAGCCUGGUCCAGUG 3'
>bta-miR-378	NM_001035040	2191	162	-24.3
miRNA 3' -CGGAAGAC--UG--AGGUUCAGGUCA 5'
|: || || :| |:|||||||:|
target 5' UGUGUUGUGCAGCAUUUCAAGUCCGGG 3'
>bta-miR-378	NM_001101996	2637	941	-19.6
miRNA 3' CGGAAGACUGA---GGU---UCAGGUCA 5'
|||| ||| |||:|||
target 5' ------GGACUACCCCAAGUAGUUCAGC 3'
>bta-miR-378	NM_001192444	4941	63	-19.1
miRNA 3' CGGAAGACUG-AGGUUCAGGUCA 5'
||| |: :||||||
target 5' ------AGACAUU--GGUCCAGA 3'
>bta-miR-378	NM_001083435	2064	413	-23.1
miRNA 3' CGGAAGACUGAGGUUCAGGUCA- 5'
|: | ||:| || |||:||||
target 5' ACUAUGUGGC-CC-AGUUCAGUG 3'
>bta-miR-378	NM_001193220	2595	2438	-26.3
miRNA 3' -CGGAAGACUGAGGUUCAGGUCA- 5'
|||| ||| || :|||||||
target 5' CGCCUGCUG--UCAUGGUCCAGUU 3'
>bta-miR-378	NM_001075690	1601	474	-20.2
miRNA 3' CGGAAGACUGAG-GUUCAGGUCA 5'
|||:: |||||:|||
target 5' ----ACUGGUAGACAAGUUCAGA 3'
>bta-miR-378	NM_174658	1194	110	-27.5
miRNA 3' CGGAAGACUGAGGUUCAGGUCA 5'
|| ||| || ||:||||||
target 5' -ACUGCUG-CUGCAGGUCCAGC 3'
>bta-miR-378	NM_001191185	2734	1002	-21.3
miRNA 3' CGGAAGACUGAGGUUCAGGUCA- 5'
|| :||||||:|||
target 5' ------AGAAAUCAAGUCUAGUC 3'
>bta-miR-378	NM_001075176	2894	961	-19.8
miRNA 3' CGGAAGACUGAGGU-UCAGGUCA- 5'
|| || ||| |||:||||
target 5' ----ACUUAC-CCACAGUUCAGUU 3'
>bta-miR-378	NM_001205835	1428	620	-20.6
miRNA 3' -CGGAAGACUG-AG---GU---UCAGGUCA 5'
||: | ||| || || |||||||
target 5' CGCUGACCGACAUCGAGCAGAAAGUCCAGC 3'
>bta-miR-378	NM_001083689	3309	1979	-20.9
miRNA 3' CGGAAGACUGAGGUUCAGGUCA 5'
||| | |||||:|
target 5' ------CGACAGC-AGUCCGGG 3'
>bta-miR-378	NM_174406	1365	286	-17.1
miRNA 3' -CGGAAGAC-UGAGGUUCAGGUCA 5'
||| | || ||||:|||
target 5' GGCCAACAUCACGG-AAGUUCAGG 3'
>bta-miR-378	NM_001191187	3240	711	-22.1
miRNA 3' -CGGAAGACUGAGGU---UCAGGUCA 5'
||| | | ||| :||||||
target 5' GGCCCGCAGCAACCACGUGGUCCAGA 3'
>bta-miR-378	NM_001193223	4372	3529	-21.7
miRNA 3' CGGAAGACUGAGGUUCAGGUCA- 5'
| |:| ||||:|||
target 5' ------AGUGUUC-AGUCUAGUG 3'
>bta-miR-378	NM_001075178	1727	909	-29
miRNA 3' CGGAA--GACUGAGGUUCAGGUCA 5'
:|| |||: |||:||||||
target 5' CUCUGUACUGGAACCAGGUCCAGG 3'
>bta-miR-378	NM_001075693	1869	1288	-19.6
miRNA 3' -CGGAAGACUGAGGU-UCAGGUCA 5'
||: || :|: |||||||
target 5' AGCUUA-UG-UUUAACAGUCCAGG 3'
>bta-miR-378	NM_001034390	1921	1	-16.7
miRNA 3' CGGAAGACUGAGGUUCAGGUCA 5'
||||||:|
target 5' -------------AAGUCCGGA 3'
>bta-miR-378	NM_001192970	1830	619	-20.5
miRNA 3' CGGAAGACUGAGGUUCAGGUCA 5'
[truncated: 4,838 more rows]

## Sheet: B
Table S10B Gene Ontology (GO) enrichment analysis of bta-miR-378 targets
GO ID	Term	#Seqs	Sequences
GO:0051674	localization of cell	87	gi|219805057|ref|NM_001143876.1|, gi|270483765|ref|NM_001076510.2|, gi|303227940|ref|NM_001194959.1|, gi|31341768|ref|NM_174521.2|, gi|77735832|ref|NM_001034439.1|, gi|115497435|ref|NM_001075253.1|, gi|31342632|ref|NM_174187.2|, gi|31340795|ref|NM_174663.2|, gi|125630644|ref|NM_001081511.1|, gi|402746524|ref|NM_001035010.2|, gi|31342694|ref|NM_174163.2|, gi|148231248|ref|NM_001097565.1|, gi|31343…
GO:0010035	response to inorganic substance	35	gi|31341280|ref|NM_176632.2|, gi|115495140|ref|NM_001075857.1|, gi|148229948|ref|NM_001098158.1|, gi|31341426|ref|NM_173878.2|, gi|73853761|ref|NM_175784.3|, gi|115496751|ref|NM_001076366.1|, gi|84000210|ref|NM_001038118.1|, gi|114051168|ref|NM_001046207.1|, gi|115497065|ref|NM_001075289.1|, gi|155371936|ref|NM_001101103.1|, gi|300798376|ref|NM_001192393.1|, gi|329663518|ref|NM_001205600.1|, gi|2…
GO:0007165	signal transduction	398	gi|78369271|ref|NM_001035366.1|, gi|78369373|ref|NM_001035390.1|, gi|402743525|ref|NM_001035463.2|, gi|27807518|ref|NM_174786.1|, gi|300793646|ref|NM_001192160.1|, gi|300794916|ref|NM_001192224.1|, gi|31340780|ref|NM_174669.2|, gi|329663654|ref|NM_001205876.1|, gi|62460475|ref|NM_001014892.1|, gi|118151389|ref|NM_001077900.1|, gi|221136835|ref|NM_001144077.1|, gi|300794267|ref|NM_001193215.1|, gi…
GO:0007051	spindle organization	10	gi|42733595|ref|NM_203359.1|, gi|402693387|ref|NM_001046549.2|, gi|452404226|ref|NM_001076819.2|, gi|402693437|ref|NM_001078000.2|, gi|329112506|ref|NM_001192790.2|, gi|77735832|ref|NM_001034439.1|, gi|27805840|ref|NM_174295.1|, gi|30172565|ref|NM_174614.1|, gi|77736354|ref|NM_001034705.1|, gi|329663193|ref|NM_001205549.1|
GO:0006694	steroid biosynthetic process	18	gi|329664101|ref|NM_001205677.1|, gi|300796131|ref|NM_001192284.1|, gi|78369373|ref|NM_001035390.1|, gi|62460549|ref|NM_001014927.1|, gi|116003818|ref|NM_001076798.1|, gi|148806915|ref|NM_174167.2|, gi|329663654|ref|NM_001205876.1|, gi|329664137|ref|NM_001205937.1|, gi|115432044|ref|NM_173888.3|, gi|148806930|ref|NM_176644.2|, gi|300795806|ref|NM_001192524.1|, gi|31343512|ref|NM_177497.2|, gi|148…
GO:0002224	toll-like receptor signaling pathway	13	gi|27805856|ref|NM_174285.1|, gi|31343019|ref|NM_174021.2|, gi|115497065|ref|NM_001075289.1|, gi|122692338|ref|NM_001080371.1|, gi|139948214|ref|NM_001083722.1|, gi|149642560|ref|NM_001099038.1|, gi|300795394|ref|NM_001191236.1|, gi|329663887|ref|NM_001205906.1|, gi|402744889|ref|NM_001075696.2|, gi|118151119|ref|NM_001078013.1|, gi|118151271|ref|NM_001078100.1|, gi|114052363|ref|NM_001046345.1|,…
GO:0031016	pancreas development	10	gi|73853761|ref|NM_175784.3|, gi|147904592|ref|NM_001098086.1|, gi|300795806|ref|NM_001192524.1|, gi|300797339|ref|NM_001192855.1|, gi|347446670|ref|NM_001244612.1|, gi|413081857|ref|NM_001034727.3|, gi|157427973|ref|NM_001105424.1|, gi|402692819|ref|NM_001034621.2|, gi|77736300|ref|NM_001034678.1|, gi|157074091|ref|NM_001103288.1|
GO:0042391	regulation of membrane potential	25	gi|115496751|ref|NM_001076366.1|, gi|157427853|ref|NM_001105364.1|, gi|270483765|ref|NM_001076510.2|, gi|329664117|ref|NM_001205679.1|, gi|42733595|ref|NM_203359.1|, gi|147904592|ref|NM_001098086.1|, gi|284813545|ref|NM_001014942.2|, gi|402692819|ref|NM_001034621.2|, gi|114053340|ref|NM_001046495.1|, gi|300797748|ref|NM_001192107.1|, gi|300796518|ref|NM_001192303.1|, gi|27807234|ref|NM_174683.1|,…
GO:0051402	neuron apoptotic process	11	gi|41386791|ref|NM_174287.1|, gi|114052485|ref|NM_001046332.1|, gi|115495294|ref|NM_001076291.1|, gi|84000252|ref|NM_001038143.1|, gi|156121350|ref|NM_001102354.1|, gi|156718139|ref|NM_001103105.1|, gi|402743564|ref|NM_001075225.2|, gi|402744849|ref|NM_001081615.2|, gi|31340793|ref|NM_174662.2|, gi|115496751|ref|NM_001076366.1|, gi|300794750|ref|NM_001192984.1|
GO:0072404	signal transduction involved in G1/S transition checkpoint	7	gi|62751408|ref|NM_001015639.1|, gi|115496733|ref|NM_001075693.1|, gi|215422349|ref|NM_001013598.2|, gi|402692082|ref|NM_001034649.2|, gi|402692179|ref|NM_001098958.2|, gi|402744604|ref|NM_001034040.2|, gi|402744835|ref|NM_174115.2|
GO:0040011	locomotion	112	gi|219805057|ref|NM_001143876.1|, gi|270483765|ref|NM_001076510.2|, gi|303227940|ref|NM_001194959.1|, gi|31341768|ref|NM_174521.2|, gi|77735832|ref|NM_001034439.1|, gi|115497435|ref|NM_001075253.1|, gi|31342632|ref|NM_174187.2|, gi|31340795|ref|NM_174663.2|, gi|125630644|ref|NM_001081511.1|, gi|402746524|ref|NM_001035010.2|, gi|115494927|ref|NM_001075854.1|, gi|139947655|ref|NM_001083689.1|, gi|3…
GO:0042158	lipoprotein biosynthetic process	7	gi|77735382|ref|NM_001034216.1|, gi|77735720|ref|NM_001034383.1|, gi|116004436|ref|NM_001077109.1|, gi|62751908|ref|NM_001015563.1|, gi|125630696|ref|NM_001081534.1|, gi|329663819|ref|NM_001205898.1|, gi|300795573|ref|NM_001192257.1|
GO:0031645	negative regulation of neurological system process	6	gi|147904592|ref|NM_001098086.1|, gi|61889058|ref|NM_174497.3|, gi|300796518|ref|NM_001192303.1|, gi|333108236|ref|NM_176854.2|, gi|31342106|ref|NM_174401.2|, gi|47564057|ref|NM_001001157.1|
GO:2000602	regulation of interphase of mitotic cell cycle	17	gi|83035108|ref|NM_001037620.1|, gi|114053212|ref|NM_001046271.1|, gi|402692633|ref|NM_001075446.2|, gi|300798399|ref|NM_001192650.1|, gi|281485566|ref|NM_001075837.2|, gi|371873165|ref|NM_001015548.2|, gi|62751408|ref|NM_001015639.1|, gi|115496733|ref|NM_001075693.1|, gi|215422349|ref|NM_001013598.2|, gi|402692082|ref|NM_001034649.2|, gi|402692179|ref|NM_001098958.2|, gi|402744604|ref|NM_0010340…
GO:0051282	regulation of sequestering of calcium ion	6	gi|31342479|ref|NM_174260.2|, gi|149944562|ref|NM_174308.2|, gi|47564057|ref|NM_001001157.1|, gi|31341280|ref|NM_176632.2|, gi|114052473|ref|NM_001046333.1|, gi|148229948|ref|NM_001098158.1|
GO:0046661	male sex differentiation	11	gi|329664137|ref|NM_001205937.1|, gi|62177083|ref|NM_001014385.1|, gi|125991889|ref|NM_001081614.1|, gi|31342205|ref|NM_174365.2|, gi|78369271|ref|NM_001035366.1|, gi|115495844|ref|NM_001075509.1|, gi|148227485|ref|NM_001098025.1|, gi|148747149|ref|NM_174363.2|, gi|157427947|ref|NM_001105411.1|, gi|329664151|ref|NM_001205939.1|, gi|284813545|ref|NM_001014942.2|
GO:0051604	protein maturation	11	gi|77736390|ref|NM_001034723.1|, gi|76677896|ref|NM_001033936.1|, gi|157279962|ref|NM_001105027.1|, gi|31341426|ref|NM_173878.2|, gi|114051504|ref|NM_001046063.1|, gi|31340780|ref|NM_174669.2|, gi|157954060|ref|NM_001109795.1|, gi|402743488|ref|NM_001045998.2|, gi|31341486|ref|NM_174631.2|, gi|160707932|ref|NM_001110786.1|, gi|148229948|ref|NM_001098158.1|
GO:0012501	programmed cell death	155	gi|115496751|ref|NM_001076366.1|, gi|329663887|ref|NM_001205906.1|, gi|402692554|ref|NM_174658.2|, gi|31340793|ref|NM_174662.2|, gi|31341611|ref|NM_174583.2|, gi|31342589|ref|NM_174209.2|, gi|402744236|ref|NM_001045882.2|, gi|114052363|ref|NM_001046345.1|, gi|402692179|ref|NM_001098958.2|, gi|31342694|ref|NM_174163.2|, gi|61889058|ref|NM_174497.3|, gi|66792843|ref|NM_001024527.1|, gi|116004066|re…
GO:0070665	positive regulation of leukocyte proliferation	9	gi|303227940|ref|NM_001194959.1|, gi|219805057|ref|NM_001143876.1|, gi|402692179|ref|NM_001098958.2|, gi|27807004|ref|NM_174555.1|, gi|31341768|ref|NM_174521.2|, gi|77736300|ref|NM_001034678.1|, gi|115497129|ref|NM_001076072.1|, gi|155372040|ref|NM_001101158.1|, gi|329299104|ref|NM_001205381.1|
GO:0035264	multicellular organism growth	13	gi|42733595|ref|NM_203359.1|, gi|62460549|ref|NM_001014927.1|, gi|114052485|ref|NM_001046332.1|, gi|157427973|ref|NM_001105424.1|, gi|195539516|ref|NM_001130756.1|, gi|229577018|ref|NM_001159818.1|, gi|284813545|ref|NM_001014942.2|, gi|402693321|ref|NM_174782.3|, gi|27805856|ref|NM_174285.1|, gi|41386724|ref|NM_176608.1|, gi|122692376|ref|NM_001080348.1|, gi|166157495|ref|NM_001113767.1|, gi|1140…
GO:0038127	ERBB signaling pathway	16	gi|61889058|ref|NM_174497.3|, gi|329664741|ref|NM_001206013.1|, gi|27805856|ref|NM_174285.1|, gi|31342538|ref|NM_174230.2|, gi|31343019|ref|NM_174021.2|, gi|78365300|ref|NM_001035411.1|, gi|115432048|ref|NM_174414.3|, gi|115494975|ref|NM_001075397.1|, gi|155372122|ref|NM_001101201.1|, gi|329663813|ref|NM_001206153.1|, gi|402691620|ref|NM_174585.3|, gi|402743422|ref|NM_001081717.2|, gi|114052485|r…
GO:0034645	cellular macromolecule biosynthetic process	372	gi|27805856|ref|NM_174285.1|, gi|329664847|ref|NM_001206026.1|, gi|31342479|ref|NM_174260.2|, gi|60302692|ref|NM_201606.2|, gi|62177083|ref|NM_001014385.1|, gi|77736142|ref|NM_001034598.1|, gi|77736354|ref|NM_001034705.1|, gi|115432046|ref|NM_174402.3|, gi|115496233|ref|NM_001075742.1|, gi|115497319|ref|NM_001076088.1|, gi|115497581|ref|NM_001075123.1|, gi|118151261|ref|NM_001078095.1|, gi|125630…
GO:0042440	pigment metabolic process	8	gi|148540307|ref|NM_001080215.2|, gi|164448720|ref|NM_001035087.2|, gi|402691722|ref|NM_173989.3|, gi|155371936|ref|NM_001101103.1|, gi|300795806|ref|NM_001192524.1|, gi|114051168|ref|NM_001046207.1|, gi|300798376|ref|NM_001192393.1|, gi|329663262|ref|NM_001205558.1|
GO:0007568	aging	17	gi|27807004|ref|NM_174555.1|, gi|31341426|ref|NM_173878.2|, gi|31342814|ref|NM_174114.2|, gi|47564057|ref|NM_001001157.1|, gi|78369271|ref|NM_001035366.1|, gi|115432044|ref|NM_173888.3|, gi|149944562|ref|NM_174308.2|, gi|155372040|ref|NM_001101158.1|, gi|157427947|ref|NM_001105411.1|, gi|329663518|ref|NM_001205600.1|, gi|402745360|ref|NM_174472.4|, gi|31343114|ref|NM_173981.2|, gi|297307108|ref|N…
GO:0048638	regulation of developmental growth	7	gi|31342479|ref|NM_174260.2|, gi|31340795|ref|NM_174663.2|, gi|329664073|ref|NM_001206185.1|, gi|78369373|ref|NM_001035390.1|, gi|300797339|ref|NM_001192855.1|, gi|41386781|ref|NM_174231.1|, gi|139947655|ref|NM_001083689.1|
GO:0033674	positive regulation of kinase activity	40	gi|114052485|ref|NM_001046332.1|, gi|219805057|ref|NM_001143876.1|, gi|289191304|ref|NM_001075250.2|, gi|402692696|ref|NM_001083720.2|, gi|402692823|ref|NM_001046087.2|, gi|61889058|ref|NM_174497.3|, gi|31342694|ref|NM_174163.2|, gi|282721145|ref|NM_001075896.2|, gi|328751677|ref|NM_001191132.2|, gi|115495996|ref|NM_001076192.1|, gi|331028564|ref|NM_001191382.1|, gi|31342538|ref|NM_174230.2|, gi|…
GO:0009199	ribonucleoside triphosphate metabolic process	69	gi|229577018|ref|NM_001159818.1|, gi|31342616|ref|NM_174194.2|, gi|115432043|ref|NM_174450.3|, gi|115495144|ref|NM_001075974.1|, gi|115497747|ref|NM_001075596.1|, gi|136256112|ref|NM_001083408.2|, gi|147905445|ref|NM_001098130.1|, gi|300794800|ref|NM_001191451.1|, gi|332078456|ref|NM_001206733.1|, gi|402691662|ref|NM_001046600.2|, gi|402692483|ref|NM_001080232.2|, gi|402692497|ref|NM_001034707.2|…
GO:0007015	actin filament organization	23	gi|31341768|ref|NM_174521.2|, gi|31342484|ref|NM_174258.2|, gi|73853752|ref|NM_174217.2|, gi|114052485|ref|NM_001046332.1|, gi|257467661|ref|NM_001164670.1|, gi|402693446|ref|NM_001025320.2|, gi|166706928|ref|NM_001114156.1|, gi|402745770|ref|NM_176648.4|, gi|31342694|ref|NM_174163.2|, gi|78365300|ref|NM_001035411.1|, gi|115497129|ref|NM_001076072.1|, gi|160333614|ref|NM_001110532.1|, gi|21980505…
GO:0018209	peptidyl-serine modification	12	gi|329663555|ref|NM_001205605.1|, gi|114052485|ref|NM_001046332.1|, gi|115497319|ref|NM_001076088.1|, gi|160333614|ref|NM_001110532.1|, gi|333108236|ref|NM_176854.2|, gi|300795573|ref|NM_001192257.1|, gi|156120712|ref|NM_001102033.1|, gi|329663887|ref|NM_001205906.1|, gi|402691620|ref|NM_174585.3|, gi|402743502|ref|NM_001076546.2|, gi|134085937|ref|NM_001083478.1|, gi|402744922|ref|NM_178318.4|
GO:0045597	positive regulation of cell differentiation	47	gi|139947655|ref|NM_001083689.1|, gi|115497037|ref|NM_001076062.1|, gi|156120712|ref|NM_001102033.1|, gi|402743564|ref|NM_001075225.2|, gi|118150783|ref|NM_001077834.1|, gi|156121350|ref|NM_001102354.1|, gi|402744849|ref|NM_001081615.2|, gi|42733595|ref|NM_203359.1|, gi|164451502|ref|NM_174468.3|, gi|31340795|ref|NM_174663.2|, gi|329664073|ref|NM_001206185.1|, gi|402691848|ref|NM_001075396.2|, gi…
GO:0048002	antigen processing and presentation of peptide antigen	6	gi|62751408|ref|NM_001015639.1|, gi|115496733|ref|NM_001075693.1|, gi|215422349|ref|NM_001013598.2|, gi|402692082|ref|NM_001034649.2|, gi|402744604|ref|NM_001034040.2|, gi|125991941|ref|NM_001081604.1|
GO:0009887	organ morphogenesis	76	gi|77736300|ref|NM_001034678.1|, gi|42733595|ref|NM_203359.1|, gi|114052485|ref|NM_001046332.1|, gi|115494901|ref|NM_001075815.1|, gi|402693413|ref|NM_175801.3|, gi|329663654|ref|NM_001205876.1|, gi|31342106|ref|NM_174401.2|, gi|402692819|ref|NM_001034621.2|, gi|139947655|ref|NM_001083689.1|, gi|31342694|ref|NM_174163.2|, gi|300796562|ref|NM_001192305.1|, gi|114052534|ref|NM_001045898.1|, gi|3310…
GO:0072503	cellular divalent inorganic cation homeostasis	21	gi|31342479|ref|NM_174260.2|, gi|149944562|ref|NM_174308.2|, gi|47564057|ref|NM_001001157.1|, gi|31340703|ref|NM_174700.2|, gi|31341280|ref|NM_176632.2|, gi|114052473|ref|NM_001046333.1|, gi|148229948|ref|NM_001098158.1|, gi|148234191|ref|NM_001098036.1|, gi|270483765|ref|NM_001076510.2|, gi|303227940|ref|NM_001194959.1|, gi|402692970|ref|NM_001024689.3|, gi|451958162|ref|NM_174002.3|, gi|2884991…
GO:0046364	monosaccharide biosynthetic process	6	gi|402692819|ref|NM_001034621.2|, gi|78369650|ref|NM_001035426.1|, gi|77404216|ref|NM_001034054.1|, gi|154152050|ref|NM_001100296.1|, gi|329663479|ref|NM_001205594.1|, gi|402691620|ref|NM_174585.3|
GO:0006886	intracellular protein transport	77	gi|300795618|ref|NM_001192259.1|, gi|300798124|ref|NM_001192125.1|, gi|402692819|ref|NM_001034621.2|, gi|329663654|ref|NM_001205876.1|, gi|402744324|ref|NM_001046357.2|, gi|402692179|ref|NM_001098958.2|, gi|402691620|ref|NM_174585.3|, gi|402692088|ref|NM_001076923.2|, gi|402692354|ref|NM_001110089.2|, gi|300795658|ref|NM_001192261.1|, gi|149642692|ref|NM_001098987.1|, gi|274317530|ref|NM_00111419…
GO:0071345	cellular response to cytokine stimulus	40	gi|62460475|ref|NM_001014892.1|, gi|118151389|ref|NM_001077900.1|, gi|221136835|ref|NM_001144077.1|, gi|300794267|ref|NM_001193215.1|, gi|300798673|ref|NM_001192664.1|, gi|77735870|ref|NM_001034460.1|, gi|155371936|ref|NM_001101103.1|, gi|160333614|ref|NM_001110532.1|, gi|125991753|ref|NM_001002883.2|, gi|31340963|ref|NM_181003.2|, gi|157279962|ref|NM_001105027.1|, gi|114051168|ref|NM_001046207.1…
GO:0055080	cation homeostasis	41	gi|31342479|ref|NM_174260.2|, gi|149944562|ref|NM_174308.2|, gi|47564057|ref|NM_001001157.1|, gi|31340703|ref|NM_174700.2|, gi|118151031|ref|NM_001077970.1|, gi|155371936|ref|NM_001101103.1|, gi|31341280|ref|NM_176632.2|, gi|114052473|ref|NM_001046333.1|, gi|148229948|ref|NM_001098158.1|, gi|28849918|ref|NM_176855.1|, gi|61889058|ref|NM_174497.3|, gi|31342534|ref|NM_174233.2|, gi|333108236|ref|NM…
GO:0001816	cytokine production	35	gi|303227940|ref|NM_001194959.1|, gi|34147166|ref|NM_183081.1|, gi|41386759|ref|NM_174008.1|, gi|73661171|ref|NM_001031852.1|, gi|41386767|ref|NM_174009.1|, gi|118151119|ref|NM_001078013.1|, gi|284813545|ref|NM_001014942.2|, gi|134085416|ref|NM_001013401.2|, gi|115494975|ref|NM_001075397.1|, gi|219805057|ref|NM_001143876.1|, gi|31342694|ref|NM_174163.2|, gi|300794267|ref|NM_001193215.1|, gi|30079…
GO:0006921	cellular component disassembly involved in apoptotic process	9	gi|115496751|ref|NM_001076366.1|, gi|300794750|ref|NM_001192984.1|, gi|300798216|ref|NM_001193153.1|, gi|31342743|ref|NM_174145.2|, gi|157074105|ref|NM_001103295.1|, gi|164420701|ref|NM_177498.3|, gi|166706928|ref|NM_001114156.1|, gi|289191304|ref|NM_001075250.2|, gi|328887923|ref|NM_001192172.2|
GO:0051339	regulation of lyase activity	7	gi|402745360|ref|NM_174472.4|, gi|27807518|ref|NM_174786.1|, gi|300796427|ref|NM_001191287.1|, gi|41386781|ref|NM_174231.1|, gi|41386791|ref|NM_174287.1|, gi|149944562|ref|NM_174308.2|, gi|402743564|ref|NM_001075225.2|
GO:0001657	ureteric bud development	6	gi|402743525|ref|NM_001035463.2|, gi|78369401|ref|NM_001035290.1|, gi|284813545|ref|NM_001014942.2|, gi|329299038|ref|NM_001191483.1|, gi|300797339|ref|NM_001192855.1|, gi|77736300|ref|NM_001034678.1|
GO:0022613	ribonucleoprotein complex biogenesis	25	gi|42733595|ref|NM_203359.1|, gi|126165291|ref|NM_001081713.1|, gi|77735832|ref|NM_001034439.1|, gi|77736342|ref|NM_001034699.1|, gi|78045504|ref|NM_001035053.1|, gi|115496333|ref|NM_001075362.1|, gi|154152196|ref|NM_001100302.1|, gi|164420778|ref|NM_001113250.1|, gi|300794929|ref|NM_001191213.1|, gi|346644800|ref|NM_001046619.2|, gi|371873165|ref|NM_001015548.2|, gi|402691688|ref|NM_001015512.3|…
GO:0051092	positive regulation of NF-kappaB transcription factor activity	9	gi|31342236|ref|NM_174353.2|, gi|31342479|ref|NM_174260.2|, gi|31343019|ref|NM_174021.2|, gi|118151119|ref|NM_001078013.1|, gi|122692338|ref|NM_001080371.1|, gi|157427807|ref|NM_001105340.1|, gi|300797688|ref|NM_001191336.1|, gi|402692608|ref|NM_001101853.2|, gi|402744889|ref|NM_001075696.2|
GO:0016192	vesicle-mediated transport	123	gi|300795618|ref|NM_001192259.1|, gi|300798124|ref|NM_001192125.1|, gi|31342694|ref|NM_174163.2|, gi|41386759|ref|NM_174008.1|, gi|147905445|ref|NM_001098130.1|, gi|329663819|ref|NM_001205898.1|, gi|329664879|ref|NM_001206030.1|, gi|402743525|ref|NM_001035463.2|, gi|155371932|ref|NM_001101101.1|, gi|300795371|ref|NM_001193014.1|, gi|402693109|ref|NM_001076840.2|, gi|73661171|ref|NM_001031852.1|, …
GO:0051329	interphase of mitotic cell cycle	40	gi|83035108|ref|NM_001037620.1|, gi|114053212|ref|NM_001046271.1|, gi|402692633|ref|NM_001075446.2|, gi|300798399|ref|NM_001192650.1|, gi|281485566|ref|NM_001075837.2|, gi|371873165|ref|NM_001015548.2|, gi|62460531|ref|NM_001014918.1|, gi|62751408|ref|NM_001015639.1|, gi|115496243|ref|NM_001075176.1|, gi|115496733|ref|NM_001075693.1|, gi|164448573|ref|NM_001013586.2|, gi|215422349|ref|NM_00101359…
GO:0051650	establishment of vesicle localization	6	gi|328927061|ref|NM_001191346.2|, gi|329664793|ref|NM_001206275.1|, gi|125991941|ref|NM_001081604.1|, gi|229577018|ref|NM_001159818.1|, gi|112181316|ref|NM_001015571.2|, gi|402692863|ref|NM_001034812.2|
GO:0010648	negative regulation of cell communication	54	gi|31340780|ref|NM_174669.2|, gi|402743525|ref|NM_001035463.2|, gi|115494975|ref|NM_001075397.1|, gi|402692819|ref|NM_001034621.2|, gi|347446670|ref|NM_001244612.1|, gi|115432043|ref|NM_174450.3|, gi|115497747|ref|NM_001075596.1|, gi|300795369|ref|NM_001192758.1|, gi|402691662|ref|NM_001046600.2|, gi|402692483|ref|NM_001080232.2|, gi|402692497|ref|NM_001034707.2|, gi|402745748|ref|NM_001077973.2|…
GO:0051899	membrane depolarization	9	gi|329664117|ref|NM_001205679.1|, gi|31342106|ref|NM_174401.2|, gi|156121034|ref|NM_001102194.1|, gi|114053340|ref|NM_001046495.1|, gi|41386781|ref|NM_174231.1|, gi|61889058|ref|NM_174497.3|, gi|77404276|ref|NM_001034049.1|, gi|332634683|ref|NM_001206894.1|, gi|84000252|ref|NM_001038143.1|
GO:0043551	regulation of phosphatidylinositol 3-kinase activity	6	gi|31342694|ref|NM_174163.2|, gi|114052485|ref|NM_001046332.1|, gi|282721145|ref|NM_001075896.2|, gi|289191304|ref|NM_001075250.2|, gi|328751677|ref|NM_001191132.2|, gi|284813545|ref|NM_001014942.2|
GO:0007173	epidermal growth factor receptor signaling pathway	16	gi|61889058|ref|NM_174497.3|, gi|329664741|ref|NM_001206013.1|, gi|27805856|ref|NM_174285.1|, gi|31342538|ref|NM_174230.2|, gi|31343019|ref|NM_174021.2|, gi|78365300|ref|NM_001035411.1|, gi|115432048|ref|NM_174414.3|, gi|115494975|ref|NM_001075397.1|, gi|155372122|ref|NM_001101201.1|, gi|329663813|ref|NM_001206153.1|, gi|402691620|ref|NM_174585.3|, gi|402743422|ref|NM_001081717.2|, gi|114052485|r…
GO:0006275	regulation of DNA replication	13	gi|402743665|ref|NM_001105336.2|, gi|31342694|ref|NM_174163.2|, gi|114052485|ref|NM_001046332.1|, gi|115497065|ref|NM_001075289.1|, gi|116003914|ref|NM_001076849.1|, gi|347446670|ref|NM_001244612.1|, gi|281485566|ref|NM_001075837.2|, gi|329663449|ref|NM_001205589.1|, gi|27805840|ref|NM_174295.1|, gi|30172565|ref|NM_174614.1|, gi|300797463|ref|NM_001192605.1|, gi|329664059|ref|NM_001205416.1|, gi|…
GO:0045637	regulation of myeloid cell differentiation	10	gi|134085879|ref|NM_001083387.1|, gi|118151119|ref|NM_001078013.1|, gi|402746020|ref|NM_001099724.2|, gi|148747149|ref|NM_174363.2|, gi|329755328|ref|NM_001206396.1|, gi|219805057|ref|NM_001143876.1|, gi|134085692|ref|NM_001083533.1|, gi|329663839|ref|NM_001205397.1|, gi|31340793|ref|NM_174662.2|, gi|284813545|ref|NM_001014942.2|
GO:0018105	peptidyl-serine phosphorylation	9	gi|329663555|ref|NM_001205605.1|, gi|114052485|ref|NM_001046332.1|, gi|115497319|ref|NM_001076088.1|, gi|160333614|ref|NM_001110532.1|, gi|333108236|ref|NM_176854.2|, gi|156120712|ref|NM_001102033.1|, gi|329663887|ref|NM_001205906.1|, gi|402691620|ref|NM_174585.3|, gi|402743502|ref|NM_001076546.2|
GO:0009141	nucleoside triphosphate metabolic process	69	gi|229577018|ref|NM_001159818.1|, gi|31342616|ref|NM_174194.2|, gi|115432043|ref|NM_174450.3|, gi|115495144|ref|NM_001075974.1|, gi|115497747|ref|NM_001075596.1|, gi|136256112|ref|NM_001083408.2|, gi|147905445|ref|NM_001098130.1|, gi|300794800|ref|NM_001191451.1|, gi|332078456|ref|NM_001206733.1|, gi|402691662|ref|NM_001046600.2|, gi|402692483|ref|NM_001080232.2|, gi|402692497|ref|NM_001034707.2|…
GO:0055007	cardiac muscle cell differentiation	8	gi|139947655|ref|NM_001083689.1|, gi|78042582|ref|NM_001034579.2|, gi|31341280|ref|NM_176632.2|, gi|42733595|ref|NM_203359.1|, gi|350536720|ref|NM_001245928.1|, gi|284813545|ref|NM_001014942.2|, gi|300794770|ref|NM_001192985.1|, gi|282721145|ref|NM_001075896.2|
GO:0043112	receptor metabolic process	15	gi|41386724|ref|NM_176608.1|, gi|116003856|ref|NM_001076820.1|, gi|150247061|ref|NM_001099369.1|, gi|156523169|ref|NM_001102529.1|, gi|156121034|ref|NM_001102194.1|, gi|402693109|ref|NM_001076840.2|, gi|115432044|ref|NM_173888.3|, gi|109948280|ref|NR_003096.1|, gi|109948281|ref|NR_003097.1|, gi|77404270|ref|NM_001034036.1|, gi|118151271|ref|NM_001078100.1|, gi|300794267|ref|NM_001193215.1|, gi|32…
GO:0006396	RNA processing	74	gi|42733595|ref|NM_203359.1|, gi|332635008|ref|NM_001206930.1|, gi|155372128|ref|NM_001101204.1|, gi|300794267|ref|NM_001193215.1|, gi|158519862|ref|NM_001110073.1|, gi|300794022|ref|NM_001192691.1|, gi|300795271|ref|NM_001192753.1|, gi|329663136|ref|NM_001205798.1|, gi|402691838|ref|NM_001034356.2|, gi|402691956|ref|NM_001080273.2|, gi|402744539|ref|NM_001077924.2|, gi|402745473|ref|NM_001034565…
GO:0001892	embryonic placenta development	7	gi|31341280|ref|NM_176632.2|, gi|229577018|ref|NM_001159818.1|, gi|329663654|ref|NM_001205876.1|, gi|115432044|ref|NM_173888.3|, gi|155372122|ref|NM_001101201.1|, gi|41386704|ref|NM_174748.1|, gi|155372040|ref|NM_001101158.1|
GO:0032989	cellular component morphogenesis	81	gi|115497037|ref|NM_001076062.1|, gi|116004066|ref|NM_001076926.1|, gi|31340795|ref|NM_174663.2|, gi|115494927|ref|NM_001075854.1|, gi|139947655|ref|NM_001083689.1|, gi|156120712|ref|NM_001102033.1|, gi|402743564|ref|NM_001075225.2|, gi|289191304|ref|NM_001075250.2|, gi|300796250|ref|NM_001191522.1|, gi|122692376|ref|NM_001080348.1|, gi|31342694|ref|NM_174163.2|, gi|402692417|ref|NM_001078026.2|,…
GO:0019722	calcium-mediated signaling	12	gi|115497569|ref|NM_001075576.1|, gi|31341280|ref|NM_176632.2|, gi|114052473|ref|NM_001046333.1|, gi|148229948|ref|NM_001098158.1|, gi|31342534|ref|NM_174233.2|, gi|62752832|ref|NM_001015632.1|, gi|77736302|ref|NM_001034679.1|, gi|147904592|ref|NM_001098086.1|, gi|402743564|ref|NM_001075225.2|, gi|41386761|ref|NM_174015.1|, gi|77404276|ref|NM_001034049.1|, gi|223636309|ref|NM_001145235.1|
GO:0033238	regulation of cellular amine metabolic process	6	gi|62751408|ref|NM_001015639.1|, gi|115496733|ref|NM_001075693.1|, gi|215422349|ref|NM_001013598.2|, gi|402692082|ref|NM_001034649.2|, gi|402744604|ref|NM_001034040.2|, gi|332205866|ref|NM_001206811.1|
GO:0051438	regulation of ubiquitin-protein ligase activity	9	gi|300796064|ref|NM_001191513.1|, gi|300794712|ref|NM_001193238.1|, gi|329663218|ref|NM_001205808.1|, gi|62751408|ref|NM_001015639.1|, gi|115496733|ref|NM_001075693.1|, gi|215422349|ref|NM_001013598.2|, gi|402692082|ref|NM_001034649.2|, gi|402692094|ref|NM_001034781.2|, gi|402744604|ref|NM_001034040.2|
GO:0050679	positive regulation of epithelial cell proliferation	6	gi|139947655|ref|NM_001083689.1|, gi|330688473|ref|NM_001206519.1|, gi|402692819|ref|NM_001034621.2|, gi|402744196|ref|NM_001034328.2|, gi|329663654|ref|NM_001205876.1|, gi|31341426|ref|NM_173878.2|
GO:0009790	embryo development	81	gi|402692819|ref|NM_001034621.2|, gi|148229948|ref|NM_001098158.1|, gi|156121000|ref|NM_001102177.1|, gi|157785596|ref|NM_001105613.1|, gi|289191304|ref|NM_001075250.2|, gi|402744265|ref|NM_001098874.2|, gi|31342694|ref|NM_174163.2|, gi|300794770|ref|NM_001192985.1|, gi|115494927|ref|NM_001075854.1|, gi|402744196|ref|NM_001034328.2|, gi|329664773|ref|NM_001206017.1|, gi|332164748|ref|NM_001206784…
GO:0007044	cell-substrate junction assembly	7	gi|300798057|ref|NM_001191354.1|, gi|31343267|ref|NM_173919.2|, gi|289191304|ref|NM_001075250.2|, gi|125991871|ref|NM_001081596.1|, gi|158341671|ref|NM_001109981.1|, gi|329663664|ref|NM_001046247.2|, gi|115495612|ref|NM_001076157.1|
GO:0043393	regulation of protein binding	11	gi|31342484|ref|NM_174258.2|, gi|77736354|ref|NM_001034705.1|, gi|147904592|ref|NM_001098086.1|, gi|274317530|ref|NM_001114192.2|, gi|329744536|ref|NM_001206321.1|, gi|402692819|ref|NM_001034621.2|, gi|402744324|ref|NM_001046357.2|, gi|41386781|ref|NM_174231.1|, gi|114052485|ref|NM_001046332.1|, gi|115495922|ref|NM_001075527.1|, gi|300797381|ref|NM_001192601.1|
GO:0034654	nucleobase-containing compound biosynthetic process	26	gi|148229734|ref|NM_001097572.1|, gi|402745360|ref|NM_174472.4|, gi|41386801|ref|NM_177508.1|, gi|402745799|ref|NM_001034210.2|, gi|148277667|ref|NM_174547.2|, gi|139948367|ref|NM_001083757.1|, gi|300796850|ref|NM_001191308.1|, gi|346421393|ref|NM_001244141.1|, gi|402691807|ref|NM_001034443.2|, gi|31342492|ref|NM_178108.2|, gi|94967003|ref|NM_001040606.1|, gi|329663417|ref|NM_001206095.1|, gi|313…
GO:0070647	protein modification by small protein conjugation or removal	68	gi|90403623|ref|NM_001039961.1|, gi|125991897|ref|NM_001081594.1|, gi|402691848|ref|NM_001075396.2|, gi|31342479|ref|NM_174260.2|, gi|329112506|ref|NM_001192790.2|, gi|115497781|ref|NM_001076449.1|, gi|402744335|ref|NM_001075797.2|, gi|125991957|ref|NM_001081587.1|, gi|329663839|ref|NM_001205397.1|, gi|300796064|ref|NM_001191513.1|, gi|115495108|ref|NM_001076308.1|, gi|139948304|ref|NM_001083754.…
GO:0043632	modification-dependent macromolecule catabolic process	34	gi|114051068|ref|NM_001046493.1|, gi|114051811|ref|NM_001046417.1|, gi|125991957|ref|NM_001081587.1|, gi|156120892|ref|NM_001102123.1|, gi|156120980|ref|NM_001102167.1|, gi|157427793|ref|NM_001105333.1|, gi|329112530|ref|NM_001192444.2|, gi|329664041|ref|NM_001206181.1|, gi|402692653|ref|NM_001081714.2|, gi|300796064|ref|NM_001191513.1|, gi|289191304|ref|NM_001075250.2|, gi|31340703|ref|NM_174700…
GO:0051640	organelle localization	18	gi|156121282|ref|NM_001102319.1|, gi|328927061|ref|NM_001191346.2|, gi|139948490|ref|NM_001083730.1|, gi|114052485|ref|NM_001046332.1|, gi|329664793|ref|NM_001206275.1|, gi|31340795|ref|NM_174663.2|, gi|329663805|ref|NM_001206152.1|, gi|331284186|ref|NM_001206657.1|, gi|125991941|ref|NM_001081604.1|, gi|229577018|ref|NM_001159818.1|, gi|112181316|ref|NM_001015571.2|, gi|402692863|ref|NM_001034812…
GO:0034130	toll-like receptor 1 signaling pathway	9	gi|27805856|ref|NM_174285.1|, gi|31343019|ref|NM_174021.2|, gi|115497065|ref|NM_001075289.1|, gi|122692338|ref|NM_001080371.1|, gi|139948214|ref|NM_001083722.1|, gi|149642560|ref|NM_001099038.1|, gi|300795394|ref|NM_001191236.1|, gi|329663887|ref|NM_001205906.1|, gi|402744889|ref|NM_001075696.2|
GO:0001932	regulation of protein phosphorylation	84	gi|114052485|ref|NM_001046332.1|, gi|219805057|ref|NM_001143876.1|, gi|289191304|ref|NM_001075250.2|, gi|402692696|ref|NM_001083720.2|, gi|402692823|ref|NM_001046087.2|, gi|402692819|ref|NM_001034621.2|, gi|77736300|ref|NM_001034678.1|, gi|41386724|ref|NM_176608.1|, gi|78365300|ref|NM_001035411.1|, gi|31343267|ref|NM_173919.2|, gi|282721145|ref|NM_001075896.2|, gi|58332431|ref|NM_178317.3|, gi|15…
GO:0045786	negative regulation of cell cycle	51	gi|300796064|ref|NM_001191513.1|, gi|31342479|ref|NM_174260.2|, gi|300795560|ref|NM_001193024.1|, gi|300796131|ref|NM_001192284.1|, gi|115496441|ref|NM_001076339.1|, gi|402692117|ref|NM_001075280.2|, gi|300798399|ref|NM_001192650.1|, gi|115432046|ref|NM_174402.3|, gi|126165291|ref|NM_001081713.1|, gi|402692179|ref|NM_001098958.2|, gi|281485566|ref|NM_001075837.2|, gi|371873165|ref|NM_001015548.2|…
GO:0006576	cellular biogenic amine metabolic process	7	gi|300796850|ref|NM_001191308.1|, gi|187960115|ref|NM_001045969.2|, gi|402744865|ref|NM_001046269.2|, gi|31340795|ref|NM_174663.2|, gi|402693351|ref|NM_001105052.2|, gi|115495848|ref|NM_001075875.1|, gi|332205866|ref|NM_001206811.1|
GO:0051649	establishment of localization in cell	189	gi|300795618|ref|NM_001192259.1|, gi|300798124|ref|NM_001192125.1|, gi|402692819|ref|NM_001034621.2|, gi|157427973|ref|NM_001105424.1|, gi|402691866|ref|NM_001034718.2|, gi|156121282|ref|NM_001102319.1|, gi|118150885|ref|NM_001077889.1|, gi|115496751|ref|NM_001076366.1|, gi|402692633|ref|NM_001075446.2|, gi|31340795|ref|NM_174663.2|, gi|329663805|ref|NM_001206152.1|, gi|41386767|ref|NM_174009.1|,…
GO:0072511	divalent inorganic cation transport	22	gi|31342479|ref|NM_174260.2|, gi|149944562|ref|NM_174308.2|, gi|47564057|ref|NM_001001157.1|, gi|31341280|ref|NM_176632.2|, gi|114052473|ref|NM_001046333.1|, gi|148229948|ref|NM_001098158.1|, gi|148234191|ref|NM_001098036.1|, gi|282721145|ref|NM_001075896.2|, gi|155371936|ref|NM_001101103.1|, gi|31341768|ref|NM_174521.2|, gi|190360746|ref|NM_001128509.1|, gi|300796131|ref|NM_001192284.1|, gi|4026…
GO:0002009	morphogenesis of an epithelium	28	gi|115495844|ref|NM_001075509.1|, gi|329663453|ref|NM_001206101.1|, gi|402743525|ref|NM_001035463.2|, gi|31343019|ref|NM_174021.2|, gi|402693321|ref|NM_174782.3|, gi|157427973|ref|NM_001105424.1|, gi|31341611|ref|NM_174583.2|, gi|149944562|ref|NM_174308.2|, gi|328751677|ref|NM_001191132.2|, gi|77736300|ref|NM_001034678.1|, gi|331028564|ref|NM_001191382.1|, gi|88319926|ref|NM_174068.2|, gi|2295770…
GO:0048660	regulation of smooth muscle cell proliferation	7	gi|125991889|ref|NM_001081614.1|, gi|118151389|ref|NM_001077900.1|, gi|282721145|ref|NM_001075896.2|, gi|289191304|ref|NM_001075250.2|, gi|328751677|ref|NM_001191132.2|, gi|346421393|ref|NM_001244141.1|, gi|402692819|ref|NM_001034621.2|
GO:0042493	response to drug	27	gi|27805856|ref|NM_174285.1|, gi|27807004|ref|NM_174555.1|, gi|31341280|ref|NM_176632.2|, gi|31342479|ref|NM_174260.2|, gi|31343114|ref|NM_173981.2|, gi|47564057|ref|NM_001001157.1|, gi|66792877|ref|NM_001024547.1|, gi|73853761|ref|NM_175784.3|, gi|78042582|ref|NM_001034579.2|, gi|78369373|ref|NM_001035390.1|, gi|84000252|ref|NM_001038143.1|, gi|114051168|ref|NM_001046207.1|, gi|115497607|ref|NM_…
GO:0043010	camera-type eye development	22	gi|147900687|ref|NM_001098078.1|, gi|148747149|ref|NM_174363.2|, gi|402744196|ref|NM_001034328.2|, gi|300796562|ref|NM_001192305.1|, gi|329663654|ref|NM_001205876.1|, gi|329664813|ref|NM_001205766.1|, gi|402766681|ref|NM_001102242.2|, gi|158508545|ref|NM_001109998.1|, gi|402744489|ref|NM_001046512.2|, gi|157074091|ref|NM_001103288.1|, gi|31342435|ref|NM_174279.2|, gi|282721145|ref|NM_001075896.2|…
GO:0006987	activation of signaling protein activity involved in unfolded protein response	7	gi|31340703|ref|NM_174700.2|, gi|75832077|ref|NM_175813.2|, gi|115497123|ref|NM_001075653.1|, gi|115497557|ref|NM_001075122.1|, gi|147904592|ref|NM_001098086.1|, gi|402745147|ref|NM_001045935.3|, gi|413081857|ref|NM_001034727.3|
GO:0016458	gene silencing	6	gi|42733595|ref|NM_203359.1|, gi|332635008|ref|NM_001206930.1|, gi|155372128|ref|NM_001101204.1|, gi|329663748|ref|NM_001205633.1|, gi|126165291|ref|NM_001081713.1|, gi|164448557|ref|NM_181813.2|
GO:0051261	protein depolymerization	7	gi|164451502|ref|NM_174468.3|, gi|402693446|ref|NM_001025320.2|, gi|166706928|ref|NM_001114156.1|, gi|402745770|ref|NM_176648.4|, gi|77735832|ref|NM_001034439.1|, gi|402744478|ref|NM_001098032.2|, gi|156120712|ref|NM_001102033.1|
GO:0051253	negative regulation of RNA metabolic process	69	gi|31342479|ref|NM_174260.2|, gi|77736342|ref|NM_001034699.1|, gi|118150783|ref|NM_001077834.1|, gi|118150921|ref|NM_001077911.1|, gi|148228870|ref|NM_001098117.1|, gi|155372116|ref|NM_001101198.1|, gi|164414416|ref|NM_001038061.2|, gi|300795560|ref|NM_001193024.1|, gi|300795806|ref|NM_001192524.1|, gi|300797292|ref|NM_001192597.1|, gi|300798422|ref|NM_001192907.1|, gi|300798629|ref|NM_001191138.…
GO:0051351	positive regulation of ligase activity	9	gi|84000252|ref|NM_001038143.1|, gi|300794712|ref|NM_001193238.1|, gi|62751408|ref|NM_001015639.1|, gi|115496733|ref|NM_001075693.1|, gi|215422349|ref|NM_001013598.2|, gi|402692082|ref|NM_001034649.2|, gi|402692094|ref|NM_001034781.2|, gi|402744604|ref|NM_001034040.2|, gi|402744849|ref|NM_001081615.2|
GO:0010765	positive regulation of sodium ion transport	6	gi|41386781|ref|NM_174231.1|, gi|156120712|ref|NM_001102033.1|, gi|261490673|ref|NM_001101052.2|, gi|402746524|ref|NM_001035010.2|, gi|31342436|ref|NM_174280.2|, gi|114053340|ref|NM_001046495.1|
GO:0034341	response to interferon-gamma	14	gi|300796131|ref|NM_001192284.1|, gi|300796850|ref|NM_001191308.1|, gi|31340963|ref|NM_181003.2|, gi|157279962|ref|NM_001105027.1|, gi|109948280|ref|NR_003096.1|, gi|109948281|ref|NR_003097.1|, gi|329663654|ref|NM_001205876.1|, gi|402691848|ref|NM_001075396.2|, gi|31342492|ref|NM_178108.2|, gi|94967003|ref|NM_001040606.1|, gi|114052473|ref|NM_001046333.1|, gi|118151389|ref|NM_001077900.1|, gi|155…
GO:0031647	regulation of protein stability	7	gi|114052485|ref|NM_001046332.1|, gi|156120892|ref|NM_001102123.1|, gi|27805856|ref|NM_174285.1|, gi|115497319|ref|NM_001076088.1|, gi|115497569|ref|NM_001075576.1|, gi|134085784|ref|NM_001083372.1|, gi|300797381|ref|NM_001192601.1|
GO:0007267	cell-cell signaling	94	gi|118150885|ref|NM_001077889.1|, gi|61888891|ref|NM_001013606.1|, gi|62751971|ref|NM_001015552.1|, gi|136256312|ref|NM_174448.3|, gi|157074091|ref|NM_001103288.1|, gi|300795806|ref|NM_001192524.1|, gi|300796497|ref|NM_001192046.1|, gi|402691620|ref|NM_174585.3|, gi|147905445|ref|NM_001098130.1|, gi|300795371|ref|NM_001193014.1|, gi|402693109|ref|NM_001076840.2|, gi|41386767|ref|NM_174009.1|, gi|…
GO:0045087	innate immune response	51	gi|300796131|ref|NM_001192284.1|, gi|300796850|ref|NM_001191308.1|, gi|27805856|ref|NM_174285.1|, gi|31343019|ref|NM_174021.2|, gi|115497065|ref|NM_001075289.1|, gi|122692338|ref|NM_001080371.1|, gi|139948214|ref|NM_001083722.1|, gi|149642560|ref|NM_001099038.1|, gi|300795394|ref|NM_001191236.1|, gi|329663887|ref|NM_001205906.1|, gi|402744889|ref|NM_001075696.2|, gi|73661171|ref|NM_001031852.1|, …
GO:0006950	response to stress	287	gi|300796131|ref|NM_001192284.1|, gi|300796850|ref|NM_001191308.1|, gi|31342880|ref|NM_174082.2|, gi|41386767|ref|NM_174009.1|, gi|158519850|ref|NM_001110062.1|, gi|329663518|ref|NM_001205600.1|, gi|115432044|ref|NM_173888.3|, gi|156121286|ref|NM_001102321.1|, gi|31342479|ref|NM_174260.2|, gi|115497569|ref|NM_001075576.1|, gi|402743428|ref|NM_001045912.2|, gi|153792238|ref|NM_001099717.1|, gi|115…
GO:0018205	peptidyl-lysine modification	14	gi|300795025|ref|NM_001192485.1|, gi|329663839|ref|NM_001205397.1|, gi|115497845|ref|NM_001075886.1|, gi|402744490|ref|NM_001076362.2|, gi|78369373|ref|NM_001035390.1|, gi|402744835|ref|NM_174115.2|, gi|116003858|ref|NM_001076818.1|, gi|270289765|ref|NM_001168426.1|, gi|300798603|ref|NM_001192404.1|, gi|329664313|ref|NM_001206215.1|, gi|77735726|ref|NM_001034390.1|, gi|329663704|ref|NM_001205627.…
GO:0016311	dephosphorylation	28	gi|31340703|ref|NM_174700.2|, gi|77736302|ref|NM_001034679.1|, gi|402691823|ref|NM_001079599.2|, gi|160333614|ref|NM_001110532.1|, gi|31341611|ref|NM_174583.2|, gi|114051164|ref|NM_001046026.1|, gi|115495140|ref|NM_001075857.1|, gi|156121080|ref|NM_001102217.1|, gi|174840743|ref|NM_001123034.1|, gi|402744219|ref|NM_001035316.2|, gi|402745147|ref|NM_001045935.3|, gi|115497569|ref|NM_001075576.1|, …
GO:0046777	protein autophosphorylation	27	gi|61657915|ref|NM_001012999.2|, gi|75832077|ref|NM_175813.2|, gi|78369650|ref|NM_001035426.1|, gi|115494975|ref|NM_001075397.1|, gi|147904592|ref|NM_001098086.1|, gi|156121286|ref|NM_001102321.1|, gi|162287036|ref|NM_001111260.1|, gi|282721145|ref|NM_001075896.2|, gi|289191304|ref|NM_001075250.2|, gi|300793844|ref|NM_001192682.1|, gi|300797688|ref|NM_001191336.1|, gi|300797920|ref|NM_001192627.1…
GO:0048854	brain morphogenesis	6	gi|31340795|ref|NM_174663.2|, gi|156120866|ref|NM_001102110.1|, gi|157427973|ref|NM_001105424.1|, gi|160707932|ref|NM_001110786.1|, gi|329663453|ref|NM_001206101.1|, gi|402693239|ref|NM_174678.3|
GO:0051168	nuclear export	20	gi|157427973|ref|NM_001105424.1|, gi|402691866|ref|NM_001034718.2|, gi|329663304|ref|NM_001206076.1|, gi|31342422|ref|NM_174284.2|, gi|77736448|ref|NM_001034752.1|, gi|155372180|ref|NM_001101231.1|, gi|300797748|ref|NM_001192107.1|, gi|329112540|ref|NM_001193205.2|, gi|329664275|ref|NM_001205443.1|, gi|402744053|ref|NM_001075336.2|, gi|402745444|ref|NM_001045880.2|, gi|77736354|ref|NM_001034705.1…
GO:0000723	telomere maintenance	14	gi|329663449|ref|NM_001205589.1|, gi|116003914|ref|NM_001076849.1|, gi|148225625|ref|NM_001097575.1|, gi|281485566|ref|NM_001075837.2|, gi|297307108|ref|NM_001143857.2|, gi|402746020|ref|NM_001099724.2|, gi|115496243|ref|NM_001075176.1|, gi|124249277|ref|NM_001080903.1|, gi|164450482|ref|NM_174428.3|, gi|270483789|ref|NM_001145865.1|, gi|402744335|ref|NM_001075797.2|, gi|402745437|ref|NM_00110538…
GO:0080134	regulation of response to stress	80	gi|115497569|ref|NM_001075576.1|, gi|402743428|ref|NM_001045912.2|, gi|153792238|ref|NM_001099717.1|, gi|31342479|ref|NM_174260.2|, gi|41386767|ref|NM_174009.1|, gi|27805856|ref|NM_174285.1|, gi|31343019|ref|NM_174021.2|, gi|115497065|ref|NM_001075289.1|, gi|122692338|ref|NM_001080371.1|, gi|139948214|ref|NM_001083722.1|, gi|149642560|ref|NM_001099038.1|, gi|300795394|ref|NM_001191236.1|, gi|3296…
GO:0055001	muscle cell development	15	gi|31343541|ref|NM_175789.2|, gi|329663664|ref|NM_001046247.2|, gi|402692417|ref|NM_001078026.2|, gi|31342479|ref|NM_174260.2|, gi|118601873|ref|NM_001079640.1|, gi|31341778|ref|NM_174516.2|, gi|77736302|ref|NM_001034679.1|, gi|77736300|ref|NM_001034678.1|, gi|115432044|ref|NM_173888.3|, gi|78042582|ref|NM_001034579.2|, gi|31341280|ref|NM_176632.2|, gi|42733595|ref|NM_203359.1|, gi|350536720|ref|…
GO:0000819	sister chromatid segregation	6	gi|402744335|ref|NM_001075797.2|, gi|300796064|ref|NM_001191513.1|, gi|329663193|ref|NM_001205549.1|, gi|300797383|ref|NM_001193113.1|, gi|329664978|ref|NM_001206041.1|, gi|30172565|ref|NM_174614.1|
GO:0032318	regulation of Ras GTPase activity	17	gi|156523081|ref|NM_001102485.1|, gi|300795484|ref|NM_001193020.1|, gi|31340795|ref|NM_174663.2|, gi|289191304|ref|NM_001075250.2|, gi|78365300|ref|NM_001035411.1|, gi|300794267|ref|NM_001193215.1|, gi|402743564|ref|NM_001075225.2|, gi|115495144|ref|NM_001075974.1|, gi|300797129|ref|NM_001193101.1|, gi|156120642|ref|NM_001101998.1|, gi|156121346|ref|NM_001102352.1|, gi|219805057|ref|NM_001143876.…
GO:0006261	DNA-dependent DNA replication	20	gi|402743665|ref|NM_001105336.2|, gi|115496243|ref|NM_001075176.1|, gi|124249277|ref|NM_001080903.1|, gi|164448573|ref|NM_001013586.2|, gi|164450482|ref|NM_174428.3|, gi|270483789|ref|NM_001145865.1|, gi|402692042|ref|NM_001082460.2|, gi|62460531|ref|NM_001014918.1|, gi|402745437|ref|NM_001105383.2|, gi|77736472|ref|NM_001034764.1|, gi|402692335|ref|NM_001076369.2|, gi|297307108|ref|NM_001143857.…
GO:0044106	cellular amine metabolic process	12	gi|62751408|ref|NM_001015639.1|, gi|115496733|ref|NM_001075693.1|, gi|215422349|ref|NM_001013598.2|, gi|402692082|ref|NM_001034649.2|, gi|402744604|ref|NM_001034040.2|, gi|300796850|ref|NM_001191308.1|, gi|187960115|ref|NM_001045969.2|, gi|402744865|ref|NM_001046269.2|, gi|31340795|ref|NM_174663.2|, gi|402693351|ref|NM_001105052.2|, gi|115495848|ref|NM_001075875.1|, gi|332205866|ref|NM_001206811.…
GO:0060349	bone morphogenesis	9	gi|300794770|ref|NM_001192985.1|, gi|402744196|ref|NM_001034328.2|, gi|402744503|ref|NM_001076007.2|, gi|195539516|ref|NM_001130756.1|, gi|78369373|ref|NM_001035390.1|, gi|262073095|ref|NM_001166517.1|, gi|284813545|ref|NM_001014942.2|, gi|402691804|ref|NM_001101839.2|, gi|402692696|ref|NM_001083720.2|
GO:0033627	cell adhesion mediated by integrin	6	gi|219805057|ref|NM_001143876.1|, gi|329299038|ref|NM_001191483.1|, gi|31343267|ref|NM_173919.2|, gi|289191304|ref|NM_001075250.2|, gi|158341671|ref|NM_001109981.1|, gi|300797688|ref|NM_001191336.1|
GO:0044057	regulation of system process	43	gi|118150885|ref|NM_001077889.1|, gi|116003818|ref|NM_001076798.1|, gi|61889058|ref|NM_174497.3|, gi|114053340|ref|NM_001046495.1|, gi|31341280|ref|NM_176632.2|, gi|42733595|ref|NM_203359.1|, gi|147904592|ref|NM_001098086.1|, gi|284813545|ref|NM_001014942.2|, gi|402692819|ref|NM_001034621.2|, gi|88319926|ref|NM_174068.2|, gi|126158908|ref|NM_001081575.1|, gi|156121270|ref|NM_001102313.1|, gi|3007…
GO:2001022	positive regulation of response to DNA damage stimulus	8	gi|62751617|ref|NM_001015516.1|, gi|77736579|ref|NM_001034801.1|, gi|115495256|ref|NM_001075790.1|, gi|148234762|ref|NM_001098144.1|, gi|164414416|ref|NM_001038061.2|, gi|261490700|ref|NM_001076289.2|, gi|332078452|ref|NM_001206731.1|, gi|148228870|ref|NM_001098117.1|
GO:0016071	mRNA metabolic process	61	gi|31342422|ref|NM_174284.2|, gi|402745444|ref|NM_001045880.2|, gi|62751568|ref|NM_001015669.1|, gi|77736312|ref|NM_001034684.1|, gi|109715822|ref|NM_001042477.1|, gi|115496831|ref|NM_001076489.1|, gi|115496857|ref|NM_001075307.1|, gi|139948493|ref|NM_001083694.1|, gi|261490693|ref|NM_001034406.2|, gi|261490694|ref|NM_001166302.1|, gi|329664273|ref|NM_001206210.1|, gi|329664863|ref|NM_001206028.1…
GO:0001649	osteoblast differentiation	6	gi|332000024|ref|NM_001206714.1|, gi|115494927|ref|NM_001075854.1|, gi|402692696|ref|NM_001083720.2|, gi|115497309|ref|NM_001076089.1|, gi|289191304|ref|NM_001075250.2|, gi|402691620|ref|NM_174585.3|
GO:0051494	negative regulation of cytoskeleton organization	13	gi|31341768|ref|NM_174521.2|, gi|402693446|ref|NM_001025320.2|, gi|166706928|ref|NM_001114156.1|, gi|402745770|ref|NM_176648.4|, gi|300793819|ref|NM_001192169.1|, gi|300798057|ref|NM_001191354.1|, gi|77735832|ref|NM_001034439.1|, gi|329663887|ref|NM_001205906.1|, gi|31342616|ref|NM_174194.2|, gi|156120712|ref|NM_001102033.1|, gi|329663819|ref|NM_001205898.1|, gi|402691993|ref|NM_001075334.2|, gi|…
GO:0031572	G2/M transition DNA damage checkpoint	7	gi|62751617|ref|NM_001015516.1|, gi|115495256|ref|NM_001075790.1|, gi|164414416|ref|NM_001038061.2|, gi|300794712|ref|NM_001193238.1|, gi|61656170|ref|NM_001013364.1|, gi|115497581|ref|NM_001075123.1|, gi|281485566|ref|NM_001075837.2|
GO:0051704	multi-organism process	88	gi|333108236|ref|NM_176854.2|, gi|28849918|ref|NM_176855.1|, gi|332635008|ref|NM_001206930.1|, gi|118151389|ref|NM_001077900.1|, gi|402744889|ref|NM_001075696.2|, gi|270483765|ref|NM_001076510.2|, gi|41386791|ref|NM_174287.1|, gi|31340780|ref|NM_174669.2|, gi|31342632|ref|NM_174187.2|, gi|330688473|ref|NM_001206519.1|, gi|27807004|ref|NM_174555.1|, gi|115432044|ref|NM_173888.3|, gi|284813545|ref|…
GO:0048659	smooth muscle cell proliferation	8	gi|125991889|ref|NM_001081614.1|, gi|118151389|ref|NM_001077900.1|, gi|282721145|ref|NM_001075896.2|, gi|289191304|ref|NM_001075250.2|, gi|328751677|ref|NM_001191132.2|, gi|346421393|ref|NM_001244141.1|, gi|402692819|ref|NM_001034621.2|, gi|149944562|ref|NM_174308.2|
GO:0032368	regulation of lipid transport	7	gi|66792877|ref|NM_001024547.1|, gi|402744865|ref|NM_001046269.2|, gi|77404270|ref|NM_001034036.1|, gi|329663518|ref|NM_001205600.1|, gi|402691703|ref|NM_001102380.2|, gi|28849918|ref|NM_176855.1|, gi|77404276|ref|NM_001034049.1|
GO:0030509	BMP signaling pathway	9	gi|70778751|ref|NM_001025344.1|, gi|115497309|ref|NM_001076089.1|, gi|402692819|ref|NM_001034621.2|, gi|77736300|ref|NM_001034678.1|, gi|402743525|ref|NM_001035463.2|, gi|300794770|ref|NM_001192985.1|, gi|329663453|ref|NM_001206101.1|, gi|329664193|ref|NM_001206200.1|, gi|402693413|ref|NM_175801.3|
GO:0044282	small molecule catabolic process	20	gi|77735802|ref|NM_001034428.1|, gi|154152050|ref|NM_001100296.1|, gi|77404270|ref|NM_001034036.1|, gi|225690629|ref|NM_001075682.2|, gi|156547242|ref|NM_001010992.3|, gi|27807308|ref|NM_174844.1|, gi|300796850|ref|NM_001191308.1|, gi|300796131|ref|NM_001192284.1|, gi|157073993|ref|NM_001103236.1|, gi|402692241|ref|NM_001075893.2|, gi|62751706|ref|NM_001015551.1|, gi|157954072|ref|NM_001109797.1|…
GO:0007243	intracellular protein kinase cascade	82	gi|149944562|ref|NM_174308.2|, gi|282721145|ref|NM_001075896.2|, gi|284813545|ref|NM_001014942.2|, gi|329664073|ref|NM_001206185.1|, gi|402744503|ref|NM_001076007.2|, gi|115494975|ref|NM_001075397.1|, gi|47564057|ref|NM_001001157.1|, gi|329663654|ref|NM_001205876.1|, gi|333108236|ref|NM_176854.2|, gi|402692819|ref|NM_001034621.2|, gi|77736300|ref|NM_001034678.1|, gi|347446670|ref|NM_001244612.1|,…
GO:0031589	cell-substrate adhesion	23	gi|300798057|ref|NM_001191354.1|, gi|31343267|ref|NM_173919.2|, gi|289191304|ref|NM_001075250.2|, gi|31341768|ref|NM_174521.2|, gi|31342616|ref|NM_174194.2|, gi|31342632|ref|NM_174187.2|, gi|134085937|ref|NM_001083478.1|, gi|155372034|ref|NM_001101155.1|, gi|155372078|ref|NM_001101176.1|, gi|158341671|ref|NM_001109981.1|, gi|300794001|ref|NM_001192434.1|, gi|41386767|ref|NM_174009.1|, gi|11549561…
GO:0065009	regulation of molecular function	202	gi|402743512|ref|NM_001038585.2|, gi|114052485|ref|NM_001046332.1|, gi|219805057|ref|NM_001143876.1|, gi|289191304|ref|NM_001075250.2|, gi|402692696|ref|NM_001083720.2|, gi|402692823|ref|NM_001046087.2|, gi|31340703|ref|NM_174700.2|, gi|77736302|ref|NM_001034679.1|, gi|402691823|ref|NM_001079599.2|, gi|329744528|ref|NM_001206319.1|, gi|451958162|ref|NM_174002.3|, gi|31342534|ref|NM_174233.2|, gi|…
GO:0034330	cell junction organization	18	gi|31342616|ref|NM_174194.2|, gi|78369271|ref|NM_001035366.1|, gi|114052485|ref|NM_001046332.1|, gi|402692451|ref|NM_001081624.2|, gi|300798057|ref|NM_001191354.1|, gi|31343267|ref|NM_173919.2|, gi|289191304|ref|NM_001075250.2|, gi|125991871|ref|NM_001081596.1|, gi|158341671|ref|NM_001109981.1|, gi|329663664|ref|NM_001046247.2|, gi|115497709|ref|NM_001076123.1|, gi|347300305|ref|NM_001191501.1|, …
GO:0002526	acute inflammatory response	9	gi|61889058|ref|NM_174497.3|, gi|73853761|ref|NM_175784.3|, gi|76677896|ref|NM_001033936.1|, gi|157279962|ref|NM_001105027.1|, gi|254304476|ref|NM_001163413.1|, gi|402745921|ref|NM_001015590.3|, gi|31341426|ref|NM_173878.2|, gi|155372040|ref|NM_001101158.1|, gi|157954060|ref|NM_001109795.1|
GO:0090305	nucleic acid phosphodiester bond hydrolysis	14	gi|31342422|ref|NM_174284.2|, gi|95006988|ref|NM_001040590.1|, gi|402743951|ref|NM_174720.3|, gi|402765720|ref|NM_001077865.2|, gi|115496751|ref|NM_001076366.1|, gi|300794750|ref|NM_001192984.1|, gi|300798216|ref|NM_001193153.1|, gi|257467661|ref|NM_001164670.1|, gi|93205064|ref|NM_173891.2|, gi|109715822|ref|NM_001042477.1|, gi|300797463|ref|NM_001192605.1|, gi|329664331|ref|NM_001205450.1|, gi|…
GO:0060348	bone development	10	gi|300794770|ref|NM_001192985.1|, gi|402744196|ref|NM_001034328.2|, gi|402691804|ref|NM_001101839.2|, gi|402744503|ref|NM_001076007.2|, gi|195539516|ref|NM_001130756.1|, gi|78369373|ref|NM_001035390.1|, gi|262073095|ref|NM_001166517.1|, gi|284813545|ref|NM_001014942.2|, gi|402692696|ref|NM_001083720.2|, gi|77735832|ref|NM_001034439.1|
GO:0006839	mitochondrial transport	7	gi|115496751|ref|NM_001076366.1|, gi|402692633|ref|NM_001075446.2|, gi|274317530|ref|NM_001114192.2|, gi|329663555|ref|NM_001205605.1|, gi|402745037|ref|NM_001033611.2|, gi|402743644|ref|NM_001034501.2|, gi|155372162|ref|NM_001101222.1|
GO:0051234	establishment of localization	367	gi|300795618|ref|NM_001192259.1|, gi|300798124|ref|NM_001192125.1|, gi|402692819|ref|NM_001034621.2|, gi|31342479|ref|NM_174260.2|, gi|149944562|ref|NM_174308.2|, gi|329663748|ref|NM_001205633.1|, gi|300795806|ref|NM_001192524.1|, gi|157427973|ref|NM_001105424.1|, gi|402691866|ref|NM_001034718.2|, gi|156121282|ref|NM_001102319.1|, gi|88319926|ref|NM_174068.2|, gi|402692554|ref|NM_174658.2|, gi|30…
GO:0050657	nucleic acid transport	16	gi|329663748|ref|NM_001205633.1|, gi|157427973|ref|NM_001105424.1|, gi|402691866|ref|NM_001034718.2|, gi|329663304|ref|NM_001206076.1|, gi|31342422|ref|NM_174284.2|, gi|77736448|ref|NM_001034752.1|, gi|155372180|ref|NM_001101231.1|, gi|300797748|ref|NM_001192107.1|, gi|329112540|ref|NM_001193205.2|, gi|329664275|ref|NM_001205443.1|, gi|402744053|ref|NM_001075336.2|, gi|402745444|ref|NM_001045880.…
GO:0043433	negative regulation of sequence-specific DNA binding transcription factor activity	9	gi|114051811|ref|NM_001046417.1|, gi|115497569|ref|NM_001075576.1|, gi|223636309|ref|NM_001145235.1|, gi|300794267|ref|NM_001193215.1|, gi|332635008|ref|NM_001206930.1|, gi|402744889|ref|NM_001075696.2|, gi|77736579|ref|NM_001034801.1|, gi|195539546|ref|NM_001130765.1|, gi|402692819|ref|NM_001034621.2|
GO:0006970	response to osmotic stress	6	gi|31342479|ref|NM_174260.2|, gi|28849918|ref|NM_176855.1|, gi|333108236|ref|NM_176854.2|, gi|31342694|ref|NM_174163.2|, gi|122692516|ref|NM_001080246.1|, gi|329663887|ref|NM_001205906.1|
GO:0031396	regulation of protein ubiquitination	22	gi|300796064|ref|NM_001191513.1|, gi|289191304|ref|NM_001075250.2|, gi|41386781|ref|NM_174231.1|, gi|139948304|ref|NM_001083754.1|, gi|329664443|ref|NM_001205720.1|, gi|402693465|ref|NM_001038576.2|, gi|402744482|ref|NM_001075813.2|, gi|78042582|ref|NM_001034579.2|, gi|115497569|ref|NM_001075576.1|, gi|125991897|ref|NM_001081594.1|, gi|300797381|ref|NM_001192601.1|, gi|331028513|ref|NM_001191433.…
GO:0006813	potassium ion transport	12	gi|62751971|ref|NM_001015552.1|, gi|61888891|ref|NM_001013606.1|, gi|115497975|ref|NM_001075207.1|, gi|300794350|ref|NM_001191184.1|, gi|115497569|ref|NM_001075576.1|, gi|116003818|ref|NM_001076798.1|, gi|190360746|ref|NM_001128509.1|, gi|300797857|ref|NM_001192624.1|, gi|402693321|ref|NM_174782.3|, gi|41386781|ref|NM_174231.1|, gi|61889058|ref|NM_174497.3|, gi|47564057|ref|NM_001001157.1|
GO:0009855	determination of bilateral symmetry	7	gi|160707932|ref|NM_001110786.1|, gi|329663154|ref|NM_001206056.1|, gi|300794770|ref|NM_001192985.1|, gi|88319926|ref|NM_174068.2|, gi|229577018|ref|NM_001159818.1|, gi|328927061|ref|NM_001191346.2|, gi|329664879|ref|NM_001206030.1|
GO:0006909	phagocytosis	15	gi|31342694|ref|NM_174163.2|, gi|73661171|ref|NM_001031852.1|, gi|289191304|ref|NM_001075250.2|, gi|300793646|ref|NM_001192160.1|, gi|328802700|ref|NM_001192024.2|, gi|78369397|ref|NM_001035420.1|, gi|115494975|ref|NM_001075397.1|, gi|126165291|ref|NM_001081713.1|, gi|61889058|ref|NM_174497.3|, gi|300797245|ref|NM_001192083.1|, gi|73853761|ref|NM_175784.3|, gi|284813545|ref|NM_001014942.2|, gi|30…
GO:0002831	regulation of response to biotic stimulus	7	gi|332635008|ref|NM_001206930.1|, gi|31342694|ref|NM_174163.2|, gi|112181316|ref|NM_001015571.2|, gi|402743818|ref|NM_001103296.2|, gi|402745409|ref|NM_001040591.2|, gi|402744324|ref|NM_001046357.2|, gi|31343267|ref|NM_173919.2|
GO:0048568	embryonic organ development	24	gi|402692819|ref|NM_001034621.2|, gi|31342694|ref|NM_174163.2|, gi|115494927|ref|NM_001075854.1|, gi|402744196|ref|NM_001034328.2|, gi|329664773|ref|NM_001206017.1|, gi|332164748|ref|NM_001206784.1|, gi|329663654|ref|NM_001205876.1|, gi|300794770|ref|NM_001192985.1|, gi|94966890|ref|NM_001040547.1|, gi|155371904|ref|NM_001101087.1|, gi|331028564|ref|NM_001191382.1|, gi|195539516|ref|NM_001130756.…
GO:0050767	regulation of neurogenesis	36	gi|115497037|ref|NM_001076062.1|, gi|116004066|ref|NM_001076926.1|, gi|156120712|ref|NM_001102033.1|, gi|118151261|ref|NM_001078095.1|, gi|402743564|ref|NM_001075225.2|, gi|289191304|ref|NM_001075250.2|, gi|300796250|ref|NM_001191522.1|, gi|122692376|ref|NM_001080348.1|, gi|118150783|ref|NM_001077834.1|, gi|156121350|ref|NM_001102354.1|, gi|402744849|ref|NM_001081615.2|, gi|31340795|ref|NM_174663…
GO:0030282	bone mineralization	8	gi|41386781|ref|NM_174231.1|, gi|402744196|ref|NM_001034328.2|, gi|300796131|ref|NM_001192284.1|, gi|402692696|ref|NM_001083720.2|, gi|77735832|ref|NM_001034439.1|, gi|147904592|ref|NM_001098086.1|, gi|402692819|ref|NM_001034621.2|, gi|402743525|ref|NM_001035463.2|
GO:0007155	cell adhesion	85	gi|300798057|ref|NM_001191354.1|, gi|31343267|ref|NM_173919.2|, gi|289191304|ref|NM_001075250.2|, gi|31342106|ref|NM_174401.2|, gi|160333614|ref|NM_001110532.1|, gi|31341768|ref|NM_174521.2|, gi|31343114|ref|NM_173981.2|, gi|300796275|ref|NM_001192291.1|, gi|300798523|ref|NM_001192400.1|, gi|402692525|ref|NM_001037484.2|, gi|31342616|ref|NM_174194.2|, gi|31342632|ref|NM_174187.2|, gi|134085937|re…
GO:0031326	regulation of cellular biosynthetic process	304	gi|27805856|ref|NM_174285.1|, gi|329664847|ref|NM_001206026.1|, gi|31342479|ref|NM_174260.2|, gi|60302692|ref|NM_201606.2|, gi|62177083|ref|NM_001014385.1|, gi|77736142|ref|NM_001034598.1|, gi|77736354|ref|NM_001034705.1|, gi|115432046|ref|NM_174402.3|, gi|115496233|ref|NM_001075742.1|, gi|115497319|ref|NM_001076088.1|, gi|115497581|ref|NM_001075123.1|, gi|118151261|ref|NM_001078095.1|, gi|125630…
GO:0031668	cellular response to extracellular stimulus	22	gi|331284132|ref|NM_001206637.1|, gi|31342847|ref|NM_174099.2|, gi|158341671|ref|NM_001109981.1|, gi|402692179|ref|NM_001098958.2|, gi|300796195|ref|NM_001192287.1|, gi|31340789|ref|NM_174664.2|, gi|402692110|ref|NM_001033627.2|, gi|402692952|ref|NM_001038165.2|, gi|118150783|ref|NM_001077834.1|, gi|284813545|ref|NM_001014942.2|, gi|300793844|ref|NM_001192682.1|, gi|329299038|ref|NM_001191483.1|,…
GO:0009451	RNA modification	6	gi|402745473|ref|NM_001034565.2|, gi|158519862|ref|NM_001110073.1|, gi|115496333|ref|NM_001075362.1|, gi|329664269|ref|NM_001205698.1|, gi|300794022|ref|NM_001192691.1|, gi|402767283|ref|NM_001046036.2|
GO:0006497	protein lipidation	7	gi|77735382|ref|NM_001034216.1|, gi|77735720|ref|NM_001034383.1|, gi|116004436|ref|NM_001077109.1|, gi|62751908|ref|NM_001015563.1|, gi|125630696|ref|NM_001081534.1|, gi|329663819|ref|NM_001205898.1|, gi|300795573|ref|NM_001192257.1|
GO:0048593	camera-type eye morphogenesis	6	gi|300796562|ref|NM_001192305.1|, gi|158508545|ref|NM_001109998.1|, gi|402744489|ref|NM_001046512.2|, gi|31342435|ref|NM_174279.2|, gi|77736488|ref|NM_001034772.1|, gi|155372078|ref|NM_001101176.1|
GO:0021915	neural tube development	11	gi|77736300|ref|NM_001034678.1|, gi|329663453|ref|NM_001206101.1|, gi|331028564|ref|NM_001191382.1|, gi|115432044|ref|NM_173888.3|, gi|115495996|ref|NM_001076192.1|, gi|229577018|ref|NM_001159818.1|, gi|300794770|ref|NM_001192985.1|, gi|329664879|ref|NM_001206030.1|, gi|78042497|ref|NM_001035017.1|, gi|331284186|ref|NM_001206657.1|, gi|402692819|ref|NM_001034621.2|
GO:0006164	purine nucleotide biosynthetic process	20	gi|402745360|ref|NM_174472.4|, gi|148277667|ref|NM_174547.2|, gi|139948367|ref|NM_001083757.1|, gi|31342492|ref|NM_178108.2|, gi|94967003|ref|NM_001040606.1|, gi|329663417|ref|NM_001206095.1|, gi|31342538|ref|NM_174230.2|, gi|115432044|ref|NM_173888.3|, gi|329664151|ref|NM_001205939.1|, gi|333108236|ref|NM_176854.2|, gi|31342106|ref|NM_174401.2|, gi|149944562|ref|NM_174308.2|, gi|31342529|ref|NM_…
GO:0008284	positive regulation of cell proliferation	57	gi|282721145|ref|NM_001075896.2|, gi|139947655|ref|NM_001083689.1|, gi|118151389|ref|NM_001077900.1|, gi|114052485|ref|NM_001046332.1|, gi|330688473|ref|NM_001206519.1|, gi|402692819|ref|NM_001034621.2|, gi|402744196|ref|NM_001034328.2|, gi|31342880|ref|NM_174082.2|, gi|329663654|ref|NM_001205876.1|, gi|303227940|ref|NM_001194959.1|, gi|289191304|ref|NM_001075250.2|, gi|402692179|ref|NM_001098958…
GO:0000082	G1/S transition of mitotic cell cycle	12	gi|114053212|ref|NM_001046271.1|, gi|402692633|ref|NM_001075446.2|, gi|281485566|ref|NM_001075837.2|, gi|371873165|ref|NM_001015548.2|, gi|62460531|ref|NM_001014918.1|, gi|115496243|ref|NM_001075176.1|, gi|148747149|ref|NM_174363.2|, gi|164448573|ref|NM_001013586.2|, gi|270483789|ref|NM_001145865.1|, gi|402691683|ref|NM_001101100.2|, gi|402692094|ref|NM_001034781.2|, gi|402745437|ref|NM_001105383…
GO:0048871	multicellular organismal homeostasis	19	gi|118151031|ref|NM_001077970.1|, gi|155371936|ref|NM_001101103.1|, gi|47564057|ref|NM_001001157.1|, gi|61889058|ref|NM_174497.3|, gi|115494975|ref|NM_001075397.1|, gi|329663555|ref|NM_001205605.1|, gi|31341768|ref|NM_174521.2|, gi|115496243|ref|NM_001075176.1|, gi|34147166|ref|NM_183081.1|, gi|31342694|ref|NM_174163.2|, gi|41386781|ref|NM_174231.1|, gi|300795806|ref|NM_001192524.1|, gi|300793781…
GO:0051436	negative regulation of ubiquitin-protein ligase activity involved in mitotic cell cycle	6	gi|300796064|ref|NM_001191513.1|, gi|62751408|ref|NM_001015639.1|, gi|115496733|ref|NM_001075693.1|, gi|215422349|ref|NM_001013598.2|, gi|402692082|ref|NM_001034649.2|, gi|402744604|ref|NM_001034040.2|
GO:0051248	negative regulation of protein metabolic process	48	gi|31342479|ref|NM_174260.2|, gi|31340780|ref|NM_174669.2|, gi|402745360|ref|NM_174472.4|, gi|402692819|ref|NM_001034621.2|, gi|300796064|ref|NM_001191513.1|, gi|58332431|ref|NM_178317.3|, gi|156121268|ref|NM_001102312.1|, gi|300794267|ref|NM_001193215.1|, gi|147904592|ref|NM_001098086.1|, gi|115432046|ref|NM_174402.3|, gi|126165291|ref|NM_001081713.1|, gi|402692179|ref|NM_001098958.2|, gi|148747…
GO:0031099	regeneration	10	gi|31342479|ref|NM_174260.2|, gi|402692417|ref|NM_001078026.2|, gi|88319926|ref|NM_174068.2|, gi|115494963|ref|NM_001075958.1|, gi|329663664|ref|NM_001046247.2|, gi|78369271|ref|NM_001035366.1|, gi|115432044|ref|NM_173888.3|, gi|114051168|ref|NM_001046207.1|, gi|329663654|ref|NM_001205876.1|, gi|402692179|ref|NM_001098958.2|
GO:0007517	muscle organ development	23	gi|329663654|ref|NM_001205876.1|, gi|88319926|ref|NM_174068.2|, gi|139947655|ref|NM_001083689.1|, gi|31343541|ref|NM_175789.2|, gi|329663664|ref|NM_001046247.2|, gi|402692417|ref|NM_001078026.2|, gi|31342694|ref|NM_174163.2|, gi|125630664|ref|NM_001081515.1|, gi|28461172|ref|NM_175772.1|, gi|115432046|ref|NM_174402.3|, gi|148227521|ref|NM_001098045.1|, gi|156718139|ref|NM_001103105.1|, gi|2814272…
GO:0043687	post-translational protein modification	13	gi|62751908|ref|NM_001015563.1|, gi|50872128|ref|NM_001002882.1|, gi|77736589|ref|NM_001034808.1|, gi|78042582|ref|NM_001034579.2|, gi|115497845|ref|NM_001075886.1|, gi|116004170|ref|NM_001076979.1|, gi|125991941|ref|NM_001081604.1|, gi|300797804|ref|NM_001191342.1|, gi|329663499|ref|NM_001205853.1|, gi|329664413|ref|NM_001205972.1|, gi|332308969|ref|NM_001206877.1|, gi|402743642|ref|NM_001083491…
GO:0001508	regulation of action potential	14	gi|157427853|ref|NM_001105364.1|, gi|270483765|ref|NM_001076510.2|, gi|42733595|ref|NM_203359.1|, gi|147904592|ref|NM_001098086.1|, gi|284813545|ref|NM_001014942.2|, gi|402692819|ref|NM_001034621.2|, gi|114053340|ref|NM_001046495.1|, gi|300797748|ref|NM_001192107.1|, gi|300796518|ref|NM_001192303.1|, gi|27807234|ref|NM_174683.1|, gi|300794350|ref|NM_001191184.1|, gi|31343307|ref|NM_173900.2|, gi|…
GO:0006405	RNA export from nucleus	13	gi|157427973|ref|NM_001105424.1|, gi|402691866|ref|NM_001034718.2|, gi|329663304|ref|NM_001206076.1|, gi|31342422|ref|NM_174284.2|, gi|77736448|ref|NM_001034752.1|, gi|155372180|ref|NM_001101231.1|, gi|300797748|ref|NM_001192107.1|, gi|329112540|ref|NM_001193205.2|, gi|329664275|ref|NM_001205443.1|, gi|402744053|ref|NM_001075336.2|, gi|402745444|ref|NM_001045880.2|, gi|77736354|ref|NM_001034705.1…
GO:0051090	regulation of sequence-specific DNA binding transcription factor activity	24	gi|329744528|ref|NM_001206319.1|, gi|114051811|ref|NM_001046417.1|, gi|115497569|ref|NM_001075576.1|, gi|223636309|ref|NM_001145235.1|, gi|300794267|ref|NM_001193215.1|, gi|332635008|ref|NM_001206930.1|, gi|402744889|ref|NM_001075696.2|, gi|31342236|ref|NM_174353.2|, gi|31342479|ref|NM_174260.2|, gi|31343019|ref|NM_174021.2|, gi|118151119|ref|NM_001078013.1|, gi|122692338|ref|NM_001080371.1|, gi|…
GO:0003416	endochondral bone growth	6	gi|195539516|ref|NM_001130756.1|, gi|78369373|ref|NM_001035390.1|, gi|262073095|ref|NM_001166517.1|, gi|284813545|ref|NM_001014942.2|, gi|402691804|ref|NM_001101839.2|, gi|402692696|ref|NM_001083720.2|
GO:0035556	intracellular signal transduction	179	gi|149944562|ref|NM_174308.2|, gi|282721145|ref|NM_001075896.2|, gi|284813545|ref|NM_001014942.2|, gi|329664073|ref|NM_001206185.1|, gi|402744503|ref|NM_001076007.2|, gi|115494975|ref|NM_001075397.1|, gi|47564057|ref|NM_001001157.1|, gi|329663654|ref|NM_001205876.1|, gi|333108236|ref|NM_176854.2|, gi|402692819|ref|NM_001034621.2|, gi|114052363|ref|NM_001046345.1|, gi|300793999|ref|NM_001192178.1|…
GO:0019080	viral genome expression	12	gi|114051068|ref|NM_001046493.1|, gi|114052005|ref|NM_001046150.1|, gi|329663164|ref|NM_001206313.1|, gi|329663887|ref|NM_001205906.1|, gi|93205067|ref|NM_001001161.2|, gi|27807286|ref|NM_174715.1|, gi|300794033|ref|NM_001191412.1|, gi|371873165|ref|NM_001015548.2|, gi|402691688|ref|NM_001015512.3|, gi|402744265|ref|NM_001098874.2|, gi|402746536|ref|NM_001024469.3|, gi|195539546|ref|NM_001130765.…
GO:0009266	response to temperature stimulus	9	gi|41386767|ref|NM_174009.1|, gi|31342987|ref|NM_174036.2|, gi|116004114|ref|NM_001076950.1|, gi|115432044|ref|NM_173888.3|, gi|156547242|ref|NM_001010992.3|, gi|274317530|ref|NM_001114192.2|, gi|61889058|ref|NM_174497.3|, gi|31341426|ref|NM_173878.2|, gi|149773581|ref|NM_001099024.1|
GO:0050804	regulation of synaptic transmission	16	gi|118150885|ref|NM_001077889.1|, gi|31340780|ref|NM_174669.2|, gi|41386791|ref|NM_174287.1|, gi|402743564|ref|NM_001075225.2|, gi|61889058|ref|NM_174497.3|, gi|284813545|ref|NM_001014942.2|, gi|300797474|ref|NM_001191326.1|, gi|156121026|ref|NM_001102190.1|, gi|300796518|ref|NM_001192303.1|, gi|329112530|ref|NM_001192444.2|, gi|31342106|ref|NM_174401.2|, gi|47564057|ref|NM_001001157.1|, gi|28849…
GO:0071219	cellular response to molecule of bacterial origin	10	gi|332635008|ref|NM_001206930.1|, gi|118151389|ref|NM_001077900.1|, gi|402744889|ref|NM_001075696.2|, gi|41386759|ref|NM_174008.1|, gi|118151271|ref|NM_001078100.1|, gi|121583851|ref|NM_001046053.2|, gi|157279962|ref|NM_001105027.1|, gi|284813545|ref|NM_001014942.2|, gi|329663839|ref|NM_001205397.1|, gi|402692382|ref|NM_001102558.2|
GO:0000084	S phase of mitotic cell cycle	19	gi|300798399|ref|NM_001192650.1|, gi|62460531|ref|NM_001014918.1|, gi|62751408|ref|NM_001015639.1|, gi|115496243|ref|NM_001075176.1|, gi|115496733|ref|NM_001075693.1|, gi|124249277|ref|NM_001080903.1|, gi|164448573|ref|NM_001013586.2|, gi|164450482|ref|NM_174428.3|, gi|215422349|ref|NM_001013598.2|, gi|270483789|ref|NM_001145865.1|, gi|300795560|ref|NM_001193024.1|, gi|402691683|ref|NM_001101100.…
GO:0022600	digestive system process	6	gi|66792877|ref|NM_001024547.1|, gi|28849918|ref|NM_176855.1|, gi|34147166|ref|NM_183081.1|, gi|157074091|ref|NM_001103288.1|, gi|45430040|ref|NM_205809.1|, gi|115497727|ref|NM_001075591.1|
GO:0051346	negative regulation of hydrolase activity	22	gi|402743512|ref|NM_001038585.2|, gi|31340780|ref|NM_174669.2|, gi|70778921|ref|NM_001025348.1|, gi|114051504|ref|NM_001046063.1|, gi|157954060|ref|NM_001109795.1|, gi|300797166|ref|NM_001192079.1|, gi|402745360|ref|NM_174472.4|, gi|402745470|ref|NM_001034698.2|, gi|402745921|ref|NM_001015590.3|, gi|160333614|ref|NM_001110532.1|, gi|115497569|ref|NM_001075576.1|, gi|329664015|ref|NM_001205922.1|,…
GO:0009792	embryo development ending in birth or egg hatching	53	gi|148229948|ref|NM_001098158.1|, gi|229577018|ref|NM_001159818.1|, gi|331028564|ref|NM_001191382.1|, gi|77736300|ref|NM_001034678.1|, gi|329663453|ref|NM_001206101.1|, gi|300794770|ref|NM_001192985.1|, gi|155371904|ref|NM_001101087.1|, gi|115494927|ref|NM_001075854.1|, gi|31341280|ref|NM_176632.2|, gi|329663654|ref|NM_001205876.1|, gi|115432044|ref|NM_173888.3|, gi|155372122|ref|NM_001101201.1|,…
GO:0060047	heart contraction	18	gi|116003818|ref|NM_001076798.1|, gi|61889058|ref|NM_174497.3|, gi|114053340|ref|NM_001046495.1|, gi|88319926|ref|NM_174068.2|, gi|126158908|ref|NM_001081575.1|, gi|156121270|ref|NM_001102313.1|, gi|28849918|ref|NM_176855.1|, gi|31341280|ref|NM_176632.2|, gi|78042549|ref|NM_001035101.1|, gi|115432044|ref|NM_173888.3|, gi|402692970|ref|NM_001024689.3|, gi|115497747|ref|NM_001075596.1|, gi|11405247…
GO:0022602	ovulation cycle process	10	gi|125991889|ref|NM_001081614.1|, gi|300798151|ref|NM_001192894.1|, gi|155371890|ref|NM_001101080.1|, gi|402693158|ref|NM_001034262.2|, gi|78369271|ref|NM_001035366.1|, gi|148747149|ref|NM_174363.2|, gi|156121218|ref|NM_001102287.1|, gi|329664847|ref|NM_001206026.1|, gi|73853761|ref|NM_175784.3|, gi|329664313|ref|NM_001206215.1|
GO:0010811	positive regulation of cell-substrate adhesion	7	gi|31343267|ref|NM_173919.2|, gi|31342632|ref|NM_174187.2|, gi|134085937|ref|NM_001083478.1|, gi|155372034|ref|NM_001101155.1|, gi|155372078|ref|NM_001101176.1|, gi|158341671|ref|NM_001109981.1|, gi|300794001|ref|NM_001192434.1|
GO:0018196	peptidyl-asparagine modification	6	gi|125991941|ref|NM_001081604.1|, gi|300797804|ref|NM_001191342.1|, gi|329663499|ref|NM_001205853.1|, gi|329664413|ref|NM_001205972.1|, gi|332308969|ref|NM_001206877.1|, gi|402743642|ref|NM_001083491.2|
GO:0048589	developmental growth	23	gi|31342479|ref|NM_174260.2|, gi|31340795|ref|NM_174663.2|, gi|329664073|ref|NM_001206185.1|, gi|88319926|ref|NM_174068.2|, gi|115494963|ref|NM_001075958.1|, gi|195539516|ref|NM_001130756.1|, gi|78369373|ref|NM_001035390.1|, gi|262073095|ref|NM_001166517.1|, gi|284813545|ref|NM_001014942.2|, gi|402691804|ref|NM_001101839.2|, gi|402692696|ref|NM_001083720.2|, gi|402693321|ref|NM_174782.3|, gi|1154…
GO:0032006	regulation of TOR signaling cascade	7	gi|78365300|ref|NM_001035411.1|, gi|78369201|ref|NM_001035499.1|, gi|115495232|ref|NM_001075948.1|, gi|115496108|ref|NM_001075982.1|, gi|115497159|ref|NM_001075279.1|, gi|156121268|ref|NM_001102312.1|, gi|329663555|ref|NM_001205605.1|
GO:0050878	regulation of body fluid levels	49	gi|31341426|ref|NM_173878.2|, gi|157954060|ref|NM_001109795.1|, gi|31341280|ref|NM_176632.2|, gi|31342529|ref|NM_174237.2|, gi|41386704|ref|NM_174748.1|, gi|114052485|ref|NM_001046332.1|, gi|115432048|ref|NM_174414.3|, gi|139948569|ref|NM_001083724.1|, gi|157427853|ref|NM_001105364.1|, gi|158341671|ref|NM_001109981.1|, gi|270483752|ref|NM_001076090.2|, gi|300796862|ref|NM_001192832.1|, gi|3007983…
GO:0007584	response to nutrient	31	gi|31341280|ref|NM_176632.2|, gi|66792877|ref|NM_001024547.1|, gi|78369373|ref|NM_001035390.1|, gi|118151389|ref|NM_001077900.1|, gi|155372040|ref|NM_001101158.1|, gi|329112594|ref|NM_001192414.1|, gi|329664475|ref|NM_001205468.1|, gi|148229948|ref|NM_001098158.1|, gi|347446670|ref|NM_001244612.1|, gi|118150783|ref|NM_001077834.1|, gi|284813545|ref|NM_001014942.2|, gi|300793844|ref|NM_001192682.1…
GO:0006944	cellular membrane fusion	8	gi|330688450|ref|NM_001206508.1|, gi|31343161|ref|NM_173965.2|, gi|329755350|ref|NM_001192645.2|, gi|31343307|ref|NM_173900.2|, gi|73853761|ref|NM_175784.3|, gi|115496751|ref|NM_001076366.1|, gi|402745422|ref|NM_001035033.2|, gi|155372000|ref|NM_001101137.1|
GO:0022900	electron transport chain	9	gi|300794898|ref|NM_001192735.1|, gi|402745037|ref|NM_001033611.2|, gi|31341414|ref|NM_176655.2|, gi|31343543|ref|NM_175791.2|, gi|134085893|ref|NM_001083444.1|, gi|139948604|ref|NM_001083695.1|, gi|148540199|ref|NM_001075385.2|, gi|155372000|ref|NM_001101137.1|, gi|402693111|ref|NM_001113723.2|
GO:0009411	response to UV	11	gi|73853779|ref|NM_001025349.2|, gi|77735846|ref|NM_001034450.1|, gi|77736488|ref|NM_001034772.1|, gi|297307108|ref|NM_001143857.2|, gi|329663903|ref|NM_001205908.1|, gi|148234762|ref|NM_001098144.1|, gi|402691683|ref|NM_001101100.2|, gi|31342589|ref|NM_174209.2|, gi|93205067|ref|NM_001001161.2|, gi|402692179|ref|NM_001098958.2|, gi|402743665|ref|NM_001105336.2|
GO:0097006	regulation of plasma lipoprotein particle levels	6	gi|115494975|ref|NM_001075397.1|, gi|402691703|ref|NM_001102380.2|, gi|164420705|ref|NM_174113.2|, gi|164420706|ref|NM_001113240.1|, gi|402744168|ref|NM_001034206.2|, gi|31342534|ref|NM_174233.2|
GO:0051283	negative regulation of sequestering of calcium ion	6	gi|31342479|ref|NM_174260.2|, gi|149944562|ref|NM_174308.2|, gi|47564057|ref|NM_001001157.1|, gi|31341280|ref|NM_176632.2|, gi|114052473|ref|NM_001046333.1|, gi|148229948|ref|NM_001098158.1|
GO:0006200	ATP catabolic process	7	gi|62751408|ref|NM_001015639.1|, gi|66792877|ref|NM_001024547.1|, gi|118150915|ref|NM_001077907.1|, gi|157426914|ref|NM_001105258.1|, gi|297307108|ref|NM_001143857.2|, gi|402692082|ref|NM_001034649.2|, gi|402693095|ref|NM_001076491.2|
GO:1900373	positive regulation of purine nucleotide biosynthetic process	9	gi|402745360|ref|NM_174472.4|, gi|31342538|ref|NM_174230.2|, gi|115432044|ref|NM_173888.3|, gi|329664151|ref|NM_001205939.1|, gi|333108236|ref|NM_176854.2|, gi|41386781|ref|NM_174231.1|, gi|41386791|ref|NM_174287.1|, gi|149944562|ref|NM_174308.2|, gi|402743564|ref|NM_001075225.2|
GO:0009582	detection of abiotic stimulus	10	gi|27807518|ref|NM_174786.1|, gi|300793646|ref|NM_001192160.1|, gi|300794916|ref|NM_001192224.1|, gi|332164748|ref|NM_001206784.1|, gi|158341673|ref|NM_001109982.1|, gi|31340780|ref|NM_174669.2|, gi|61889058|ref|NM_174497.3|, gi|402693321|ref|NM_174782.3|, gi|122692506|ref|NM_001080245.1|, gi|329664103|ref|NM_001205933.1|
GO:0045806	negative regulation of endocytosis	6	gi|155371932|ref|NM_001101101.1|, gi|78369397|ref|NM_001035420.1|, gi|115494975|ref|NM_001075397.1|, gi|156121034|ref|NM_001102194.1|, gi|31342694|ref|NM_174163.2|, gi|402691703|ref|NM_001102380.2|
GO:0036293	response to decreased oxygen levels	22	gi|115496751|ref|NM_001076366.1|, gi|155371936|ref|NM_001101103.1|, gi|41386767|ref|NM_174009.1|, gi|27807132|ref|NM_174628.1|, gi|31340703|ref|NM_174700.2|, gi|31341280|ref|NM_176632.2|, gi|41386791|ref|NM_174287.1|, gi|61889058|ref|NM_174497.3|, gi|62751971|ref|NM_001015552.1|, gi|77404270|ref|NM_001034036.1|, gi|93205067|ref|NM_001001161.2|, gi|114051168|ref|NM_001046207.1|, gi|115432044|ref|N…
GO:0007283	spermatogenesis	31	gi|31340795|ref|NM_174663.2|, gi|402691620|ref|NM_174585.3|, gi|77736354|ref|NM_001034705.1|, gi|156121218|ref|NM_001102287.1|, gi|157427853|ref|NM_001105364.1|, gi|329664813|ref|NM_001205766.1|, gi|332164744|ref|NM_001206782.1|, gi|31340789|ref|NM_174664.2|, gi|31341486|ref|NM_174631.2|, gi|31342205|ref|NM_174365.2|, gi|115495588|ref|NM_001075558.1|, gi|115496233|ref|NM_001075742.1|, gi|11549774…
GO:0030010	establishment of cell polarity	8	gi|136256312|ref|NM_174448.3|, gi|300795784|ref|NM_001192267.1|, gi|31340795|ref|NM_174663.2|, gi|300793819|ref|NM_001192169.1|, gi|114052485|ref|NM_001046332.1|, gi|157427853|ref|NM_001105364.1|, gi|289191304|ref|NM_001075250.2|, gi|347446670|ref|NM_001244612.1|
GO:1900274	regulation of phospholipase C activity	9	gi|282721145|ref|NM_001075896.2|, gi|328751677|ref|NM_001191132.2|, gi|27805856|ref|NM_174285.1|, gi|31342538|ref|NM_174230.2|, gi|115432048|ref|NM_174414.3|, gi|149944562|ref|NM_174308.2|, gi|157427901|ref|NM_001105388.1|, gi|300798057|ref|NM_001191354.1|, gi|402691620|ref|NM_174585.3|
GO:0072474	signal transduction involved in mitotic cell cycle G1/S checkpoint	7	gi|62751408|ref|NM_001015639.1|, gi|115496733|ref|NM_001075693.1|, gi|215422349|ref|NM_001013598.2|, gi|402692082|ref|NM_001034649.2|, gi|402692179|ref|NM_001098958.2|, gi|402744604|ref|NM_001034040.2|, gi|402744835|ref|NM_174115.2|
GO:0072331	signal transduction by p53 class mediator	10	gi|195539546|ref|NM_001130765.1|, gi|402744835|ref|NM_174115.2|, gi|62751408|ref|NM_001015639.1|, gi|115496733|ref|NM_001075693.1|, gi|215422349|ref|NM_001013598.2|, gi|402692082|ref|NM_001034649.2|, gi|402692179|ref|NM_001098958.2|, gi|402744604|ref|NM_001034040.2|, gi|281485566|ref|NM_001075837.2|, gi|62460475|ref|NM_001014892.1|
GO:0046130	purine ribonucleoside catabolic process	57	gi|229577018|ref|NM_001159818.1|, gi|31342616|ref|NM_174194.2|, gi|115432043|ref|NM_174450.3|, gi|115495144|ref|NM_001075974.1|, gi|115497747|ref|NM_001075596.1|, gi|136256112|ref|NM_001083408.2|, gi|147905445|ref|NM_001098130.1|, gi|300794800|ref|NM_001191451.1|, gi|332078456|ref|NM_001206733.1|, gi|402691662|ref|NM_001046600.2|, gi|402692483|ref|NM_001080232.2|, gi|402692497|ref|NM_001034707.2|…
GO:0002682	regulation of immune system process	81	gi|300797688|ref|NM_001191336.1|, gi|27805856|ref|NM_174285.1|, gi|31343019|ref|NM_174021.2|, gi|115497065|ref|NM_001075289.1|, gi|122692338|ref|NM_001080371.1|, gi|139948214|ref|NM_001083722.1|, gi|149642560|ref|NM_001099038.1|, gi|300795394|ref|NM_001191236.1|, gi|329663887|ref|NM_001205906.1|, gi|402744889|ref|NM_001075696.2|, gi|73661171|ref|NM_001031852.1|, gi|402691722|ref|NM_173989.3|, gi|…
GO:0046148	pigment biosynthetic process	6	gi|148540307|ref|NM_001080215.2|, gi|155371936|ref|NM_001101103.1|, gi|300795806|ref|NM_001192524.1|, gi|114051168|ref|NM_001046207.1|, gi|300798376|ref|NM_001192393.1|, gi|329663262|ref|NM_001205558.1|
GO:0006289	nucleotide-excision repair	11	gi|257467661|ref|NM_001164670.1|, gi|77736472|ref|NM_001034764.1|, gi|115496243|ref|NM_001075176.1|, gi|124249277|ref|NM_001080903.1|, gi|164450482|ref|NM_174428.3|, gi|402745437|ref|NM_001105383.2|, gi|402692223|ref|NM_001034490.2|, gi|77736488|ref|NM_001034772.1|, gi|114052005|ref|NM_001046150.1|, gi|329663164|ref|NM_001206313.1|, gi|329663903|ref|NM_001205908.1|
GO:0009913	epidermal cell differentiation	9	gi|300796131|ref|NM_001192284.1|, gi|329663654|ref|NM_001205876.1|, gi|300795560|ref|NM_001193024.1|, gi|114052485|ref|NM_001046332.1|, gi|73853761|ref|NM_175784.3|, gi|157074025|ref|NM_001103254.1|, gi|166157450|ref|NM_001113757.1|, gi|115495844|ref|NM_001075509.1|, gi|147900687|ref|NM_001098078.1|
GO:0048864	stem cell development	11	gi|331284183|ref|NM_001206656.1|, gi|70778751|ref|NM_001025344.1|, gi|77736300|ref|NM_001034678.1|, gi|115495844|ref|NM_001075509.1|, gi|402692819|ref|NM_001034621.2|, gi|27805840|ref|NM_174295.1|, gi|30172565|ref|NM_174614.1|, gi|42733595|ref|NM_203359.1|, gi|300795025|ref|NM_001192485.1|, gi|329663839|ref|NM_001205397.1|, gi|332635008|ref|NM_001206930.1|
GO:0060759	regulation of response to cytokine stimulus	7	gi|158508545|ref|NM_001109998.1|, gi|109948280|ref|NR_003096.1|, gi|109948281|ref|NR_003097.1|, gi|329663654|ref|NM_001205876.1|, gi|402691848|ref|NM_001075396.2|, gi|31340795|ref|NM_174663.2|, gi|402744889|ref|NM_001075696.2|
GO:0015980	energy derivation by oxidation of organic compounds	18	gi|300794898|ref|NM_001192735.1|, gi|402745037|ref|NM_001033611.2|, gi|402744219|ref|NM_001035316.2|, gi|300795596|ref|NM_001192258.1|, gi|329664251|ref|NM_001205440.1|, gi|402691887|ref|NM_001035412.2|, gi|402744490|ref|NM_001076362.2|, gi|402693111|ref|NM_001113723.2|, gi|31340793|ref|NM_174662.2|, gi|31342538|ref|NM_174230.2|, gi|61888891|ref|NM_001013606.1|, gi|136256312|ref|NM_174448.3|, gi|…
GO:0034621	cellular macromolecular complex subunit organization	75	gi|27805856|ref|NM_174285.1|, gi|329664847|ref|NM_001206026.1|, gi|31343284|ref|NM_173911.2|, gi|218931171|ref|NM_001142917.1|, gi|402693387|ref|NM_001046549.2|, gi|402692149|ref|NM_001038066.2|, gi|402745874|ref|NM_001102109.2|, gi|115497065|ref|NM_001075289.1|, gi|300794142|ref|NM_001192441.1|, gi|126722792|ref|NM_001082445.1|, gi|27807286|ref|NM_174715.1|, gi|114052077|ref|NM_001046378.1|, gi|…
GO:0031670	cellular response to nutrient	8	gi|118150783|ref|NM_001077834.1|, gi|284813545|ref|NM_001014942.2|, gi|300793844|ref|NM_001192682.1|, gi|329299038|ref|NM_001191483.1|, gi|329664313|ref|NM_001206215.1|, gi|93205067|ref|NM_001001161.2|, gi|300796131|ref|NM_001192284.1|, gi|329663654|ref|NM_001205876.1|
GO:0034440	lipid oxidation	9	gi|77404270|ref|NM_001034036.1|, gi|78369373|ref|NM_001035390.1|, gi|157073993|ref|NM_001103236.1|, gi|402692241|ref|NM_001075893.2|, gi|77736390|ref|NM_001034723.1|, gi|402746970|ref|NM_001046396.2|, gi|402745110|ref|NM_001034373.2|, gi|329663555|ref|NM_001205605.1|, gi|402692823|ref|NM_001046087.2|
GO:0033043	regulation of organelle organization	53	gi|402744335|ref|NM_001075797.2|, gi|282721145|ref|NM_001075896.2|, gi|300796064|ref|NM_001191513.1|, gi|329663839|ref|NM_001205397.1|, gi|31341768|ref|NM_174521.2|, gi|402693446|ref|NM_001025320.2|, gi|115497569|ref|NM_001075576.1|, gi|300795658|ref|NM_001192261.1|, gi|402743428|ref|NM_001045912.2|, gi|115495232|ref|NM_001075948.1|, gi|166706928|ref|NM_001114156.1|, gi|402745770|ref|NM_176648.4|…
GO:0007266	Rho protein signal transduction	11	gi|31342534|ref|NM_174233.2|, gi|77736306|ref|NM_001034681.1|, gi|114052485|ref|NM_001046332.1|, gi|149944562|ref|NM_174308.2|, gi|300798466|ref|NM_001193165.1|, gi|300798544|ref|NM_001192401.1|, gi|31342694|ref|NM_174163.2|, gi|300796092|ref|NM_001192538.1|, gi|116004066|ref|NM_001076926.1|, gi|119331233|ref|NM_001079800.1|, gi|300797039|ref|NM_001192073.1|
GO:0032535	regulation of cellular component size	17	gi|156121268|ref|NM_001102312.1|, gi|31340795|ref|NM_174663.2|, gi|329664073|ref|NM_001206185.1|, gi|31341768|ref|NM_174521.2|, gi|402691626|ref|NM_001035051.3|, gi|402693446|ref|NM_001025320.2|, gi|166706928|ref|NM_001114156.1|, gi|402745770|ref|NM_176648.4|, gi|27805856|ref|NM_174285.1|, gi|31342694|ref|NM_174163.2|, gi|78365300|ref|NM_001035411.1|, gi|115497129|ref|NM_001076072.1|, gi|16033361…
GO:0006171	cAMP biosynthetic process	11	gi|402745360|ref|NM_174472.4|, gi|31342538|ref|NM_174230.2|, gi|115432044|ref|NM_173888.3|, gi|329664151|ref|NM_001205939.1|, gi|333108236|ref|NM_176854.2|, gi|31342106|ref|NM_174401.2|, gi|149944562|ref|NM_174308.2|, gi|300796427|ref|NM_001191287.1|, gi|41386781|ref|NM_174231.1|, gi|41386791|ref|NM_174287.1|, gi|402743564|ref|NM_001075225.2|
GO:0031175	neuron projection development	59	gi|115497037|ref|NM_001076062.1|, gi|116004066|ref|NM_001076926.1|, gi|115494927|ref|NM_001075854.1|, gi|139947655|ref|NM_001083689.1|, gi|156120712|ref|NM_001102033.1|, gi|118151261|ref|NM_001078095.1|, gi|402743564|ref|NM_001075225.2|, gi|289191304|ref|NM_001075250.2|, gi|300796250|ref|NM_001191522.1|, gi|122692376|ref|NM_001080348.1|, gi|31340795|ref|NM_174663.2|, gi|31340780|ref|NM_174669.2|,…
GO:0018279	protein N-linked glycosylation via asparagine	6	gi|125991941|ref|NM_001081604.1|, gi|300797804|ref|NM_001191342.1|, gi|329663499|ref|NM_001205853.1|, gi|329664413|ref|NM_001205972.1|, gi|332308969|ref|NM_001206877.1|, gi|402743642|ref|NM_001083491.2|
GO:0008584	male gonad development	11	gi|62177083|ref|NM_001014385.1|, gi|125991889|ref|NM_001081614.1|, gi|31342205|ref|NM_174365.2|, gi|78369271|ref|NM_001035366.1|, gi|115495844|ref|NM_001075509.1|, gi|148227485|ref|NM_001098025.1|, gi|148747149|ref|NM_174363.2|, gi|157427947|ref|NM_001105411.1|, gi|329664137|ref|NM_001205937.1|, gi|329664151|ref|NM_001205939.1|, gi|284813545|ref|NM_001014942.2|
GO:0002699	positive regulation of immune effector process	10	gi|139947655|ref|NM_001083689.1|, gi|300797688|ref|NM_001191336.1|, gi|115495788|ref|NM_001075142.1|, gi|284813545|ref|NM_001014942.2|, gi|303227940|ref|NM_001194959.1|, gi|329664073|ref|NM_001206185.1|, gi|41386791|ref|NM_174287.1|, gi|300797245|ref|NM_001192083.1|, gi|134085416|ref|NM_001013401.2|, gi|402745346|ref|NM_001034733.2|
GO:0006892	post-Golgi vesicle-mediated transport	14	gi|300795618|ref|NM_001192259.1|, gi|300798124|ref|NM_001192125.1|, gi|329664475|ref|NM_001205468.1|, gi|115494975|ref|NM_001075397.1|, gi|78365294|ref|NM_001035484.1|, gi|31341248|ref|NM_174836.2|, gi|78369650|ref|NM_001035426.1|, gi|112181316|ref|NM_001015571.2|, gi|157427959|ref|NM_001105417.1|, gi|300797594|ref|NM_001193123.1|, gi|402693109|ref|NM_001076840.2|, gi|402743818|ref|NM_001103296.2…
GO:0008652	cellular amino acid biosynthetic process	8	gi|115497123|ref|NM_001075653.1|, gi|115495848|ref|NM_001075875.1|, gi|115497845|ref|NM_001075886.1|, gi|77735802|ref|NM_001034428.1|, gi|329663417|ref|NM_001206095.1|, gi|187960115|ref|NM_001045969.2|, gi|84000252|ref|NM_001038143.1|, gi|78042497|ref|NM_001035017.1|
GO:0035108	limb morphogenesis	10	gi|300795806|ref|NM_001192524.1|, gi|42733595|ref|NM_203359.1|, gi|195539516|ref|NM_001130756.1|, gi|329663654|ref|NM_001205876.1|, gi|402743525|ref|NM_001035463.2|, gi|402744196|ref|NM_001034328.2|, gi|88319926|ref|NM_174068.2|, gi|331284186|ref|NM_001206657.1|, gi|160707932|ref|NM_001110786.1|, gi|300798544|ref|NM_001192401.1|
GO:0030097	hemopoiesis	51	gi|41386767|ref|NM_174009.1|, gi|147900687|ref|NM_001098078.1|, gi|41386761|ref|NM_174015.1|, gi|31340793|ref|NM_174662.2|, gi|371873165|ref|NM_001015548.2|, gi|402744849|ref|NM_001081615.2|, gi|134085879|ref|NM_001083387.1|, gi|118151119|ref|NM_001078013.1|, gi|402746020|ref|NM_001099724.2|, gi|148747149|ref|NM_174363.2|, gi|329755328|ref|NM_001206396.1|, gi|219805057|ref|NM_001143876.1|, gi|134…
GO:0007059	chromosome segregation	19	gi|125991895|ref|NM_001081617.1|, gi|164450474|ref|NM_001046305.2|, gi|330417930|ref|NM_001191290.2|, gi|402744335|ref|NM_001075797.2|, gi|402693465|ref|NM_001038576.2|, gi|300796064|ref|NM_001191513.1|, gi|329663193|ref|NM_001205549.1|, gi|114052485|ref|NM_001046332.1|, gi|300797383|ref|NM_001193113.1|, gi|329664978|ref|NM_001206041.1|, gi|30172565|ref|NM_174614.1|, gi|27805840|ref|NM_174295.1|,…
GO:0030031	cell projection assembly	16	gi|66792843|ref|NM_001024527.1|, gi|158341671|ref|NM_001109981.1|, gi|300797039|ref|NM_001192073.1|, gi|402692160|ref|NM_001046381.2|, gi|402692819|ref|NM_001034621.2|, gi|164448609|ref|NM_001035345.2|, gi|114052485|ref|NM_001046332.1|, gi|402743613|ref|NM_001075221.2|, gi|31342694|ref|NM_174163.2|, gi|160333614|ref|NM_001110532.1|, gi|31343267|ref|NM_173919.2|, gi|300797688|ref|NM_001191336.1|, …
GO:0010952	positive regulation of peptidase activity	14	gi|114053332|ref|NM_001046097.1|, gi|31340793|ref|NM_174662.2|, gi|31341426|ref|NM_173878.2|, gi|109948280|ref|NR_003096.1|, gi|109948281|ref|NR_003097.1|, gi|118151389|ref|NM_001077900.1|, gi|147904592|ref|NM_001098086.1|, gi|155371936|ref|NM_001101103.1|, gi|157074125|ref|NM_001103305.1|, gi|262073123|ref|NM_001166529.1|, gi|300794750|ref|NM_001192984.1|, gi|402743642|ref|NM_001083491.2|, gi|40…
GO:0046883	regulation of hormone secretion	12	gi|61888891|ref|NM_001013606.1|, gi|62751971|ref|NM_001015552.1|, gi|136256312|ref|NM_174448.3|, gi|157074091|ref|NM_001103288.1|, gi|300795806|ref|NM_001192524.1|, gi|300796497|ref|NM_001192046.1|, gi|402691620|ref|NM_174585.3|, gi|61889058|ref|NM_174497.3|, gi|27805856|ref|NM_174285.1|, gi|402743488|ref|NM_001045998.2|, gi|148747149|ref|NM_174363.2|, gi|402692819|ref|NM_001034621.2|
GO:0051349	positive regulation of lyase activity	6	gi|402745360|ref|NM_174472.4|, gi|27807518|ref|NM_174786.1|, gi|41386781|ref|NM_174231.1|, gi|41386791|ref|NM_174287.1|, gi|149944562|ref|NM_174308.2|, gi|402743564|ref|NM_001075225.2|
GO:0051188	cofactor biosynthetic process	15	gi|31340793|ref|NM_174662.2|, gi|329664475|ref|NM_001205468.1|, gi|62460505|ref|NM_001014907.1|, gi|300796850|ref|NM_001191308.1|, gi|346421393|ref|NM_001244141.1|, gi|402691807|ref|NM_001034443.2|, gi|155371936|ref|NM_001101103.1|, gi|300795806|ref|NM_001192524.1|, gi|114051168|ref|NM_001046207.1|, gi|300798376|ref|NM_001192393.1|, gi|329663262|ref|NM_001205558.1|, gi|31342879|ref|NM_174081.2|, …
GO:0045944	positive regulation of transcription from RNA polymerase II promoter	68	gi|27805856|ref|NM_174285.1|, gi|329664847|ref|NM_001206026.1|, gi|300794770|ref|NM_001192985.1|, gi|329664313|ref|NM_001206215.1|, gi|93205067|ref|NM_001001161.2|, gi|77404270|ref|NM_001034036.1|, gi|329663518|ref|NM_001205600.1|, gi|402744835|ref|NM_174115.2|, gi|34147166|ref|NM_183081.1|, gi|41386781|ref|NM_174231.1|, gi|42733595|ref|NM_203359.1|, gi|68533236|ref|NM_001025207.1|, gi|70778751|r…
GO:0048666	neuron development	66	gi|115497037|ref|NM_001076062.1|, gi|116004066|ref|NM_001076926.1|, gi|329299038|ref|NM_001191483.1|, gi|115494927|ref|NM_001075854.1|, gi|139947655|ref|NM_001083689.1|, gi|156120712|ref|NM_001102033.1|, gi|118151261|ref|NM_001078095.1|, gi|402743564|ref|NM_001075225.2|, gi|289191304|ref|NM_001075250.2|, gi|300796250|ref|NM_001191522.1|, gi|122692376|ref|NM_001080348.1|, gi|115496741|ref|NM_00107…
GO:0007162	negative regulation of cell adhesion	10	gi|300798057|ref|NM_001191354.1|, gi|31342616|ref|NM_174194.2|, gi|31340780|ref|NM_174669.2|, gi|31342006|ref|NM_174436.2|, gi|31343267|ref|NM_173919.2|, gi|156718139|ref|NM_001103105.1|, gi|300795168|ref|NM_001192748.1|, gi|330688473|ref|NM_001206519.1|, gi|289191304|ref|NM_001075250.2|, gi|300797381|ref|NM_001192601.1|
GO:0009566	fertilization	8	gi|115497265|ref|NM_001075269.1|, gi|402691830|ref|NM_001011680.3|, gi|31343307|ref|NM_173900.2|, gi|270483765|ref|NM_001076510.2|, gi|300794770|ref|NM_001192985.1|, gi|118150855|ref|NM_001077870.1|, gi|402693095|ref|NM_001076491.2|, gi|155372000|ref|NM_001101137.1|
GO:0051352	negative regulation of ligase activity	6	gi|300796064|ref|NM_001191513.1|, gi|62751408|ref|NM_001015639.1|, gi|115496733|ref|NM_001075693.1|, gi|215422349|ref|NM_001013598.2|, gi|402692082|ref|NM_001034649.2|, gi|402744604|ref|NM_001034040.2|
GO:0001707	mesoderm formation	7	gi|300794770|ref|NM_001192985.1|, gi|300795806|ref|NM_001192524.1|, gi|148747149|ref|NM_174363.2|, gi|70778751|ref|NM_001025344.1|, gi|115497309|ref|NM_001076089.1|, gi|300798420|ref|NM_001192651.1|, gi|402691620|ref|NM_174585.3|
GO:0030155	regulation of cell adhesion	22	gi|300798057|ref|NM_001191354.1|, gi|31343267|ref|NM_173919.2|, gi|289191304|ref|NM_001075250.2|, gi|31342106|ref|NM_174401.2|, gi|160333614|ref|NM_001110532.1|, gi|31342616|ref|NM_174194.2|, gi|31342632|ref|NM_174187.2|, gi|134085937|ref|NM_001083478.1|, gi|155372034|ref|NM_001101155.1|, gi|155372078|ref|NM_001101176.1|, gi|158341671|ref|NM_001109981.1|, gi|300794001|ref|NM_001192434.1|, gi|3134…
GO:0007254	JNK cascade	18	gi|115495996|ref|NM_001076192.1|, gi|331028564|ref|NM_001191382.1|, gi|122692516|ref|NM_001080246.1|, gi|155372122|ref|NM_001101201.1|, gi|329663887|ref|NM_001205906.1|, gi|329664793|ref|NM_001206275.1|, gi|332205972|ref|NM_001206852.1|, gi|122692338|ref|NM_001080371.1|, gi|149642560|ref|NM_001099038.1|, gi|289191304|ref|NM_001075250.2|, gi|300793910|ref|NM_001191162.1|, gi|402692608|ref|NM_00110…
GO:0051250	negative regulation of lymphocyte activation	8	gi|115495788|ref|NM_001075142.1|, gi|300796602|ref|NM_001193075.1|, gi|148747149|ref|NM_174363.2|, gi|300795967|ref|NM_001192020.1|, gi|31340793|ref|NM_174662.2|, gi|28603727|ref|NM_176625.1|, gi|31341279|ref|NM_176630.2|, gi|31342076|ref|NM_174411.2|
GO:0030900	forebrain development	28	gi|115496741|ref|NM_001076030.1|, gi|31340795|ref|NM_174663.2|, gi|42733595|ref|NM_203359.1|, gi|115495844|ref|NM_001075509.1|, gi|122692376|ref|NM_001080348.1|, gi|77736300|ref|NM_001034678.1|, gi|255003710|ref|NM_001163781.1|, gi|115495996|ref|NM_001076192.1|, gi|31342694|ref|NM_174163.2|, gi|148231248|ref|NM_001097565.1|, gi|402692382|ref|NM_001102558.2|, gi|147900687|ref|NM_001098078.1|, gi|2…
GO:0070482	response to oxygen levels	24	gi|115496751|ref|NM_001076366.1|, gi|155371936|ref|NM_001101103.1|, gi|31340793|ref|NM_174662.2|, gi|41386767|ref|NM_174009.1|, gi|27807132|ref|NM_174628.1|, gi|31340703|ref|NM_174700.2|, gi|31341280|ref|NM_176632.2|, gi|41386791|ref|NM_174287.1|, gi|61889058|ref|NM_174497.3|, gi|62751971|ref|NM_001015552.1|, gi|77404270|ref|NM_001034036.1|, gi|93205067|ref|NM_001001161.2|, gi|114051168|ref|NM_00…
GO:0051091	positive regulation of sequence-specific DNA binding transcription factor activity	17	gi|329744528|ref|NM_001206319.1|, gi|31342236|ref|NM_174353.2|, gi|31342479|ref|NM_174260.2|, gi|31343019|ref|NM_174021.2|, gi|118151119|ref|NM_001078013.1|, gi|122692338|ref|NM_001080371.1|, gi|157427807|ref|NM_001105340.1|, gi|300797688|ref|NM_001191336.1|, gi|402692608|ref|NM_001101853.2|, gi|402744889|ref|NM_001075696.2|, gi|77736579|ref|NM_001034801.1|, gi|109948280|ref|NR_003096.1|, gi|1099…
GO:0048520	positive regulation of behavior	8	gi|303227940|ref|NM_001194959.1|, gi|223636309|ref|NM_001145235.1|, gi|31342106|ref|NM_174401.2|, gi|115497435|ref|NM_001075253.1|, gi|31341426|ref|NM_173878.2|, gi|282721145|ref|NM_001075896.2|, gi|149944562|ref|NM_174308.2|, gi|219805057|ref|NM_001143876.1|
GO:0051297	centrosome organization	7	gi|156121080|ref|NM_001102217.1|, gi|452404226|ref|NM_001076819.2|, gi|115497569|ref|NM_001075576.1|, gi|300795658|ref|NM_001192261.1|, gi|402743428|ref|NM_001045912.2|, gi|300793819|ref|NM_001192169.1|, gi|125991895|ref|NM_001081617.1|
GO:0051493	regulation of cytoskeleton organization	33	gi|31341768|ref|NM_174521.2|, gi|402693446|ref|NM_001025320.2|, gi|115497569|ref|NM_001075576.1|, gi|300795658|ref|NM_001192261.1|, gi|402743428|ref|NM_001045912.2|, gi|166706928|ref|NM_001114156.1|, gi|402745770|ref|NM_176648.4|, gi|300793819|ref|NM_001192169.1|, gi|31342694|ref|NM_174163.2|, gi|78365300|ref|NM_001035411.1|, gi|115497129|ref|NM_001076072.1|, gi|160333614|ref|NM_001110532.1|, gi|…
GO:0010883	regulation of lipid storage	7	gi|77404270|ref|NM_001034036.1|, gi|109948280|ref|NR_003096.1|, gi|109948281|ref|NR_003097.1|, gi|402692202|ref|NM_001076063.2|, gi|164420705|ref|NM_174113.2|, gi|164420706|ref|NM_001113240.1|, gi|329663518|ref|NM_001205600.1|
GO:0007249	I-kappaB kinase/NF-kappaB cascade	24	gi|31342589|ref|NM_174209.2|, gi|114051811|ref|NM_001046417.1|, gi|114050874|ref|NM_001046455.1|, gi|31342236|ref|NM_174353.2|, gi|31343019|ref|NM_174021.2|, gi|114052363|ref|NM_001046345.1|, gi|122692338|ref|NM_001080371.1|, gi|125991933|ref|NM_001081621.1|, gi|402693263|ref|NM_001034589.2|, gi|402744889|ref|NM_001075696.2|, gi|118151389|ref|NM_001077900.1|, gi|45430024|ref|NM_205800.1|, gi|8831…
GO:0006312	mitotic recombination	9	gi|300794188|ref|NM_001192955.1|, gi|115496243|ref|NM_001075176.1|, gi|124249277|ref|NM_001080903.1|, gi|164450482|ref|NM_174428.3|, gi|270483789|ref|NM_001145865.1|, gi|402744335|ref|NM_001075797.2|, gi|402745437|ref|NM_001105383.2|, gi|300797463|ref|NM_001192605.1|, gi|332309232|ref|NM_001206868.1|
GO:0010212	response to ionizing radiation	16	gi|402692179|ref|NM_001098958.2|, gi|156121350|ref|NM_001102354.1|, gi|402692952|ref|NM_001038165.2|, gi|402744849|ref|NM_001081615.2|, gi|62751617|ref|NM_001015516.1|, gi|66792877|ref|NM_001024547.1|, gi|155372040|ref|NM_001101158.1|, gi|164414416|ref|NM_001038061.2|, gi|261490700|ref|NM_001076289.2|, gi|300794188|ref|NM_001192955.1|, gi|332078452|ref|NM_001206731.1|, gi|332164705|ref|NM_0012067…
GO:0008643	carbohydrate transport	13	gi|402692897|ref|NM_001034637.2|, gi|164448726|ref|NM_001076025.2|, gi|149944562|ref|NM_174308.2|, gi|61657915|ref|NM_001012999.2|, gi|329663819|ref|NM_001205898.1|, gi|115497265|ref|NM_001075269.1|, gi|300797748|ref|NM_001192107.1|, gi|329664275|ref|NM_001205443.1|, gi|300795806|ref|NM_001192524.1|, gi|115497319|ref|NM_001076088.1|, gi|156718139|ref|NM_001103105.1|, gi|402743525|ref|NM_001035463…
GO:0016055	Wnt receptor signaling pathway	22	gi|402743525|ref|NM_001035463.2|, gi|147899494|ref|NM_001098157.1|, gi|261490667|ref|NM_001105329.2|, gi|300795025|ref|NM_001192485.1|, gi|329663555|ref|NM_001205605.1|, gi|329663839|ref|NM_001205397.1|, gi|402766984|ref|NM_001105453.2|, gi|300798420|ref|NM_001192651.1|, gi|331028564|ref|NM_001191382.1|, gi|402692819|ref|NM_001034621.2|, gi|156120360|ref|NM_001101856.1|, gi|115495996|ref|NM_00107…
GO:0051051	negative regulation of transport	33	gi|329664443|ref|NM_001205720.1|, gi|155371932|ref|NM_001101101.1|, gi|41386767|ref|NM_174009.1|, gi|78369397|ref|NM_001035420.1|, gi|115494975|ref|NM_001075397.1|, gi|300796602|ref|NM_001193075.1|, gi|73853761|ref|NM_175784.3|, gi|66792877|ref|NM_001024547.1|, gi|61889058|ref|NM_174497.3|, gi|156121034|ref|NM_001102194.1|, gi|402692819|ref|NM_001034621.2|, gi|148747149|ref|NM_174363.2|, gi|40269…
GO:0032869	cellular response to insulin stimulus	23	gi|300797688|ref|NM_001191336.1|, gi|28603815|ref|NM_176676.1|, gi|78365300|ref|NM_001035411.1|, gi|115497291|ref|NM_001075634.1|, gi|139949040|ref|NM_001083653.1|, gi|149642982|ref|NM_001099003.1|, gi|155372122|ref|NM_001101201.1|, gi|329663555|ref|NM_001205605.1|, gi|329664741|ref|NM_001206013.1|, gi|346421393|ref|NM_001244141.1|, gi|347446670|ref|NM_001244612.1|, gi|371873165|ref|NM_001015548.…
GO:0000302	response to reactive oxygen species	10	gi|31341280|ref|NM_176632.2|, gi|115495140|ref|NM_001075857.1|, gi|148229948|ref|NM_001098158.1|, gi|31341426|ref|NM_173878.2|, gi|73853761|ref|NM_175784.3|, gi|115496751|ref|NM_001076366.1|, gi|402745037|ref|NM_001033611.2|, gi|402693263|ref|NM_001034589.2|, gi|300797688|ref|NM_001191336.1|, gi|402693324|ref|NM_001045929.2|
GO:0042303	molting cycle	12	gi|42733595|ref|NM_203359.1|, gi|114052485|ref|NM_001046332.1|, gi|115494901|ref|NM_001075815.1|, gi|402693413|ref|NM_175801.3|, gi|148747149|ref|NM_174363.2|, gi|31342880|ref|NM_174082.2|, gi|115495844|ref|NM_001075509.1|, gi|116004410|ref|NM_001077096.1|, gi|125630696|ref|NM_001081534.1|, gi|402746524|ref|NM_001035010.2|, gi|149773581|ref|NM_001099024.1|, gi|148226844|ref|NM_001098051.1|
GO:0045787	positive regulation of cell cycle	7	gi|402744335|ref|NM_001075797.2|, gi|282721145|ref|NM_001075896.2|, gi|329663654|ref|NM_001205876.1|, gi|284813545|ref|NM_001014942.2|, gi|31340795|ref|NM_174663.2|, gi|70778751|ref|NM_001025344.1|, gi|115497123|ref|NM_001075653.1|
GO:0048024	regulation of nuclear mRNA splicing, via spliceosome	7	gi|31341992|ref|NM_174442.2|, gi|114050838|ref|NM_001046462.1|, gi|114052129|ref|NM_001046374.1|, gi|330864797|ref|NM_001206581.1|, gi|155372180|ref|NM_001101231.1|, gi|402744053|ref|NM_001075336.2|, gi|115497909|ref|NM_001076109.1|
GO:0051276	chromosome organization	79	gi|300795025|ref|NM_001192485.1|, gi|329663839|ref|NM_001205397.1|, gi|122692516|ref|NM_001080246.1|, gi|329663555|ref|NM_001205605.1|, gi|77736078|ref|NM_001034566.1|, gi|139947519|ref|NM_001083652.1|, gi|329664151|ref|NM_001205939.1|, gi|125991957|ref|NM_001081587.1|, gi|115495842|ref|NM_001075508.1|, gi|402743607|ref|NM_001076406.2|, gi|329663449|ref|NM_001205589.1|, gi|164450474|ref|NM_001046…
GO:0009749	response to glucose stimulus	13	gi|31341280|ref|NM_176632.2|, gi|31343114|ref|NM_173981.2|, gi|114052485|ref|NM_001046332.1|, gi|148229948|ref|NM_001098158.1|, gi|157074091|ref|NM_001103288.1|, gi|262073123|ref|NM_001166529.1|, gi|300795806|ref|NM_001192524.1|, gi|300797339|ref|NM_001192855.1|, gi|402745037|ref|NM_001033611.2|, gi|155372040|ref|NM_001101158.1|, gi|329664101|ref|NM_001205677.1|, gi|402691620|ref|NM_174585.3|, gi…
GO:0050877	neurological system process	107	gi|154152084|ref|NM_001100340.1|, gi|156120712|ref|NM_001102033.1|, gi|300797440|ref|NM_001192348.1|, gi|28849918|ref|NM_176855.1|, gi|41386791|ref|NM_174287.1|, gi|47564057|ref|NM_001001157.1|, gi|115497265|ref|NM_001075269.1|, gi|147905445|ref|NM_001098130.1|, gi|164451502|ref|NM_174468.3|, gi|402743564|ref|NM_001075225.2|, gi|31340795|ref|NM_174663.2|, gi|155371936|ref|NM_001101103.1|, gi|7773…
GO:0045321	leukocyte activation	57	gi|281485566|ref|NM_001075837.2|, gi|402744849|ref|NM_001081615.2|, gi|147900687|ref|NM_001098078.1|, gi|41386761|ref|NM_174015.1|, gi|31340793|ref|NM_174662.2|, gi|371873165|ref|NM_001015548.2|, gi|300797688|ref|NM_001191336.1|, gi|300796518|ref|NM_001192303.1|, gi|115495788|ref|NM_001075142.1|, gi|284813545|ref|NM_001014942.2|, gi|303227940|ref|NM_001194959.1|, gi|402693263|ref|NM_001034589.2|,…
GO:0035666	TRIF-dependent toll-like receptor signaling pathway	9	gi|27805856|ref|NM_174285.1|, gi|31343019|ref|NM_174021.2|, gi|114052363|ref|NM_001046345.1|, gi|115497065|ref|NM_001075289.1|, gi|122692338|ref|NM_001080371.1|, gi|139948214|ref|NM_001083722.1|, gi|149642560|ref|NM_001099038.1|, gi|300795394|ref|NM_001191236.1|, gi|402744889|ref|NM_001075696.2|
GO:0051348	negative regulation of transferase activity	19	gi|58332431|ref|NM_178317.3|, gi|156121268|ref|NM_001102312.1|, gi|300794267|ref|NM_001193215.1|, gi|115432046|ref|NM_174402.3|, gi|126165291|ref|NM_001081713.1|, gi|402692179|ref|NM_001098958.2|, gi|83035108|ref|NM_001037620.1|, gi|115494975|ref|NM_001075397.1|, gi|115497747|ref|NM_001075596.1|, gi|125630654|ref|NM_001081512.1|, gi|157785596|ref|NM_001105613.1|, gi|402691662|ref|NM_001046600.2|,…
GO:0042475	odontogenesis of dentin-containing tooth	11	gi|42733595|ref|NM_203359.1|, gi|160707932|ref|NM_001110786.1|, gi|31343019|ref|NM_174021.2|, gi|78369271|ref|NM_001035366.1|, gi|115432044|ref|NM_173888.3|, gi|147900687|ref|NM_001098078.1|, gi|158341671|ref|NM_001109981.1|, gi|402692819|ref|NM_001034621.2|, gi|402693413|ref|NM_175801.3|, gi|402744809|ref|NM_001034676.2|, gi|31342127|ref|NM_174391.2|
GO:0046328	regulation of JNK cascade	11	gi|115495996|ref|NM_001076192.1|, gi|331028564|ref|NM_001191382.1|, gi|122692516|ref|NM_001080246.1|, gi|155372122|ref|NM_001101201.1|, gi|329663887|ref|NM_001205906.1|, gi|329664793|ref|NM_001206275.1|, gi|332205972|ref|NM_001206852.1|, gi|114052485|ref|NM_001046332.1|, gi|31340795|ref|NM_174663.2|, gi|402691722|ref|NM_173989.3|, gi|347446670|ref|NM_001244612.1|
GO:0009719	response to endogenous stimulus	81	gi|329663654|ref|NM_001205876.1|, gi|77736302|ref|NM_001034679.1|, gi|78369271|ref|NM_001035366.1|, gi|300796131|ref|NM_001192284.1|, gi|114051168|ref|NM_001046207.1|, gi|329663555|ref|NM_001205605.1|, gi|300797688|ref|NM_001191336.1|, gi|329663262|ref|NM_001205558.1|, gi|329112594|ref|NM_001192414.1|, gi|329663518|ref|NM_001205600.1|, gi|284813545|ref|NM_001014942.2|, gi|73853761|ref|NM_175784.3…
GO:0031023	microtubule organizing center organization	10	gi|156121080|ref|NM_001102217.1|, gi|452404226|ref|NM_001076819.2|, gi|31340795|ref|NM_174663.2|, gi|300795618|ref|NM_001192259.1|, gi|115497569|ref|NM_001075576.1|, gi|300795658|ref|NM_001192261.1|, gi|402743428|ref|NM_001045912.2|, gi|300793819|ref|NM_001192169.1|, gi|139948493|ref|NM_001083694.1|, gi|125991895|ref|NM_001081617.1|
GO:0030833	regulation of actin filament polymerization	12	gi|31341768|ref|NM_174521.2|, gi|402693446|ref|NM_001025320.2|, gi|166706928|ref|NM_001114156.1|, gi|402745770|ref|NM_176648.4|, gi|31342694|ref|NM_174163.2|, gi|78365300|ref|NM_001035411.1|, gi|115497129|ref|NM_001076072.1|, gi|160333614|ref|NM_001110532.1|, gi|219805057|ref|NM_001143876.1|, gi|300797688|ref|NM_001191336.1|, gi|329663887|ref|NM_001205906.1|, gi|28461172|ref|NM_175772.1|
GO:0051656	establishment of organelle localization	12	gi|156121282|ref|NM_001102319.1|, gi|328927061|ref|NM_001191346.2|, gi|114052485|ref|NM_001046332.1|, gi|329664793|ref|NM_001206275.1|, gi|31340795|ref|NM_174663.2|, gi|125991941|ref|NM_001081604.1|, gi|229577018|ref|NM_001159818.1|, gi|112181316|ref|NM_001015571.2|, gi|402692863|ref|NM_001034812.2|, gi|289191304|ref|NM_001075250.2|, gi|300793819|ref|NM_001192169.1|, gi|402746795|ref|NM_001099729…
GO:0007272	ensheathment of neurons	8	gi|157427853|ref|NM_001105364.1|, gi|270483765|ref|NM_001076510.2|, gi|42733595|ref|NM_203359.1|, gi|147904592|ref|NM_001098086.1|, gi|284813545|ref|NM_001014942.2|, gi|402692819|ref|NM_001034621.2|, gi|31343307|ref|NM_173900.2|, gi|122692376|ref|NM_001080348.1|
GO:0007049	cell cycle	149	gi|402744335|ref|NM_001075797.2|, gi|282721145|ref|NM_001075896.2|, gi|42733595|ref|NM_203359.1|, gi|402693387|ref|NM_001046549.2|, gi|452404226|ref|NM_001076819.2|, gi|83035108|ref|NM_001037620.1|, gi|300796064|ref|NM_001191513.1|, gi|329663654|ref|NM_001205876.1|, gi|31342479|ref|NM_174260.2|, gi|300795560|ref|NM_001193024.1|, gi|300796131|ref|NM_001192284.1|, gi|125991895|ref|NM_001081617.1|, …
GO:0000902	cell morphogenesis	76	gi|115497037|ref|NM_001076062.1|, gi|116004066|ref|NM_001076926.1|, gi|115494927|ref|NM_001075854.1|, gi|139947655|ref|NM_001083689.1|, gi|156120712|ref|NM_001102033.1|, gi|402743564|ref|NM_001075225.2|, gi|289191304|ref|NM_001075250.2|, gi|300796250|ref|NM_001191522.1|, gi|122692376|ref|NM_001080348.1|, gi|31342694|ref|NM_174163.2|, gi|402692417|ref|NM_001078026.2|, gi|31340795|ref|NM_174663.2|,…
GO:0031623	receptor internalization	7	gi|41386724|ref|NM_176608.1|, gi|116003856|ref|NM_001076820.1|, gi|150247061|ref|NM_001099369.1|, gi|156523169|ref|NM_001102529.1|, gi|156121034|ref|NM_001102194.1|, gi|402693109|ref|NM_001076840.2|, gi|115432044|ref|NM_173888.3|
GO:0043281	regulation of cysteine-type endopeptidase activity involved in apoptotic process	16	gi|31340793|ref|NM_174662.2|, gi|31341426|ref|NM_173878.2|, gi|109948280|ref|NR_003096.1|, gi|109948281|ref|NR_003097.1|, gi|118151389|ref|NM_001077900.1|, gi|147904592|ref|NM_001098086.1|, gi|155371936|ref|NM_001101103.1|, gi|157074125|ref|NM_001103305.1|, gi|262073123|ref|NM_001166529.1|, gi|300794750|ref|NM_001192984.1|, gi|402743642|ref|NM_001083491.2|, gi|402744236|ref|NM_001045882.2|, gi|31…
GO:0022604	regulation of cell morphogenesis	28	gi|115497037|ref|NM_001076062.1|, gi|116004066|ref|NM_001076926.1|, gi|156120712|ref|NM_001102033.1|, gi|402743564|ref|NM_001075225.2|, gi|289191304|ref|NM_001075250.2|, gi|300796250|ref|NM_001191522.1|, gi|122692376|ref|NM_001080348.1|, gi|31340795|ref|NM_174663.2|, gi|329664073|ref|NM_001206185.1|, gi|300796195|ref|NM_001192287.1|, gi|155372100|ref|NM_001101189.1|, gi|300794945|ref|NM_001193249…
GO:0016569	covalent chromatin modification	28	gi|300795025|ref|NM_001192485.1|, gi|329663839|ref|NM_001205397.1|, gi|122692516|ref|NM_001080246.1|, gi|329663555|ref|NM_001205605.1|, gi|125991957|ref|NM_001081587.1|, gi|115495842|ref|NM_001075508.1|, gi|402743607|ref|NM_001076406.2|, gi|164448557|ref|NM_181813.2|, gi|300795560|ref|NM_001193024.1|, gi|402745800|ref|NM_001102151.2|, gi|402744835|ref|NM_174115.2|, gi|402766681|ref|NM_001102242.2…
GO:0010885	regulation of cholesterol storage	6	gi|77404270|ref|NM_001034036.1|, gi|109948280|ref|NR_003096.1|, gi|109948281|ref|NR_003097.1|, gi|164420705|ref|NM_174113.2|, gi|164420706|ref|NM_001113240.1|, gi|329663518|ref|NM_001205600.1|
GO:0034470	ncRNA processing	28	gi|42733595|ref|NM_203359.1|, gi|332635008|ref|NM_001206930.1|, gi|155372128|ref|NM_001101204.1|, gi|300794267|ref|NM_001193215.1|, gi|158519862|ref|NM_001110073.1|, gi|300794022|ref|NM_001192691.1|, gi|300795271|ref|NM_001192753.1|, gi|329663136|ref|NM_001205798.1|, gi|402691838|ref|NM_001034356.2|, gi|402691956|ref|NM_001080273.2|, gi|402744539|ref|NM_001077924.2|, gi|402745473|ref|NM_001034565…
GO:0071822	protein complex subunit organization	95	gi|27805856|ref|NM_174285.1|, gi|329664847|ref|NM_001206026.1|, gi|300794350|ref|NM_001191184.1|, gi|329663555|ref|NM_001205605.1|, gi|347446670|ref|NM_001244612.1|, gi|402692823|ref|NM_001046087.2|, gi|148229734|ref|NM_001097572.1|, gi|300794364|ref|NM_001193220.1|, gi|300794898|ref|NM_001192735.1|, gi|329744528|ref|NM_001206319.1|, gi|402692488|ref|NM_175816.3|, gi|156121034|ref|NM_001102194.1|…
GO:0010906	regulation of glucose metabolic process	6	gi|329663555|ref|NM_001205605.1|, gi|77404270|ref|NM_001034036.1|, gi|402692819|ref|NM_001034621.2|, gi|78369650|ref|NM_001035426.1|, gi|402744219|ref|NM_001035316.2|, gi|77404216|ref|NM_001034054.1|
GO:0006403	RNA localization	16	gi|329663748|ref|NM_001205633.1|, gi|157427973|ref|NM_001105424.1|, gi|402691866|ref|NM_001034718.2|, gi|329663304|ref|NM_001206076.1|, gi|31342422|ref|NM_174284.2|, gi|77736448|ref|NM_001034752.1|, gi|155372180|ref|NM_001101231.1|, gi|300797748|ref|NM_001192107.1|, gi|329112540|ref|NM_001193205.2|, gi|329664275|ref|NM_001205443.1|, gi|402744053|ref|NM_001075336.2|, gi|402745444|ref|NM_001045880.…
GO:0051094	positive regulation of developmental process	63	gi|115497037|ref|NM_001076062.1|, gi|88319926|ref|NM_174068.2|, gi|139947655|ref|NM_001083689.1|, gi|31342479|ref|NM_174260.2|, gi|156120712|ref|NM_001102033.1|, gi|402743564|ref|NM_001075225.2|, gi|118150783|ref|NM_001077834.1|, gi|156121350|ref|NM_001102354.1|, gi|402744849|ref|NM_001081615.2|, gi|41386781|ref|NM_174231.1|, gi|402744196|ref|NM_001034328.2|, gi|42733595|ref|NM_203359.1|, gi|6217…
GO:0006874	cellular calcium ion homeostasis	20	gi|31342479|ref|NM_174260.2|, gi|149944562|ref|NM_174308.2|, gi|47564057|ref|NM_001001157.1|, gi|31340703|ref|NM_174700.2|, gi|31341280|ref|NM_176632.2|, gi|114052473|ref|NM_001046333.1|, gi|148229948|ref|NM_001098158.1|, gi|270483765|ref|NM_001076510.2|, gi|303227940|ref|NM_001194959.1|, gi|402692970|ref|NM_001024689.3|, gi|451958162|ref|NM_174002.3|, gi|28849918|ref|NM_176855.1|, gi|31342106|re…
GO:0048729	tissue morphogenesis	38	gi|42733595|ref|NM_203359.1|, gi|114052485|ref|NM_001046332.1|, gi|115494901|ref|NM_001075815.1|, gi|402693413|ref|NM_175801.3|, gi|329663654|ref|NM_001205876.1|, gi|115495844|ref|NM_001075509.1|, gi|329663453|ref|NM_001206101.1|, gi|402743525|ref|NM_001035463.2|, gi|300794770|ref|NM_001192985.1|, gi|31343019|ref|NM_174021.2|, gi|402693321|ref|NM_174782.3|, gi|157427973|ref|NM_001105424.1|, gi|31…
GO:0006418	tRNA aminoacylation for protein translation	8	gi|156120538|ref|NM_001101945.1|, gi|343183369|ref|NM_001243320.1|, gi|402691838|ref|NM_001034356.2|, gi|156523095|ref|NM_001102492.1|, gi|115495860|ref|NM_001075878.1|, gi|84000114|ref|NM_001038073.1|, gi|402744482|ref|NM_001075813.2|, gi|402745083|ref|NM_001098088.2|
GO:0032774	RNA biosynthetic process	267	gi|27805856|ref|NM_174285.1|, gi|329664847|ref|NM_001206026.1|, gi|31342479|ref|NM_174260.2|, gi|60302692|ref|NM_201606.2|, gi|62177083|ref|NM_001014385.1|, gi|77736142|ref|NM_001034598.1|, gi|77736354|ref|NM_001034705.1|, gi|115432046|ref|NM_174402.3|, gi|115496233|ref|NM_001075742.1|, gi|115497319|ref|NM_001076088.1|, gi|115497581|ref|NM_001075123.1|, gi|118151261|ref|NM_001078095.1|, gi|125630…
GO:0045165	cell fate commitment	16	gi|115495844|ref|NM_001075509.1|, gi|109948280|ref|NR_003096.1|, gi|109948281|ref|NR_003097.1|, gi|329663453|ref|NM_001206101.1|, gi|158508545|ref|NM_001109998.1|, gi|115432046|ref|NM_174402.3|, gi|114052485|ref|NM_001046332.1|, gi|402692819|ref|NM_001034621.2|, gi|157074091|ref|NM_001103288.1|, gi|284813545|ref|NM_001014942.2|, gi|77736300|ref|NM_001034678.1|, gi|300797339|ref|NM_001192855.1|, g…
GO:1901137	carbohydrate derivative biosynthetic process	29	gi|50872128|ref|NM_001002882.1|, gi|77736589|ref|NM_001034808.1|, gi|116004170|ref|NM_001076979.1|, gi|402744835|ref|NM_174115.2|, gi|329664455|ref|NM_001206233.1|, gi|47564071|ref|NM_001001163.1|, gi|332308969|ref|NM_001206877.1|, gi|402743642|ref|NM_001083491.2|, gi|45430040|ref|NM_205809.1|, gi|116004148|ref|NM_001076963.1|, gi|118151395|ref|NM_001077926.1|, gi|125991753|ref|NM_001002883.2|, g…
GO:0051246	regulation of protein metabolic process	157	gi|90403623|ref|NM_001039961.1|, gi|125991897|ref|NM_001081594.1|, gi|402691848|ref|NM_001075396.2|, gi|31342479|ref|NM_174260.2|, gi|160707932|ref|NM_001110786.1|, gi|31340780|ref|NM_174669.2|, gi|402745360|ref|NM_174472.4|, gi|114052485|ref|NM_001046332.1|, gi|219805057|ref|NM_001143876.1|, gi|289191304|ref|NM_001075250.2|, gi|402692696|ref|NM_001083720.2|, gi|402692823|ref|NM_001046087.2|, gi|…
GO:0016050	vesicle organization	12	gi|134085921|ref|NM_001083526.1|, gi|148223254|ref|NM_001098087.1|, gi|157427881|ref|NM_001105378.1|, gi|329664193|ref|NM_001206200.1|, gi|125991941|ref|NM_001081604.1|, gi|229577018|ref|NM_001159818.1|, gi|112181316|ref|NM_001015571.2|, gi|402692863|ref|NM_001034812.2|, gi|148540307|ref|NM_001080215.2|, gi|402744490|ref|NM_001076362.2|, gi|73853761|ref|NM_175784.3|, gi|31340780|ref|NM_174669.2|
GO:0016044	cellular membrane organization	44	gi|31342694|ref|NM_174163.2|, gi|115496751|ref|NM_001076366.1|, gi|402692633|ref|NM_001075446.2|, gi|330688450|ref|NM_001206508.1|, gi|157074125|ref|NM_001103305.1|, gi|274317530|ref|NM_001114192.2|, gi|31343161|ref|NM_173965.2|, gi|31340795|ref|NM_174663.2|, gi|114051164|ref|NM_001046026.1|, gi|300797748|ref|NM_001192107.1|, gi|329755350|ref|NM_001192645.2|, gi|73661171|ref|NM_001031852.1|, gi|1…
GO:0006940	regulation of smooth muscle contraction	6	gi|28849918|ref|NM_176855.1|, gi|31342484|ref|NM_174258.2|, gi|328751677|ref|NM_001191132.2|, gi|61889058|ref|NM_174497.3|, gi|115497747|ref|NM_001075596.1|, gi|31342106|ref|NM_174401.2|
GO:2001056	positive regulation of cysteine-type endopeptidase activity	13	gi|31340793|ref|NM_174662.2|, gi|31341426|ref|NM_173878.2|, gi|109948280|ref|NR_003096.1|, gi|109948281|ref|NR_003097.1|, gi|118151389|ref|NM_001077900.1|, gi|147904592|ref|NM_001098086.1|, gi|155371936|ref|NM_001101103.1|, gi|157074125|ref|NM_001103305.1|, gi|262073123|ref|NM_001166529.1|, gi|300794750|ref|NM_001192984.1|, gi|402743642|ref|NM_001083491.2|, gi|402744236|ref|NM_001045882.2|, gi|31…
GO:0006821	chloride transport	9	gi|122692506|ref|NM_001080245.1|, gi|402693321|ref|NM_174782.3|, gi|27806988|ref|NM_174545.1|, gi|31341709|ref|NM_174544.2|, gi|31341715|ref|NM_174543.2|, gi|126165275|ref|NM_001081727.1|, gi|155372218|ref|NM_001101250.1|, gi|329664117|ref|NM_001205679.1|, gi|402744732|ref|NM_001102130.2|
GO:0032870	cellular response to hormone stimulus	47	gi|329663654|ref|NM_001205876.1|, gi|300797688|ref|NM_001191336.1|, gi|329112594|ref|NM_001192414.1|, gi|284813545|ref|NM_001014942.2|, gi|73853761|ref|NM_175784.3|, gi|329664847|ref|NM_001206026.1|, gi|31342538|ref|NM_174230.2|, gi|402691620|ref|NM_174585.3|, gi|41386791|ref|NM_174287.1|, gi|78369373|ref|NM_001035390.1|, gi|115494975|ref|NM_001075397.1|, gi|148747149|ref|NM_174363.2|, gi|7773642…
GO:1901069	guanosine-containing compound catabolic process	57	gi|229577018|ref|NM_001159818.1|, gi|31342616|ref|NM_174194.2|, gi|115432043|ref|NM_174450.3|, gi|115495144|ref|NM_001075974.1|, gi|115497747|ref|NM_001075596.1|, gi|136256112|ref|NM_001083408.2|, gi|147905445|ref|NM_001098130.1|, gi|300794800|ref|NM_001191451.1|, gi|332078456|ref|NM_001206733.1|, gi|402691662|ref|NM_001046600.2|, gi|402692483|ref|NM_001080232.2|, gi|402692497|ref|NM_001034707.2|…
GO:0051651	maintenance of location in cell	11	gi|125991895|ref|NM_001081617.1|, gi|139948490|ref|NM_001083730.1|, gi|114050874|ref|NM_001046455.1|, gi|125991889|ref|NM_001081614.1|, gi|118150833|ref|NM_001077859.1|, gi|300795618|ref|NM_001192259.1|, gi|402744888|ref|NM_001046244.2|, gi|115496491|ref|NM_001076495.1|, gi|114052485|ref|NM_001046332.1|, gi|329663193|ref|NM_001205549.1|, gi|73853752|ref|NM_174217.2|
GO:0046660	female sex differentiation	10	gi|125991889|ref|NM_001081614.1|, gi|300798151|ref|NM_001192894.1|, gi|155371890|ref|NM_001101080.1|, gi|402693158|ref|NM_001034262.2|, gi|78369271|ref|NM_001035366.1|, gi|148747149|ref|NM_174363.2|, gi|156121218|ref|NM_001102287.1|, gi|329664847|ref|NM_001206026.1|, gi|402693413|ref|NM_175801.3|, gi|329663654|ref|NM_001205876.1|
GO:0070972	protein localization in endoplasmic reticulum	10	gi|115496491|ref|NM_001076495.1|, gi|27807286|ref|NM_174715.1|, gi|62751818|ref|NM_001015533.1|, gi|115497557|ref|NM_001075122.1|, gi|300794033|ref|NM_001191412.1|, gi|371873165|ref|NM_001015548.2|, gi|402691688|ref|NM_001015512.3|, gi|402744265|ref|NM_001098874.2|, gi|402745543|ref|NM_001115083.2|, gi|402746536|ref|NM_001024469.3|
GO:0007186	G-protein coupled receptor signaling pathway	54	gi|31342534|ref|NM_174233.2|, gi|115432043|ref|NM_174450.3|, gi|115497747|ref|NM_001075596.1|, gi|300795369|ref|NM_001192758.1|, gi|402691662|ref|NM_001046600.2|, gi|402692483|ref|NM_001080232.2|, gi|402692497|ref|NM_001034707.2|, gi|402745748|ref|NM_001077973.2|, gi|300793640|ref|NM_001191148.1|, gi|41386781|ref|NM_174231.1|, gi|61889058|ref|NM_174497.3|, gi|31342089|ref|NM_174406.2|, gi|3134210…
GO:0009154	purine ribonucleotide catabolic process	64	gi|229577018|ref|NM_001159818.1|, gi|31342616|ref|NM_174194.2|, gi|115432043|ref|NM_174450.3|, gi|115495144|ref|NM_001075974.1|, gi|115497747|ref|NM_001075596.1|, gi|136256112|ref|NM_001083408.2|, gi|147905445|ref|NM_001098130.1|, gi|300794800|ref|NM_001191451.1|, gi|332078456|ref|NM_001206733.1|, gi|402691662|ref|NM_001046600.2|, gi|402692483|ref|NM_001080232.2|, gi|402692497|ref|NM_001034707.2|…
GO:0009991	response to extracellular stimulus	49	gi|115432044|ref|NM_173888.3|, gi|156121286|ref|NM_001102321.1|, gi|331284132|ref|NM_001206637.1|, gi|31342847|ref|NM_174099.2|, gi|158341671|ref|NM_001109981.1|, gi|402692179|ref|NM_001098958.2|, gi|31341280|ref|NM_176632.2|, gi|66792877|ref|NM_001024547.1|, gi|78369373|ref|NM_001035390.1|, gi|118151389|ref|NM_001077900.1|, gi|155372040|ref|NM_001101158.1|, gi|329112594|ref|NM_001192414.1|, gi|3…
GO:2000021	regulation of ion homeostasis	17	gi|31342479|ref|NM_174260.2|, gi|149944562|ref|NM_174308.2|, gi|47564057|ref|NM_001001157.1|, gi|42733595|ref|NM_203359.1|, gi|147904592|ref|NM_001098086.1|, gi|284813545|ref|NM_001014942.2|, gi|402692819|ref|NM_001034621.2|, gi|31341280|ref|NM_176632.2|, gi|114052473|ref|NM_001046333.1|, gi|148229948|ref|NM_001098158.1|, gi|114053340|ref|NM_001046495.1|, gi|28849918|ref|NM_176855.1|, gi|61889058…
GO:2001252	positive regulation of chromosome organization	6	gi|329663839|ref|NM_001205397.1|, gi|402744335|ref|NM_001075797.2|, gi|402744835|ref|NM_174115.2|, gi|164448557|ref|NM_181813.2|, gi|300795025|ref|NM_001192485.1|, gi|329663449|ref|NM_001205589.1|
GO:0014075	response to amine stimulus	10	gi|114051168|ref|NM_001046207.1|, gi|329663262|ref|NM_001205558.1|, gi|78369201|ref|NM_001035499.1|, gi|115496108|ref|NM_001075982.1|, gi|115497159|ref|NM_001075279.1|, gi|164448557|ref|NM_181813.2|, gi|331284132|ref|NM_001206637.1|, gi|28849918|ref|NM_176855.1|, gi|300796518|ref|NM_001192303.1|, gi|115497123|ref|NM_001075653.1|
GO:0006368	transcription elongation from RNA polymerase II promoter	9	gi|300795560|ref|NM_001193024.1|, gi|114052005|ref|NM_001046150.1|, gi|115496233|ref|NM_001075742.1|, gi|156121310|ref|NM_001102333.1|, gi|195539532|ref|NM_001130762.1|, gi|329663164|ref|NM_001206313.1|, gi|114051068|ref|NM_001046493.1|, gi|300795025|ref|NM_001192485.1|, gi|329663839|ref|NM_001205397.1|
GO:0006575	cellular modified amino acid metabolic process	12	gi|78042497|ref|NM_001035017.1|, gi|115497845|ref|NM_001075886.1|, gi|156547242|ref|NM_001010992.3|, gi|300796850|ref|NM_001191308.1|, gi|62751706|ref|NM_001015551.1|, gi|187960115|ref|NM_001045969.2|, gi|402744746|ref|NM_001079617.2|, gi|84000252|ref|NM_001038143.1|, gi|62751788|ref|NM_001015651.1|, gi|300794898|ref|NM_001192735.1|, gi|31340793|ref|NM_174662.2|, gi|329663654|ref|NM_001205876.1|
GO:0072329	monocarboxylic acid catabolic process	6	gi|77404270|ref|NM_001034036.1|, gi|225690629|ref|NM_001075682.2|, gi|157073993|ref|NM_001103236.1|, gi|402692241|ref|NM_001075893.2|, gi|77736390|ref|NM_001034723.1|, gi|402746970|ref|NM_001046396.2|
GO:0002250	adaptive immune response	12	gi|281485566|ref|NM_001075837.2|, gi|402744849|ref|NM_001081615.2|, gi|303227940|ref|NM_001194959.1|, gi|115495788|ref|NM_001075142.1|, gi|114051691|ref|NM_001045979.1|, gi|300797245|ref|NM_001192083.1|, gi|41386761|ref|NM_174015.1|, gi|45430040|ref|NM_205809.1|, gi|134085416|ref|NM_001013401.2|, gi|31340793|ref|NM_174662.2|, gi|157427853|ref|NM_001105364.1|, gi|157427901|ref|NM_001105388.1|
GO:0048762	mesenchymal cell differentiation	6	gi|149944562|ref|NM_174308.2|, gi|77736300|ref|NM_001034678.1|, gi|118151389|ref|NM_001077900.1|, gi|31341611|ref|NM_174583.2|, gi|115495996|ref|NM_001076192.1|, gi|329299038|ref|NM_001191483.1|
GO:0071216	cellular response to biotic stimulus	11	gi|332635008|ref|NM_001206930.1|, gi|118151389|ref|NM_001077900.1|, gi|402744889|ref|NM_001075696.2|, gi|147904592|ref|NM_001098086.1|, gi|41386759|ref|NM_174008.1|, gi|118151271|ref|NM_001078100.1|, gi|121583851|ref|NM_001046053.2|, gi|157279962|ref|NM_001105027.1|, gi|284813545|ref|NM_001014942.2|, gi|329663839|ref|NM_001205397.1|, gi|402692382|ref|NM_001102558.2|
GO:0061024	membrane organization	46	gi|115497569|ref|NM_001075576.1|, gi|402692304|ref|NM_001034557.2|, gi|31342694|ref|NM_174163.2|, gi|115496751|ref|NM_001076366.1|, gi|402692633|ref|NM_001075446.2|, gi|330688450|ref|NM_001206508.1|, gi|157074125|ref|NM_001103305.1|, gi|274317530|ref|NM_001114192.2|, gi|31343161|ref|NM_173965.2|, gi|31340795|ref|NM_174663.2|, gi|114051164|ref|NM_001046026.1|, gi|300797748|ref|NM_001192107.1|, gi|…
GO:0045860	positive regulation of protein kinase activity	36	gi|114052485|ref|NM_001046332.1|, gi|219805057|ref|NM_001143876.1|, gi|289191304|ref|NM_001075250.2|, gi|402692696|ref|NM_001083720.2|, gi|402692823|ref|NM_001046087.2|, gi|61889058|ref|NM_174497.3|, gi|115495996|ref|NM_001076192.1|, gi|331028564|ref|NM_001191382.1|, gi|31342538|ref|NM_174230.2|, gi|402691620|ref|NM_174585.3|, gi|31340703|ref|NM_174700.2|, gi|75832077|ref|NM_175813.2|, gi|1154971…
GO:0002275	myeloid cell activation involved in immune response	10	gi|300797688|ref|NM_001191336.1|, gi|402693263|ref|NM_001034589.2|, gi|134085889|ref|NM_001083415.1|, gi|300795168|ref|NM_001192748.1|, gi|303227940|ref|NM_001194959.1|, gi|41386791|ref|NM_174287.1|, gi|300797245|ref|NM_001192083.1|, gi|45430024|ref|NM_205800.1|, gi|402692382|ref|NM_001102558.2|, gi|118150921|ref|NM_001077911.1|
GO:0000725	recombinational repair	10	gi|148225625|ref|NM_001097575.1|, gi|115496243|ref|NM_001075176.1|, gi|66792837|ref|NM_001024525.1|, gi|156121350|ref|NM_001102354.1|, gi|257467661|ref|NM_001164670.1|, gi|281485566|ref|NM_001075837.2|, gi|300794188|ref|NM_001192955.1|, gi|300797463|ref|NM_001192605.1|, gi|332309232|ref|NM_001206868.1|, gi|402744335|ref|NM_001075797.2|
GO:0010675	regulation of cellular carbohydrate metabolic process	7	gi|329663555|ref|NM_001205605.1|, gi|77404270|ref|NM_001034036.1|, gi|402692819|ref|NM_001034621.2|, gi|78369650|ref|NM_001035426.1|, gi|402744219|ref|NM_001035316.2|, gi|77404216|ref|NM_001034054.1|, gi|115497569|ref|NM_001075576.1|
GO:0001933	negative regulation of protein phosphorylation	20	gi|402692819|ref|NM_001034621.2|, gi|58332431|ref|NM_178317.3|, gi|156121268|ref|NM_001102312.1|, gi|300794267|ref|NM_001193215.1|, gi|115432046|ref|NM_174402.3|, gi|126165291|ref|NM_001081713.1|, gi|402692179|ref|NM_001098958.2|, gi|83035108|ref|NM_001037620.1|, gi|115497747|ref|NM_001075596.1|, gi|125630654|ref|NM_001081512.1|, gi|157785596|ref|NM_001105613.1|, gi|115497569|ref|NM_001075576.1|,…
GO:0071826	ribonucleoprotein complex subunit organization	14	gi|402692149|ref|NM_001038066.2|, gi|402745874|ref|NM_001102109.2|, gi|42733595|ref|NM_203359.1|, gi|126165291|ref|NM_001081713.1|, gi|125991889|ref|NM_001081614.1|, gi|329664269|ref|NM_001205698.1|, gi|329663897|ref|NM_001206163.1|, gi|77735832|ref|NM_001034439.1|, gi|114052129|ref|NM_001046374.1|, gi|330688477|ref|NM_001206522.1|, gi|402744884|ref|NM_001033629.2|, gi|371873165|ref|NM_001015548.…
GO:0032940	secretion by cell	65	gi|118150885|ref|NM_001077889.1|, gi|41386767|ref|NM_174009.1|, gi|61888891|ref|NM_001013606.1|, gi|62751971|ref|NM_001015552.1|, gi|136256312|ref|NM_174448.3|, gi|157074091|ref|NM_001103288.1|, gi|300795806|ref|NM_001192524.1|, gi|300796497|ref|NM_001192046.1|, gi|402691620|ref|NM_174585.3|, gi|300794267|ref|NM_001193215.1|, gi|300795967|ref|NM_001192020.1|, gi|300796602|ref|NM_001193075.1|, gi|…
GO:0044419	interspecies interaction between organisms	28	gi|77736354|ref|NM_001034705.1|, gi|300798216|ref|NM_001193153.1|, gi|402744884|ref|NM_001033629.2|, gi|27805856|ref|NM_174285.1|, gi|31343512|ref|NM_177497.2|, gi|62751408|ref|NM_001015639.1|, gi|114051068|ref|NM_001046493.1|, gi|115496233|ref|NM_001075742.1|, gi|115496751|ref|NM_001076366.1|, gi|115497319|ref|NM_001076088.1|, gi|115497435|ref|NM_001075253.1|, gi|155372040|ref|NM_001101158.1|, g…
GO:0009966	regulation of signal transduction	150	gi|78369271|ref|NM_001035366.1|, gi|78369373|ref|NM_001035390.1|, gi|402743525|ref|NM_001035463.2|, gi|31340780|ref|NM_174669.2|, gi|149944562|ref|NM_174308.2|, gi|282721145|ref|NM_001075896.2|, gi|284813545|ref|NM_001014942.2|, gi|329664073|ref|NM_001206185.1|, gi|402744503|ref|NM_001076007.2|, gi|115494975|ref|NM_001075397.1|, gi|402692819|ref|NM_001034621.2|, gi|77736300|ref|NM_001034678.1|, g…
GO:0048167	regulation of synaptic plasticity	6	gi|31340780|ref|NM_174669.2|, gi|41386791|ref|NM_174287.1|, gi|402743564|ref|NM_001075225.2|, gi|61889058|ref|NM_174497.3|, gi|284813545|ref|NM_001014942.2|, gi|300797474|ref|NM_001191326.1|
GO:0030330	DNA damage response, signal transduction by p53 class mediator	10	gi|195539546|ref|NM_001130765.1|, gi|402744835|ref|NM_174115.2|, gi|62751408|ref|NM_001015639.1|, gi|115496733|ref|NM_001075693.1|, gi|215422349|ref|NM_001013598.2|, gi|402692082|ref|NM_001034649.2|, gi|402692179|ref|NM_001098958.2|, gi|402744604|ref|NM_001034040.2|, gi|281485566|ref|NM_001075837.2|, gi|62460475|ref|NM_001014892.1|
GO:0072521	purine-containing compound metabolic process	89	gi|451958162|ref|NM_174002.3|, gi|229577018|ref|NM_001159818.1|, gi|402745360|ref|NM_174472.4|, gi|31342616|ref|NM_174194.2|, gi|115432043|ref|NM_174450.3|, gi|115495144|ref|NM_001075974.1|, gi|115497747|ref|NM_001075596.1|, gi|136256112|ref|NM_001083408.2|, gi|147905445|ref|NM_001098130.1|, gi|300794800|ref|NM_001191451.1|, gi|332078456|ref|NM_001206733.1|, gi|402691662|ref|NM_001046600.2|, gi|4…
GO:0006260	DNA replication	42	gi|402743665|ref|NM_001105336.2|, gi|31342694|ref|NM_174163.2|, gi|114052485|ref|NM_001046332.1|, gi|115497065|ref|NM_001075289.1|, gi|116003914|ref|NM_001076849.1|, gi|347446670|ref|NM_001244612.1|, gi|115496243|ref|NM_001075176.1|, gi|124249277|ref|NM_001080903.1|, gi|164448573|ref|NM_001013586.2|, gi|164450482|ref|NM_174428.3|, gi|270483789|ref|NM_001145865.1|, gi|402692042|ref|NM_001082460.2|…
GO:0045333	cellular respiration	8	gi|300794898|ref|NM_001192735.1|, gi|402745037|ref|NM_001033611.2|, gi|402691887|ref|NM_001035412.2|, gi|402744490|ref|NM_001076362.2|, gi|402693111|ref|NM_001113723.2|, gi|115496741|ref|NM_001076030.1|, gi|115497727|ref|NM_001075591.1|, gi|300794320|ref|NM_001192706.1|
GO:0048583	regulation of response to stimulus	212	gi|78369271|ref|NM_001035366.1|, gi|78369373|ref|NM_001035390.1|, gi|402743525|ref|NM_001035463.2|, gi|31340780|ref|NM_174669.2|, gi|115497569|ref|NM_001075576.1|, gi|402743428|ref|NM_001045912.2|, gi|153792238|ref|NM_001099717.1|, gi|149944562|ref|NM_174308.2|, gi|282721145|ref|NM_001075896.2|, gi|284813545|ref|NM_001014942.2|, gi|329664073|ref|NM_001206185.1|, gi|402744503|ref|NM_001076007.2|, …
GO:0010518	positive regulation of phospholipase activity	11	gi|282721145|ref|NM_001075896.2|, gi|328751677|ref|NM_001191132.2|, gi|31342534|ref|NM_174233.2|, gi|27805856|ref|NM_174285.1|, gi|31342538|ref|NM_174230.2|, gi|115432048|ref|NM_174414.3|, gi|149944562|ref|NM_174308.2|, gi|157427901|ref|NM_001105388.1|, gi|300798057|ref|NM_001191354.1|, gi|402691620|ref|NM_174585.3|, gi|402691703|ref|NM_001102380.2|
GO:0042770	signal transduction in response to DNA damage	13	gi|31342589|ref|NM_174209.2|, gi|114052363|ref|NM_001046345.1|, gi|195539546|ref|NM_001130765.1|, gi|402744835|ref|NM_174115.2|, gi|62751408|ref|NM_001015639.1|, gi|115496733|ref|NM_001075693.1|, gi|215422349|ref|NM_001013598.2|, gi|402692082|ref|NM_001034649.2|, gi|402692179|ref|NM_001098958.2|, gi|402744604|ref|NM_001034040.2|, gi|281485566|ref|NM_001075837.2|, gi|62460475|ref|NM_001014892.1|, …
GO:2000112	regulation of cellular macromolecule biosynthetic process	277	gi|27805856|ref|NM_174285.1|, gi|329664847|ref|NM_001206026.1|, gi|31342479|ref|NM_174260.2|, gi|60302692|ref|NM_201606.2|, gi|62177083|ref|NM_001014385.1|, gi|77736142|ref|NM_001034598.1|, gi|77736354|ref|NM_001034705.1|, gi|115432046|ref|NM_174402.3|, gi|115496233|ref|NM_001075742.1|, gi|115497319|ref|NM_001076088.1|, gi|115497581|ref|NM_001075123.1|, gi|118151261|ref|NM_001078095.1|, gi|125630…
GO:0022411	cellular component disassembly	32	gi|402692149|ref|NM_001038066.2|, gi|402745874|ref|NM_001102109.2|, gi|27807286|ref|NM_174715.1|, gi|114052077|ref|NM_001046378.1|, gi|300794033|ref|NM_001191412.1|, gi|371873165|ref|NM_001015548.2|, gi|402691688|ref|NM_001015512.3|, gi|402744265|ref|NM_001098874.2|, gi|402746536|ref|NM_001024469.3|, gi|164451502|ref|NM_174468.3|, gi|77736579|ref|NM_001034801.1|, gi|402744501|ref|NM_001099116.2|,…
GO:0033500	carbohydrate homeostasis	14	gi|61657915|ref|NM_001012999.2|, gi|93205067|ref|NM_001001161.2|, gi|109948280|ref|NR_003096.1|, gi|109948281|ref|NR_003097.1|, gi|121583851|ref|NM_001046053.2|, gi|157074091|ref|NM_001103288.1|, gi|300795806|ref|NM_001192524.1|, gi|300796497|ref|NM_001192046.1|, gi|329663555|ref|NM_001205605.1|, gi|371873165|ref|NM_001015548.2|, gi|155372040|ref|NM_001101158.1|, gi|329664101|ref|NM_001205677.1|,…
GO:0006378	mRNA polyadenylation	6	gi|31342422|ref|NM_174284.2|, gi|261490673|ref|NM_001101052.2|, gi|330417908|ref|NM_001206481.1|, gi|402743951|ref|NM_174720.3|, gi|402745609|ref|NM_001078106.2|, gi|402765720|ref|NM_001077865.2|
GO:0046632	alpha-beta T cell differentiation	9	gi|115495788|ref|NM_001075142.1|, gi|284813545|ref|NM_001014942.2|, gi|303227940|ref|NM_001194959.1|, gi|219805057|ref|NM_001143876.1|, gi|68533236|ref|NM_001025207.1|, gi|73853761|ref|NM_175784.3|, gi|147900687|ref|NM_001098078.1|, gi|402744809|ref|NM_001034676.2|, gi|157427901|ref|NM_001105388.1|
GO:0030182	neuron differentiation	83	gi|115497037|ref|NM_001076062.1|, gi|116004066|ref|NM_001076926.1|, gi|329299038|ref|NM_001191483.1|, gi|31340795|ref|NM_174663.2|, gi|115494927|ref|NM_001075854.1|, gi|139947655|ref|NM_001083689.1|, gi|156120712|ref|NM_001102033.1|, gi|118151261|ref|NM_001078095.1|, gi|402743564|ref|NM_001075225.2|, gi|289191304|ref|NM_001075250.2|, gi|300796250|ref|NM_001191522.1|, gi|122692376|ref|NM_001080348…
GO:0019226	transmission of nerve impulse	67	gi|118150885|ref|NM_001077889.1|, gi|157427853|ref|NM_001105364.1|, gi|270483765|ref|NM_001076510.2|, gi|42733595|ref|NM_203359.1|, gi|147904592|ref|NM_001098086.1|, gi|284813545|ref|NM_001014942.2|, gi|402692819|ref|NM_001034621.2|, gi|147905445|ref|NM_001098130.1|, gi|300795371|ref|NM_001193014.1|, gi|402693109|ref|NM_001076840.2|, gi|114052485|ref|NM_001046332.1|, gi|156120866|ref|NM_001102110…
GO:0003008	system process	145	gi|154152084|ref|NM_001100340.1|, gi|156120712|ref|NM_001102033.1|, gi|300797440|ref|NM_001192348.1|, gi|28849918|ref|NM_176855.1|, gi|41386791|ref|NM_174287.1|, gi|47564057|ref|NM_001001157.1|, gi|115497265|ref|NM_001075269.1|, gi|147905445|ref|NM_001098130.1|, gi|164451502|ref|NM_174468.3|, gi|402743564|ref|NM_001075225.2|, gi|31340795|ref|NM_174663.2|, gi|155371936|ref|NM_001101103.1|, gi|7773…
GO:0002253	activation of immune response	26	gi|27805856|ref|NM_174285.1|, gi|31343019|ref|NM_174021.2|, gi|115497065|ref|NM_001075289.1|, gi|122692338|ref|NM_001080371.1|, gi|139948214|ref|NM_001083722.1|, gi|149642560|ref|NM_001099038.1|, gi|300795394|ref|NM_001191236.1|, gi|329663887|ref|NM_001205906.1|, gi|402744889|ref|NM_001075696.2|, gi|73661171|ref|NM_001031852.1|, gi|76677896|ref|NM_001033936.1|, gi|157279962|ref|NM_001105027.1|, g…
GO:0002573	myeloid leukocyte differentiation	13	gi|134085879|ref|NM_001083387.1|, gi|148747149|ref|NM_174363.2|, gi|329755328|ref|NM_001206396.1|, gi|157427973|ref|NM_001105424.1|, gi|31343019|ref|NM_174021.2|, gi|402743525|ref|NM_001035463.2|, gi|114052485|ref|NM_001046332.1|, gi|402744809|ref|NM_001034676.2|, gi|109948280|ref|NR_003096.1|, gi|109948281|ref|NR_003097.1|, gi|329663654|ref|NM_001205876.1|, gi|284813545|ref|NM_001014942.2|, gi|3…
GO:0008213	protein alkylation	10	gi|300795025|ref|NM_001192485.1|, gi|329663839|ref|NM_001205397.1|, gi|115495842|ref|NM_001075508.1|, gi|402743607|ref|NM_001076406.2|, gi|402744746|ref|NM_001079617.2|, gi|300795560|ref|NM_001193024.1|, gi|402745800|ref|NM_001102151.2|, gi|164448557|ref|NM_181813.2|, gi|402766681|ref|NM_001102242.2|, gi|300798422|ref|NM_001192907.1|
GO:0050817	coagulation	41	gi|31341426|ref|NM_173878.2|, gi|157954060|ref|NM_001109795.1|, gi|31341280|ref|NM_176632.2|, gi|31342529|ref|NM_174237.2|, gi|41386704|ref|NM_174748.1|, gi|114052485|ref|NM_001046332.1|, gi|115432048|ref|NM_174414.3|, gi|139948569|ref|NM_001083724.1|, gi|157427853|ref|NM_001105364.1|, gi|158341671|ref|NM_001109981.1|, gi|270483752|ref|NM_001076090.2|, gi|300796862|ref|NM_001192832.1|, gi|3007983…
GO:0043410	positive regulation of MAPK cascade	14	gi|149944562|ref|NM_174308.2|, gi|282721145|ref|NM_001075896.2|, gi|284813545|ref|NM_001014942.2|, gi|329664073|ref|NM_001206185.1|, gi|402744503|ref|NM_001076007.2|, gi|41386781|ref|NM_174231.1|, gi|155372122|ref|NM_001101201.1|, gi|303227940|ref|NM_001194959.1|, gi|328751677|ref|NM_001191132.2|, gi|347446670|ref|NM_001244612.1|, gi|402743564|ref|NM_001075225.2|, gi|402745360|ref|NM_174472.4|, g…
GO:0019216	regulation of lipid metabolic process	32	gi|402691703|ref|NM_001102380.2|, gi|27805856|ref|NM_174285.1|, gi|115497319|ref|NM_001076088.1|, gi|77404270|ref|NM_001034036.1|, gi|31342694|ref|NM_174163.2|, gi|114052485|ref|NM_001046332.1|, gi|282721145|ref|NM_001075896.2|, gi|289191304|ref|NM_001075250.2|, gi|328751677|ref|NM_001191132.2|, gi|284813545|ref|NM_001014942.2|, gi|148225698|ref|NM_001098073.1|, gi|402692819|ref|NM_001034621.2|, …
GO:2000241	regulation of reproductive process	13	gi|62177083|ref|NM_001014385.1|, gi|125991889|ref|NM_001081614.1|, gi|28849918|ref|NM_176855.1|, gi|31342492|ref|NM_178108.2|, gi|94967003|ref|NM_001040606.1|, gi|42733595|ref|NM_203359.1|, gi|148747149|ref|NM_174363.2|, gi|114051068|ref|NM_001046493.1|, gi|114052005|ref|NM_001046150.1|, gi|329663164|ref|NM_001206313.1|, gi|329663887|ref|NM_001205906.1|, gi|195539546|ref|NM_001130765.1|, gi|15537…
GO:0006139	nucleobase-containing compound metabolic process	498	gi|27805856|ref|NM_174285.1|, gi|329664847|ref|NM_001206026.1|, gi|31342479|ref|NM_174260.2|, gi|60302692|ref|NM_201606.2|, gi|62177083|ref|NM_001014385.1|, gi|77736142|ref|NM_001034598.1|, gi|77736354|ref|NM_001034705.1|, gi|115432046|ref|NM_174402.3|, gi|115496233|ref|NM_001075742.1|, gi|115497319|ref|NM_001076088.1|, gi|115497581|ref|NM_001075123.1|, gi|118151261|ref|NM_001078095.1|, gi|125630…
GO:0071495	cellular response to endogenous stimulus	62	gi|329663654|ref|NM_001205876.1|, gi|114051168|ref|NM_001046207.1|, gi|329663555|ref|NM_001205605.1|, gi|300797688|ref|NM_001191336.1|, gi|329112594|ref|NM_001192414.1|, gi|284813545|ref|NM_001014942.2|, gi|73853761|ref|NM_175784.3|, gi|329664847|ref|NM_001206026.1|, gi|31342538|ref|NM_174230.2|, gi|402691620|ref|NM_174585.3|, gi|41386791|ref|NM_174287.1|, gi|78369373|ref|NM_001035390.1|, gi|1154…
GO:0006473	protein acetylation	12	gi|77735802|ref|NM_001034428.1|, gi|402744490|ref|NM_001076362.2|, gi|78369373|ref|NM_001035390.1|, gi|402744835|ref|NM_174115.2|, gi|116003858|ref|NM_001076818.1|, gi|270289765|ref|NM_001168426.1|, gi|300798603|ref|NM_001192404.1|, gi|329664313|ref|NM_001206215.1|, gi|77735726|ref|NM_001034390.1|, gi|329663704|ref|NM_001205627.1|, gi|281427258|ref|NM_001075288.2|, gi|300798145|ref|NM_001192382.1|
GO:0042787	protein ubiquitination involved in ubiquitin-dependent protein catabolic process	6	gi|289191304|ref|NM_001075250.2|, gi|115495746|ref|NM_001076165.1|, gi|139948304|ref|NM_001083754.1|, gi|300794201|ref|NM_001192188.1|, gi|329663887|ref|NM_001205906.1|, gi|329755350|ref|NM_001192645.2|
GO:2000027	regulation of organ morphogenesis	15	gi|77736300|ref|NM_001034678.1|, gi|139947655|ref|NM_001083689.1|, gi|402743525|ref|NM_001035463.2|, gi|42733595|ref|NM_203359.1|, gi|160707932|ref|NM_001110786.1|, gi|41386767|ref|NM_174009.1|, gi|149944562|ref|NM_174308.2|, gi|31342127|ref|NM_174391.2|, gi|331028564|ref|NM_001191382.1|, gi|329663654|ref|NM_001205876.1|, gi|78369373|ref|NM_001035390.1|, gi|300797339|ref|NM_001192855.1|, gi|31342…
GO:0051174	regulation of phosphorus metabolic process	95	gi|114052485|ref|NM_001046332.1|, gi|219805057|ref|NM_001143876.1|, gi|289191304|ref|NM_001075250.2|, gi|402692696|ref|NM_001083720.2|, gi|402692823|ref|NM_001046087.2|, gi|31340703|ref|NM_174700.2|, gi|77736302|ref|NM_001034679.1|, gi|402691823|ref|NM_001079599.2|, gi|402692819|ref|NM_001034621.2|, gi|77736300|ref|NM_001034678.1|, gi|41386724|ref|NM_176608.1|, gi|78365300|ref|NM_001035411.1|, gi…
GO:0010921	regulation of phosphatase activity	10	gi|31340703|ref|NM_174700.2|, gi|77736302|ref|NM_001034679.1|, gi|402691823|ref|NM_001079599.2|, gi|160333614|ref|NM_001110532.1|, gi|115497569|ref|NM_001075576.1|, gi|329664015|ref|NM_001205922.1|, gi|282721145|ref|NM_001075896.2|, gi|148229948|ref|NM_001098158.1|, gi|219805057|ref|NM_001143876.1|, gi|156121080|ref|NM_001102217.1|
GO:0043062	extracellular structure organization	19	gi|329663664|ref|NM_001046247.2|, gi|331284132|ref|NM_001206637.1|, gi|402693474|ref|NM_001105330.2|, gi|402745360|ref|NM_174472.4|, gi|31341486|ref|NM_174631.2|, gi|31343114|ref|NM_173981.2|, gi|114051504|ref|NM_001046063.1|, gi|114052479|ref|NM_001045903.1|, gi|28461172|ref|NM_175772.1|, gi|134085937|ref|NM_001083478.1|, gi|148226844|ref|NM_001098051.1|, gi|154152010|ref|NM_001100299.1|, gi|262…
GO:0001817	regulation of cytokine production	30	gi|303227940|ref|NM_001194959.1|, gi|34147166|ref|NM_183081.1|, gi|41386759|ref|NM_174008.1|, gi|73661171|ref|NM_001031852.1|, gi|41386767|ref|NM_174009.1|, gi|118151119|ref|NM_001078013.1|, gi|284813545|ref|NM_001014942.2|, gi|134085416|ref|NM_001013401.2|, gi|115494975|ref|NM_001075397.1|, gi|219805057|ref|NM_001143876.1|, gi|31342694|ref|NM_174163.2|, gi|300794267|ref|NM_001193215.1|, gi|30079…
GO:0007169	transmembrane receptor protein tyrosine kinase signaling pathway	68	gi|282721145|ref|NM_001075896.2|, gi|328751677|ref|NM_001191132.2|, gi|402692696|ref|NM_001083720.2|, gi|300797688|ref|NM_001191336.1|, gi|61889058|ref|NM_174497.3|, gi|27807004|ref|NM_174555.1|, gi|402743564|ref|NM_001075225.2|, gi|77736426|ref|NM_001034741.1|, gi|27805856|ref|NM_174285.1|, gi|31342538|ref|NM_174230.2|, gi|31343019|ref|NM_174021.2|, gi|78365300|ref|NM_001035411.1|, gi|115432048|…
GO:0000079	regulation of cyclin-dependent protein kinase activity	11	gi|115432046|ref|NM_174402.3|, gi|126165291|ref|NM_001081713.1|, gi|402692179|ref|NM_001098958.2|, gi|60097920|ref|NM_174264.3|, gi|61656170|ref|NM_001013364.1|, gi|114052005|ref|NM_001046150.1|, gi|115497581|ref|NM_001075123.1|, gi|274325327|ref|NM_001034650.2|, gi|300797381|ref|NM_001192601.1|, gi|402691683|ref|NM_001101100.2|, gi|402693061|ref|NM_001097996.2|
GO:0048839	inner ear development	11	gi|31342694|ref|NM_174163.2|, gi|329664773|ref|NM_001206017.1|, gi|332164748|ref|NM_001206784.1|, gi|77736300|ref|NM_001034678.1|, gi|78042582|ref|NM_001034579.2|, gi|157074091|ref|NM_001103288.1|, gi|300795721|ref|NM_001192520.1|, gi|402693324|ref|NM_001045929.2|, gi|94966890|ref|NM_001040547.1|, gi|331028564|ref|NM_001191382.1|, gi|300797363|ref|NM_001193112.1|
GO:0051341	regulation of oxidoreductase activity	6	gi|31342534|ref|NM_174233.2|, gi|78369373|ref|NM_001035390.1|, gi|300796131|ref|NM_001192284.1|, gi|300794918|ref|NM_001192736.1|, gi|300796518|ref|NM_001192303.1|, gi|125630696|ref|NM_001081534.1|
GO:0072599	establishment of protein localization in endoplasmic reticulum	9	gi|27807286|ref|NM_174715.1|, gi|62751818|ref|NM_001015533.1|, gi|115497557|ref|NM_001075122.1|, gi|300794033|ref|NM_001191412.1|, gi|371873165|ref|NM_001015548.2|, gi|402691688|ref|NM_001015512.3|, gi|402744265|ref|NM_001098874.2|, gi|402745543|ref|NM_001115083.2|, gi|402746536|ref|NM_001024469.3|
GO:0048732	gland development	31	gi|195539516|ref|NM_001130756.1|, gi|115495844|ref|NM_001075509.1|, gi|27805856|ref|NM_174285.1|, gi|28849918|ref|NM_176855.1|, gi|31343019|ref|NM_174021.2|, gi|147904592|ref|NM_001098086.1|, gi|329663654|ref|NM_001205876.1|, gi|402693321|ref|NM_174782.3|, gi|115497309|ref|NM_001076089.1|, gi|300795084|ref|NM_001192488.1|, gi|125991889|ref|NM_001081614.1|, gi|282721145|ref|NM_001075896.2|, gi|402…
GO:0002791	regulation of peptide secretion	10	gi|31342106|ref|NM_174401.2|, gi|61889058|ref|NM_174497.3|, gi|61888891|ref|NM_001013606.1|, gi|62751971|ref|NM_001015552.1|, gi|136256312|ref|NM_174448.3|, gi|157074091|ref|NM_001103288.1|, gi|300795806|ref|NM_001192524.1|, gi|300796497|ref|NM_001192046.1|, gi|402691620|ref|NM_174585.3|, gi|402692819|ref|NM_001034621.2|
GO:0071843	cellular component biogenesis at cellular level	28	gi|329663819|ref|NM_001205898.1|, gi|42733595|ref|NM_203359.1|, gi|126165291|ref|NM_001081713.1|, gi|77735832|ref|NM_001034439.1|, gi|77736342|ref|NM_001034699.1|, gi|78045504|ref|NM_001035053.1|, gi|115496333|ref|NM_001075362.1|, gi|154152196|ref|NM_001100302.1|, gi|164420778|ref|NM_001113250.1|, gi|300794929|ref|NM_001191213.1|, gi|346644800|ref|NM_001046619.2|, gi|371873165|ref|NM_001015548.2|…
GO:0000216	M/G1 transition of mitotic cell cycle	10	gi|62460531|ref|NM_001014918.1|, gi|62751408|ref|NM_001015639.1|, gi|115496243|ref|NM_001075176.1|, gi|115496733|ref|NM_001075693.1|, gi|164448573|ref|NM_001013586.2|, gi|215422349|ref|NM_001013598.2|, gi|270483789|ref|NM_001145865.1|, gi|402692082|ref|NM_001034649.2|, gi|402744604|ref|NM_001034040.2|, gi|402745437|ref|NM_001105383.2|
GO:0015918	sterol transport	8	gi|300795806|ref|NM_001192524.1|, gi|66792877|ref|NM_001024547.1|, gi|402744865|ref|NM_001046269.2|, gi|329663518|ref|NM_001205600.1|, gi|164420705|ref|NM_174113.2|, gi|164420706|ref|NM_001113240.1|, gi|402691703|ref|NM_001102380.2|, gi|402744168|ref|NM_001034206.2|
GO:0019319	hexose biosynthetic process	6	gi|402692819|ref|NM_001034621.2|, gi|78369650|ref|NM_001035426.1|, gi|77404216|ref|NM_001034054.1|, gi|154152050|ref|NM_001100296.1|, gi|329663479|ref|NM_001205594.1|, gi|402691620|ref|NM_174585.3|
GO:0048523	negative regulation of cellular process	288	gi|31342479|ref|NM_174260.2|, gi|77736342|ref|NM_001034699.1|, gi|118150783|ref|NM_001077834.1|, gi|118150921|ref|NM_001077911.1|, gi|148228870|ref|NM_001098117.1|, gi|155372116|ref|NM_001101198.1|, gi|164414416|ref|NM_001038061.2|, gi|300795560|ref|NM_001193024.1|, gi|300795806|ref|NM_001192524.1|, gi|300797292|ref|NM_001192597.1|, gi|300798422|ref|NM_001192907.1|, gi|300798629|ref|NM_001191138.…
GO:0009893	positive regulation of metabolic process	212	gi|27805856|ref|NM_174285.1|, gi|329664847|ref|NM_001206026.1|, gi|31342479|ref|NM_174260.2|, gi|60302692|ref|NM_201606.2|, gi|62177083|ref|NM_001014385.1|, gi|77736142|ref|NM_001034598.1|, gi|77736354|ref|NM_001034705.1|, gi|115432046|ref|NM_174402.3|, gi|115496233|ref|NM_001075742.1|, gi|115497319|ref|NM_001076088.1|, gi|115497581|ref|NM_001075123.1|, gi|118151261|ref|NM_001078095.1|, gi|125630…
GO:0006916	anti-apoptosis	27	gi|115496751|ref|NM_001076366.1|, gi|115432044|ref|NM_173888.3|, gi|347446670|ref|NM_001244612.1|, gi|402692179|ref|NM_001098958.2|, gi|77736306|ref|NM_001034681.1|, gi|284813545|ref|NM_001014942.2|, gi|27805898|ref|NM_174330.1|, gi|31340703|ref|NM_174700.2|, gi|31340793|ref|NM_174662.2|, gi|31341426|ref|NM_173878.2|, gi|48374082|ref|NM_001001440.2|, gi|73853761|ref|NM_175784.3|, gi|77736472|ref|…
GO:0050818	regulation of coagulation	9	gi|31340780|ref|NM_174669.2|, gi|31342006|ref|NM_174436.2|, gi|31341426|ref|NM_173878.2|, gi|41386767|ref|NM_174009.1|, gi|31342880|ref|NM_174082.2|, gi|300797166|ref|NM_001192079.1|, gi|31343267|ref|NM_173919.2|, gi|93205067|ref|NM_001001161.2|, gi|48374082|ref|NM_001001440.2|
GO:0048469	cell maturation	11	gi|329299038|ref|NM_001191483.1|, gi|77736300|ref|NM_001034678.1|, gi|109948280|ref|NR_003096.1|, gi|109948281|ref|NR_003097.1|, gi|402693263|ref|NM_001034589.2|, gi|157074125|ref|NM_001103305.1|, gi|88319926|ref|NM_174068.2|, gi|300795084|ref|NM_001192488.1|, gi|329664151|ref|NM_001205939.1|, gi|402691620|ref|NM_174585.3|, gi|413081857|ref|NM_001034727.3|
GO:0032092	positive regulation of protein binding	8	gi|31342484|ref|NM_174258.2|, gi|77736354|ref|NM_001034705.1|, gi|147904592|ref|NM_001098086.1|, gi|274317530|ref|NM_001114192.2|, gi|329744536|ref|NM_001206321.1|, gi|402692819|ref|NM_001034621.2|, gi|402744324|ref|NM_001046357.2|, gi|115495922|ref|NM_001075527.1|
GO:0033673	negative regulation of kinase activity	19	gi|58332431|ref|NM_178317.3|, gi|156121268|ref|NM_001102312.1|, gi|300794267|ref|NM_001193215.1|, gi|115432046|ref|NM_174402.3|, gi|126165291|ref|NM_001081713.1|, gi|402692179|ref|NM_001098958.2|, gi|83035108|ref|NM_001037620.1|, gi|115494975|ref|NM_001075397.1|, gi|115497747|ref|NM_001075596.1|, gi|125630654|ref|NM_001081512.1|, gi|157785596|ref|NM_001105613.1|, gi|402691662|ref|NM_001046600.2|,…
GO:0051251	positive regulation of lymphocyte activation	17	gi|115495788|ref|NM_001075142.1|, gi|284813545|ref|NM_001014942.2|, gi|303227940|ref|NM_001194959.1|, gi|219805057|ref|NM_001143876.1|, gi|402743512|ref|NM_001038585.2|, gi|402692179|ref|NM_001098958.2|, gi|31342694|ref|NM_174163.2|, gi|78365300|ref|NM_001035411.1|, gi|114052485|ref|NM_001046332.1|, gi|115494975|ref|NM_001075397.1|, gi|300793999|ref|NM_001192178.1|, gi|27807004|ref|NM_174555.1|, …
GO:0046395	carboxylic acid catabolic process	18	gi|77735802|ref|NM_001034428.1|, gi|77404270|ref|NM_001034036.1|, gi|225690629|ref|NM_001075682.2|, gi|156547242|ref|NM_001010992.3|, gi|27807308|ref|NM_174844.1|, gi|300796850|ref|NM_001191308.1|, gi|157073993|ref|NM_001103236.1|, gi|402692241|ref|NM_001075893.2|, gi|62751706|ref|NM_001015551.1|, gi|157954072|ref|NM_001109797.1|, gi|402743311|ref|NM_001076513.2|, gi|77736390|ref|NM_001034723.1|,…
GO:0010468	regulation of gene expression	299	gi|27805856|ref|NM_174285.1|, gi|329664847|ref|NM_001206026.1|, gi|31342479|ref|NM_174260.2|, gi|60302692|ref|NM_201606.2|, gi|62177083|ref|NM_001014385.1|, gi|77736142|ref|NM_001034598.1|, gi|77736354|ref|NM_001034705.1|, gi|115432046|ref|NM_174402.3|, gi|115496233|ref|NM_001075742.1|, gi|115497319|ref|NM_001076088.1|, gi|115497581|ref|NM_001075123.1|, gi|118151261|ref|NM_001078095.1|, gi|125630…
GO:0042446	hormone biosynthetic process	11	gi|115495902|ref|NM_001075879.1|, gi|156547242|ref|NM_001010992.3|, gi|225543700|ref|NM_001145992.1|, gi|116003818|ref|NM_001076798.1|, gi|148806915|ref|NM_174167.2|, gi|329663654|ref|NM_001205876.1|, gi|329664137|ref|NM_001205937.1|, gi|115432044|ref|NM_173888.3|, gi|148806930|ref|NM_176644.2|, gi|78369373|ref|NM_001035390.1|, gi|347446670|ref|NM_001244612.1|
GO:0051050	positive regulation of transport	52	gi|31342479|ref|NM_174260.2|, gi|149944562|ref|NM_174308.2|, gi|41386759|ref|NM_174008.1|, gi|147905445|ref|NM_001098130.1|, gi|329663819|ref|NM_001205898.1|, gi|329664879|ref|NM_001206030.1|, gi|402743525|ref|NM_001035463.2|, gi|31342106|ref|NM_174401.2|, gi|61889058|ref|NM_174497.3|, gi|73661171|ref|NM_001031852.1|, gi|289191304|ref|NM_001075250.2|, gi|300793646|ref|NM_001192160.1|, gi|32880270…
GO:0006367	transcription initiation from RNA polymerase II promoter	24	gi|27805856|ref|NM_174285.1|, gi|329664847|ref|NM_001206026.1|, gi|77404270|ref|NM_001034036.1|, gi|114052005|ref|NM_001046150.1|, gi|115496233|ref|NM_001075742.1|, gi|116003994|ref|NM_001076889.1|, gi|118150783|ref|NM_001077834.1|, gi|118151271|ref|NM_001078100.1|, gi|125991889|ref|NM_001081614.1|, gi|126722792|ref|NM_001082445.1|, gi|147902867|ref|NM_001098050.1|, gi|149642736|ref|NM_001098888.…
GO:0016042	lipid catabolic process	30	gi|77404270|ref|NM_001034036.1|, gi|225690629|ref|NM_001075682.2|, gi|402691703|ref|NM_001102380.2|, gi|402692202|ref|NM_001076063.2|, gi|300795596|ref|NM_001192258.1|, gi|402691620|ref|NM_174585.3|, gi|402744219|ref|NM_001035316.2|, gi|300796131|ref|NM_001192284.1|, gi|31340789|ref|NM_174664.2|, gi|31340795|ref|NM_174663.2|, gi|114051400|ref|NM_001046170.1|, gi|164448585|ref|NM_001076225.2|, gi|…
GO:0048863	stem cell differentiation	15	gi|157427973|ref|NM_001105424.1|, gi|300797339|ref|NM_001192855.1|, gi|77736300|ref|NM_001034678.1|, gi|331284183|ref|NM_001206656.1|, gi|155371904|ref|NM_001101087.1|, gi|157954060|ref|NM_001109795.1|, gi|70778751|ref|NM_001025344.1|, gi|115495844|ref|NM_001075509.1|, gi|402692819|ref|NM_001034621.2|, gi|27805840|ref|NM_174295.1|, gi|30172565|ref|NM_174614.1|, gi|42733595|ref|NM_203359.1|, gi|30…
GO:0022008	neurogenesis	96	gi|115497037|ref|NM_001076062.1|, gi|116004066|ref|NM_001076926.1|, gi|329299038|ref|NM_001191483.1|, gi|270483765|ref|NM_001076510.2|, gi|303227940|ref|NM_001194959.1|, gi|31340795|ref|NM_174663.2|, gi|115494927|ref|NM_001075854.1|, gi|139947655|ref|NM_001083689.1|, gi|156120712|ref|NM_001102033.1|, gi|118151261|ref|NM_001078095.1|, gi|402743564|ref|NM_001075225.2|, gi|289191304|ref|NM_001075250…
GO:0034620	cellular response to unfolded protein	7	gi|31340703|ref|NM_174700.2|, gi|75832077|ref|NM_175813.2|, gi|115497123|ref|NM_001075653.1|, gi|115497557|ref|NM_001075122.1|, gi|147904592|ref|NM_001098086.1|, gi|402745147|ref|NM_001045935.3|, gi|413081857|ref|NM_001034727.3|
GO:0003007	heart morphogenesis	13	gi|77736300|ref|NM_001034678.1|, gi|329663654|ref|NM_001205876.1|, gi|31342106|ref|NM_174401.2|, gi|114052534|ref|NM_001045898.1|, gi|331028564|ref|NM_001191382.1|, gi|160707932|ref|NM_001110786.1|, gi|289191304|ref|NM_001075250.2|, gi|300794770|ref|NM_001192985.1|, gi|155371890|ref|NM_001101080.1|, gi|88319926|ref|NM_174068.2|, gi|229577018|ref|NM_001159818.1|, gi|328927061|ref|NM_001191346.2|, …
GO:0032270	positive regulation of cellular protein metabolic process	75	gi|90403623|ref|NM_001039961.1|, gi|125991897|ref|NM_001081594.1|, gi|402691848|ref|NM_001075396.2|, gi|31342479|ref|NM_174260.2|, gi|160707932|ref|NM_001110786.1|, gi|114052485|ref|NM_001046332.1|, gi|219805057|ref|NM_001143876.1|, gi|289191304|ref|NM_001075250.2|, gi|402692696|ref|NM_001083720.2|, gi|402692823|ref|NM_001046087.2|, gi|77736300|ref|NM_001034678.1|, gi|41386724|ref|NM_176608.1|, g…
GO:0072594	establishment of protein localization to organelle	23	gi|149642692|ref|NM_001098987.1|, gi|274317530|ref|NM_001114192.2|, gi|115496375|ref|NM_001076333.1|, gi|134085808|ref|NM_001083378.1|, gi|402743644|ref|NM_001034501.2|, gi|155372162|ref|NM_001101222.1|, gi|402692633|ref|NM_001075446.2|, gi|77735870|ref|NM_001034460.1|, gi|77736390|ref|NM_001034723.1|, gi|300795618|ref|NM_001192259.1|, gi|329664193|ref|NM_001206200.1|, gi|402692198|ref|NM_0010756…
GO:0002263	cell activation involved in immune response	16	gi|281485566|ref|NM_001075837.2|, gi|402744849|ref|NM_001081615.2|, gi|300797688|ref|NM_001191336.1|, gi|115495788|ref|NM_001075142.1|, gi|284813545|ref|NM_001014942.2|, gi|303227940|ref|NM_001194959.1|, gi|402693263|ref|NM_001034589.2|, gi|300797245|ref|NM_001192083.1|, gi|134085889|ref|NM_001083415.1|, gi|300795168|ref|NM_001192748.1|, gi|41386791|ref|NM_174287.1|, gi|45430024|ref|NM_205800.1|,…
GO:0043009	chordate embryonic development	52	gi|229577018|ref|NM_001159818.1|, gi|331028564|ref|NM_001191382.1|, gi|77736300|ref|NM_001034678.1|, gi|329663453|ref|NM_001206101.1|, gi|300794770|ref|NM_001192985.1|, gi|155371904|ref|NM_001101087.1|, gi|115494927|ref|NM_001075854.1|, gi|31341280|ref|NM_176632.2|, gi|329663654|ref|NM_001205876.1|, gi|115432044|ref|NM_173888.3|, gi|155372122|ref|NM_001101201.1|, gi|41386704|ref|NM_174748.1|, gi|…
GO:0050678	regulation of epithelial cell proliferation	13	gi|139947655|ref|NM_001083689.1|, gi|402743525|ref|NM_001035463.2|, gi|330688473|ref|NM_001206519.1|, gi|402692819|ref|NM_001034621.2|, gi|402744196|ref|NM_001034328.2|, gi|77736488|ref|NM_001034772.1|, gi|149944562|ref|NM_174308.2|, gi|329663654|ref|NM_001205876.1|, gi|402766681|ref|NM_001102242.2|, gi|31341426|ref|NM_173878.2|, gi|115432046|ref|NM_174402.3|, gi|118151389|ref|NM_001077900.1|, gi…
GO:0009653	anatomical structure morphogenesis	180	gi|77736300|ref|NM_001034678.1|, gi|31342880|ref|NM_174082.2|, gi|41386767|ref|NM_174009.1|, gi|158519850|ref|NM_001110062.1|, gi|42733595|ref|NM_203359.1|, gi|114052485|ref|NM_001046332.1|, gi|115494901|ref|NM_001075815.1|, gi|402693413|ref|NM_175801.3|, gi|115497037|ref|NM_001076062.1|, gi|116004066|ref|NM_001076926.1|, gi|329663654|ref|NM_001205876.1|, gi|31342106|ref|NM_174401.2|, gi|11549584…
GO:0016126	sterol biosynthetic process	6	gi|78369373|ref|NM_001035390.1|, gi|62460549|ref|NM_001014927.1|, gi|31343512|ref|NM_177497.2|, gi|148224471|ref|NM_001098061.1|, gi|157785596|ref|NM_001105613.1|, gi|329663555|ref|NM_001205605.1|
GO:0033121	regulation of purine nucleotide catabolic process	32	gi|451958162|ref|NM_174002.3|, gi|229577018|ref|NM_001159818.1|, gi|31342616|ref|NM_174194.2|, gi|115432043|ref|NM_174450.3|, gi|115495144|ref|NM_001075974.1|, gi|115497747|ref|NM_001075596.1|, gi|136256112|ref|NM_001083408.2|, gi|147905445|ref|NM_001098130.1|, gi|300794800|ref|NM_001191451.1|, gi|332078456|ref|NM_001206733.1|, gi|402691662|ref|NM_001046600.2|, gi|402692483|ref|NM_001080232.2|, g…
GO:0051647	nucleus localization	7	gi|156121282|ref|NM_001102319.1|, gi|157427973|ref|NM_001105424.1|, gi|402693437|ref|NM_001078000.2|, gi|289191304|ref|NM_001075250.2|, gi|31340795|ref|NM_174663.2|, gi|114052485|ref|NM_001046332.1|, gi|402746795|ref|NM_001099729.2|
GO:0050663	cytokine secretion	8	gi|41386767|ref|NM_174009.1|, gi|300794267|ref|NM_001193215.1|, gi|300795967|ref|NM_001192020.1|, gi|300796602|ref|NM_001193075.1|, gi|45430024|ref|NM_205800.1|, gi|155372000|ref|NM_001101137.1|, gi|31340702|ref|NM_174699.2|, gi|115495788|ref|NM_001075142.1|
GO:0006869	lipid transport	21	gi|300795806|ref|NM_001192524.1|, gi|66792877|ref|NM_001024547.1|, gi|308153320|ref|NM_001197032.1|, gi|402691703|ref|NM_001102380.2|, gi|402744865|ref|NM_001046269.2|, gi|77404270|ref|NM_001034036.1|, gi|329663518|ref|NM_001205600.1|, gi|164420705|ref|NM_174113.2|, gi|164420706|ref|NM_001113240.1|, gi|154152080|ref|NM_001100333.1|, gi|154152140|ref|NM_001100297.1|, gi|300795253|ref|NM_001193008.…
GO:0035967	cellular response to topologically incorrect protein	7	gi|31340703|ref|NM_174700.2|, gi|75832077|ref|NM_175813.2|, gi|115497123|ref|NM_001075653.1|, gi|115497557|ref|NM_001075122.1|, gi|147904592|ref|NM_001098086.1|, gi|402745147|ref|NM_001045935.3|, gi|413081857|ref|NM_001034727.3|
GO:0050727	regulation of inflammatory response	16	gi|31342534|ref|NM_174233.2|, gi|149944562|ref|NM_174308.2|, gi|303227940|ref|NM_001194959.1|, gi|31342589|ref|NM_174209.2|, gi|41386781|ref|NM_174231.1|, gi|300796518|ref|NM_001192303.1|, gi|402743687|ref|NM_001078096.2|, gi|34147166|ref|NM_183081.1|, gi|118150921|ref|NM_001077911.1|, gi|329664073|ref|NM_001206185.1|, gi|61889058|ref|NM_174497.3|, gi|73853761|ref|NM_175784.3|, gi|76677896|ref|NM…
GO:0050707	regulation of cytokine secretion	6	gi|41386767|ref|NM_174009.1|, gi|300794267|ref|NM_001193215.1|, gi|300795967|ref|NM_001192020.1|, gi|300796602|ref|NM_001193075.1|, gi|31340702|ref|NM_174699.2|, gi|115495788|ref|NM_001075142.1|
GO:0071103	DNA conformation change	18	gi|148229120|ref|NM_001098014.1|, gi|115496897|ref|NM_001076487.1|, gi|126165295|ref|NM_001081742.1|, gi|329664643|ref|NM_001205745.1|, gi|402744630|ref|NM_001099115.2|, gi|115496557|ref|NM_001075712.1|, gi|118151079|ref|NM_001077991.1|, gi|281485566|ref|NM_001075837.2|, gi|297307108|ref|NM_001143857.2|, gi|300794188|ref|NM_001192955.1|, gi|300797463|ref|NM_001192605.1|, gi|332309232|ref|NM_00120…
GO:0048514	blood vessel morphogenesis	39	gi|31342880|ref|NM_174082.2|, gi|41386767|ref|NM_174009.1|, gi|158519850|ref|NM_001110062.1|, gi|31341426|ref|NM_173878.2|, gi|115432044|ref|NM_173888.3|, gi|158508545|ref|NM_001109998.1|, gi|328751677|ref|NM_001191132.2|, gi|402692382|ref|NM_001102558.2|, gi|402744489|ref|NM_001046512.2|, gi|114052485|ref|NM_001046332.1|, gi|282721145|ref|NM_001075896.2|, gi|157427973|ref|NM_001105424.1|, gi|289…
GO:0007178	transmembrane receptor protein serine/threonine kinase signaling pathway	16	gi|70778751|ref|NM_001025344.1|, gi|115497309|ref|NM_001076089.1|, gi|402692819|ref|NM_001034621.2|, gi|77736300|ref|NM_001034678.1|, gi|402743525|ref|NM_001035463.2|, gi|300794770|ref|NM_001192985.1|, gi|329663453|ref|NM_001206101.1|, gi|329664193|ref|NM_001206200.1|, gi|402693413|ref|NM_175801.3|, gi|148747149|ref|NM_174363.2|, gi|300795806|ref|NM_001192524.1|, gi|402693158|ref|NM_001034262.2|,…
GO:0019222	regulation of metabolic process	488	gi|402743512|ref|NM_001038585.2|, gi|27805856|ref|NM_174285.1|, gi|329664847|ref|NM_001206026.1|, gi|31342479|ref|NM_174260.2|, gi|60302692|ref|NM_201606.2|, gi|62177083|ref|NM_001014385.1|, gi|77736142|ref|NM_001034598.1|, gi|77736354|ref|NM_001034705.1|, gi|115432046|ref|NM_174402.3|, gi|115496233|ref|NM_001075742.1|, gi|115497319|ref|NM_001076088.1|, gi|115497581|ref|NM_001075123.1|, gi|118151…
GO:0008360	regulation of cell shape	13	gi|31341768|ref|NM_174521.2|, gi|45430024|ref|NM_205800.1|, gi|66792843|ref|NM_001024527.1|, gi|73853752|ref|NM_174217.2|, gi|118150795|ref|NM_001077842.1|, gi|139948490|ref|NM_001083730.1|, gi|270483765|ref|NM_001076510.2|, gi|289191304|ref|NM_001075250.2|, gi|300794267|ref|NM_001193215.1|, gi|300794973|ref|NM_001191215.1|, gi|300795924|ref|NM_001191506.1|, gi|300798544|ref|NM_001192401.1|, gi|3…
GO:0010639	negative regulation of organelle organization	20	gi|300796064|ref|NM_001191513.1|, gi|31341768|ref|NM_174521.2|, gi|402693446|ref|NM_001025320.2|, gi|166706928|ref|NM_001114156.1|, gi|402745770|ref|NM_176648.4|, gi|300793819|ref|NM_001192169.1|, gi|402743512|ref|NM_001038585.2|, gi|164448557|ref|NM_181813.2|, gi|333108236|ref|NM_176854.2|, gi|115496751|ref|NM_001076366.1|, gi|402745422|ref|NM_001035033.2|, gi|300798057|ref|NM_001191354.1|, gi|7…
GO:0046545	development of primary female sexual characteristics	9	gi|125991889|ref|NM_001081614.1|, gi|300798151|ref|NM_001192894.1|, gi|155371890|ref|NM_001101080.1|, gi|402693158|ref|NM_001034262.2|, gi|78369271|ref|NM_001035366.1|, gi|148747149|ref|NM_174363.2|, gi|156121218|ref|NM_001102287.1|, gi|329664847|ref|NM_001206026.1|, gi|402693413|ref|NM_175801.3|
GO:0043069	negative regulation of programmed cell death	64	gi|115496751|ref|NM_001076366.1|, gi|115432044|ref|NM_173888.3|, gi|347446670|ref|NM_001244612.1|, gi|402692179|ref|NM_001098958.2|, gi|77736306|ref|NM_001034681.1|, gi|284813545|ref|NM_001014942.2|, gi|84000252|ref|NM_001038143.1|, gi|156121350|ref|NM_001102354.1|, gi|156718139|ref|NM_001103105.1|, gi|402743564|ref|NM_001075225.2|, gi|402744849|ref|NM_001081615.2|, gi|27805898|ref|NM_174330.1|, …
GO:0051099	positive regulation of binding	14	gi|31342484|ref|NM_174258.2|, gi|77736354|ref|NM_001034705.1|, gi|147904592|ref|NM_001098086.1|, gi|274317530|ref|NM_001114192.2|, gi|329744536|ref|NM_001206321.1|, gi|402692819|ref|NM_001034621.2|, gi|402744324|ref|NM_001046357.2|, gi|157074091|ref|NM_001103288.1|, gi|284813545|ref|NM_001014942.2|, gi|402744865|ref|NM_001046269.2|, gi|77736300|ref|NM_001034678.1|, gi|77736579|ref|NM_001034801.1|…
GO:0030168	platelet activation	17	gi|31340780|ref|NM_174669.2|, gi|31342006|ref|NM_174436.2|, gi|31342694|ref|NM_174163.2|, gi|31343284|ref|NM_173911.2|, gi|115494975|ref|NM_001075397.1|, gi|136256085|ref|NM_001038533.2|, gi|136256312|ref|NM_174448.3|, gi|157954060|ref|NM_001109795.1|, gi|218931171|ref|NM_001142917.1|, gi|262118294|ref|NM_001166572.1|, gi|289191304|ref|NM_001075250.2|, gi|300798544|ref|NM_001192401.1|, gi|3288027…
GO:0006464	cellular protein modification process	273	gi|300795025|ref|NM_001192485.1|, gi|329663839|ref|NM_001205397.1|, gi|90403623|ref|NM_001039961.1|, gi|125991897|ref|NM_001081594.1|, gi|402691848|ref|NM_001075396.2|, gi|31342479|ref|NM_174260.2|, gi|122692516|ref|NM_001080246.1|, gi|329663555|ref|NM_001205605.1|, gi|77735382|ref|NM_001034216.1|, gi|77735720|ref|NM_001034383.1|, gi|116004436|ref|NM_001077109.1|, gi|62751908|ref|NM_001015563.1|,…
GO:0022029	telencephalon cell migration	6	gi|31342694|ref|NM_174163.2|, gi|31340795|ref|NM_174663.2|, gi|148231248|ref|NM_001097565.1|, gi|122692376|ref|NM_001080348.1|, gi|402692382|ref|NM_001102558.2|, gi|115496741|ref|NM_001076030.1|
GO:0032103	positive regulation of response to external stimulus	13	gi|31342534|ref|NM_174233.2|, gi|149944562|ref|NM_174308.2|, gi|303227940|ref|NM_001194959.1|, gi|31340789|ref|NM_174664.2|, gi|402692110|ref|NM_001033627.2|, gi|402692952|ref|NM_001038165.2|, gi|223636309|ref|NM_001145235.1|, gi|300796131|ref|NM_001192284.1|, gi|115497435|ref|NM_001075253.1|, gi|31341426|ref|NM_173878.2|, gi|282721145|ref|NM_001075896.2|, gi|219805057|ref|NM_001143876.1|, gi|134…
GO:0048565	digestive tract development	8	gi|42733595|ref|NM_203359.1|, gi|300793844|ref|NM_001192682.1|, gi|329299038|ref|NM_001191483.1|, gi|402744809|ref|NM_001034676.2|, gi|402692819|ref|NM_001034621.2|, gi|77736300|ref|NM_001034678.1|, gi|300797339|ref|NM_001192855.1|, gi|328927061|ref|NM_001191346.2|
GO:0050684	regulation of mRNA processing	8	gi|31341992|ref|NM_174442.2|, gi|114050838|ref|NM_001046462.1|, gi|114052129|ref|NM_001046374.1|, gi|330864797|ref|NM_001206581.1|, gi|261490673|ref|NM_001101052.2|, gi|155372180|ref|NM_001101231.1|, gi|402744053|ref|NM_001075336.2|, gi|115497909|ref|NM_001076109.1|
GO:0031327	negative regulation of cellular biosynthetic process	89	gi|31342479|ref|NM_174260.2|, gi|77736342|ref|NM_001034699.1|, gi|118150783|ref|NM_001077834.1|, gi|118150921|ref|NM_001077911.1|, gi|148228870|ref|NM_001098117.1|, gi|155372116|ref|NM_001101198.1|, gi|164414416|ref|NM_001038061.2|, gi|300795560|ref|NM_001193024.1|, gi|300795806|ref|NM_001192524.1|, gi|300797292|ref|NM_001192597.1|, gi|300798422|ref|NM_001192907.1|, gi|300798629|ref|NM_001191138.…
GO:0016049	cell growth	31	gi|31340795|ref|NM_174663.2|, gi|329664073|ref|NM_001206185.1|, gi|27807004|ref|NM_174555.1|, gi|31342534|ref|NM_174233.2|, gi|114052473|ref|NM_001046333.1|, gi|156120998|ref|NM_001102176.1|, gi|164448585|ref|NM_001076225.2|, gi|31340780|ref|NM_174669.2|, gi|31343267|ref|NM_173919.2|, gi|114052353|ref|NM_001045913.1|, gi|148747149|ref|NM_174363.2|, gi|156120638|ref|NM_001101996.1|, gi|300796131|r…
GO:0060537	muscle tissue development	27	gi|329663654|ref|NM_001205876.1|, gi|88319926|ref|NM_174068.2|, gi|139947655|ref|NM_001083689.1|, gi|31343541|ref|NM_175789.2|, gi|329663664|ref|NM_001046247.2|, gi|402692417|ref|NM_001078026.2|, gi|31342694|ref|NM_174163.2|, gi|125630664|ref|NM_001081515.1|, gi|28461172|ref|NM_175772.1|, gi|115432046|ref|NM_174402.3|, gi|148227521|ref|NM_001098045.1|, gi|156718139|ref|NM_001103105.1|, gi|2814272…
GO:0003333	amino acid transmembrane transport	7	gi|329663555|ref|NM_001205605.1|, gi|31341570|ref|NM_174599.2|, gi|126723027|ref|NM_001082424.1|, gi|139948502|ref|NM_001083673.1|, gi|148540297|ref|NM_001098461.1|, gi|334278878|ref|NM_001242342.1|, gi|402692668|ref|NM_001034633.2|
GO:0006812	cation transport	63	gi|31342479|ref|NM_174260.2|, gi|149944562|ref|NM_174308.2|, gi|31341280|ref|NM_176632.2|, gi|31341570|ref|NM_174599.2|, gi|114053340|ref|NM_001046495.1|, gi|62751971|ref|NM_001015552.1|, gi|47564057|ref|NM_001001157.1|, gi|155371936|ref|NM_001101103.1|, gi|31342681|ref|NM_174171.2|, gi|77404276|ref|NM_001034049.1|, gi|116003818|ref|NM_001076798.1|, gi|402692030|ref|NM_001076056.2|, gi|114052473|…
GO:0006836	neurotransmitter transport	13	gi|118150885|ref|NM_001077889.1|, gi|164451502|ref|NM_174468.3|, gi|139948807|ref|NM_001083709.1|, gi|148540297|ref|NM_001098461.1|, gi|300793766|ref|NM_001192678.1|, gi|300798170|ref|NM_001192639.1|, gi|334278878|ref|NM_001242342.1|, gi|334278880|ref|NM_001242343.1|, gi|148234888|ref|NM_001098108.1|, gi|149643038|ref|NM_001099027.1|, gi|156121026|ref|NM_001102190.1|, gi|413081857|ref|NM_00103472…
GO:0009968	negative regulation of signal transduction	48	gi|31340780|ref|NM_174669.2|, gi|402743525|ref|NM_001035463.2|, gi|115494975|ref|NM_001075397.1|, gi|402692819|ref|NM_001034621.2|, gi|347446670|ref|NM_001244612.1|, gi|115432043|ref|NM_174450.3|, gi|115497747|ref|NM_001075596.1|, gi|300795369|ref|NM_001192758.1|, gi|402691662|ref|NM_001046600.2|, gi|402692483|ref|NM_001080232.2|, gi|402692497|ref|NM_001034707.2|, gi|402745748|ref|NM_001077973.2|…
GO:0031279	regulation of cyclase activity	7	gi|402745360|ref|NM_174472.4|, gi|27807518|ref|NM_174786.1|, gi|300796427|ref|NM_001191287.1|, gi|41386781|ref|NM_174231.1|, gi|41386791|ref|NM_174287.1|, gi|149944562|ref|NM_174308.2|, gi|402743564|ref|NM_001075225.2|
GO:0006775	fat-soluble vitamin metabolic process	6	gi|115497379|ref|NM_001075626.1|, gi|329664103|ref|NM_001205933.1|, gi|148806915|ref|NM_174167.2|, gi|300796131|ref|NM_001192284.1|, gi|148806930|ref|NM_176644.2|, gi|402744966|ref|NM_001076267.2|
GO:0051254	positive regulation of RNA metabolic process	104	gi|27805856|ref|NM_174285.1|, gi|329664847|ref|NM_001206026.1|, gi|31342479|ref|NM_174260.2|, gi|60302692|ref|NM_201606.2|, gi|62177083|ref|NM_001014385.1|, gi|77736142|ref|NM_001034598.1|, gi|77736354|ref|NM_001034705.1|, gi|115432046|ref|NM_174402.3|, gi|115496233|ref|NM_001075742.1|, gi|115497319|ref|NM_001076088.1|, gi|115497581|ref|NM_001075123.1|, gi|118151261|ref|NM_001078095.1|, gi|125630…
GO:0051896	regulation of protein kinase B signaling cascade	9	gi|347446670|ref|NM_001244612.1|, gi|31341426|ref|NM_173878.2|, gi|31342880|ref|NM_174082.2|, gi|125991897|ref|NM_001081594.1|, gi|160333614|ref|NM_001110532.1|, gi|284813545|ref|NM_001014942.2|, gi|289191304|ref|NM_001075250.2|, gi|402692819|ref|NM_001034621.2|, gi|402743564|ref|NM_001075225.2|
GO:0007631	feeding behavior	7	gi|166157495|ref|NM_001113767.1|, gi|28849918|ref|NM_176855.1|, gi|31342106|ref|NM_174401.2|, gi|41386791|ref|NM_174287.1|, gi|71892433|ref|NM_001030300.1|, gi|114052534|ref|NM_001045898.1|, gi|402743564|ref|NM_001075225.2|
GO:0046578	regulation of Ras protein signal transduction	25	gi|402745360|ref|NM_174472.4|, gi|31342694|ref|NM_174163.2|, gi|300796092|ref|NM_001192538.1|, gi|116004066|ref|NM_001076926.1|, gi|119331233|ref|NM_001079800.1|, gi|300797039|ref|NM_001192073.1|, gi|115495140|ref|NM_001075857.1|, gi|300795484|ref|NM_001193020.1|, gi|156120534|ref|NM_001101943.1|, gi|156523081|ref|NM_001102485.1|, gi|31340795|ref|NM_174663.2|, gi|289191304|ref|NM_001075250.2|, gi…
GO:0007600	sensory perception	45	gi|77736589|ref|NM_001034808.1|, gi|329664117|ref|NM_001205679.1|, gi|31340963|ref|NM_181003.2|, gi|118150795|ref|NM_001077842.1|, gi|187960115|ref|NM_001045969.2|, gi|262073123|ref|NM_001166529.1|, gi|270483765|ref|NM_001076510.2|, gi|300793646|ref|NM_001192160.1|, gi|300793766|ref|NM_001192678.1|, gi|300797363|ref|NM_001193112.1|, gi|402692525|ref|NM_001037484.2|, gi|402693324|ref|NM_001045929.…
GO:0001824	blastocyst development	7	gi|77735832|ref|NM_001034439.1|, gi|281485566|ref|NM_001075837.2|, gi|115495844|ref|NM_001075509.1|, gi|300797339|ref|NM_001192855.1|, gi|115497413|ref|NM_001076421.1|, gi|164450474|ref|NM_001046305.2|, gi|300795806|ref|NM_001192524.1|
GO:0009164	nucleoside catabolic process	57	gi|229577018|ref|NM_001159818.1|, gi|31342616|ref|NM_174194.2|, gi|115432043|ref|NM_174450.3|, gi|115495144|ref|NM_001075974.1|, gi|115497747|ref|NM_001075596.1|, gi|136256112|ref|NM_001083408.2|, gi|147905445|ref|NM_001098130.1|, gi|300794800|ref|NM_001191451.1|, gi|332078456|ref|NM_001206733.1|, gi|402691662|ref|NM_001046600.2|, gi|402692483|ref|NM_001080232.2|, gi|402692497|ref|NM_001034707.2|…
GO:0000278	mitotic cell cycle	79	gi|402744335|ref|NM_001075797.2|, gi|282721145|ref|NM_001075896.2|, gi|83035108|ref|NM_001037620.1|, gi|300796064|ref|NM_001191513.1|, gi|114053212|ref|NM_001046271.1|, gi|402692633|ref|NM_001075446.2|, gi|300798399|ref|NM_001192650.1|, gi|281485566|ref|NM_001075837.2|, gi|371873165|ref|NM_001015548.2|, gi|114051811|ref|NM_001046417.1|, gi|155372160|ref|NM_001101220.1|, gi|402743512|ref|NM_001038…
GO:0006914	autophagy	8	gi|300796195|ref|NM_001192287.1|, gi|31340789|ref|NM_174664.2|, gi|402692110|ref|NM_001033627.2|, gi|402692952|ref|NM_001038165.2|, gi|329663555|ref|NM_001205605.1|, gi|156121286|ref|NM_001102321.1|, gi|78042582|ref|NM_001034579.2|, gi|147902150|ref|NM_001034706.2|
GO:0009207	purine ribonucleoside triphosphate catabolic process	64	gi|229577018|ref|NM_001159818.1|, gi|31342616|ref|NM_174194.2|, gi|115432043|ref|NM_174450.3|, gi|115495144|ref|NM_001075974.1|, gi|115497747|ref|NM_001075596.1|, gi|136256112|ref|NM_001083408.2|, gi|147905445|ref|NM_001098130.1|, gi|300794800|ref|NM_001191451.1|, gi|332078456|ref|NM_001206733.1|, gi|402691662|ref|NM_001046600.2|, gi|402692483|ref|NM_001080232.2|, gi|402692497|ref|NM_001034707.2|…
GO:0048858	cell projection morphogenesis	52	gi|115497037|ref|NM_001076062.1|, gi|116004066|ref|NM_001076926.1|, gi|115494927|ref|NM_001075854.1|, gi|139947655|ref|NM_001083689.1|, gi|156120712|ref|NM_001102033.1|, gi|402743564|ref|NM_001075225.2|, gi|289191304|ref|NM_001075250.2|, gi|300796250|ref|NM_001191522.1|, gi|122692376|ref|NM_001080348.1|, gi|402692417|ref|NM_001078026.2|, gi|31340795|ref|NM_174663.2|, gi|329664073|ref|NM_001206185…
GO:0032271	regulation of protein polymerization	17	gi|31341768|ref|NM_174521.2|, gi|402693446|ref|NM_001025320.2|, gi|166706928|ref|NM_001114156.1|, gi|402745770|ref|NM_176648.4|, gi|31342694|ref|NM_174163.2|, gi|78365300|ref|NM_001035411.1|, gi|115497129|ref|NM_001076072.1|, gi|160333614|ref|NM_001110532.1|, gi|219805057|ref|NM_001143876.1|, gi|300797688|ref|NM_001191336.1|, gi|329663887|ref|NM_001205906.1|, gi|28461172|ref|NM_175772.1|, gi|1259…
GO:0032320	positive regulation of Ras GTPase activity	9	gi|156523081|ref|NM_001102485.1|, gi|300795484|ref|NM_001193020.1|, gi|156120642|ref|NM_001101998.1|, gi|156121346|ref|NM_001102352.1|, gi|219805057|ref|NM_001143876.1|, gi|300797474|ref|NM_001191326.1|, gi|402692354|ref|NM_001110089.2|, gi|156120610|ref|NM_001101981.1|, gi|402693203|ref|NM_001102060.2|
GO:0048856	anatomical structure development	353	gi|147900687|ref|NM_001098078.1|, gi|77736300|ref|NM_001034678.1|, gi|31342880|ref|NM_174082.2|, gi|41386767|ref|NM_174009.1|, gi|158519850|ref|NM_001110062.1|, gi|42733595|ref|NM_203359.1|, gi|114052485|ref|NM_001046332.1|, gi|115494901|ref|NM_001075815.1|, gi|402693413|ref|NM_175801.3|, gi|195539516|ref|NM_001130756.1|, gi|284813545|ref|NM_001014942.2|, gi|115496741|ref|NM_001076030.1|, gi|3007…
GO:0006401	RNA catabolic process	12	gi|139948569|ref|NM_001083724.1|, gi|300794267|ref|NM_001193215.1|, gi|78045504|ref|NM_001035053.1|, gi|219804751|ref|NM_001143867.1|, gi|27807286|ref|NM_174715.1|, gi|300794033|ref|NM_001191412.1|, gi|329112540|ref|NM_001193205.2|, gi|371873165|ref|NM_001015548.2|, gi|402691688|ref|NM_001015512.3|, gi|402744265|ref|NM_001098874.2|, gi|402746536|ref|NM_001024469.3|, gi|332635008|ref|NM_001206930.…
GO:1900046	regulation of hemostasis	8	gi|31340780|ref|NM_174669.2|, gi|31342006|ref|NM_174436.2|, gi|31341426|ref|NM_173878.2|, gi|41386767|ref|NM_174009.1|, gi|31342880|ref|NM_174082.2|, gi|300797166|ref|NM_001192079.1|, gi|31343267|ref|NM_173919.2|, gi|93205067|ref|NM_001001161.2|
GO:0044093	positive regulation of molecular function	128	gi|114052485|ref|NM_001046332.1|, gi|219805057|ref|NM_001143876.1|, gi|289191304|ref|NM_001075250.2|, gi|402692696|ref|NM_001083720.2|, gi|402692823|ref|NM_001046087.2|, gi|329744528|ref|NM_001206319.1|, gi|451958162|ref|NM_174002.3|, gi|31342534|ref|NM_174233.2|, gi|78369373|ref|NM_001035390.1|, gi|300796131|ref|NM_001192284.1|, gi|114053332|ref|NM_001046097.1|, gi|31342484|ref|NM_174258.2|, gi|…
GO:0070302	regulation of stress-activated protein kinase signaling cascade	11	gi|115495996|ref|NM_001076192.1|, gi|331028564|ref|NM_001191382.1|, gi|122692516|ref|NM_001080246.1|, gi|155372122|ref|NM_001101201.1|, gi|329663887|ref|NM_001205906.1|, gi|329664793|ref|NM_001206275.1|, gi|332205972|ref|NM_001206852.1|, gi|114052485|ref|NM_001046332.1|, gi|31340795|ref|NM_174663.2|, gi|402691722|ref|NM_173989.3|, gi|347446670|ref|NM_001244612.1|
GO:0051321	meiotic cell cycle	16	gi|125991895|ref|NM_001081617.1|, gi|164450474|ref|NM_001046305.2|, gi|330417930|ref|NM_001191290.2|, gi|402691620|ref|NM_174585.3|, gi|402744219|ref|NM_001035316.2|, gi|300794188|ref|NM_001192955.1|, gi|300797463|ref|NM_001192605.1|, gi|332309232|ref|NM_001206868.1|, gi|27805840|ref|NM_174295.1|, gi|30172565|ref|NM_174614.1|, gi|115496243|ref|NM_001075176.1|, gi|156121350|ref|NM_001102354.1|, gi…
GO:0051187	cofactor catabolic process	6	gi|164448720|ref|NM_001035087.2|, gi|402691722|ref|NM_173989.3|, gi|114052630|ref|NM_001046608.1|, gi|115496741|ref|NM_001076030.1|, gi|115497727|ref|NM_001075591.1|, gi|300794320|ref|NM_001192706.1|
GO:0001558	regulation of cell growth	25	gi|31340795|ref|NM_174663.2|, gi|329664073|ref|NM_001206185.1|, gi|27807004|ref|NM_174555.1|, gi|31342534|ref|NM_174233.2|, gi|114052473|ref|NM_001046333.1|, gi|156120998|ref|NM_001102176.1|, gi|164448585|ref|NM_001076225.2|, gi|31340780|ref|NM_174669.2|, gi|31343267|ref|NM_173919.2|, gi|114052353|ref|NM_001045913.1|, gi|148747149|ref|NM_174363.2|, gi|156120638|ref|NM_001101996.1|, gi|300796131|r…
GO:0008277	regulation of G-protein coupled receptor protein signaling pathway	10	gi|115432043|ref|NM_174450.3|, gi|115497747|ref|NM_001075596.1|, gi|300795369|ref|NM_001192758.1|, gi|402691662|ref|NM_001046600.2|, gi|402692483|ref|NM_001080232.2|, gi|402692497|ref|NM_001034707.2|, gi|402745748|ref|NM_001077973.2|, gi|41386781|ref|NM_174231.1|, gi|115432044|ref|NM_173888.3|, gi|157427793|ref|NM_001105333.1|
GO:0006302	double-strand break repair	19	gi|153792238|ref|NM_001099717.1|, gi|300797463|ref|NM_001192605.1|, gi|402744335|ref|NM_001075797.2|, gi|402744849|ref|NM_001081615.2|, gi|62751617|ref|NM_001015516.1|, gi|115495256|ref|NM_001075790.1|, gi|118150861|ref|NM_001077874.1|, gi|164414416|ref|NM_001038061.2|, gi|261490700|ref|NM_001076289.2|, gi|300798258|ref|NM_001193155.1|, gi|332078452|ref|NM_001206731.1|, gi|148225625|ref|NM_001097…
GO:0030073	insulin secretion	14	gi|61888891|ref|NM_001013606.1|, gi|62751971|ref|NM_001015552.1|, gi|136256312|ref|NM_174448.3|, gi|157074091|ref|NM_001103288.1|, gi|300795806|ref|NM_001192524.1|, gi|300796497|ref|NM_001192046.1|, gi|402691620|ref|NM_174585.3|, gi|402692819|ref|NM_001034621.2|, gi|73853761|ref|NM_175784.3|, gi|118150885|ref|NM_001077889.1|, gi|147904592|ref|NM_001098086.1|, gi|148229948|ref|NM_001098158.1|, gi|…
GO:0022616	DNA strand elongation	6	gi|115496243|ref|NM_001075176.1|, gi|124249277|ref|NM_001080903.1|, gi|164448573|ref|NM_001013586.2|, gi|164450482|ref|NM_174428.3|, gi|270483789|ref|NM_001145865.1|, gi|402692042|ref|NM_001082460.2|
GO:0031214	biomineral tissue development	13	gi|41386781|ref|NM_174231.1|, gi|402744196|ref|NM_001034328.2|, gi|300796131|ref|NM_001192284.1|, gi|402692696|ref|NM_001083720.2|, gi|31342127|ref|NM_174391.2|, gi|42733595|ref|NM_203359.1|, gi|77735832|ref|NM_001034439.1|, gi|147904592|ref|NM_001098086.1|, gi|402692819|ref|NM_001034621.2|, gi|402743525|ref|NM_001035463.2|, gi|31342632|ref|NM_174187.2|, gi|332164748|ref|NM_001206784.1|, gi|45195…
GO:0032970	regulation of actin filament-based process	21	gi|114053340|ref|NM_001046495.1|, gi|300797748|ref|NM_001192107.1|, gi|31341768|ref|NM_174521.2|, gi|402693446|ref|NM_001025320.2|, gi|166706928|ref|NM_001114156.1|, gi|402745770|ref|NM_176648.4|, gi|31342694|ref|NM_174163.2|, gi|78365300|ref|NM_001035411.1|, gi|115497129|ref|NM_001076072.1|, gi|160333614|ref|NM_001110532.1|, gi|219805057|ref|NM_001143876.1|, gi|300797688|ref|NM_001191336.1|, gi|…
GO:0006096	glycolysis	11	gi|329663555|ref|NM_001205605.1|, gi|77404270|ref|NM_001034036.1|, gi|77404216|ref|NM_001034054.1|, gi|31342847|ref|NM_174099.2|, gi|115496741|ref|NM_001076030.1|, gi|300794320|ref|NM_001192706.1|, gi|300794364|ref|NM_001193220.1|, gi|329755352|ref|NM_001191484.1|, gi|402693453|ref|NM_001035275.2|, gi|402743366|ref|NM_001082438.2|, gi|402746695|ref|NM_001035435.3|
GO:0043279	response to alkaloid	8	gi|329663555|ref|NM_001205605.1|, gi|31341280|ref|NM_176632.2|, gi|28849918|ref|NM_176855.1|, gi|31341778|ref|NM_174516.2|, gi|115497975|ref|NM_001075207.1|, gi|158341673|ref|NM_001109982.1|, gi|333108236|ref|NM_176854.2|, gi|149944562|ref|NM_174308.2|
GO:0061035	regulation of cartilage development	6	gi|195539516|ref|NM_001130756.1|, gi|284813545|ref|NM_001014942.2|, gi|78369373|ref|NM_001035390.1|, gi|402744503|ref|NM_001076007.2|, gi|402743422|ref|NM_001081717.2|, gi|300798548|ref|NM_001192913.1|
GO:0002377	immunoglobulin production	6	gi|281485566|ref|NM_001075837.2|, gi|402744849|ref|NM_001081615.2|, gi|139947655|ref|NM_001083689.1|, gi|45430040|ref|NM_205809.1|, gi|31340793|ref|NM_174662.2|, gi|402692189|ref|NM_001075513.2|
GO:0050906	detection of stimulus involved in sensory perception	6	gi|158341673|ref|NM_001109982.1|, gi|31340780|ref|NM_174669.2|, gi|61889058|ref|NM_174497.3|, gi|402693321|ref|NM_174782.3|, gi|122692506|ref|NM_001080245.1|, gi|329664103|ref|NM_001205933.1|
GO:0050868	negative regulation of T cell activation	6	gi|115495788|ref|NM_001075142.1|, gi|300796602|ref|NM_001193075.1|, gi|300795967|ref|NM_001192020.1|, gi|28603727|ref|NM_176625.1|, gi|31341279|ref|NM_176630.2|, gi|31342076|ref|NM_174411.2|
GO:0006520	cellular amino acid metabolic process	46	gi|78042497|ref|NM_001035017.1|, gi|115497123|ref|NM_001075653.1|, gi|300794898|ref|NM_001192735.1|, gi|41386767|ref|NM_174009.1|, gi|62751706|ref|NM_001015551.1|, gi|84000252|ref|NM_001038143.1|, gi|268607689|ref|NM_001167809.1|, gi|77735802|ref|NM_001034428.1|, gi|62751408|ref|NM_001015639.1|, gi|115496733|ref|NM_001075693.1|, gi|215422349|ref|NM_001013598.2|, gi|402692082|ref|NM_001034649.2|, …
GO:0012502	induction of programmed cell death	37	gi|31342589|ref|NM_174209.2|, gi|402744236|ref|NM_001045882.2|, gi|114052363|ref|NM_001046345.1|, gi|31341611|ref|NM_174583.2|, gi|115496751|ref|NM_001076366.1|, gi|402692179|ref|NM_001098958.2|, gi|31340793|ref|NM_174662.2|, gi|31342694|ref|NM_174163.2|, gi|61889058|ref|NM_174497.3|, gi|66792843|ref|NM_001024527.1|, gi|116004066|ref|NM_001076926.1|, gi|154152086|ref|NM_001100356.1|, gi|156120642…
GO:0051270	regulation of cellular component movement	43	gi|195539546|ref|NM_001130765.1|, gi|31343267|ref|NM_173919.2|, gi|61889058|ref|NM_174497.3|, gi|303227940|ref|NM_001194959.1|, gi|31343114|ref|NM_173981.2|, gi|31343161|ref|NM_173965.2|, gi|78369397|ref|NM_001035420.1|, gi|125991957|ref|NM_001081587.1|, gi|289191304|ref|NM_001075250.2|, gi|300796092|ref|NM_001192538.1|, gi|300797381|ref|NM_001192601.1|, gi|402692382|ref|NM_001102558.2|, gi|31341…
GO:0016197	endosomal transport	16	gi|156121034|ref|NM_001102194.1|, gi|300795618|ref|NM_001192259.1|, gi|114052485|ref|NM_001046332.1|, gi|115495884|ref|NM_001075457.1|, gi|115497915|ref|NM_001075211.1|, gi|329664193|ref|NM_001206200.1|, gi|402745732|ref|NM_001035504.2|, gi|329744536|ref|NM_001206321.1|, gi|148223254|ref|NM_001098087.1|, gi|41386781|ref|NM_174231.1|, gi|156120360|ref|NM_001101856.1|, gi|156523169|ref|NM_001102529…
GO:0006355	regulation of transcription, DNA-dependent	242	gi|27805856|ref|NM_174285.1|, gi|329664847|ref|NM_001206026.1|, gi|31342479|ref|NM_174260.2|, gi|60302692|ref|NM_201606.2|, gi|62177083|ref|NM_001014385.1|, gi|77736142|ref|NM_001034598.1|, gi|77736354|ref|NM_001034705.1|, gi|115432046|ref|NM_174402.3|, gi|115496233|ref|NM_001075742.1|, gi|115497319|ref|NM_001076088.1|, gi|115497581|ref|NM_001075123.1|, gi|118151261|ref|NM_001078095.1|, gi|125630…
GO:0019228	regulation of action potential in neuron	9	gi|157427853|ref|NM_001105364.1|, gi|270483765|ref|NM_001076510.2|, gi|42733595|ref|NM_203359.1|, gi|147904592|ref|NM_001098086.1|, gi|284813545|ref|NM_001014942.2|, gi|402692819|ref|NM_001034621.2|, gi|31343307|ref|NM_173900.2|, gi|122692376|ref|NM_001080348.1|, gi|77404276|ref|NM_001034049.1|
GO:0002755	MyD88-dependent toll-like receptor signaling pathway	9	gi|27805856|ref|NM_174285.1|, gi|31343019|ref|NM_174021.2|, gi|115497065|ref|NM_001075289.1|, gi|122692338|ref|NM_001080371.1|, gi|139948214|ref|NM_001083722.1|, gi|149642560|ref|NM_001099038.1|, gi|300795394|ref|NM_001191236.1|, gi|329663887|ref|NM_001205906.1|, gi|402744889|ref|NM_001075696.2|
GO:0030323	respiratory tube development	15	gi|402744482|ref|NM_001075813.2|, gi|139947655|ref|NM_001083689.1|, gi|31341611|ref|NM_174583.2|, gi|157427973|ref|NM_001105424.1|, gi|160707932|ref|NM_001110786.1|, gi|332308969|ref|NM_001206877.1|, gi|31341486|ref|NM_174631.2|, gi|42733595|ref|NM_203359.1|, gi|62460549|ref|NM_001014927.1|, gi|77736300|ref|NM_001034678.1|, gi|148229948|ref|NM_001098158.1|, gi|329664171|ref|NM_001205430.1|, gi|40…
GO:0043200	response to amino acid stimulus	7	gi|78369201|ref|NM_001035499.1|, gi|115496108|ref|NM_001075982.1|, gi|115497159|ref|NM_001075279.1|, gi|164448557|ref|NM_181813.2|, gi|331284132|ref|NM_001206637.1|, gi|114051168|ref|NM_001046207.1|, gi|115497123|ref|NM_001075653.1|
GO:0045739	positive regulation of DNA repair	7	gi|62751617|ref|NM_001015516.1|, gi|77736579|ref|NM_001034801.1|, gi|115495256|ref|NM_001075790.1|, gi|148234762|ref|NM_001098144.1|, gi|164414416|ref|NM_001038061.2|, gi|261490700|ref|NM_001076289.2|, gi|332078452|ref|NM_001206731.1|
GO:0016043	cellular component organization	427	gi|27805856|ref|NM_174285.1|, gi|329664847|ref|NM_001206026.1|, gi|156121080|ref|NM_001102217.1|, gi|452404226|ref|NM_001076819.2|, gi|31342616|ref|NM_174194.2|, gi|78369271|ref|NM_001035366.1|, gi|114052485|ref|NM_001046332.1|, gi|402692451|ref|NM_001081624.2|, gi|300795025|ref|NM_001192485.1|, gi|329663839|ref|NM_001205397.1|, gi|300794350|ref|NM_001191184.1|, gi|329663555|ref|NM_001205605.1|, …
GO:0051048	negative regulation of secretion	10	gi|41386767|ref|NM_174009.1|, gi|300796602|ref|NM_001193075.1|, gi|73853761|ref|NM_175784.3|, gi|61889058|ref|NM_174497.3|, gi|148747149|ref|NM_174363.2|, gi|28849918|ref|NM_176855.1|, gi|31342106|ref|NM_174401.2|, gi|156718139|ref|NM_001103105.1|, gi|303227940|ref|NM_001194959.1|, gi|134085889|ref|NM_001083415.1|
GO:0043507	positive regulation of JUN kinase activity	7	gi|115495996|ref|NM_001076192.1|, gi|331028564|ref|NM_001191382.1|, gi|122692516|ref|NM_001080246.1|, gi|155372122|ref|NM_001101201.1|, gi|329663887|ref|NM_001205906.1|, gi|329664793|ref|NM_001206275.1|, gi|332205972|ref|NM_001206852.1|
GO:0051338	regulation of transferase activity	68	gi|114052485|ref|NM_001046332.1|, gi|219805057|ref|NM_001143876.1|, gi|289191304|ref|NM_001075250.2|, gi|402692696|ref|NM_001083720.2|, gi|402692823|ref|NM_001046087.2|, gi|58332431|ref|NM_178317.3|, gi|156121268|ref|NM_001102312.1|, gi|300794267|ref|NM_001193215.1|, gi|61889058|ref|NM_174497.3|, gi|115432046|ref|NM_174402.3|, gi|126165291|ref|NM_001081713.1|, gi|402692179|ref|NM_001098958.2|, gi…
GO:0009888	tissue development	117	gi|42733595|ref|NM_203359.1|, gi|114052485|ref|NM_001046332.1|, gi|115494901|ref|NM_001075815.1|, gi|402693413|ref|NM_175801.3|, gi|195539516|ref|NM_001130756.1|, gi|284813545|ref|NM_001014942.2|, gi|329663654|ref|NM_001205876.1|, gi|88319926|ref|NM_174068.2|, gi|156139064|ref|NM_001102373.1|, gi|402745274|ref|NM_001038125.2|, gi|115495844|ref|NM_001075509.1|, gi|31343114|ref|NM_173981.2|, gi|139…
GO:0010628	positive regulation of gene expression	112	gi|27805856|ref|NM_174285.1|, gi|329664847|ref|NM_001206026.1|, gi|31342479|ref|NM_174260.2|, gi|60302692|ref|NM_201606.2|, gi|62177083|ref|NM_001014385.1|, gi|77736142|ref|NM_001034598.1|, gi|77736354|ref|NM_001034705.1|, gi|115432046|ref|NM_174402.3|, gi|115496233|ref|NM_001075742.1|, gi|115497319|ref|NM_001076088.1|, gi|115497581|ref|NM_001075123.1|, gi|118151261|ref|NM_001078095.1|, gi|125630…
GO:0072395	signal transduction involved in cell cycle checkpoint	7	gi|62751408|ref|NM_001015639.1|, gi|115496733|ref|NM_001075693.1|, gi|215422349|ref|NM_001013598.2|, gi|402692082|ref|NM_001034649.2|, gi|402692179|ref|NM_001098958.2|, gi|402744604|ref|NM_001034040.2|, gi|402744835|ref|NM_174115.2|
GO:0048736	appendage development	14	gi|300795806|ref|NM_001192524.1|, gi|42733595|ref|NM_203359.1|, gi|195539516|ref|NM_001130756.1|, gi|329663654|ref|NM_001205876.1|, gi|402743525|ref|NM_001035463.2|, gi|402744196|ref|NM_001034328.2|, gi|88319926|ref|NM_174068.2|, gi|331284186|ref|NM_001206657.1|, gi|115432046|ref|NM_174402.3|, gi|148227521|ref|NM_001098045.1|, gi|148229948|ref|NM_001098158.1|, gi|262073095|ref|NM_001166517.1|, gi…
GO:0006511	ubiquitin-dependent protein catabolic process	33	gi|114051068|ref|NM_001046493.1|, gi|114051811|ref|NM_001046417.1|, gi|125991957|ref|NM_001081587.1|, gi|156120892|ref|NM_001102123.1|, gi|156120980|ref|NM_001102167.1|, gi|157427793|ref|NM_001105333.1|, gi|329112530|ref|NM_001192444.2|, gi|329664041|ref|NM_001206181.1|, gi|402692653|ref|NM_001081714.2|, gi|300796064|ref|NM_001191513.1|, gi|289191304|ref|NM_001075250.2|, gi|31340703|ref|NM_174700…
GO:0045047	protein targeting to ER	9	gi|27807286|ref|NM_174715.1|, gi|62751818|ref|NM_001015533.1|, gi|115497557|ref|NM_001075122.1|, gi|300794033|ref|NM_001191412.1|, gi|371873165|ref|NM_001015548.2|, gi|402691688|ref|NM_001015512.3|, gi|402744265|ref|NM_001098874.2|, gi|402745543|ref|NM_001115083.2|, gi|402746536|ref|NM_001024469.3|
GO:0006917	induction of apoptosis	37	gi|31342589|ref|NM_174209.2|, gi|402744236|ref|NM_001045882.2|, gi|114052363|ref|NM_001046345.1|, gi|31341611|ref|NM_174583.2|, gi|115496751|ref|NM_001076366.1|, gi|402692179|ref|NM_001098958.2|, gi|31340793|ref|NM_174662.2|, gi|31342694|ref|NM_174163.2|, gi|61889058|ref|NM_174497.3|, gi|66792843|ref|NM_001024527.1|, gi|116004066|ref|NM_001076926.1|, gi|154152086|ref|NM_001100356.1|, gi|156120642…
GO:0048545	response to steroid hormone stimulus	31	gi|77736302|ref|NM_001034679.1|, gi|78369271|ref|NM_001035366.1|, gi|300796131|ref|NM_001192284.1|, gi|284813545|ref|NM_001014942.2|, gi|73853761|ref|NM_175784.3|, gi|329664847|ref|NM_001206026.1|, gi|329663654|ref|NM_001205876.1|, gi|28849918|ref|NM_176855.1|, gi|31341709|ref|NM_174544.2|, gi|329664313|ref|NM_001206215.1|, gi|156120712|ref|NM_001102033.1|, gi|77404270|ref|NM_001034036.1|, gi|109…
GO:0032392	DNA geometric change	6	gi|118151079|ref|NM_001077991.1|, gi|281485566|ref|NM_001075837.2|, gi|297307108|ref|NM_001143857.2|, gi|300794188|ref|NM_001192955.1|, gi|300797463|ref|NM_001192605.1|, gi|332309232|ref|NM_001206868.1|
GO:0030336	negative regulation of cell migration	11	gi|31343267|ref|NM_173919.2|, gi|61889058|ref|NM_174497.3|, gi|31343114|ref|NM_173981.2|, gi|31343161|ref|NM_173965.2|, gi|78369397|ref|NM_001035420.1|, gi|125991957|ref|NM_001081587.1|, gi|289191304|ref|NM_001075250.2|, gi|300796092|ref|NM_001192538.1|, gi|300797381|ref|NM_001192601.1|, gi|402692382|ref|NM_001102558.2|, gi|115432046|ref|NM_174402.3|
GO:0097202	activation of cysteine-type endopeptidase activity	12	gi|31340793|ref|NM_174662.2|, gi|31341426|ref|NM_173878.2|, gi|109948280|ref|NR_003096.1|, gi|109948281|ref|NR_003097.1|, gi|118151389|ref|NM_001077900.1|, gi|147904592|ref|NM_001098086.1|, gi|155371936|ref|NM_001101103.1|, gi|157074125|ref|NM_001103305.1|, gi|262073123|ref|NM_001166529.1|, gi|300794750|ref|NM_001192984.1|, gi|402743642|ref|NM_001083491.2|, gi|402744236|ref|NM_001045882.2|
GO:0061448	connective tissue development	21	gi|195539516|ref|NM_001130756.1|, gi|284813545|ref|NM_001014942.2|, gi|156139064|ref|NM_001102373.1|, gi|402745274|ref|NM_001038125.2|, gi|31343114|ref|NM_173981.2|, gi|147904592|ref|NM_001098086.1|, gi|402744503|ref|NM_001076007.2|, gi|402744196|ref|NM_001034328.2|, gi|300796275|ref|NM_001192291.1|, gi|300798523|ref|NM_001192400.1|, gi|402692525|ref|NM_001037484.2|, gi|329663453|ref|NM_001206101…
GO:0006281	DNA repair	49	gi|153792238|ref|NM_001099717.1|, gi|62751617|ref|NM_001015516.1|, gi|77736579|ref|NM_001034801.1|, gi|115495256|ref|NM_001075790.1|, gi|148234762|ref|NM_001098144.1|, gi|164414416|ref|NM_001038061.2|, gi|261490700|ref|NM_001076289.2|, gi|332078452|ref|NM_001206731.1|, gi|402691813|ref|NM_001038107.2|, gi|402744849|ref|NM_001081615.2|, gi|300797463|ref|NM_001192605.1|, gi|402744335|ref|NM_0010757…
GO:0006968	cellular defense response	6	gi|75677539|ref|NM_001033121.1|, gi|115497291|ref|NM_001075634.1|, gi|300796417|ref|NM_001192554.1|, gi|303227940|ref|NM_001194959.1|, gi|402692382|ref|NM_001102558.2|, gi|402745346|ref|NM_001034733.2|
GO:0050896	response to stimulus	647	gi|300796131|ref|NM_001192284.1|, gi|300796850|ref|NM_001191308.1|, gi|31342106|ref|NM_174401.2|, gi|77735802|ref|NM_001034428.1|, gi|114052534|ref|NM_001045898.1|, gi|125991897|ref|NM_001081594.1|, gi|270483765|ref|NM_001076510.2|, gi|300796562|ref|NM_001192305.1|, gi|333108236|ref|NM_176854.2|, gi|28849918|ref|NM_176855.1|, gi|31342880|ref|NM_174082.2|, gi|41386767|ref|NM_174009.1|, gi|15851985…
GO:0051928	positive regulation of calcium ion transport	6	gi|31342479|ref|NM_174260.2|, gi|149944562|ref|NM_174308.2|, gi|282721145|ref|NM_001075896.2|, gi|77404276|ref|NM_001034049.1|, gi|262118294|ref|NM_001166572.1|, gi|41386781|ref|NM_174231.1|
GO:0002696	positive regulation of leukocyte activation	18	gi|115495788|ref|NM_001075142.1|, gi|284813545|ref|NM_001014942.2|, gi|303227940|ref|NM_001194959.1|, gi|219805057|ref|NM_001143876.1|, gi|402743512|ref|NM_001038585.2|, gi|41386791|ref|NM_174287.1|, gi|402692179|ref|NM_001098958.2|, gi|31342694|ref|NM_174163.2|, gi|78365300|ref|NM_001035411.1|, gi|114052485|ref|NM_001046332.1|, gi|115494975|ref|NM_001075397.1|, gi|300793999|ref|NM_001192178.1|, …
GO:0002520	immune system development	59	gi|41386767|ref|NM_174009.1|, gi|281485566|ref|NM_001075837.2|, gi|402744849|ref|NM_001081615.2|, gi|147900687|ref|NM_001098078.1|, gi|139947655|ref|NM_001083689.1|, gi|41386761|ref|NM_174015.1|, gi|31340793|ref|NM_174662.2|, gi|371873165|ref|NM_001015548.2|, gi|134085879|ref|NM_001083387.1|, gi|118151119|ref|NM_001078013.1|, gi|402746020|ref|NM_001099724.2|, gi|148747149|ref|NM_174363.2|, gi|329…
GO:0006338	chromatin remodeling	8	gi|77736579|ref|NM_001034801.1|, gi|115496557|ref|NM_001075712.1|, gi|115496751|ref|NM_001076366.1|, gi|155372116|ref|NM_001101198.1|, gi|300795806|ref|NM_001192524.1|, gi|402744501|ref|NM_001099116.2|, gi|402744630|ref|NM_001099115.2|, gi|402746020|ref|NM_001099724.2|
GO:0042221	response to chemical stimulus	262	gi|300796131|ref|NM_001192284.1|, gi|300796850|ref|NM_001191308.1|, gi|42733595|ref|NM_203359.1|, gi|332635008|ref|NM_001206930.1|, gi|155372128|ref|NM_001101204.1|, gi|329663654|ref|NM_001205876.1|, gi|62460475|ref|NM_001014892.1|, gi|118151389|ref|NM_001077900.1|, gi|221136835|ref|NM_001144077.1|, gi|300794267|ref|NM_001193215.1|, gi|115496751|ref|NM_001076366.1|, gi|155371936|ref|NM_001101103.…
GO:0008156	negative regulation of DNA replication	7	gi|402743665|ref|NM_001105336.2|, gi|329663449|ref|NM_001205589.1|, gi|27805840|ref|NM_174295.1|, gi|30172565|ref|NM_174614.1|, gi|300797463|ref|NM_001192605.1|, gi|329664059|ref|NM_001205416.1|, gi|300797381|ref|NM_001192601.1|
GO:0031331	positive regulation of cellular catabolic process	9	gi|329663555|ref|NM_001205605.1|, gi|31340789|ref|NM_174664.2|, gi|402692110|ref|NM_001033627.2|, gi|402692952|ref|NM_001038165.2|, gi|77404270|ref|NM_001034036.1|, gi|402691703|ref|NM_001102380.2|, gi|402692202|ref|NM_001076063.2|, gi|58332431|ref|NM_178317.3|, gi|139948304|ref|NM_001083754.1|
GO:0001838	embryonic epithelial tube formation	9	gi|329663453|ref|NM_001206101.1|, gi|300797339|ref|NM_001192855.1|, gi|331028564|ref|NM_001191382.1|, gi|115432044|ref|NM_173888.3|, gi|115495996|ref|NM_001076192.1|, gi|229577018|ref|NM_001159818.1|, gi|300794770|ref|NM_001192985.1|, gi|329664879|ref|NM_001206030.1|, gi|329299038|ref|NM_001191483.1|
GO:0031123	RNA 3'-end processing	11	gi|31342422|ref|NM_174284.2|, gi|402745444|ref|NM_001045880.2|, gi|261490673|ref|NM_001101052.2|, gi|330417908|ref|NM_001206481.1|, gi|402743951|ref|NM_174720.3|, gi|402745609|ref|NM_001078106.2|, gi|402765720|ref|NM_001077865.2|, gi|126165291|ref|NM_001081713.1|, gi|155372180|ref|NM_001101231.1|, gi|402744053|ref|NM_001075336.2|, gi|332635008|ref|NM_001206930.1|
GO:0060173	limb development	14	gi|300795806|ref|NM_001192524.1|, gi|42733595|ref|NM_203359.1|, gi|195539516|ref|NM_001130756.1|, gi|329663654|ref|NM_001205876.1|, gi|402743525|ref|NM_001035463.2|, gi|402744196|ref|NM_001034328.2|, gi|88319926|ref|NM_174068.2|, gi|331284186|ref|NM_001206657.1|, gi|115432046|ref|NM_174402.3|, gi|148227521|ref|NM_001098045.1|, gi|148229948|ref|NM_001098158.1|, gi|262073095|ref|NM_001166517.1|, gi…
GO:0046907	intracellular transport	128	gi|300795618|ref|NM_001192259.1|, gi|300798124|ref|NM_001192125.1|, gi|402692819|ref|NM_001034621.2|, gi|157427973|ref|NM_001105424.1|, gi|402691866|ref|NM_001034718.2|, gi|115496751|ref|NM_001076366.1|, gi|402692633|ref|NM_001075446.2|, gi|31340795|ref|NM_174663.2|, gi|329663805|ref|NM_001206152.1|, gi|329663654|ref|NM_001205876.1|, gi|402744324|ref|NM_001046357.2|, gi|402692179|ref|NM_001098958…
GO:0043405	regulation of MAP kinase activity	21	gi|115495996|ref|NM_001076192.1|, gi|331028564|ref|NM_001191382.1|, gi|115497747|ref|NM_001075596.1|, gi|125630654|ref|NM_001081512.1|, gi|157785596|ref|NM_001105613.1|, gi|47564057|ref|NM_001001157.1|, gi|115494975|ref|NM_001075397.1|, gi|282721145|ref|NM_001075896.2|, gi|328751677|ref|NM_001191132.2|, gi|58332431|ref|NM_178317.3|, gi|122692516|ref|NM_001080246.1|, gi|155372122|ref|NM_001101201.…
GO:0000075	cell cycle checkpoint	31	gi|281485566|ref|NM_001075837.2|, gi|371873165|ref|NM_001015548.2|, gi|329663903|ref|NM_001205908.1|, gi|402743665|ref|NM_001105336.2|, gi|62751617|ref|NM_001015516.1|, gi|115495256|ref|NM_001075790.1|, gi|164414416|ref|NM_001038061.2|, gi|300794712|ref|NM_001193238.1|, gi|62751408|ref|NM_001015639.1|, gi|115496733|ref|NM_001075693.1|, gi|215422349|ref|NM_001013598.2|, gi|402692082|ref|NM_0010346…
GO:0002244	hemopoietic progenitor cell differentiation	6	gi|402744849|ref|NM_001081615.2|, gi|77736300|ref|NM_001034678.1|, gi|157427853|ref|NM_001105364.1|, gi|402745146|ref|NM_001038158.2|, gi|148747149|ref|NM_174363.2|, gi|402693413|ref|NM_175801.3|
GO:0022414	reproductive process	122	gi|333108236|ref|NM_176854.2|, gi|31340795|ref|NM_174663.2|, gi|270483765|ref|NM_001076510.2|, gi|329664137|ref|NM_001205937.1|, gi|402692819|ref|NM_001034621.2|, gi|155371996|ref|NM_001101135.1|, gi|164450474|ref|NM_001046305.2|, gi|27805856|ref|NM_174285.1|, gi|28849918|ref|NM_176855.1|, gi|31343019|ref|NM_174021.2|, gi|147904592|ref|NM_001098086.1|, gi|329663654|ref|NM_001205876.1|, gi|1259918…
GO:0042312	regulation of vasodilation	6	gi|31342534|ref|NM_174233.2|, gi|41386781|ref|NM_174231.1|, gi|115432044|ref|NM_173888.3|, gi|289191304|ref|NM_001075250.2|, gi|300795596|ref|NM_001192258.1|, gi|61889058|ref|NM_174497.3|
GO:0006334	nucleosome assembly	6	gi|148229120|ref|NM_001098014.1|, gi|115496897|ref|NM_001076487.1|, gi|126165295|ref|NM_001081742.1|, gi|329664643|ref|NM_001205745.1|, gi|402744630|ref|NM_001099115.2|, gi|402746020|ref|NM_001099724.2|
GO:0051052	regulation of DNA metabolic process	26	gi|153792238|ref|NM_001099717.1|, gi|402743665|ref|NM_001105336.2|, gi|31342694|ref|NM_174163.2|, gi|114052485|ref|NM_001046332.1|, gi|115497065|ref|NM_001075289.1|, gi|116003914|ref|NM_001076849.1|, gi|347446670|ref|NM_001244612.1|, gi|62751617|ref|NM_001015516.1|, gi|77736579|ref|NM_001034801.1|, gi|115495256|ref|NM_001075790.1|, gi|148234762|ref|NM_001098144.1|, gi|164414416|ref|NM_001038061.2…
GO:0008217	regulation of blood pressure	13	gi|28849918|ref|NM_176855.1|, gi|61889058|ref|NM_174497.3|, gi|77404270|ref|NM_001034036.1|, gi|31342534|ref|NM_174233.2|, gi|41386781|ref|NM_174231.1|, gi|333108236|ref|NM_176854.2|, gi|41386767|ref|NM_174009.1|, gi|77404276|ref|NM_001034049.1|, gi|109948280|ref|NR_003096.1|, gi|109948281|ref|NR_003097.1|, gi|114052534|ref|NM_001045898.1|, gi|116003818|ref|NM_001076798.1|, gi|329112594|ref|NM_00…
GO:0006366	transcription from RNA polymerase II promoter	127	gi|27805856|ref|NM_174285.1|, gi|329664847|ref|NM_001206026.1|, gi|300794770|ref|NM_001192985.1|, gi|300795560|ref|NM_001193024.1|, gi|329664313|ref|NM_001206215.1|, gi|93205067|ref|NM_001001161.2|, gi|31342422|ref|NM_174284.2|, gi|126165291|ref|NM_001081713.1|, gi|155372180|ref|NM_001101231.1|, gi|330417908|ref|NM_001206481.1|, gi|402744053|ref|NM_001075336.2|, gi|402745444|ref|NM_001045880.2|, …
GO:0071704	organic substance metabolic process	112	gi|31342139|ref|NM_174387.2|, gi|329663499|ref|NM_001205853.1|, gi|402745862|ref|NM_001035032.2|, gi|50872128|ref|NM_001002882.1|, gi|77736589|ref|NM_001034808.1|, gi|116004170|ref|NM_001076979.1|, gi|402744835|ref|NM_174115.2|, gi|329664455|ref|NM_001206233.1|, gi|47564071|ref|NM_001001163.1|, gi|332308969|ref|NM_001206877.1|, gi|402743642|ref|NM_001083491.2|, gi|45430040|ref|NM_205809.1|, gi|11…
GO:0090092	regulation of transmembrane receptor protein serine/threonine kinase signaling pathway	9	gi|70778751|ref|NM_001025344.1|, gi|115497309|ref|NM_001076089.1|, gi|402692819|ref|NM_001034621.2|, gi|77736300|ref|NM_001034678.1|, gi|402743525|ref|NM_001035463.2|, gi|148747149|ref|NM_174363.2|, gi|329663453|ref|NM_001206101.1|, gi|402693413|ref|NM_175801.3|, gi|156718111|ref|NM_001103091.1|
GO:0031397	negative regulation of protein ubiquitination	12	gi|300796064|ref|NM_001191513.1|, gi|78042582|ref|NM_001034579.2|, gi|115497569|ref|NM_001075576.1|, gi|125991897|ref|NM_001081594.1|, gi|300797381|ref|NM_001192601.1|, gi|331028513|ref|NM_001191433.1|, gi|402745732|ref|NM_001035504.2|, gi|62751408|ref|NM_001015639.1|, gi|115496733|ref|NM_001075693.1|, gi|215422349|ref|NM_001013598.2|, gi|402692082|ref|NM_001034649.2|, gi|402744604|ref|NM_0010340…
GO:0048232	male gamete generation	31	gi|31340795|ref|NM_174663.2|, gi|402691620|ref|NM_174585.3|, gi|77736354|ref|NM_001034705.1|, gi|156121218|ref|NM_001102287.1|, gi|157427853|ref|NM_001105364.1|, gi|329664813|ref|NM_001205766.1|, gi|332164744|ref|NM_001206782.1|, gi|31340789|ref|NM_174664.2|, gi|31341486|ref|NM_174631.2|, gi|31342205|ref|NM_174365.2|, gi|115495588|ref|NM_001075558.1|, gi|115496233|ref|NM_001075742.1|, gi|11549774…
GO:0034284	response to monosaccharide stimulus	13	gi|31341280|ref|NM_176632.2|, gi|31343114|ref|NM_173981.2|, gi|114052485|ref|NM_001046332.1|, gi|148229948|ref|NM_001098158.1|, gi|157074091|ref|NM_001103288.1|, gi|262073123|ref|NM_001166529.1|, gi|300795806|ref|NM_001192524.1|, gi|300797339|ref|NM_001192855.1|, gi|402745037|ref|NM_001033611.2|, gi|155372040|ref|NM_001101158.1|, gi|329664101|ref|NM_001205677.1|, gi|402691620|ref|NM_174585.3|, gi…
GO:0046486	glycerolipid metabolic process	27	gi|77735382|ref|NM_001034216.1|, gi|77735720|ref|NM_001034383.1|, gi|116004436|ref|NM_001077109.1|, gi|62751908|ref|NM_001015563.1|, gi|115496629|ref|NM_001076022.1|, gi|125991877|ref|NM_001081605.1|, gi|156121034|ref|NM_001102194.1|, gi|164451502|ref|NM_174468.3|, gi|164518947|ref|NM_001075847.2|, gi|330688456|ref|NM_001206512.1|, gi|402691703|ref|NM_001102380.2|, gi|402692202|ref|NM_001076063.2…
GO:0009166	nucleotide catabolic process	67	gi|451958162|ref|NM_174002.3|, gi|402691892|ref|NM_001098976.2|, gi|229577018|ref|NM_001159818.1|, gi|31342616|ref|NM_174194.2|, gi|115432043|ref|NM_174450.3|, gi|115495144|ref|NM_001075974.1|, gi|115497747|ref|NM_001075596.1|, gi|136256112|ref|NM_001083408.2|, gi|147905445|ref|NM_001098130.1|, gi|300794800|ref|NM_001191451.1|, gi|332078456|ref|NM_001206733.1|, gi|402691662|ref|NM_001046600.2|, g…
GO:0009314	response to radiation	40	gi|27807518|ref|NM_174786.1|, gi|300793646|ref|NM_001192160.1|, gi|300794916|ref|NM_001192224.1|, gi|73853779|ref|NM_001025349.2|, gi|402692179|ref|NM_001098958.2|, gi|156121350|ref|NM_001102354.1|, gi|402692952|ref|NM_001038165.2|, gi|402744849|ref|NM_001081615.2|, gi|77735846|ref|NM_001034450.1|, gi|77736488|ref|NM_001034772.1|, gi|297307108|ref|NM_001143857.2|, gi|329663903|ref|NM_001205908.1|…
GO:0034329	cell junction assembly	15	gi|31342616|ref|NM_174194.2|, gi|402692451|ref|NM_001081624.2|, gi|300798057|ref|NM_001191354.1|, gi|31343267|ref|NM_173919.2|, gi|289191304|ref|NM_001075250.2|, gi|78369271|ref|NM_001035366.1|, gi|125991871|ref|NM_001081596.1|, gi|158341671|ref|NM_001109981.1|, gi|329663664|ref|NM_001046247.2|, gi|115497709|ref|NM_001076123.1|, gi|347300305|ref|NM_001191501.1|, gi|402692896|ref|NM_174095.5|, gi|…
GO:0001570	vasculogenesis	8	gi|157427973|ref|NM_001105424.1|, gi|289191304|ref|NM_001075250.2|, gi|300794770|ref|NM_001192985.1|, gi|300795967|ref|NM_001192020.1|, gi|402743564|ref|NM_001075225.2|, gi|282721145|ref|NM_001075896.2|, gi|41386767|ref|NM_174009.1|, gi|115432044|ref|NM_173888.3|
GO:0046209	nitric oxide metabolic process	6	gi|78369373|ref|NM_001035390.1|, gi|125630696|ref|NM_001081534.1|, gi|300795596|ref|NM_001192258.1|, gi|41386767|ref|NM_174009.1|, gi|300794918|ref|NM_001192736.1|, gi|77404276|ref|NM_001034049.1|
GO:0042311	vasodilation	10	gi|41386781|ref|NM_174231.1|, gi|31342534|ref|NM_174233.2|, gi|77404276|ref|NM_001034049.1|, gi|78042582|ref|NM_001034579.2|, gi|451958162|ref|NM_174002.3|, gi|61889058|ref|NM_174497.3|, gi|115497747|ref|NM_001075596.1|, gi|115432044|ref|NM_173888.3|, gi|289191304|ref|NM_001075250.2|, gi|300795596|ref|NM_001192258.1|
GO:0022402	cell cycle process	104	gi|402744335|ref|NM_001075797.2|, gi|282721145|ref|NM_001075896.2|, gi|42733595|ref|NM_203359.1|, gi|402693387|ref|NM_001046549.2|, gi|452404226|ref|NM_001076819.2|, gi|83035108|ref|NM_001037620.1|, gi|300796064|ref|NM_001191513.1|, gi|329663654|ref|NM_001205876.1|, gi|31342479|ref|NM_174260.2|, gi|300795560|ref|NM_001193024.1|, gi|300796131|ref|NM_001192284.1|, gi|125991895|ref|NM_001081617.1|, …
GO:0033365	protein localization to organelle	50	gi|402692819|ref|NM_001034621.2|, gi|402691993|ref|NM_001075334.2|, gi|329663654|ref|NM_001205876.1|, gi|402744324|ref|NM_001046357.2|, gi|402692179|ref|NM_001098958.2|, gi|149642692|ref|NM_001098987.1|, gi|274317530|ref|NM_001114192.2|, gi|329663449|ref|NM_001205589.1|, gi|31342589|ref|NM_174209.2|, gi|114051811|ref|NM_001046417.1|, gi|83035108|ref|NM_001037620.1|, gi|115497569|ref|NM_001075576.…
GO:0043039	tRNA aminoacylation	9	gi|156120538|ref|NM_001101945.1|, gi|343183369|ref|NM_001243320.1|, gi|402691838|ref|NM_001034356.2|, gi|156523095|ref|NM_001102492.1|, gi|115495860|ref|NM_001075878.1|, gi|84000114|ref|NM_001038073.1|, gi|402744482|ref|NM_001075813.2|, gi|402745083|ref|NM_001098088.2|, gi|114052447|ref|NM_001046336.1|
GO:0071496	cellular response to external stimulus	30	gi|331284132|ref|NM_001206637.1|, gi|31342847|ref|NM_174099.2|, gi|158341671|ref|NM_001109981.1|, gi|402692179|ref|NM_001098958.2|, gi|300796195|ref|NM_001192287.1|, gi|31340789|ref|NM_174664.2|, gi|402692110|ref|NM_001033627.2|, gi|402692952|ref|NM_001038165.2|, gi|118150783|ref|NM_001077834.1|, gi|284813545|ref|NM_001014942.2|, gi|300793844|ref|NM_001192682.1|, gi|329299038|ref|NM_001191483.1|,…
GO:0030850	prostate gland development	6	gi|284813545|ref|NM_001014942.2|, gi|329664847|ref|NM_001206026.1|, gi|73853779|ref|NM_001025349.2|, gi|195539516|ref|NM_001130756.1|, gi|347446670|ref|NM_001244612.1|, gi|402692417|ref|NM_001078026.2|
GO:0032388	positive regulation of intracellular transport	10	gi|329663654|ref|NM_001205876.1|, gi|402744324|ref|NM_001046357.2|, gi|402691620|ref|NM_174585.3|, gi|402692088|ref|NM_001076923.2|, gi|402692819|ref|NM_001034621.2|, gi|156121034|ref|NM_001102194.1|, gi|31342589|ref|NM_174209.2|, gi|114052485|ref|NM_001046332.1|, gi|115497569|ref|NM_001075576.1|, gi|329664475|ref|NM_001205468.1|
GO:0001974	blood vessel remodeling	6	gi|31343267|ref|NM_173919.2|, gi|41386704|ref|NM_174748.1|, gi|78042582|ref|NM_001034579.2|, gi|303227940|ref|NM_001194959.1|, gi|402692970|ref|NM_001024689.3|, gi|402744922|ref|NM_178318.4|
GO:0050890	cognition	14	gi|154152084|ref|NM_001100340.1|, gi|156120712|ref|NM_001102033.1|, gi|300797440|ref|NM_001192348.1|, gi|28849918|ref|NM_176855.1|, gi|41386791|ref|NM_174287.1|, gi|47564057|ref|NM_001001157.1|, gi|115497265|ref|NM_001075269.1|, gi|147905445|ref|NM_001098130.1|, gi|164451502|ref|NM_174468.3|, gi|402743564|ref|NM_001075225.2|, gi|31340795|ref|NM_174663.2|, gi|155371936|ref|NM_001101103.1|, gi|1577…
GO:0080090	regulation of primary metabolic process	421	gi|27805856|ref|NM_174285.1|, gi|329664847|ref|NM_001206026.1|, gi|31342479|ref|NM_174260.2|, gi|60302692|ref|NM_201606.2|, gi|62177083|ref|NM_001014385.1|, gi|77736142|ref|NM_001034598.1|, gi|77736354|ref|NM_001034705.1|, gi|115432046|ref|NM_174402.3|, gi|115496233|ref|NM_001075742.1|, gi|115497319|ref|NM_001076088.1|, gi|115497581|ref|NM_001075123.1|, gi|118151261|ref|NM_001078095.1|, gi|125630…
GO:0009607	response to biotic stimulus	50	gi|332635008|ref|NM_001206930.1|, gi|118151389|ref|NM_001077900.1|, gi|402744889|ref|NM_001075696.2|, gi|31342694|ref|NM_174163.2|, gi|112181316|ref|NM_001015571.2|, gi|402743818|ref|NM_001103296.2|, gi|402745409|ref|NM_001040591.2|, gi|31340702|ref|NM_174699.2|, gi|31343019|ref|NM_174021.2|, gi|118150855|ref|NM_001077870.1|, gi|402692110|ref|NM_001033627.2|, gi|116004116|ref|NM_001076947.1|, gi|…
GO:0030032	lamellipodium assembly	8	gi|31343267|ref|NM_173919.2|, gi|31342694|ref|NM_174163.2|, gi|300797688|ref|NM_001191336.1|, gi|115497129|ref|NM_001076072.1|, gi|125630644|ref|NM_001081511.1|, gi|300797039|ref|NM_001192073.1|, gi|300798338|ref|NM_001192903.1|, gi|402745770|ref|NM_176648.4|
GO:0007160	cell-matrix adhesion	12	gi|300798057|ref|NM_001191354.1|, gi|31343267|ref|NM_173919.2|, gi|289191304|ref|NM_001075250.2|, gi|41386767|ref|NM_174009.1|, gi|115495612|ref|NM_001076157.1|, gi|31342694|ref|NM_174163.2|, gi|31342880|ref|NM_174082.2|, gi|155372034|ref|NM_001101155.1|, gi|157427853|ref|NM_001105364.1|, gi|158341671|ref|NM_001109981.1|, gi|300798534|ref|NM_001191377.1|, gi|402691804|ref|NM_001101839.2|
GO:0031329	regulation of cellular catabolic process	52	gi|329663555|ref|NM_001205605.1|, gi|77404270|ref|NM_001034036.1|, gi|451958162|ref|NM_174002.3|, gi|300796064|ref|NM_001191513.1|, gi|300796195|ref|NM_001192287.1|, gi|289191304|ref|NM_001075250.2|, gi|31340789|ref|NM_174664.2|, gi|402692110|ref|NM_001033627.2|, gi|402692952|ref|NM_001038165.2|, gi|229577018|ref|NM_001159818.1|, gi|31342616|ref|NM_174194.2|, gi|115432043|ref|NM_174450.3|, gi|115…
GO:0009890	negative regulation of biosynthetic process	89	gi|31342479|ref|NM_174260.2|, gi|77736342|ref|NM_001034699.1|, gi|118150783|ref|NM_001077834.1|, gi|118150921|ref|NM_001077911.1|, gi|148228870|ref|NM_001098117.1|, gi|155372116|ref|NM_001101198.1|, gi|164414416|ref|NM_001038061.2|, gi|300795560|ref|NM_001193024.1|, gi|300795806|ref|NM_001192524.1|, gi|300797292|ref|NM_001192597.1|, gi|300798422|ref|NM_001192907.1|, gi|300798629|ref|NM_001191138.…
GO:0060048	cardiac muscle contraction	6	gi|115497747|ref|NM_001075596.1|, gi|31341280|ref|NM_176632.2|, gi|114052473|ref|NM_001046333.1|, gi|148229948|ref|NM_001098158.1|, gi|61889058|ref|NM_174497.3|, gi|77404276|ref|NM_001034049.1|
GO:0043066	negative regulation of apoptotic process	64	gi|115496751|ref|NM_001076366.1|, gi|115432044|ref|NM_173888.3|, gi|347446670|ref|NM_001244612.1|, gi|402692179|ref|NM_001098958.2|, gi|77736306|ref|NM_001034681.1|, gi|284813545|ref|NM_001014942.2|, gi|84000252|ref|NM_001038143.1|, gi|156121350|ref|NM_001102354.1|, gi|156718139|ref|NM_001103105.1|, gi|402743564|ref|NM_001075225.2|, gi|402744849|ref|NM_001081615.2|, gi|27805898|ref|NM_174330.1|, …
GO:0030098	lymphocyte differentiation	23	gi|147900687|ref|NM_001098078.1|, gi|41386761|ref|NM_174015.1|, gi|31340793|ref|NM_174662.2|, gi|371873165|ref|NM_001015548.2|, gi|402744849|ref|NM_001081615.2|, gi|115495788|ref|NM_001075142.1|, gi|284813545|ref|NM_001014942.2|, gi|303227940|ref|NM_001194959.1|, gi|219805057|ref|NM_001143876.1|, gi|402743512|ref|NM_001038585.2|, gi|148747149|ref|NM_174363.2|, gi|147899034|ref|NM_001098116.1|, gi…
GO:0009119	ribonucleoside metabolic process	63	gi|229577018|ref|NM_001159818.1|, gi|31342616|ref|NM_174194.2|, gi|115432043|ref|NM_174450.3|, gi|115495144|ref|NM_001075974.1|, gi|115497747|ref|NM_001075596.1|, gi|136256112|ref|NM_001083408.2|, gi|147905445|ref|NM_001098130.1|, gi|300794800|ref|NM_001191451.1|, gi|332078456|ref|NM_001206733.1|, gi|402691662|ref|NM_001046600.2|, gi|402692483|ref|NM_001080232.2|, gi|402692497|ref|NM_001034707.2|…
GO:0042330	taxis	47	gi|31341768|ref|NM_174521.2|, gi|77735832|ref|NM_001034439.1|, gi|115497435|ref|NM_001075253.1|, gi|31342632|ref|NM_174187.2|, gi|115494927|ref|NM_001075854.1|, gi|139947655|ref|NM_001083689.1|, gi|303227940|ref|NM_001194959.1|, gi|31343267|ref|NM_173919.2|, gi|27805856|ref|NM_174285.1|, gi|31342436|ref|NM_174280.2|, gi|31342694|ref|NM_174163.2|, gi|31343541|ref|NM_175789.2|, gi|47564071|ref|NM_0…
GO:0007613	memory	6	gi|154152084|ref|NM_001100340.1|, gi|156120712|ref|NM_001102033.1|, gi|300797440|ref|NM_001192348.1|, gi|28849918|ref|NM_176855.1|, gi|41386791|ref|NM_174287.1|, gi|47564057|ref|NM_001001157.1|
GO:0023057	negative regulation of signaling	53	gi|31340780|ref|NM_174669.2|, gi|402743525|ref|NM_001035463.2|, gi|115494975|ref|NM_001075397.1|, gi|402692819|ref|NM_001034621.2|, gi|347446670|ref|NM_001244612.1|, gi|115432043|ref|NM_174450.3|, gi|115497747|ref|NM_001075596.1|, gi|300795369|ref|NM_001192758.1|, gi|402691662|ref|NM_001046600.2|, gi|402692483|ref|NM_001080232.2|, gi|402692497|ref|NM_001034707.2|, gi|402745748|ref|NM_001077973.2|…
GO:0071375	cellular response to peptide hormone stimulus	32	gi|300797688|ref|NM_001191336.1|, gi|31342538|ref|NM_174230.2|, gi|329112594|ref|NM_001192414.1|, gi|402691620|ref|NM_174585.3|, gi|41386791|ref|NM_174287.1|, gi|78369373|ref|NM_001035390.1|, gi|115494975|ref|NM_001075397.1|, gi|77736426|ref|NM_001034741.1|, gi|41386724|ref|NM_176608.1|, gi|289191304|ref|NM_001075250.2|, gi|28603815|ref|NM_176676.1|, gi|78365300|ref|NM_001035411.1|, gi|115497291|…
GO:0040012	regulation of locomotion	43	gi|31343267|ref|NM_173919.2|, gi|61889058|ref|NM_174497.3|, gi|303227940|ref|NM_001194959.1|, gi|31343114|ref|NM_173981.2|, gi|31343161|ref|NM_173965.2|, gi|78369397|ref|NM_001035420.1|, gi|125991957|ref|NM_001081587.1|, gi|289191304|ref|NM_001075250.2|, gi|300796092|ref|NM_001192538.1|, gi|300797381|ref|NM_001192601.1|, gi|402692382|ref|NM_001102558.2|, gi|31341768|ref|NM_174521.2|, gi|118150833…
GO:0008610	lipid biosynthetic process	49	gi|77735382|ref|NM_001034216.1|, gi|77735720|ref|NM_001034383.1|, gi|116004436|ref|NM_001077109.1|, gi|62751908|ref|NM_001015563.1|, gi|115496721|ref|NM_001075152.1|, gi|149642714|ref|NM_001098951.1|, gi|270483765|ref|NM_001076510.2|, gi|300798067|ref|NM_001192634.1|, gi|402692117|ref|NM_001075280.2|, gi|115496629|ref|NM_001076022.1|, gi|156120370|ref|NM_001101861.1|, gi|27805856|ref|NM_174285.1|…
GO:0008285	negative regulation of cell proliferation	45	gi|402743525|ref|NM_001035463.2|, gi|329663654|ref|NM_001205876.1|, gi|78369271|ref|NM_001035366.1|, gi|300796602|ref|NM_001193075.1|, gi|77736300|ref|NM_001034678.1|, gi|126722792|ref|NM_001082445.1|, gi|42733595|ref|NM_203359.1|, gi|115432046|ref|NM_174402.3|, gi|118151389|ref|NM_001077900.1|, gi|402692488|ref|NM_175816.3|, gi|300795967|ref|NM_001192020.1|, gi|31340780|ref|NM_174669.2|, gi|3134…
GO:0007010	cytoskeleton organization	87	gi|156121080|ref|NM_001102217.1|, gi|452404226|ref|NM_001076819.2|, gi|78369397|ref|NM_001035420.1|, gi|402746795|ref|NM_001099729.2|, gi|31340795|ref|NM_174663.2|, gi|300795618|ref|NM_001192259.1|, gi|42733595|ref|NM_203359.1|, gi|402693387|ref|NM_001046549.2|, gi|329663813|ref|NM_001206153.1|, gi|125991895|ref|NM_001081617.1|, gi|31341768|ref|NM_174521.2|, gi|402693446|ref|NM_001025320.2|, gi|1…
GO:0043297	apical junction assembly	6	gi|31342616|ref|NM_174194.2|, gi|115497709|ref|NM_001076123.1|, gi|347300305|ref|NM_001191501.1|, gi|402692896|ref|NM_174095.5|, gi|78369271|ref|NM_001035366.1|, gi|402691620|ref|NM_174585.3|
GO:0009056	catabolic process	190	gi|77735802|ref|NM_001034428.1|, gi|125630694|ref|NM_001081528.1|, gi|31342139|ref|NM_174387.2|, gi|329663499|ref|NM_001205853.1|, gi|77736390|ref|NM_001034723.1|, gi|402745422|ref|NM_001035033.2|, gi|114051068|ref|NM_001046493.1|, gi|114051811|ref|NM_001046417.1|, gi|125991957|ref|NM_001081587.1|, gi|156120892|ref|NM_001102123.1|, gi|156120980|ref|NM_001102167.1|, gi|157427793|ref|NM_001105333.1…
GO:0048259	regulation of receptor-mediated endocytosis	6	gi|156523169|ref|NM_001102529.1|, gi|156121034|ref|NM_001102194.1|, gi|402693109|ref|NM_001076840.2|, gi|31342694|ref|NM_174163.2|, gi|402691703|ref|NM_001102380.2|, gi|164451502|ref|NM_174468.3|
GO:0010605	negative regulation of macromolecule metabolic process	125	gi|31342479|ref|NM_174260.2|, gi|77736342|ref|NM_001034699.1|, gi|118150783|ref|NM_001077834.1|, gi|118150921|ref|NM_001077911.1|, gi|148228870|ref|NM_001098117.1|, gi|155372116|ref|NM_001101198.1|, gi|164414416|ref|NM_001038061.2|, gi|300795560|ref|NM_001193024.1|, gi|300795806|ref|NM_001192524.1|, gi|300797292|ref|NM_001192597.1|, gi|300798422|ref|NM_001192907.1|, gi|300798629|ref|NM_001191138.…
GO:0016236	macroautophagy	6	gi|300796195|ref|NM_001192287.1|, gi|31340789|ref|NM_174664.2|, gi|402692110|ref|NM_001033627.2|, gi|402692952|ref|NM_001038165.2|, gi|78042582|ref|NM_001034579.2|, gi|147902150|ref|NM_001034706.2|
GO:0050801	ion homeostasis	64	gi|31342479|ref|NM_174260.2|, gi|149944562|ref|NM_174308.2|, gi|115496751|ref|NM_001076366.1|, gi|157427853|ref|NM_001105364.1|, gi|270483765|ref|NM_001076510.2|, gi|47564057|ref|NM_001001157.1|, gi|31340703|ref|NM_174700.2|, gi|118151031|ref|NM_001077970.1|, gi|155371936|ref|NM_001101103.1|, gi|329664117|ref|NM_001205679.1|, gi|42733595|ref|NM_203359.1|, gi|147904592|ref|NM_001098086.1|, gi|2848…
GO:0009062	fatty acid catabolic process	6	gi|77404270|ref|NM_001034036.1|, gi|225690629|ref|NM_001075682.2|, gi|157073993|ref|NM_001103236.1|, gi|402692241|ref|NM_001075893.2|, gi|77736390|ref|NM_001034723.1|, gi|402746970|ref|NM_001046396.2|
GO:0045598	regulation of fat cell differentiation	8	gi|27805856|ref|NM_174285.1|, gi|109948280|ref|NR_003096.1|, gi|109948281|ref|NR_003097.1|, gi|115497319|ref|NM_001076088.1|, gi|329664281|ref|NM_001206211.1|, gi|58332431|ref|NM_178317.3|, gi|402692819|ref|NM_001034621.2|, gi|77736300|ref|NM_001034678.1|
GO:0010506	regulation of autophagy	6	gi|300796195|ref|NM_001192287.1|, gi|31340789|ref|NM_174664.2|, gi|402692110|ref|NM_001033627.2|, gi|402692952|ref|NM_001038165.2|, gi|329663555|ref|NM_001205605.1|, gi|156121286|ref|NM_001102321.1|
GO:0006613	cotranslational protein targeting to membrane	9	gi|27807286|ref|NM_174715.1|, gi|62751818|ref|NM_001015533.1|, gi|115497557|ref|NM_001075122.1|, gi|300794033|ref|NM_001191412.1|, gi|371873165|ref|NM_001015548.2|, gi|402691688|ref|NM_001015512.3|, gi|402744265|ref|NM_001098874.2|, gi|402745543|ref|NM_001115083.2|, gi|402746536|ref|NM_001024469.3|
GO:0008406	gonad development	18	gi|62177083|ref|NM_001014385.1|, gi|125991889|ref|NM_001081614.1|, gi|300798151|ref|NM_001192894.1|, gi|155371890|ref|NM_001101080.1|, gi|402693158|ref|NM_001034262.2|, gi|78369271|ref|NM_001035366.1|, gi|148747149|ref|NM_174363.2|, gi|156121218|ref|NM_001102287.1|, gi|329664847|ref|NM_001206026.1|, gi|402693413|ref|NM_175801.3|, gi|31342205|ref|NM_174365.2|, gi|115495844|ref|NM_001075509.1|, gi|…
GO:0010638	positive regulation of organelle organization	21	gi|402744335|ref|NM_001075797.2|, gi|282721145|ref|NM_001075896.2|, gi|329663839|ref|NM_001205397.1|, gi|31341768|ref|NM_174521.2|, gi|402744835|ref|NM_174115.2|, gi|164448557|ref|NM_181813.2|, gi|300795025|ref|NM_001192485.1|, gi|73853761|ref|NM_175784.3|, gi|115496751|ref|NM_001076366.1|, gi|402692633|ref|NM_001075446.2|, gi|156523129|ref|NM_001102509.1|, gi|402692863|ref|NM_001034812.2|, gi|31…
GO:0002376	immune system process	177	gi|300796131|ref|NM_001192284.1|, gi|300796850|ref|NM_001191308.1|, gi|300797688|ref|NM_001191336.1|, gi|41386767|ref|NM_174009.1|, gi|31341768|ref|NM_174521.2|, gi|77735832|ref|NM_001034439.1|, gi|115497435|ref|NM_001075253.1|, gi|31342632|ref|NM_174187.2|, gi|27805856|ref|NM_174285.1|, gi|31343019|ref|NM_174021.2|, gi|115497065|ref|NM_001075289.1|, gi|122692338|ref|NM_001080371.1|, gi|139948214…
GO:0061097	regulation of protein tyrosine kinase activity	7	gi|61889058|ref|NM_174497.3|, gi|329664741|ref|NM_001206013.1|, gi|118150833|ref|NM_001077859.1|, gi|300793844|ref|NM_001192682.1|, gi|115495944|ref|NM_001076241.1|, gi|156718139|ref|NM_001103105.1|, gi|331028564|ref|NM_001191382.1|
GO:0031281	positive regulation of cyclase activity	6	gi|402745360|ref|NM_174472.4|, gi|27807518|ref|NM_174786.1|, gi|41386781|ref|NM_174231.1|, gi|41386791|ref|NM_174287.1|, gi|149944562|ref|NM_174308.2|, gi|402743564|ref|NM_001075225.2|
GO:0060341	regulation of cellular localization	58	gi|118150885|ref|NM_001077889.1|, gi|41386767|ref|NM_174009.1|, gi|61888891|ref|NM_001013606.1|, gi|62751971|ref|NM_001015552.1|, gi|136256312|ref|NM_174448.3|, gi|157074091|ref|NM_001103288.1|, gi|300795806|ref|NM_001192524.1|, gi|300796497|ref|NM_001192046.1|, gi|402691620|ref|NM_174585.3|, gi|300794267|ref|NM_001193215.1|, gi|300795967|ref|NM_001192020.1|, gi|300796602|ref|NM_001193075.1|, gi|…
GO:0051240	positive regulation of multicellular organismal process	44	gi|116003818|ref|NM_001076798.1|, gi|34147166|ref|NM_183081.1|, gi|41386759|ref|NM_174008.1|, gi|73661171|ref|NM_001031852.1|, gi|118151119|ref|NM_001078013.1|, gi|284813545|ref|NM_001014942.2|, gi|303227940|ref|NM_001194959.1|, gi|41386767|ref|NM_174009.1|, gi|42733595|ref|NM_203359.1|, gi|134085416|ref|NM_001013401.2|, gi|41386781|ref|NM_174231.1|, gi|402744196|ref|NM_001034328.2|, gi|300794267…
GO:0051439	regulation of ubiquitin-protein ligase activity involved in mitotic cell cycle	7	gi|300796064|ref|NM_001191513.1|, gi|62751408|ref|NM_001015639.1|, gi|115496733|ref|NM_001075693.1|, gi|215422349|ref|NM_001013598.2|, gi|402692082|ref|NM_001034649.2|, gi|402692094|ref|NM_001034781.2|, gi|402744604|ref|NM_001034040.2|
GO:0030814	regulation of cAMP metabolic process	11	gi|402745360|ref|NM_174472.4|, gi|31342538|ref|NM_174230.2|, gi|115432044|ref|NM_173888.3|, gi|329664151|ref|NM_001205939.1|, gi|333108236|ref|NM_176854.2|, gi|31342106|ref|NM_174401.2|, gi|149944562|ref|NM_174308.2|, gi|300796427|ref|NM_001191287.1|, gi|41386781|ref|NM_174231.1|, gi|41386791|ref|NM_174287.1|, gi|402743564|ref|NM_001075225.2|
GO:0051056	regulation of small GTPase mediated signal transduction	34	gi|62752830|ref|NM_001015601.1|, gi|114050874|ref|NM_001046455.1|, gi|114052485|ref|NM_001046332.1|, gi|125630682|ref|NM_001081530.1|, gi|156523145|ref|NM_001102517.1|, gi|157954060|ref|NM_001109795.1|, gi|300794787|ref|NM_001192730.1|, gi|300794800|ref|NM_001191451.1|, gi|332078456|ref|NM_001206733.1|, gi|402745360|ref|NM_174472.4|, gi|31342694|ref|NM_174163.2|, gi|300796092|ref|NM_001192538.1|,…
GO:0006605	protein targeting	50	gi|402692819|ref|NM_001034621.2|, gi|329663654|ref|NM_001205876.1|, gi|402744324|ref|NM_001046357.2|, gi|402692179|ref|NM_001098958.2|, gi|402691620|ref|NM_174585.3|, gi|402692088|ref|NM_001076923.2|, gi|402692354|ref|NM_001110089.2|, gi|300795658|ref|NM_001192261.1|, gi|149642692|ref|NM_001098987.1|, gi|274317530|ref|NM_001114192.2|, gi|31342589|ref|NM_174209.2|, gi|114051811|ref|NM_001046417.1|…
GO:0032872	regulation of stress-activated MAPK cascade	11	gi|115495996|ref|NM_001076192.1|, gi|331028564|ref|NM_001191382.1|, gi|122692516|ref|NM_001080246.1|, gi|155372122|ref|NM_001101201.1|, gi|329663887|ref|NM_001205906.1|, gi|329664793|ref|NM_001206275.1|, gi|332205972|ref|NM_001206852.1|, gi|114052485|ref|NM_001046332.1|, gi|31340795|ref|NM_174663.2|, gi|402691722|ref|NM_173989.3|, gi|347446670|ref|NM_001244612.1|
GO:0048878	chemical homeostasis	85	gi|31342479|ref|NM_174260.2|, gi|149944562|ref|NM_174308.2|, gi|61657915|ref|NM_001012999.2|, gi|93205067|ref|NM_001001161.2|, gi|109948280|ref|NR_003096.1|, gi|109948281|ref|NR_003097.1|, gi|121583851|ref|NM_001046053.2|, gi|157074091|ref|NM_001103288.1|, gi|300795806|ref|NM_001192524.1|, gi|300796497|ref|NM_001192046.1|, gi|329663555|ref|NM_001205605.1|, gi|371873165|ref|NM_001015548.2|, gi|115…
GO:0070085	glycosylation	19	gi|50872128|ref|NM_001002882.1|, gi|77736589|ref|NM_001034808.1|, gi|116004170|ref|NM_001076979.1|, gi|402744835|ref|NM_174115.2|, gi|329664455|ref|NM_001206233.1|, gi|47564071|ref|NM_001001163.1|, gi|332308969|ref|NM_001206877.1|, gi|45430040|ref|NM_205809.1|, gi|116004148|ref|NM_001076963.1|, gi|118151395|ref|NM_001077926.1|, gi|125991753|ref|NM_001002883.2|, gi|134085784|ref|NM_001083372.1|, g…
GO:0048515	spermatid differentiation	7	gi|31340795|ref|NM_174663.2|, gi|402691620|ref|NM_174585.3|, gi|77736354|ref|NM_001034705.1|, gi|156121218|ref|NM_001102287.1|, gi|157427853|ref|NM_001105364.1|, gi|329664813|ref|NM_001205766.1|, gi|332164744|ref|NM_001206782.1|
GO:0072413	signal transduction involved in mitotic cell cycle checkpoint	7	gi|62751408|ref|NM_001015639.1|, gi|115496733|ref|NM_001075693.1|, gi|215422349|ref|NM_001013598.2|, gi|402692082|ref|NM_001034649.2|, gi|402692179|ref|NM_001098958.2|, gi|402744604|ref|NM_001034040.2|, gi|402744835|ref|NM_174115.2|
GO:0070372	regulation of ERK1 and ERK2 cascade	6	gi|149944562|ref|NM_174308.2|, gi|282721145|ref|NM_001075896.2|, gi|284813545|ref|NM_001014942.2|, gi|329664073|ref|NM_001206185.1|, gi|402744503|ref|NM_001076007.2|, gi|115494975|ref|NM_001075397.1|
GO:0044265	cellular macromolecule catabolic process	54	gi|77736390|ref|NM_001034723.1|, gi|402745422|ref|NM_001035033.2|, gi|114051068|ref|NM_001046493.1|, gi|114051811|ref|NM_001046417.1|, gi|125991957|ref|NM_001081587.1|, gi|156120892|ref|NM_001102123.1|, gi|156120980|ref|NM_001102167.1|, gi|157427793|ref|NM_001105333.1|, gi|329112530|ref|NM_001192444.2|, gi|329664041|ref|NM_001206181.1|, gi|402692653|ref|NM_001081714.2|, gi|300796064|ref|NM_001191…
GO:0006959	humoral immune response	9	gi|76677896|ref|NM_001033936.1|, gi|157279962|ref|NM_001105027.1|, gi|303227940|ref|NM_001194959.1|, gi|402744604|ref|NM_001034040.2|, gi|402745346|ref|NM_001034733.2|, gi|402767192|ref|NM_001046054.2|, gi|114051691|ref|NM_001045979.1|, gi|157954060|ref|NM_001109795.1|, gi|134085416|ref|NM_001013401.2|
GO:0071295	cellular response to vitamin	6	gi|118150783|ref|NM_001077834.1|, gi|284813545|ref|NM_001014942.2|, gi|300793844|ref|NM_001192682.1|, gi|329299038|ref|NM_001191483.1|, gi|300796131|ref|NM_001192284.1|, gi|329663654|ref|NM_001205876.1|
GO:0016072	rRNA metabolic process	12	gi|77735832|ref|NM_001034439.1|, gi|77736342|ref|NM_001034699.1|, gi|78045504|ref|NM_001035053.1|, gi|115496333|ref|NM_001075362.1|, gi|154152196|ref|NM_001100302.1|, gi|164420778|ref|NM_001113250.1|, gi|300794929|ref|NM_001191213.1|, gi|346644800|ref|NM_001046619.2|, gi|371873165|ref|NM_001015548.2|, gi|402691688|ref|NM_001015512.3|, gi|402744265|ref|NM_001098874.2|, gi|402767283|ref|NM_00104603…
GO:0043543	protein acylation	15	gi|77735802|ref|NM_001034428.1|, gi|402744490|ref|NM_001076362.2|, gi|78369373|ref|NM_001035390.1|, gi|125630696|ref|NM_001081534.1|, gi|329663819|ref|NM_001205898.1|, gi|402744835|ref|NM_174115.2|, gi|116003858|ref|NM_001076818.1|, gi|270289765|ref|NM_001168426.1|, gi|300798603|ref|NM_001192404.1|, gi|329664313|ref|NM_001206215.1|, gi|77735726|ref|NM_001034390.1|, gi|329663704|ref|NM_001205627.1…
GO:0019725	cellular homeostasis	68	gi|31342479|ref|NM_174260.2|, gi|149944562|ref|NM_174308.2|, gi|115496751|ref|NM_001076366.1|, gi|157427853|ref|NM_001105364.1|, gi|270483765|ref|NM_001076510.2|, gi|47564057|ref|NM_001001157.1|, gi|31340703|ref|NM_174700.2|, gi|329664117|ref|NM_001205679.1|, gi|42733595|ref|NM_203359.1|, gi|147904592|ref|NM_001098086.1|, gi|284813545|ref|NM_001014942.2|, gi|402692819|ref|NM_001034621.2|, gi|1140…
GO:0007519	skeletal muscle tissue development	18	gi|31343541|ref|NM_175789.2|, gi|329663664|ref|NM_001046247.2|, gi|402692417|ref|NM_001078026.2|, gi|31342694|ref|NM_174163.2|, gi|125630664|ref|NM_001081515.1|, gi|28461172|ref|NM_175772.1|, gi|115432046|ref|NM_174402.3|, gi|139947655|ref|NM_001083689.1|, gi|148227521|ref|NM_001098045.1|, gi|156718139|ref|NM_001103105.1|, gi|281427258|ref|NM_001075288.2|, gi|402692970|ref|NM_001024689.3|, gi|313…
GO:0097285	cell-type specific apoptotic process	13	gi|41386791|ref|NM_174287.1|, gi|114052485|ref|NM_001046332.1|, gi|115495294|ref|NM_001076291.1|, gi|84000252|ref|NM_001038143.1|, gi|156121350|ref|NM_001102354.1|, gi|156718139|ref|NM_001103105.1|, gi|402743564|ref|NM_001075225.2|, gi|402744849|ref|NM_001081615.2|, gi|31340793|ref|NM_174662.2|, gi|147904592|ref|NM_001098086.1|, gi|371873165|ref|NM_001015548.2|, gi|115496751|ref|NM_001076366.1|, …
GO:0006006	glucose metabolic process	23	gi|329663555|ref|NM_001205605.1|, gi|77404270|ref|NM_001034036.1|, gi|402692819|ref|NM_001034621.2|, gi|78369650|ref|NM_001035426.1|, gi|402744219|ref|NM_001035316.2|, gi|77404216|ref|NM_001034054.1|, gi|134085376|ref|NM_001040568.2|, gi|31342847|ref|NM_174099.2|, gi|115496741|ref|NM_001076030.1|, gi|300794320|ref|NM_001192706.1|, gi|300794364|ref|NM_001193220.1|, gi|329755352|ref|NM_001191484.1|…
GO:0006977	DNA damage response, signal transduction by p53 class mediator resulting in cell cycle arrest	7	gi|62751408|ref|NM_001015639.1|, gi|115496733|ref|NM_001075693.1|, gi|215422349|ref|NM_001013598.2|, gi|402692082|ref|NM_001034649.2|, gi|402692179|ref|NM_001098958.2|, gi|402744604|ref|NM_001034040.2|, gi|402744835|ref|NM_174115.2|
GO:0006638	neutral lipid metabolic process	11	gi|402691703|ref|NM_001102380.2|, gi|402692202|ref|NM_001076063.2|, gi|300795596|ref|NM_001192258.1|, gi|402691620|ref|NM_174585.3|, gi|402744219|ref|NM_001035316.2|, gi|31340793|ref|NM_174662.2|, gi|300798067|ref|NM_001192634.1|, gi|329664475|ref|NM_001205468.1|, gi|332205866|ref|NM_001206811.1|, gi|114051164|ref|NM_001046026.1|, gi|402744809|ref|NM_001034676.2|
GO:0045785	positive regulation of cell adhesion	12	gi|31343267|ref|NM_173919.2|, gi|31342106|ref|NM_174401.2|, gi|160333614|ref|NM_001110532.1|, gi|289191304|ref|NM_001075250.2|, gi|31342632|ref|NM_174187.2|, gi|134085937|ref|NM_001083478.1|, gi|155372034|ref|NM_001101155.1|, gi|155372078|ref|NM_001101176.1|, gi|158341671|ref|NM_001109981.1|, gi|300794001|ref|NM_001192434.1|, gi|219805057|ref|NM_001143876.1|, gi|329299038|ref|NM_001191483.1|
GO:0048870	cell motility	87	gi|219805057|ref|NM_001143876.1|, gi|270483765|ref|NM_001076510.2|, gi|303227940|ref|NM_001194959.1|, gi|31341768|ref|NM_174521.2|, gi|77735832|ref|NM_001034439.1|, gi|115497435|ref|NM_001075253.1|, gi|31342632|ref|NM_174187.2|, gi|31340795|ref|NM_174663.2|, gi|125630644|ref|NM_001081511.1|, gi|402746524|ref|NM_001035010.2|, gi|31342694|ref|NM_174163.2|, gi|148231248|ref|NM_001097565.1|, gi|31343…
GO:0032272	negative regulation of protein polymerization	7	gi|402693446|ref|NM_001025320.2|, gi|166706928|ref|NM_001114156.1|, gi|402745770|ref|NM_176648.4|, gi|31342616|ref|NM_174194.2|, gi|156120712|ref|NM_001102033.1|, gi|329663819|ref|NM_001205898.1|, gi|402691993|ref|NM_001075334.2|
GO:0072431	signal transduction involved in mitotic cell cycle G1/S transition DNA damage checkpoint	7	gi|62751408|ref|NM_001015639.1|, gi|115496733|ref|NM_001075693.1|, gi|215422349|ref|NM_001013598.2|, gi|402692082|ref|NM_001034649.2|, gi|402692179|ref|NM_001098958.2|, gi|402744604|ref|NM_001034040.2|, gi|402744835|ref|NM_174115.2|
GO:0019538	protein metabolic process	408	gi|300795025|ref|NM_001192485.1|, gi|329663839|ref|NM_001205397.1|, gi|90403623|ref|NM_001039961.1|, gi|125991897|ref|NM_001081594.1|, gi|402691848|ref|NM_001075396.2|, gi|31342479|ref|NM_174260.2|, gi|122692516|ref|NM_001080246.1|, gi|329663555|ref|NM_001205605.1|, gi|31342139|ref|NM_174387.2|, gi|329663499|ref|NM_001205853.1|, gi|77736390|ref|NM_001034723.1|, gi|402745422|ref|NM_001035033.2|, g…
GO:0018212	peptidyl-tyrosine modification	21	gi|402692819|ref|NM_001034621.2|, gi|77736300|ref|NM_001034678.1|, gi|300793844|ref|NM_001192682.1|, gi|300797688|ref|NM_001191336.1|, gi|41386724|ref|NM_176608.1|, gi|78365300|ref|NM_001035411.1|, gi|31343267|ref|NM_173919.2|, gi|282721145|ref|NM_001075896.2|, gi|118150929|ref|NM_001077912.1|, gi|61889058|ref|NM_174497.3|, gi|78369650|ref|NM_001035426.1|, gi|289191304|ref|NM_001075250.2|, gi|328…
GO:0032943	mononuclear cell proliferation	15	gi|300796602|ref|NM_001193075.1|, gi|303227940|ref|NM_001194959.1|, gi|219805057|ref|NM_001143876.1|, gi|402692179|ref|NM_001098958.2|, gi|329664847|ref|NM_001206026.1|, gi|300795967|ref|NM_001192020.1|, gi|27807004|ref|NM_174555.1|, gi|31341768|ref|NM_174521.2|, gi|77736300|ref|NM_001034678.1|, gi|115497129|ref|NM_001076072.1|, gi|155372040|ref|NM_001101158.1|, gi|329299104|ref|NM_001205381.1|, …
GO:0006939	smooth muscle contraction	9	gi|28849918|ref|NM_176855.1|, gi|31342484|ref|NM_174258.2|, gi|328751677|ref|NM_001191132.2|, gi|148229948|ref|NM_001098158.1|, gi|61889058|ref|NM_174497.3|, gi|115497747|ref|NM_001075596.1|, gi|31342106|ref|NM_174401.2|, gi|31341280|ref|NM_176632.2|, gi|149944562|ref|NM_174308.2|
GO:0034765	regulation of ion transmembrane transport	18	gi|114053340|ref|NM_001046495.1|, gi|115495922|ref|NM_001075527.1|, gi|61888891|ref|NM_001013606.1|, gi|62751971|ref|NM_001015552.1|, gi|115497975|ref|NM_001075207.1|, gi|160707934|ref|NM_001110787.1|, gi|300794350|ref|NM_001191184.1|, gi|300797857|ref|NM_001192624.1|, gi|114052473|ref|NM_001046333.1|, gi|148229948|ref|NM_001098158.1|, gi|282721145|ref|NM_001075896.2|, gi|115497569|ref|NM_0010755…
GO:0006790	sulfur compound metabolic process	18	gi|84000252|ref|NM_001038143.1|, gi|78042497|ref|NM_001035017.1|, gi|115495848|ref|NM_001075875.1|, gi|118150929|ref|NM_001077912.1|, gi|402692819|ref|NM_001034621.2|, gi|329663417|ref|NM_001206095.1|, gi|300795596|ref|NM_001192258.1|, gi|31342880|ref|NM_174082.2|, gi|402745799|ref|NM_001034210.2|, gi|115496883|ref|NM_001076518.1|, gi|115495902|ref|NM_001075879.1|, gi|225543700|ref|NM_001145992.1…
GO:0071356	cellular response to tumor necrosis factor	8	gi|62460475|ref|NM_001014892.1|, gi|118151389|ref|NM_001077900.1|, gi|221136835|ref|NM_001144077.1|, gi|300794267|ref|NM_001193215.1|, gi|77735870|ref|NM_001034460.1|, gi|155371936|ref|NM_001101103.1|, gi|160333614|ref|NM_001110532.1|, gi|158508545|ref|NM_001109998.1|
GO:0023061	signal release	31	gi|118150885|ref|NM_001077889.1|, gi|61888891|ref|NM_001013606.1|, gi|62751971|ref|NM_001015552.1|, gi|136256312|ref|NM_174448.3|, gi|157074091|ref|NM_001103288.1|, gi|300795806|ref|NM_001192524.1|, gi|300796497|ref|NM_001192046.1|, gi|402691620|ref|NM_174585.3|, gi|47564057|ref|NM_001001157.1|, gi|61889058|ref|NM_174497.3|, gi|333108236|ref|NM_176854.2|, gi|402743564|ref|NM_001075225.2|, gi|2780…
GO:0060326	cell chemotaxis	16	gi|31341768|ref|NM_174521.2|, gi|77735832|ref|NM_001034439.1|, gi|115497435|ref|NM_001075253.1|, gi|31342632|ref|NM_174187.2|, gi|303227940|ref|NM_001194959.1|, gi|31343267|ref|NM_173919.2|, gi|31342694|ref|NM_174163.2|, gi|31342534|ref|NM_174233.2|, gi|156120642|ref|NM_001101998.1|, gi|328751677|ref|NM_001191132.2|, gi|402692382|ref|NM_001102558.2|, gi|223636309|ref|NM_001145235.1|, gi|282721145…
GO:0006140	regulation of nucleotide metabolic process	45	gi|451958162|ref|NM_174002.3|, gi|229577018|ref|NM_001159818.1|, gi|402745360|ref|NM_174472.4|, gi|31342616|ref|NM_174194.2|, gi|115432043|ref|NM_174450.3|, gi|115495144|ref|NM_001075974.1|, gi|115497747|ref|NM_001075596.1|, gi|136256112|ref|NM_001083408.2|, gi|147905445|ref|NM_001098130.1|, gi|300794800|ref|NM_001191451.1|, gi|332078456|ref|NM_001206733.1|, gi|402691662|ref|NM_001046600.2|, gi|4…
GO:0051271	negative regulation of cellular component movement	12	gi|195539546|ref|NM_001130765.1|, gi|31343267|ref|NM_173919.2|, gi|61889058|ref|NM_174497.3|, gi|31343114|ref|NM_173981.2|, gi|31343161|ref|NM_173965.2|, gi|78369397|ref|NM_001035420.1|, gi|125991957|ref|NM_001081587.1|, gi|289191304|ref|NM_001075250.2|, gi|300796092|ref|NM_001192538.1|, gi|300797381|ref|NM_001192601.1|, gi|402692382|ref|NM_001102558.2|, gi|115432046|ref|NM_174402.3|
GO:0045638	negative regulation of myeloid cell differentiation	7	gi|134085879|ref|NM_001083387.1|, gi|402746020|ref|NM_001099724.2|, gi|148747149|ref|NM_174363.2|, gi|329755328|ref|NM_001206396.1|, gi|134085692|ref|NM_001083533.1|, gi|329663839|ref|NM_001205397.1|, gi|284813545|ref|NM_001014942.2|
GO:0035148	tube formation	9	gi|329663453|ref|NM_001206101.1|, gi|300797339|ref|NM_001192855.1|, gi|331028564|ref|NM_001191382.1|, gi|115432044|ref|NM_173888.3|, gi|115495996|ref|NM_001076192.1|, gi|229577018|ref|NM_001159818.1|, gi|300794770|ref|NM_001192985.1|, gi|329664879|ref|NM_001206030.1|, gi|329299038|ref|NM_001191483.1|
GO:0009064	glutamine family amino acid metabolic process	8	gi|78042497|ref|NM_001035017.1|, gi|115497123|ref|NM_001075653.1|, gi|300794898|ref|NM_001192735.1|, gi|41386767|ref|NM_174009.1|, gi|62751706|ref|NM_001015551.1|, gi|84000252|ref|NM_001038143.1|, gi|77735802|ref|NM_001034428.1|, gi|300795596|ref|NM_001192258.1|
GO:0009311	oligosaccharide metabolic process	7	gi|47564071|ref|NM_001001163.1|, gi|332308969|ref|NM_001206877.1|, gi|270483765|ref|NM_001076510.2|, gi|116004148|ref|NM_001076963.1|, gi|164448603|ref|NM_001076839.2|, gi|125991753|ref|NM_001002883.2|, gi|300794918|ref|NM_001192736.1|
GO:0050794	regulation of cellular process	768	gi|136256312|ref|NM_174448.3|, gi|27805856|ref|NM_174285.1|, gi|329664847|ref|NM_001206026.1|, gi|31342479|ref|NM_174260.2|, gi|60302692|ref|NM_201606.2|, gi|62177083|ref|NM_001014385.1|, gi|77736142|ref|NM_001034598.1|, gi|77736354|ref|NM_001034705.1|, gi|115432046|ref|NM_174402.3|, gi|115496233|ref|NM_001075742.1|, gi|115497319|ref|NM_001076088.1|, gi|115497581|ref|NM_001075123.1|, gi|118151261…
GO:0043627	response to estrogen stimulus	19	gi|77736302|ref|NM_001034679.1|, gi|78369271|ref|NM_001035366.1|, gi|300796131|ref|NM_001192284.1|, gi|284813545|ref|NM_001014942.2|, gi|27807004|ref|NM_174555.1|, gi|28849918|ref|NM_176855.1|, gi|31341426|ref|NM_173878.2|, gi|41386724|ref|NM_176608.1|, gi|73853761|ref|NM_175784.3|, gi|114051168|ref|NM_001046207.1|, gi|115432046|ref|NM_174402.3|, gi|148226488|ref|NM_001098042.1|, gi|300795517|ref…
GO:0060402	calcium ion transport into cytosol	7	gi|31342479|ref|NM_174260.2|, gi|149944562|ref|NM_174308.2|, gi|47564057|ref|NM_001001157.1|, gi|31341280|ref|NM_176632.2|, gi|114052473|ref|NM_001046333.1|, gi|148229948|ref|NM_001098158.1|, gi|77404276|ref|NM_001034049.1|
GO:0009108	coenzyme biosynthetic process	10	gi|31340793|ref|NM_174662.2|, gi|329664475|ref|NM_001205468.1|, gi|62460505|ref|NM_001014907.1|, gi|300796850|ref|NM_001191308.1|, gi|346421393|ref|NM_001244141.1|, gi|402691807|ref|NM_001034443.2|, gi|31342879|ref|NM_174081.2|, gi|329663417|ref|NM_001206095.1|, gi|402745208|ref|NM_001076018.2|, gi|329744614|ref|NM_001206353.1|
GO:0002064	epithelial cell development	11	gi|42733595|ref|NM_203359.1|, gi|88319926|ref|NM_174068.2|, gi|300795084|ref|NM_001192488.1|, gi|329663664|ref|NM_001046247.2|, gi|31342694|ref|NM_174163.2|, gi|147900687|ref|NM_001098078.1|, gi|160707932|ref|NM_001110786.1|, gi|118151389|ref|NM_001077900.1|, gi|114052485|ref|NM_001046332.1|, gi|115495844|ref|NM_001075509.1|, gi|413081857|ref|NM_001034727.3|
GO:0007346	regulation of mitotic cell cycle	34	gi|402744335|ref|NM_001075797.2|, gi|282721145|ref|NM_001075896.2|, gi|83035108|ref|NM_001037620.1|, gi|300796064|ref|NM_001191513.1|, gi|114053212|ref|NM_001046271.1|, gi|402692633|ref|NM_001075446.2|, gi|300798399|ref|NM_001192650.1|, gi|281485566|ref|NM_001075837.2|, gi|371873165|ref|NM_001015548.2|, gi|62751408|ref|NM_001015639.1|, gi|115496733|ref|NM_001075693.1|, gi|215422349|ref|NM_0010135…
GO:0009791	post-embryonic development	11	gi|147900687|ref|NM_001098078.1|, gi|27806988|ref|NM_174545.1|, gi|42733595|ref|NM_203359.1|, gi|62460549|ref|NM_001014927.1|, gi|77735802|ref|NM_001034428.1|, gi|115497727|ref|NM_001075591.1|, gi|160707934|ref|NM_001110787.1|, gi|300794898|ref|NM_001192735.1|, gi|402766681|ref|NM_001102242.2|, gi|402744809|ref|NM_001034676.2|, gi|77736488|ref|NM_001034772.1|
GO:0022415	viral reproductive process	21	gi|31342492|ref|NM_178108.2|, gi|94967003|ref|NM_001040606.1|, gi|42733595|ref|NM_203359.1|, gi|77736354|ref|NM_001034705.1|, gi|300798216|ref|NM_001193153.1|, gi|402745732|ref|NM_001035504.2|, gi|402744884|ref|NM_001033629.2|, gi|114051068|ref|NM_001046493.1|, gi|114052005|ref|NM_001046150.1|, gi|329663164|ref|NM_001206313.1|, gi|329663887|ref|NM_001205906.1|, gi|93205067|ref|NM_001001161.2|, gi…
GO:0050670	regulation of lymphocyte proliferation	12	gi|300796602|ref|NM_001193075.1|, gi|303227940|ref|NM_001194959.1|, gi|219805057|ref|NM_001143876.1|, gi|402692179|ref|NM_001098958.2|, gi|329664847|ref|NM_001206026.1|, gi|300795967|ref|NM_001192020.1|, gi|27807004|ref|NM_174555.1|, gi|31341768|ref|NM_174521.2|, gi|77736300|ref|NM_001034678.1|, gi|115497129|ref|NM_001076072.1|, gi|155372040|ref|NM_001101158.1|, gi|329299104|ref|NM_001205381.1|
GO:0007259	JAK-STAT cascade	10	gi|402692819|ref|NM_001034621.2|, gi|77736300|ref|NM_001034678.1|, gi|300793844|ref|NM_001192682.1|, gi|300797688|ref|NM_001191336.1|, gi|118151389|ref|NM_001077900.1|, gi|329663839|ref|NM_001205397.1|, gi|402691848|ref|NM_001075396.2|, gi|300798399|ref|NM_001192650.1|, gi|77736426|ref|NM_001034741.1|, gi|157074091|ref|NM_001103288.1|
GO:0046483	heterocycle metabolic process	111	gi|402745169|ref|NM_001079772.2|, gi|451958162|ref|NM_174002.3|, gi|229577018|ref|NM_001159818.1|, gi|62460505|ref|NM_001014907.1|, gi|402745360|ref|NM_174472.4|, gi|329663417|ref|NM_001206095.1|, gi|402745208|ref|NM_001076018.2|, gi|31342616|ref|NM_174194.2|, gi|115432043|ref|NM_174450.3|, gi|115495144|ref|NM_001075974.1|, gi|115497747|ref|NM_001075596.1|, gi|136256112|ref|NM_001083408.2|, gi|14…
GO:0009611	response to wounding	94	gi|31342880|ref|NM_174082.2|, gi|41386767|ref|NM_174009.1|, gi|158519850|ref|NM_001110062.1|, gi|31342479|ref|NM_174260.2|, gi|31342534|ref|NM_174233.2|, gi|149944562|ref|NM_174308.2|, gi|303227940|ref|NM_001194959.1|, gi|31342589|ref|NM_174209.2|, gi|41386781|ref|NM_174231.1|, gi|300796518|ref|NM_001192303.1|, gi|402743687|ref|NM_001078096.2|, gi|34147166|ref|NM_183081.1|, gi|118150921|ref|NM_00…
GO:0006805	xenobiotic metabolic process	10	gi|31343558|ref|NM_177513.2|, gi|62751788|ref|NM_001015651.1|, gi|115496883|ref|NM_001076518.1|, gi|156120742|ref|NM_001102048.1|, gi|174840743|ref|NM_001123034.1|, gi|329664847|ref|NM_001206026.1|, gi|402692366|ref|NM_001076050.2|, gi|402692819|ref|NM_001034621.2|, gi|402744966|ref|NM_001076267.2|, gi|402745799|ref|NM_001034210.2|
GO:0010467	gene expression	417	gi|27805856|ref|NM_174285.1|, gi|329664847|ref|NM_001206026.1|, gi|31342479|ref|NM_174260.2|, gi|60302692|ref|NM_201606.2|, gi|62177083|ref|NM_001014385.1|, gi|77736142|ref|NM_001034598.1|, gi|77736354|ref|NM_001034705.1|, gi|115432046|ref|NM_174402.3|, gi|115496233|ref|NM_001075742.1|, gi|115497319|ref|NM_001076088.1|, gi|115497581|ref|NM_001075123.1|, gi|118151261|ref|NM_001078095.1|, gi|125630…
GO:0045937	positive regulation of phosphate metabolic process	53	gi|114052485|ref|NM_001046332.1|, gi|219805057|ref|NM_001143876.1|, gi|289191304|ref|NM_001075250.2|, gi|402692696|ref|NM_001083720.2|, gi|402692823|ref|NM_001046087.2|, gi|77736300|ref|NM_001034678.1|, gi|41386724|ref|NM_176608.1|, gi|78365300|ref|NM_001035411.1|, gi|115497319|ref|NM_001076088.1|, gi|160333614|ref|NM_001110532.1|, gi|333108236|ref|NM_176854.2|, gi|61889058|ref|NM_174497.3|, gi|1…
GO:0010466	negative regulation of peptidase activity	13	gi|402743512|ref|NM_001038585.2|, gi|31340780|ref|NM_174669.2|, gi|70778921|ref|NM_001025348.1|, gi|114051504|ref|NM_001046063.1|, gi|157954060|ref|NM_001109795.1|, gi|300797166|ref|NM_001192079.1|, gi|402745360|ref|NM_174472.4|, gi|402745470|ref|NM_001034698.2|, gi|402745921|ref|NM_001015590.3|, gi|78369373|ref|NM_001035390.1|, gi|139948214|ref|NM_001083722.1|, gi|333108236|ref|NM_176854.2|, gi|…
GO:0060627	regulation of vesicle-mediated transport	31	gi|41386759|ref|NM_174008.1|, gi|147905445|ref|NM_001098130.1|, gi|329663819|ref|NM_001205898.1|, gi|329664879|ref|NM_001206030.1|, gi|402743525|ref|NM_001035463.2|, gi|155371932|ref|NM_001101101.1|, gi|73661171|ref|NM_001031852.1|, gi|289191304|ref|NM_001075250.2|, gi|300793646|ref|NM_001192160.1|, gi|328802700|ref|NM_001192024.2|, gi|78369397|ref|NM_001035420.1|, gi|115494975|ref|NM_001075397.1…
GO:0035303	regulation of dephosphorylation	12	gi|31340703|ref|NM_174700.2|, gi|77736302|ref|NM_001034679.1|, gi|402691823|ref|NM_001079599.2|, gi|160333614|ref|NM_001110532.1|, gi|115497569|ref|NM_001075576.1|, gi|329664015|ref|NM_001205922.1|, gi|61889058|ref|NM_174497.3|, gi|329112540|ref|NM_001193205.2|, gi|282721145|ref|NM_001075896.2|, gi|148229948|ref|NM_001098158.1|, gi|219805057|ref|NM_001143876.1|, gi|156121080|ref|NM_001102217.1|
GO:0009967	positive regulation of signal transduction	64	gi|78369271|ref|NM_001035366.1|, gi|78369373|ref|NM_001035390.1|, gi|402743525|ref|NM_001035463.2|, gi|149944562|ref|NM_174308.2|, gi|282721145|ref|NM_001075896.2|, gi|284813545|ref|NM_001014942.2|, gi|329664073|ref|NM_001206185.1|, gi|402744503|ref|NM_001076007.2|, gi|77736300|ref|NM_001034678.1|, gi|31341426|ref|NM_173878.2|, gi|31342880|ref|NM_174082.2|, gi|125991897|ref|NM_001081594.1|, gi|16…
GO:0006979	response to oxidative stress	21	gi|31341280|ref|NM_176632.2|, gi|115495140|ref|NM_001075857.1|, gi|148229948|ref|NM_001098158.1|, gi|31341426|ref|NM_173878.2|, gi|73853761|ref|NM_175784.3|, gi|115496751|ref|NM_001076366.1|, gi|31342814|ref|NM_174114.2|, gi|31343543|ref|NM_175791.2|, gi|84000252|ref|NM_001038143.1|, gi|155372122|ref|NM_001101201.1|, gi|164448720|ref|NM_001035087.2|, gi|270483787|ref|NM_001075892.2|, gi|297307108…
GO:0034641	cellular nitrogen compound metabolic process	522	gi|27805856|ref|NM_174285.1|, gi|329664847|ref|NM_001206026.1|, gi|31342479|ref|NM_174260.2|, gi|60302692|ref|NM_201606.2|, gi|62177083|ref|NM_001014385.1|, gi|77736142|ref|NM_001034598.1|, gi|77736354|ref|NM_001034705.1|, gi|115432046|ref|NM_174402.3|, gi|115496233|ref|NM_001075742.1|, gi|115497319|ref|NM_001076088.1|, gi|115497581|ref|NM_001075123.1|, gi|118151261|ref|NM_001078095.1|, gi|125630…
GO:0006109	regulation of carbohydrate metabolic process	7	gi|329663555|ref|NM_001205605.1|, gi|77404270|ref|NM_001034036.1|, gi|402692819|ref|NM_001034621.2|, gi|78369650|ref|NM_001035426.1|, gi|402744219|ref|NM_001035316.2|, gi|77404216|ref|NM_001034054.1|, gi|115497569|ref|NM_001075576.1|
GO:0034762	regulation of transmembrane transport	26	gi|329663654|ref|NM_001205876.1|, gi|402744324|ref|NM_001046357.2|, gi|402692819|ref|NM_001034621.2|, gi|402692179|ref|NM_001098958.2|, gi|114053340|ref|NM_001046495.1|, gi|31342589|ref|NM_174209.2|, gi|114051811|ref|NM_001046417.1|, gi|115495922|ref|NM_001075527.1|, gi|61888891|ref|NM_001013606.1|, gi|62751971|ref|NM_001015552.1|, gi|115497975|ref|NM_001075207.1|, gi|160707934|ref|NM_001110787.1…
GO:0016568	chromatin modification	46	gi|300795025|ref|NM_001192485.1|, gi|329663839|ref|NM_001205397.1|, gi|122692516|ref|NM_001080246.1|, gi|329663555|ref|NM_001205605.1|, gi|125991957|ref|NM_001081587.1|, gi|115495842|ref|NM_001075508.1|, gi|402743607|ref|NM_001076406.2|, gi|164448557|ref|NM_181813.2|, gi|77736579|ref|NM_001034801.1|, gi|115496557|ref|NM_001075712.1|, gi|115496751|ref|NM_001076366.1|, gi|155372116|ref|NM_001101198…
GO:0009101	glycoprotein biosynthetic process	26	gi|50872128|ref|NM_001002882.1|, gi|77736589|ref|NM_001034808.1|, gi|116004170|ref|NM_001076979.1|, gi|402744835|ref|NM_174115.2|, gi|329664455|ref|NM_001206233.1|, gi|47564071|ref|NM_001001163.1|, gi|332308969|ref|NM_001206877.1|, gi|45430040|ref|NM_205809.1|, gi|116004148|ref|NM_001076963.1|, gi|118151395|ref|NM_001077926.1|, gi|125991753|ref|NM_001002883.2|, gi|134085784|ref|NM_001083372.1|, g…
GO:0031111	negative regulation of microtubule polymerization or depolymerization	6	gi|77735832|ref|NM_001034439.1|, gi|31342616|ref|NM_174194.2|, gi|156120712|ref|NM_001102033.1|, gi|329663819|ref|NM_001205898.1|, gi|402691993|ref|NM_001075334.2|, gi|402744478|ref|NM_001098032.2|
GO:0016925	protein sumoylation	6	gi|90403623|ref|NM_001039961.1|, gi|125991897|ref|NM_001081594.1|, gi|402691848|ref|NM_001075396.2|, gi|31342479|ref|NM_174260.2|, gi|115497781|ref|NM_001076449.1|, gi|402744335|ref|NM_001075797.2|
GO:0001776	leukocyte homeostasis	10	gi|31340793|ref|NM_174662.2|, gi|371873165|ref|NM_001015548.2|, gi|118151031|ref|NM_001077970.1|, gi|31342236|ref|NM_174353.2|, gi|219805057|ref|NM_001143876.1|, gi|157427853|ref|NM_001105364.1|, gi|73853761|ref|NM_175784.3|, gi|402744809|ref|NM_001034676.2|, gi|31341768|ref|NM_174521.2|, gi|60097920|ref|NM_174264.3|
GO:0006406	mRNA export from nucleus	11	gi|157427973|ref|NM_001105424.1|, gi|402691866|ref|NM_001034718.2|, gi|31342422|ref|NM_174284.2|, gi|77736448|ref|NM_001034752.1|, gi|155372180|ref|NM_001101231.1|, gi|300797748|ref|NM_001192107.1|, gi|329112540|ref|NM_001193205.2|, gi|329664275|ref|NM_001205443.1|, gi|402744053|ref|NM_001075336.2|, gi|402745444|ref|NM_001045880.2|, gi|402744884|ref|NM_001033629.2|
GO:0001818	negative regulation of cytokine production	9	gi|41386767|ref|NM_174009.1|, gi|284813545|ref|NM_001014942.2|, gi|34147166|ref|NM_183081.1|, gi|115494975|ref|NM_001075397.1|, gi|219805057|ref|NM_001143876.1|, gi|31342694|ref|NM_174163.2|, gi|223636309|ref|NM_001145235.1|, gi|78042582|ref|NM_001034579.2|, gi|114052363|ref|NM_001046345.1|
GO:0032880	regulation of protein localization	33	gi|329664443|ref|NM_001205720.1|, gi|41386767|ref|NM_174009.1|, gi|300794267|ref|NM_001193215.1|, gi|300795967|ref|NM_001192020.1|, gi|300796602|ref|NM_001193075.1|, gi|73853761|ref|NM_175784.3|, gi|139948395|ref|NM_001083650.1|, gi|329663654|ref|NM_001205876.1|, gi|402744324|ref|NM_001046357.2|, gi|402692819|ref|NM_001034621.2|, gi|402692179|ref|NM_001098958.2|, gi|77736426|ref|NM_001034741.1|, …
GO:0021761	limbic system development	9	gi|255003710|ref|NM_001163781.1|, gi|31340795|ref|NM_174663.2|, gi|115495996|ref|NM_001076192.1|, gi|115496741|ref|NM_001076030.1|, gi|148231248|ref|NM_001097565.1|, gi|284813545|ref|NM_001014942.2|, gi|157074091|ref|NM_001103288.1|, gi|122692376|ref|NM_001080348.1|, gi|402693239|ref|NM_174678.3|
GO:0009144	purine nucleoside triphosphate metabolic process	69	gi|229577018|ref|NM_001159818.1|, gi|31342616|ref|NM_174194.2|, gi|115432043|ref|NM_174450.3|, gi|115495144|ref|NM_001075974.1|, gi|115497747|ref|NM_001075596.1|, gi|136256112|ref|NM_001083408.2|, gi|147905445|ref|NM_001098130.1|, gi|300794800|ref|NM_001191451.1|, gi|332078456|ref|NM_001206733.1|, gi|402691662|ref|NM_001046600.2|, gi|402692483|ref|NM_001080232.2|, gi|402692497|ref|NM_001034707.2|…
GO:0001889	liver development	11	gi|157427973|ref|NM_001105424.1|, gi|300797339|ref|NM_001192855.1|, gi|73853761|ref|NM_175784.3|, gi|329663654|ref|NM_001205876.1|, gi|61657915|ref|NM_001012999.2|, gi|77736300|ref|NM_001034678.1|, gi|77736579|ref|NM_001034801.1|, gi|115497123|ref|NM_001075653.1|, gi|284813545|ref|NM_001014942.2|, gi|300795806|ref|NM_001192524.1|, gi|329663262|ref|NM_001205558.1|
GO:0035051	cardiac cell differentiation	9	gi|300794770|ref|NM_001192985.1|, gi|139947655|ref|NM_001083689.1|, gi|77736300|ref|NM_001034678.1|, gi|78042582|ref|NM_001034579.2|, gi|31341280|ref|NM_176632.2|, gi|42733595|ref|NM_203359.1|, gi|350536720|ref|NM_001245928.1|, gi|284813545|ref|NM_001014942.2|, gi|282721145|ref|NM_001075896.2|
GO:0070663	regulation of leukocyte proliferation	12	gi|300796602|ref|NM_001193075.1|, gi|303227940|ref|NM_001194959.1|, gi|219805057|ref|NM_001143876.1|, gi|402692179|ref|NM_001098958.2|, gi|329664847|ref|NM_001206026.1|, gi|300795967|ref|NM_001192020.1|, gi|27807004|ref|NM_174555.1|, gi|31341768|ref|NM_174521.2|, gi|77736300|ref|NM_001034678.1|, gi|115497129|ref|NM_001076072.1|, gi|155372040|ref|NM_001101158.1|, gi|329299104|ref|NM_001205381.1|
GO:0006796	phosphate-containing compound metabolic process	182	gi|122692516|ref|NM_001080246.1|, gi|329663555|ref|NM_001205605.1|, gi|114052485|ref|NM_001046332.1|, gi|219805057|ref|NM_001143876.1|, gi|289191304|ref|NM_001075250.2|, gi|402692696|ref|NM_001083720.2|, gi|402692823|ref|NM_001046087.2|, gi|402692167|ref|NM_001077933.2|, gi|31340703|ref|NM_174700.2|, gi|77736302|ref|NM_001034679.1|, gi|402691823|ref|NM_001079599.2|, gi|402692819|ref|NM_001034621.…
GO:0006643	membrane lipid metabolic process	11	gi|47564071|ref|NM_001001163.1|, gi|157074025|ref|NM_001103254.1|, gi|164448714|ref|NM_001075383.2|, gi|300794918|ref|NM_001192736.1|, gi|270483765|ref|NM_001076510.2|, gi|78369197|ref|NM_001035326.1|, gi|402744148|ref|NM_001075459.2|, gi|154152190|ref|NM_001100379.1|, gi|300794898|ref|NM_001192735.1|, gi|125991753|ref|NM_001002883.2|, gi|116004170|ref|NM_001076979.1|
GO:0009581	detection of external stimulus	11	gi|27807518|ref|NM_174786.1|, gi|300793646|ref|NM_001192160.1|, gi|300794916|ref|NM_001192224.1|, gi|332164748|ref|NM_001206784.1|, gi|158341673|ref|NM_001109982.1|, gi|73661171|ref|NM_001031852.1|, gi|31340780|ref|NM_174669.2|, gi|61889058|ref|NM_174497.3|, gi|402693321|ref|NM_174782.3|, gi|122692506|ref|NM_001080245.1|, gi|329664103|ref|NM_001205933.1|
GO:0007611	learning or memory	13	gi|154152084|ref|NM_001100340.1|, gi|156120712|ref|NM_001102033.1|, gi|300797440|ref|NM_001192348.1|, gi|28849918|ref|NM_176855.1|, gi|41386791|ref|NM_174287.1|, gi|47564057|ref|NM_001001157.1|, gi|115497265|ref|NM_001075269.1|, gi|147905445|ref|NM_001098130.1|, gi|164451502|ref|NM_174468.3|, gi|402743564|ref|NM_001075225.2|, gi|31340795|ref|NM_174663.2|, gi|155371936|ref|NM_001101103.1|, gi|1577…
GO:0016052	carbohydrate catabolic process	18	gi|329663555|ref|NM_001205605.1|, gi|77404270|ref|NM_001034036.1|, gi|154152050|ref|NM_001100296.1|, gi|402744219|ref|NM_001035316.2|, gi|300795596|ref|NM_001192258.1|, gi|77404216|ref|NM_001034054.1|, gi|402743311|ref|NM_001076513.2|, gi|134085376|ref|NM_001040568.2|, gi|31342847|ref|NM_174099.2|, gi|115496741|ref|NM_001076030.1|, gi|300794320|ref|NM_001192706.1|, gi|300794364|ref|NM_001193220.1…
GO:0044085	cellular component biogenesis	157	gi|27805856|ref|NM_174285.1|, gi|329664847|ref|NM_001206026.1|, gi|31342616|ref|NM_174194.2|, gi|300794350|ref|NM_001191184.1|, gi|329663555|ref|NM_001205605.1|, gi|347446670|ref|NM_001244612.1|, gi|402692823|ref|NM_001046087.2|, gi|402692451|ref|NM_001081624.2|, gi|148229734|ref|NM_001097572.1|, gi|300794364|ref|NM_001193220.1|, gi|300794898|ref|NM_001192735.1|, gi|329744528|ref|NM_001206319.1|,…
GO:0051146	striated muscle cell differentiation	20	gi|139947655|ref|NM_001083689.1|, gi|31343541|ref|NM_175789.2|, gi|329663664|ref|NM_001046247.2|, gi|402692417|ref|NM_001078026.2|, gi|31342694|ref|NM_174163.2|, gi|125630664|ref|NM_001081515.1|, gi|300795560|ref|NM_001193024.1|, gi|31342479|ref|NM_174260.2|, gi|118601873|ref|NM_001079640.1|, gi|31341778|ref|NM_174516.2|, gi|77736302|ref|NM_001034679.1|, gi|61657915|ref|NM_001012999.2|, gi|156120…
GO:0009259	ribonucleotide metabolic process	70	gi|229577018|ref|NM_001159818.1|, gi|31342616|ref|NM_174194.2|, gi|115432043|ref|NM_174450.3|, gi|115495144|ref|NM_001075974.1|, gi|115497747|ref|NM_001075596.1|, gi|136256112|ref|NM_001083408.2|, gi|147905445|ref|NM_001098130.1|, gi|300794800|ref|NM_001191451.1|, gi|332078456|ref|NM_001206733.1|, gi|402691662|ref|NM_001046600.2|, gi|402692483|ref|NM_001080232.2|, gi|402692497|ref|NM_001034707.2|…
GO:0002697	regulation of immune effector process	18	gi|31342694|ref|NM_174163.2|, gi|112181316|ref|NM_001015571.2|, gi|402743818|ref|NM_001103296.2|, gi|402745409|ref|NM_001040591.2|, gi|76677896|ref|NM_001033936.1|, gi|157279962|ref|NM_001105027.1|, gi|139947655|ref|NM_001083689.1|, gi|300797688|ref|NM_001191336.1|, gi|115495788|ref|NM_001075142.1|, gi|284813545|ref|NM_001014942.2|, gi|303227940|ref|NM_001194959.1|, gi|329664073|ref|NM_001206185.…
GO:0043623	cellular protein complex assembly	39	gi|31343284|ref|NM_173911.2|, gi|218931171|ref|NM_001142917.1|, gi|402693387|ref|NM_001046549.2|, gi|115497065|ref|NM_001075289.1|, gi|300794142|ref|NM_001192441.1|, gi|126722792|ref|NM_001082445.1|, gi|303324571|ref|NM_001076024.3|, gi|329663154|ref|NM_001206056.1|, gi|274317530|ref|NM_001114192.2|, gi|402744928|ref|NM_001034642.2|, gi|125991759|ref|NM_173976.2|, gi|402693446|ref|NM_001025320.2|…
GO:0032886	regulation of microtubule-based process	16	gi|115497569|ref|NM_001075576.1|, gi|300795658|ref|NM_001192261.1|, gi|402743428|ref|NM_001045912.2|, gi|300793819|ref|NM_001192169.1|, gi|329112506|ref|NM_001192790.2|, gi|114051811|ref|NM_001046417.1|, gi|77735832|ref|NM_001034439.1|, gi|164448609|ref|NM_001035345.2|, gi|31342616|ref|NM_174194.2|, gi|156120712|ref|NM_001102033.1|, gi|329663819|ref|NM_001205898.1|, gi|402691993|ref|NM_001075334.…
GO:0043413	macromolecule glycosylation	19	gi|50872128|ref|NM_001002882.1|, gi|77736589|ref|NM_001034808.1|, gi|116004170|ref|NM_001076979.1|, gi|402744835|ref|NM_174115.2|, gi|329664455|ref|NM_001206233.1|, gi|47564071|ref|NM_001001163.1|, gi|332308969|ref|NM_001206877.1|, gi|45430040|ref|NM_205809.1|, gi|116004148|ref|NM_001076963.1|, gi|118151395|ref|NM_001077926.1|, gi|125991753|ref|NM_001002883.2|, gi|134085784|ref|NM_001083372.1|, g…
GO:0015031	protein transport	134	gi|300795618|ref|NM_001192259.1|, gi|300798124|ref|NM_001192125.1|, gi|402692819|ref|NM_001034621.2|, gi|329664443|ref|NM_001205720.1|, gi|41386767|ref|NM_174009.1|, gi|300794267|ref|NM_001193215.1|, gi|300795967|ref|NM_001192020.1|, gi|300796602|ref|NM_001193075.1|, gi|73853761|ref|NM_175784.3|, gi|139948395|ref|NM_001083650.1|, gi|45430024|ref|NM_205800.1|, gi|329663654|ref|NM_001205876.1|, gi|…
GO:0042471	ear morphogenesis	7	gi|31342694|ref|NM_174163.2|, gi|115494927|ref|NM_001075854.1|, gi|402744196|ref|NM_001034328.2|, gi|329664773|ref|NM_001206017.1|, gi|332164748|ref|NM_001206784.1|, gi|94966890|ref|NM_001040547.1|, gi|331028564|ref|NM_001191382.1|
GO:0032507	maintenance of protein location in cell	10	gi|125991895|ref|NM_001081617.1|, gi|114050874|ref|NM_001046455.1|, gi|125991889|ref|NM_001081614.1|, gi|118150833|ref|NM_001077859.1|, gi|300795618|ref|NM_001192259.1|, gi|402744888|ref|NM_001046244.2|, gi|115496491|ref|NM_001076495.1|, gi|114052485|ref|NM_001046332.1|, gi|329663193|ref|NM_001205549.1|, gi|73853752|ref|NM_174217.2|
GO:0072524	pyridine-containing compound metabolic process	7	gi|77404216|ref|NM_001034054.1|, gi|300796850|ref|NM_001191308.1|, gi|346421393|ref|NM_001244141.1|, gi|402691807|ref|NM_001034443.2|, gi|114052630|ref|NM_001046608.1|, gi|154152050|ref|NM_001100296.1|, gi|134085376|ref|NM_001040568.2|
GO:0019217	regulation of fatty acid metabolic process	10	gi|77404270|ref|NM_001034036.1|, gi|402691703|ref|NM_001102380.2|, gi|402692819|ref|NM_001034621.2|, gi|329663555|ref|NM_001205605.1|, gi|73853761|ref|NM_175784.3|, gi|333108236|ref|NM_176854.2|, gi|77736390|ref|NM_001034723.1|, gi|147904592|ref|NM_001098086.1|, gi|166157495|ref|NM_001113767.1|, gi|402692823|ref|NM_001046087.2|
GO:1900371	regulation of purine nucleotide biosynthetic process	12	gi|402745360|ref|NM_174472.4|, gi|31342538|ref|NM_174230.2|, gi|115432044|ref|NM_173888.3|, gi|329664151|ref|NM_001205939.1|, gi|333108236|ref|NM_176854.2|, gi|31342106|ref|NM_174401.2|, gi|149944562|ref|NM_174308.2|, gi|27807518|ref|NM_174786.1|, gi|300796427|ref|NM_001191287.1|, gi|41386781|ref|NM_174231.1|, gi|41386791|ref|NM_174287.1|, gi|402743564|ref|NM_001075225.2|
GO:0006397	mRNA processing	45	gi|31342422|ref|NM_174284.2|, gi|402745444|ref|NM_001045880.2|, gi|62751568|ref|NM_001015669.1|, gi|77736312|ref|NM_001034684.1|, gi|109715822|ref|NM_001042477.1|, gi|115496831|ref|NM_001076489.1|, gi|115496857|ref|NM_001075307.1|, gi|139948493|ref|NM_001083694.1|, gi|261490693|ref|NM_001034406.2|, gi|261490694|ref|NM_001166302.1|, gi|329664273|ref|NM_001206210.1|, gi|329664863|ref|NM_001206028.1…
GO:0044238	primary metabolic process	853	gi|78042497|ref|NM_001035017.1|, gi|115497123|ref|NM_001075653.1|, gi|300794898|ref|NM_001192735.1|, gi|41386767|ref|NM_174009.1|, gi|62751706|ref|NM_001015551.1|, gi|84000252|ref|NM_001038143.1|, gi|268607689|ref|NM_001167809.1|, gi|27805856|ref|NM_174285.1|, gi|329664847|ref|NM_001206026.1|, gi|300795025|ref|NM_001192485.1|, gi|329663839|ref|NM_001205397.1|, gi|31342479|ref|NM_174260.2|, gi|603…
GO:0007202	activation of phospholipase C activity	7	gi|27805856|ref|NM_174285.1|, gi|31342538|ref|NM_174230.2|, gi|115432048|ref|NM_174414.3|, gi|149944562|ref|NM_174308.2|, gi|157427901|ref|NM_001105388.1|, gi|300798057|ref|NM_001191354.1|, gi|402691620|ref|NM_174585.3|
GO:0030968	endoplasmic reticulum unfolded protein response	7	gi|31340703|ref|NM_174700.2|, gi|75832077|ref|NM_175813.2|, gi|115497123|ref|NM_001075653.1|, gi|115497557|ref|NM_001075122.1|, gi|147904592|ref|NM_001098086.1|, gi|402745147|ref|NM_001045935.3|, gi|413081857|ref|NM_001034727.3|
GO:0016125	sterol metabolic process	13	gi|78369373|ref|NM_001035390.1|, gi|62460549|ref|NM_001014927.1|, gi|329664101|ref|NM_001205677.1|, gi|77736426|ref|NM_001034741.1|, gi|148806930|ref|NM_176644.2|, gi|300795806|ref|NM_001192524.1|, gi|329663518|ref|NM_001205600.1|, gi|402744168|ref|NM_001034206.2|, gi|402744865|ref|NM_001046269.2|, gi|31343512|ref|NM_177497.2|, gi|148224471|ref|NM_001098061.1|, gi|157785596|ref|NM_001105613.1|, g…
GO:0002218	activation of innate immune response	16	gi|27805856|ref|NM_174285.1|, gi|31343019|ref|NM_174021.2|, gi|115497065|ref|NM_001075289.1|, gi|122692338|ref|NM_001080371.1|, gi|139948214|ref|NM_001083722.1|, gi|149642560|ref|NM_001099038.1|, gi|300795394|ref|NM_001191236.1|, gi|329663887|ref|NM_001205906.1|, gi|402744889|ref|NM_001075696.2|, gi|73661171|ref|NM_001031852.1|, gi|118151119|ref|NM_001078013.1|, gi|118151271|ref|NM_001078100.1|, …
GO:0010243	response to organic nitrogen	13	gi|114051168|ref|NM_001046207.1|, gi|329663555|ref|NM_001205605.1|, gi|329663262|ref|NM_001205558.1|, gi|61656170|ref|NM_001013364.1|, gi|402692179|ref|NM_001098958.2|, gi|78369201|ref|NM_001035499.1|, gi|115496108|ref|NM_001075982.1|, gi|115497159|ref|NM_001075279.1|, gi|164448557|ref|NM_181813.2|, gi|331284132|ref|NM_001206637.1|, gi|28849918|ref|NM_176855.1|, gi|300796518|ref|NM_001192303.1|, …
GO:0071900	regulation of protein serine/threonine kinase activity	35	gi|115432046|ref|NM_174402.3|, gi|126165291|ref|NM_001081713.1|, gi|402692179|ref|NM_001098958.2|, gi|115495996|ref|NM_001076192.1|, gi|331028564|ref|NM_001191382.1|, gi|83035108|ref|NM_001037620.1|, gi|115497747|ref|NM_001075596.1|, gi|125630654|ref|NM_001081512.1|, gi|157785596|ref|NM_001105613.1|, gi|47564057|ref|NM_001001157.1|, gi|115494975|ref|NM_001075397.1|, gi|282721145|ref|NM_001075896.…
GO:0060191	regulation of lipase activity	16	gi|282721145|ref|NM_001075896.2|, gi|328751677|ref|NM_001191132.2|, gi|402691703|ref|NM_001102380.2|, gi|402692202|ref|NM_001076063.2|, gi|148229948|ref|NM_001098158.1|, gi|31342534|ref|NM_174233.2|, gi|27805856|ref|NM_174285.1|, gi|31342538|ref|NM_174230.2|, gi|115432048|ref|NM_174414.3|, gi|149944562|ref|NM_174308.2|, gi|157427901|ref|NM_001105388.1|, gi|300798057|ref|NM_001191354.1|, gi|402691…
GO:0010740	positive regulation of intracellular protein kinase cascade	35	gi|149944562|ref|NM_174308.2|, gi|282721145|ref|NM_001075896.2|, gi|284813545|ref|NM_001014942.2|, gi|329664073|ref|NM_001206185.1|, gi|402744503|ref|NM_001076007.2|, gi|77736300|ref|NM_001034678.1|, gi|31341426|ref|NM_173878.2|, gi|31342880|ref|NM_174082.2|, gi|125991897|ref|NM_001081594.1|, gi|160333614|ref|NM_001110532.1|, gi|289191304|ref|NM_001075250.2|, gi|347446670|ref|NM_001244612.1|, gi|…
GO:0071902	positive regulation of protein serine/threonine kinase activity	15	gi|115495996|ref|NM_001076192.1|, gi|331028564|ref|NM_001191382.1|, gi|47564057|ref|NM_001001157.1|, gi|115494975|ref|NM_001075397.1|, gi|282721145|ref|NM_001075896.2|, gi|328751677|ref|NM_001191132.2|, gi|122692516|ref|NM_001080246.1|, gi|155372122|ref|NM_001101201.1|, gi|329663887|ref|NM_001205906.1|, gi|329664793|ref|NM_001206275.1|, gi|332205972|ref|NM_001206852.1|, gi|61657915|ref|NM_0010129…
GO:0007596	blood coagulation	40	gi|31341426|ref|NM_173878.2|, gi|157954060|ref|NM_001109795.1|, gi|31341280|ref|NM_176632.2|, gi|31342529|ref|NM_174237.2|, gi|41386704|ref|NM_174748.1|, gi|114052485|ref|NM_001046332.1|, gi|115432048|ref|NM_174414.3|, gi|139948569|ref|NM_001083724.1|, gi|157427853|ref|NM_001105364.1|, gi|158341671|ref|NM_001109981.1|, gi|270483752|ref|NM_001076090.2|, gi|300796862|ref|NM_001192832.1|, gi|3007983…
GO:1900544	positive regulation of purine nucleotide metabolic process	9	gi|402745360|ref|NM_174472.4|, gi|31342538|ref|NM_174230.2|, gi|115432044|ref|NM_173888.3|, gi|329664151|ref|NM_001205939.1|, gi|333108236|ref|NM_176854.2|, gi|41386781|ref|NM_174231.1|, gi|41386791|ref|NM_174287.1|, gi|149944562|ref|NM_174308.2|, gi|402743564|ref|NM_001075225.2|
GO:0042593	glucose homeostasis	14	gi|61657915|ref|NM_001012999.2|, gi|93205067|ref|NM_001001161.2|, gi|109948280|ref|NR_003096.1|, gi|109948281|ref|NR_003097.1|, gi|121583851|ref|NM_001046053.2|, gi|157074091|ref|NM_001103288.1|, gi|300795806|ref|NM_001192524.1|, gi|300796497|ref|NM_001192046.1|, gi|329663555|ref|NM_001205605.1|, gi|371873165|ref|NM_001015548.2|, gi|155372040|ref|NM_001101158.1|, gi|329664101|ref|NM_001205677.1|,…
GO:0023056	positive regulation of signaling	69	gi|78369271|ref|NM_001035366.1|, gi|78369373|ref|NM_001035390.1|, gi|402743525|ref|NM_001035463.2|, gi|149944562|ref|NM_174308.2|, gi|282721145|ref|NM_001075896.2|, gi|284813545|ref|NM_001014942.2|, gi|329664073|ref|NM_001206185.1|, gi|402744503|ref|NM_001076007.2|, gi|77736300|ref|NM_001034678.1|, gi|31341426|ref|NM_173878.2|, gi|31342880|ref|NM_174082.2|, gi|125991897|ref|NM_001081594.1|, gi|16…
GO:0007265	Ras protein signal transduction	22	gi|402745360|ref|NM_174472.4|, gi|75812955|ref|NM_001033628.1|, gi|31342694|ref|NM_174163.2|, gi|125630644|ref|NM_001081511.1|, gi|329755350|ref|NM_001192645.2|, gi|31342534|ref|NM_174233.2|, gi|77736306|ref|NM_001034681.1|, gi|114052485|ref|NM_001046332.1|, gi|149944562|ref|NM_174308.2|, gi|300798466|ref|NM_001193165.1|, gi|300798544|ref|NM_001192401.1|, gi|114050874|ref|NM_001046455.1|, gi|1154…
GO:0051301	cell division	44	gi|122692376|ref|NM_001080348.1|, gi|261490696|ref|NM_001078011.2|, gi|300798523|ref|NM_001192400.1|, gi|31340795|ref|NM_174663.2|, gi|70778751|ref|NM_001025344.1|, gi|300796219|ref|NM_001193056.1|, gi|139948493|ref|NM_001083694.1|, gi|155372000|ref|NM_001101137.1|, gi|402691626|ref|NM_001035051.3|, gi|402692110|ref|NM_001033627.2|, gi|402745258|ref|NM_001046288.2|, gi|42733595|ref|NM_203359.1|, …
GO:0006112	energy reserve metabolic process	10	gi|402744219|ref|NM_001035316.2|, gi|300795596|ref|NM_001192258.1|, gi|329664251|ref|NM_001205440.1|, gi|31340793|ref|NM_174662.2|, gi|31342538|ref|NM_174230.2|, gi|61888891|ref|NM_001013606.1|, gi|136256312|ref|NM_174448.3|, gi|329112594|ref|NM_001192414.1|, gi|329663555|ref|NM_001205605.1|, gi|402691620|ref|NM_174585.3|
GO:2000146	negative regulation of cell motility	11	gi|31343267|ref|NM_173919.2|, gi|61889058|ref|NM_174497.3|, gi|31343114|ref|NM_173981.2|, gi|31343161|ref|NM_173965.2|, gi|78369397|ref|NM_001035420.1|, gi|125991957|ref|NM_001081587.1|, gi|289191304|ref|NM_001075250.2|, gi|300796092|ref|NM_001192538.1|, gi|300797381|ref|NM_001192601.1|, gi|402692382|ref|NM_001102558.2|, gi|115432046|ref|NM_174402.3|
GO:0071346	cellular response to interferon-gamma	12	gi|31340963|ref|NM_181003.2|, gi|157279962|ref|NM_001105027.1|, gi|109948280|ref|NR_003096.1|, gi|109948281|ref|NR_003097.1|, gi|329663654|ref|NM_001205876.1|, gi|402691848|ref|NM_001075396.2|, gi|31342492|ref|NM_178108.2|, gi|94967003|ref|NM_001040606.1|, gi|114052473|ref|NM_001046333.1|, gi|118151389|ref|NM_001077900.1|, gi|155372040|ref|NM_001101158.1|, gi|195539546|ref|NM_001130765.1|
GO:0031398	positive regulation of protein ubiquitination	13	gi|289191304|ref|NM_001075250.2|, gi|41386781|ref|NM_174231.1|, gi|139948304|ref|NM_001083754.1|, gi|329664443|ref|NM_001205720.1|, gi|402693465|ref|NM_001038576.2|, gi|402744482|ref|NM_001075813.2|, gi|300794712|ref|NM_001193238.1|, gi|62751408|ref|NM_001015639.1|, gi|115496733|ref|NM_001075693.1|, gi|215422349|ref|NM_001013598.2|, gi|402692082|ref|NM_001034649.2|, gi|402692094|ref|NM_001034781.…
GO:0010556	regulation of macromolecule biosynthetic process	282	gi|27805856|ref|NM_174285.1|, gi|329664847|ref|NM_001206026.1|, gi|31342479|ref|NM_174260.2|, gi|60302692|ref|NM_201606.2|, gi|62177083|ref|NM_001014385.1|, gi|77736142|ref|NM_001034598.1|, gi|77736354|ref|NM_001034705.1|, gi|115432046|ref|NM_174402.3|, gi|115496233|ref|NM_001075742.1|, gi|115497319|ref|NM_001076088.1|, gi|115497581|ref|NM_001075123.1|, gi|118151261|ref|NM_001078095.1|, gi|125630…
GO:0021953	central nervous system neuron differentiation	11	gi|31340795|ref|NM_174663.2|, gi|115495844|ref|NM_001075509.1|, gi|115496741|ref|NM_001076030.1|, gi|147900687|ref|NM_001098078.1|, gi|329663453|ref|NM_001206101.1|, gi|42733595|ref|NM_203359.1|, gi|77736300|ref|NM_001034678.1|, gi|289191304|ref|NM_001075250.2|, gi|31341709|ref|NM_174544.2|, gi|402743564|ref|NM_001075225.2|, gi|158262744|ref|NM_001109962.1|
GO:0065008	regulation of biological quality	234	gi|333108236|ref|NM_176854.2|, gi|31342479|ref|NM_174260.2|, gi|149944562|ref|NM_174308.2|, gi|61657915|ref|NM_001012999.2|, gi|93205067|ref|NM_001001161.2|, gi|109948280|ref|NR_003096.1|, gi|109948281|ref|NR_003097.1|, gi|121583851|ref|NM_001046053.2|, gi|157074091|ref|NM_001103288.1|, gi|300795806|ref|NM_001192524.1|, gi|300796497|ref|NM_001192046.1|, gi|329663555|ref|NM_001205605.1|, gi|371873…
GO:0048584	positive regulation of response to stimulus	104	gi|78369271|ref|NM_001035366.1|, gi|78369373|ref|NM_001035390.1|, gi|402743525|ref|NM_001035463.2|, gi|149944562|ref|NM_174308.2|, gi|282721145|ref|NM_001075896.2|, gi|284813545|ref|NM_001014942.2|, gi|329664073|ref|NM_001206185.1|, gi|402744503|ref|NM_001076007.2|, gi|77736300|ref|NM_001034678.1|, gi|31341426|ref|NM_173878.2|, gi|31342880|ref|NM_174082.2|, gi|125991897|ref|NM_001081594.1|, gi|16…
GO:0051716	cellular response to stimulus	500	gi|78369271|ref|NM_001035366.1|, gi|78369373|ref|NM_001035390.1|, gi|402743525|ref|NM_001035463.2|, gi|42733595|ref|NM_203359.1|, gi|332635008|ref|NM_001206930.1|, gi|155372128|ref|NM_001101204.1|, gi|27807518|ref|NM_174786.1|, gi|300793646|ref|NM_001192160.1|, gi|300794916|ref|NM_001192224.1|, gi|31340780|ref|NM_174669.2|, gi|329663518|ref|NM_001205600.1|, gi|329663654|ref|NM_001205876.1|, gi|73…
GO:0042180	cellular ketone metabolic process	77	gi|78042497|ref|NM_001035017.1|, gi|115497123|ref|NM_001075653.1|, gi|300794898|ref|NM_001192735.1|, gi|41386767|ref|NM_174009.1|, gi|62751706|ref|NM_001015551.1|, gi|84000252|ref|NM_001038143.1|, gi|268607689|ref|NM_001167809.1|, gi|77735802|ref|NM_001034428.1|, gi|62751408|ref|NM_001015639.1|, gi|115496733|ref|NM_001075693.1|, gi|215422349|ref|NM_001013598.2|, gi|402692082|ref|NM_001034649.2|, …
GO:0072659	protein localization in plasma membrane	6	gi|156120642|ref|NM_001101998.1|, gi|329663819|ref|NM_001205898.1|, gi|149642982|ref|NM_001099003.1|, gi|229577018|ref|NM_001159818.1|, gi|114053340|ref|NM_001046495.1|, gi|160333614|ref|NM_001110532.1|
GO:1901136	carbohydrate derivative catabolic process	69	gi|31342139|ref|NM_174387.2|, gi|329663499|ref|NM_001205853.1|, gi|229577018|ref|NM_001159818.1|, gi|31342616|ref|NM_174194.2|, gi|115432043|ref|NM_174450.3|, gi|115495144|ref|NM_001075974.1|, gi|115497747|ref|NM_001075596.1|, gi|136256112|ref|NM_001083408.2|, gi|147905445|ref|NM_001098130.1|, gi|300794800|ref|NM_001191451.1|, gi|332078456|ref|NM_001206733.1|, gi|402691662|ref|NM_001046600.2|, gi…
GO:0009057	macromolecule catabolic process	70	gi|31342139|ref|NM_174387.2|, gi|329663499|ref|NM_001205853.1|, gi|77736390|ref|NM_001034723.1|, gi|402745422|ref|NM_001035033.2|, gi|114051068|ref|NM_001046493.1|, gi|114051811|ref|NM_001046417.1|, gi|125991957|ref|NM_001081587.1|, gi|156120892|ref|NM_001102123.1|, gi|156120980|ref|NM_001102167.1|, gi|157427793|ref|NM_001105333.1|, gi|329112530|ref|NM_001192444.2|, gi|329664041|ref|NM_001206181.…
GO:0032784	regulation of DNA-dependent transcription, elongation	8	gi|77736488|ref|NM_001034772.1|, gi|62751568|ref|NM_001015669.1|, gi|300797660|ref|NM_001193126.1|, gi|329664863|ref|NM_001206028.1|, gi|300795560|ref|NM_001193024.1|, gi|114051068|ref|NM_001046493.1|, gi|300795025|ref|NM_001192485.1|, gi|329663839|ref|NM_001205397.1|
GO:0032101	regulation of response to external stimulus	39	gi|31342479|ref|NM_174260.2|, gi|31342534|ref|NM_174233.2|, gi|149944562|ref|NM_174308.2|, gi|303227940|ref|NM_001194959.1|, gi|31342589|ref|NM_174209.2|, gi|41386781|ref|NM_174231.1|, gi|300796518|ref|NM_001192303.1|, gi|402743687|ref|NM_001078096.2|, gi|34147166|ref|NM_183081.1|, gi|118150921|ref|NM_001077911.1|, gi|329664073|ref|NM_001206185.1|, gi|300796195|ref|NM_001192287.1|, gi|31340789|re…
GO:0010604	positive regulation of macromolecule metabolic process	196	gi|27805856|ref|NM_174285.1|, gi|329664847|ref|NM_001206026.1|, gi|31342479|ref|NM_174260.2|, gi|60302692|ref|NM_201606.2|, gi|62177083|ref|NM_001014385.1|, gi|77736142|ref|NM_001034598.1|, gi|77736354|ref|NM_001034705.1|, gi|115432046|ref|NM_174402.3|, gi|115496233|ref|NM_001075742.1|, gi|115497319|ref|NM_001076088.1|, gi|115497581|ref|NM_001075123.1|, gi|118151261|ref|NM_001078095.1|, gi|125630…
GO:0007229	integrin-mediated signaling pathway	8	gi|41386704|ref|NM_174748.1|, gi|155371890|ref|NM_001101080.1|, gi|158341671|ref|NM_001109981.1|, gi|289191304|ref|NM_001075250.2|, gi|300795045|ref|NM_001192486.1|, gi|329663686|ref|NM_001206136.1|, gi|329663813|ref|NM_001206153.1|, gi|329664073|ref|NM_001206185.1|
GO:0048598	embryonic morphogenesis	44	gi|402692819|ref|NM_001034621.2|, gi|31342694|ref|NM_174163.2|, gi|300794770|ref|NM_001192985.1|, gi|115494927|ref|NM_001075854.1|, gi|402744196|ref|NM_001034328.2|, gi|329664773|ref|NM_001206017.1|, gi|332164748|ref|NM_001206784.1|, gi|157427973|ref|NM_001105424.1|, gi|300795806|ref|NM_001192524.1|, gi|148747149|ref|NM_174363.2|, gi|371873165|ref|NM_001015548.2|, gi|42733595|ref|NM_203359.1|, gi…
GO:0034446	substrate adhesion-dependent cell spreading	6	gi|31342694|ref|NM_174163.2|, gi|300794267|ref|NM_001193215.1|, gi|300797688|ref|NM_001191336.1|, gi|328802700|ref|NM_001192024.2|, gi|329663664|ref|NM_001046247.2|, gi|330688473|ref|NM_001206519.1|
GO:0042278	purine nucleoside metabolic process	61	gi|229577018|ref|NM_001159818.1|, gi|31342616|ref|NM_174194.2|, gi|115432043|ref|NM_174450.3|, gi|115495144|ref|NM_001075974.1|, gi|115497747|ref|NM_001075596.1|, gi|136256112|ref|NM_001083408.2|, gi|147905445|ref|NM_001098130.1|, gi|300794800|ref|NM_001191451.1|, gi|332078456|ref|NM_001206733.1|, gi|402691662|ref|NM_001046600.2|, gi|402692483|ref|NM_001080232.2|, gi|402692497|ref|NM_001034707.2|…
GO:0001822	kidney development	18	gi|402744196|ref|NM_001034328.2|, gi|300797339|ref|NM_001192855.1|, gi|118151389|ref|NM_001077900.1|, gi|329299038|ref|NM_001191483.1|, gi|77736300|ref|NM_001034678.1|, gi|282721145|ref|NM_001075896.2|, gi|329663664|ref|NM_001046247.2|, gi|41386767|ref|NM_174009.1|, gi|402743525|ref|NM_001035463.2|, gi|149944562|ref|NM_174308.2|, gi|31342534|ref|NM_174233.2|, gi|155371890|ref|NM_001101080.1|, gi|…
GO:0030810	positive regulation of nucleotide biosynthetic process	9	gi|402745360|ref|NM_174472.4|, gi|31342538|ref|NM_174230.2|, gi|115432044|ref|NM_173888.3|, gi|329664151|ref|NM_001205939.1|, gi|333108236|ref|NM_176854.2|, gi|41386781|ref|NM_174231.1|, gi|41386791|ref|NM_174287.1|, gi|149944562|ref|NM_174308.2|, gi|402743564|ref|NM_001075225.2|
GO:0019941	modification-dependent protein catabolic process	33	gi|114051068|ref|NM_001046493.1|, gi|114051811|ref|NM_001046417.1|, gi|125991957|ref|NM_001081587.1|, gi|156120892|ref|NM_001102123.1|, gi|156120980|ref|NM_001102167.1|, gi|157427793|ref|NM_001105333.1|, gi|329112530|ref|NM_001192444.2|, gi|329664041|ref|NM_001206181.1|, gi|402692653|ref|NM_001081714.2|, gi|300796064|ref|NM_001191513.1|, gi|289191304|ref|NM_001075250.2|, gi|31340703|ref|NM_174700…
GO:0000184	nuclear-transcribed mRNA catabolic process, nonsense-mediated decay	7	gi|27807286|ref|NM_174715.1|, gi|300794033|ref|NM_001191412.1|, gi|329112540|ref|NM_001193205.2|, gi|371873165|ref|NM_001015548.2|, gi|402691688|ref|NM_001015512.3|, gi|402744265|ref|NM_001098874.2|, gi|402746536|ref|NM_001024469.3|
GO:0008016	regulation of heart contraction	17	gi|116003818|ref|NM_001076798.1|, gi|61889058|ref|NM_174497.3|, gi|114053340|ref|NM_001046495.1|, gi|31341280|ref|NM_176632.2|, gi|88319926|ref|NM_174068.2|, gi|126158908|ref|NM_001081575.1|, gi|156121270|ref|NM_001102313.1|, gi|300797748|ref|NM_001192107.1|, gi|28849918|ref|NM_176855.1|, gi|78042549|ref|NM_001035101.1|, gi|115432044|ref|NM_173888.3|, gi|402692970|ref|NM_001024689.3|, gi|11549774…
GO:0046474	glycerophospholipid biosynthetic process	9	gi|77735382|ref|NM_001034216.1|, gi|77735720|ref|NM_001034383.1|, gi|116004436|ref|NM_001077109.1|, gi|62751908|ref|NM_001015563.1|, gi|330688456|ref|NM_001206512.1|, gi|47564057|ref|NM_001001157.1|, gi|402693351|ref|NM_001105052.2|, gi|402692202|ref|NM_001076063.2|, gi|332205866|ref|NM_001206811.1|
GO:0007270	neuron-neuron synaptic transmission	9	gi|41386781|ref|NM_174231.1|, gi|125991897|ref|NM_001081594.1|, gi|61889058|ref|NM_174497.3|, gi|300796518|ref|NM_001192303.1|, gi|329112530|ref|NM_001192444.2|, gi|31342106|ref|NM_174401.2|, gi|47564057|ref|NM_001001157.1|, gi|31340780|ref|NM_174669.2|, gi|27806988|ref|NM_174545.1|
GO:0005996	monosaccharide metabolic process	24	gi|329663555|ref|NM_001205605.1|, gi|77404270|ref|NM_001034036.1|, gi|402692819|ref|NM_001034621.2|, gi|78369650|ref|NM_001035426.1|, gi|402744219|ref|NM_001035316.2|, gi|77404216|ref|NM_001034054.1|, gi|402743311|ref|NM_001076513.2|, gi|134085376|ref|NM_001040568.2|, gi|31342847|ref|NM_174099.2|, gi|115496741|ref|NM_001076030.1|, gi|300794320|ref|NM_001192706.1|, gi|300794364|ref|NM_001193220.1|…
GO:0021543	pallium development	13	gi|31340795|ref|NM_174663.2|, gi|148231248|ref|NM_001097565.1|, gi|31342694|ref|NM_174163.2|, gi|122692376|ref|NM_001080348.1|, gi|402692382|ref|NM_001102558.2|, gi|115495996|ref|NM_001076192.1|, gi|115496741|ref|NM_001076030.1|, gi|284813545|ref|NM_001014942.2|, gi|157074091|ref|NM_001103288.1|, gi|42733595|ref|NM_203359.1|, gi|115495844|ref|NM_001075509.1|, gi|402693437|ref|NM_001078000.2|, gi|…
GO:0001756	somitogenesis	8	gi|229577018|ref|NM_001159818.1|, gi|148227521|ref|NM_001098045.1|, gi|115495944|ref|NM_001076241.1|, gi|115495996|ref|NM_001076192.1|, gi|300794770|ref|NM_001192985.1|, gi|300797440|ref|NM_001192348.1|, gi|329664879|ref|NM_001206030.1|, gi|331284186|ref|NM_001206657.1|
GO:2000243	positive regulation of reproductive process	8	gi|62177083|ref|NM_001014385.1|, gi|125991889|ref|NM_001081614.1|, gi|28849918|ref|NM_176855.1|, gi|148747149|ref|NM_174363.2|, gi|114051068|ref|NM_001046493.1|, gi|114052005|ref|NM_001046150.1|, gi|329663164|ref|NM_001206313.1|, gi|329663887|ref|NM_001205906.1|
GO:0045807	positive regulation of endocytosis	13	gi|41386759|ref|NM_174008.1|, gi|147905445|ref|NM_001098130.1|, gi|329663819|ref|NM_001205898.1|, gi|329664879|ref|NM_001206030.1|, gi|402743525|ref|NM_001035463.2|, gi|73661171|ref|NM_001031852.1|, gi|289191304|ref|NM_001075250.2|, gi|300793646|ref|NM_001192160.1|, gi|328802700|ref|NM_001192024.2|, gi|156523169|ref|NM_001102529.1|, gi|164451502|ref|NM_174468.3|, gi|73853761|ref|NM_175784.3|, gi|…
GO:0043068	positive regulation of programmed cell death	57	gi|115496751|ref|NM_001076366.1|, gi|31340793|ref|NM_174662.2|, gi|31341611|ref|NM_174583.2|, gi|31342589|ref|NM_174209.2|, gi|402744236|ref|NM_001045882.2|, gi|114052363|ref|NM_001046345.1|, gi|402692179|ref|NM_001098958.2|, gi|31342694|ref|NM_174163.2|, gi|61889058|ref|NM_174497.3|, gi|66792843|ref|NM_001024527.1|, gi|116004066|ref|NM_001076926.1|, gi|154152086|ref|NM_001100356.1|, gi|156120642…
GO:2001020	regulation of response to DNA damage stimulus	11	gi|153792238|ref|NM_001099717.1|, gi|62751617|ref|NM_001015516.1|, gi|77736579|ref|NM_001034801.1|, gi|115495256|ref|NM_001075790.1|, gi|148234762|ref|NM_001098144.1|, gi|164414416|ref|NM_001038061.2|, gi|261490700|ref|NM_001076289.2|, gi|332078452|ref|NM_001206731.1|, gi|148228870|ref|NM_001098117.1|, gi|77735846|ref|NM_001034450.1|, gi|148225625|ref|NM_001097575.1|
GO:0007498	mesoderm development	9	gi|300794770|ref|NM_001192985.1|, gi|300795806|ref|NM_001192524.1|, gi|148747149|ref|NM_174363.2|, gi|31343161|ref|NM_173965.2|, gi|115495140|ref|NM_001075857.1|, gi|70778751|ref|NM_001025344.1|, gi|115497309|ref|NM_001076089.1|, gi|300798420|ref|NM_001192651.1|, gi|402691620|ref|NM_174585.3|
GO:0008063	Toll signaling pathway	10	gi|27805856|ref|NM_174285.1|, gi|31343019|ref|NM_174021.2|, gi|114052363|ref|NM_001046345.1|, gi|115497065|ref|NM_001075289.1|, gi|122692338|ref|NM_001080371.1|, gi|139948214|ref|NM_001083722.1|, gi|149642560|ref|NM_001099038.1|, gi|300795394|ref|NM_001191236.1|, gi|329663887|ref|NM_001205906.1|, gi|402744889|ref|NM_001075696.2|
GO:0000060	protein import into nucleus, translocation	6	gi|329663654|ref|NM_001205876.1|, gi|402744324|ref|NM_001046357.2|, gi|402692819|ref|NM_001034621.2|, gi|402692179|ref|NM_001098958.2|, gi|300793640|ref|NM_001191148.1|, gi|300798216|ref|NM_001193153.1|
GO:0050921	positive regulation of chemotaxis	7	gi|303227940|ref|NM_001194959.1|, gi|223636309|ref|NM_001145235.1|, gi|115497435|ref|NM_001075253.1|, gi|31341426|ref|NM_173878.2|, gi|282721145|ref|NM_001075896.2|, gi|149944562|ref|NM_174308.2|, gi|219805057|ref|NM_001143876.1|
GO:0048872	homeostasis of number of cells	16	gi|148747149|ref|NM_174363.2|, gi|219805057|ref|NM_001143876.1|, gi|134085692|ref|NM_001083533.1|, gi|31340793|ref|NM_174662.2|, gi|371873165|ref|NM_001015548.2|, gi|31341768|ref|NM_174521.2|, gi|115496243|ref|NM_001075176.1|, gi|329663654|ref|NM_001205876.1|, gi|155371936|ref|NM_001101103.1|, gi|77736579|ref|NM_001034801.1|, gi|118151031|ref|NM_001077970.1|, gi|31342236|ref|NM_174353.2|, gi|1574…
GO:0021954	central nervous system neuron development	6	gi|115496741|ref|NM_001076030.1|, gi|31340795|ref|NM_174663.2|, gi|289191304|ref|NM_001075250.2|, gi|31341709|ref|NM_174544.2|, gi|402743564|ref|NM_001075225.2|, gi|158262744|ref|NM_001109962.1|
GO:1901184	regulation of ERBB signaling pathway	6	gi|61889058|ref|NM_174497.3|, gi|329664741|ref|NM_001206013.1|, gi|114052485|ref|NM_001046332.1|, gi|148223254|ref|NM_001098087.1|, gi|402693109|ref|NM_001076840.2|, gi|300797688|ref|NM_001191336.1|
GO:0009987	cellular process	1235	gi|78042497|ref|NM_001035017.1|, gi|115497123|ref|NM_001075653.1|, gi|300794898|ref|NM_001192735.1|, gi|136256312|ref|NM_174448.3|, gi|300795618|ref|NM_001192259.1|, gi|300798124|ref|NM_001192125.1|, gi|300797688|ref|NM_001191336.1|, gi|41386767|ref|NM_174009.1|, gi|62751706|ref|NM_001015551.1|, gi|84000252|ref|NM_001038143.1|, gi|268607689|ref|NM_001167809.1|, gi|27805856|ref|NM_174285.1|, gi|32…
GO:0007268	synaptic transmission	58	gi|118150885|ref|NM_001077889.1|, gi|147905445|ref|NM_001098130.1|, gi|300795371|ref|NM_001193014.1|, gi|402693109|ref|NM_001076840.2|, gi|114052485|ref|NM_001046332.1|, gi|156120866|ref|NM_001102110.1|, gi|164451502|ref|NM_174468.3|, gi|41386781|ref|NM_174231.1|, gi|31342106|ref|NM_174401.2|, gi|156121034|ref|NM_001102194.1|, gi|139948807|ref|NM_001083709.1|, gi|31340780|ref|NM_174669.2|, gi|413…
GO:0007586	digestion	10	gi|31340702|ref|NM_174699.2|, gi|165973957|ref|NM_001113727.1|, gi|402692073|ref|NM_001099021.2|, gi|402693474|ref|NM_001105330.2|, gi|66792877|ref|NM_001024547.1|, gi|28849918|ref|NM_176855.1|, gi|34147166|ref|NM_183081.1|, gi|157074091|ref|NM_001103288.1|, gi|45430040|ref|NM_205809.1|, gi|115497727|ref|NM_001075591.1|
GO:0006725	cellular aromatic compound metabolic process	16	gi|402745169|ref|NM_001079772.2|, gi|329663417|ref|NM_001206095.1|, gi|402745208|ref|NM_001076018.2|, gi|156547242|ref|NM_001010992.3|, gi|300796850|ref|NM_001191308.1|, gi|402744865|ref|NM_001046269.2|, gi|41386801|ref|NM_177508.1|, gi|148229734|ref|NM_001097572.1|, gi|268607689|ref|NM_001167809.1|, gi|114051168|ref|NM_001046207.1|, gi|300798376|ref|NM_001192393.1|, gi|329663262|ref|NM_001205558…
GO:0003001	generation of a signal involved in cell-cell signaling	31	gi|118150885|ref|NM_001077889.1|, gi|61888891|ref|NM_001013606.1|, gi|62751971|ref|NM_001015552.1|, gi|136256312|ref|NM_174448.3|, gi|157074091|ref|NM_001103288.1|, gi|300795806|ref|NM_001192524.1|, gi|300796497|ref|NM_001192046.1|, gi|402691620|ref|NM_174585.3|, gi|47564057|ref|NM_001001157.1|, gi|61889058|ref|NM_174497.3|, gi|333108236|ref|NM_176854.2|, gi|402743564|ref|NM_001075225.2|, gi|2780…
GO:0010564	regulation of cell cycle process	52	gi|402744335|ref|NM_001075797.2|, gi|282721145|ref|NM_001075896.2|, gi|83035108|ref|NM_001037620.1|, gi|300796064|ref|NM_001191513.1|, gi|329663654|ref|NM_001205876.1|, gi|114053212|ref|NM_001046271.1|, gi|402692633|ref|NM_001075446.2|, gi|300798399|ref|NM_001192650.1|, gi|281485566|ref|NM_001075837.2|, gi|371873165|ref|NM_001015548.2|, gi|329663903|ref|NM_001205908.1|, gi|402743665|ref|NM_001105…
GO:0009308	amine metabolic process	21	gi|62751408|ref|NM_001015639.1|, gi|115496733|ref|NM_001075693.1|, gi|215422349|ref|NM_001013598.2|, gi|402692082|ref|NM_001034649.2|, gi|402744604|ref|NM_001034040.2|, gi|300796850|ref|NM_001191308.1|, gi|77736589|ref|NM_001034808.1|, gi|187960115|ref|NM_001045969.2|, gi|402745921|ref|NM_001015590.3|, gi|115495902|ref|NM_001075879.1|, gi|270483765|ref|NM_001076510.2|, gi|134085937|ref|NM_0010834…
GO:0010033	response to organic substance	169	gi|300796131|ref|NM_001192284.1|, gi|300796850|ref|NM_001191308.1|, gi|42733595|ref|NM_203359.1|, gi|332635008|ref|NM_001206930.1|, gi|155372128|ref|NM_001101204.1|, gi|329663654|ref|NM_001205876.1|, gi|62460475|ref|NM_001014892.1|, gi|118151389|ref|NM_001077900.1|, gi|221136835|ref|NM_001144077.1|, gi|300794267|ref|NM_001193215.1|, gi|329663555|ref|NM_001205605.1|, gi|282721145|ref|NM_001075896.…
GO:0071322	cellular response to carbohydrate stimulus	6	gi|73661171|ref|NM_001031852.1|, gi|126165291|ref|NM_001081713.1|, gi|155372040|ref|NM_001101158.1|, gi|329664101|ref|NM_001205677.1|, gi|402691620|ref|NM_174585.3|, gi|402692819|ref|NM_001034621.2|
GO:0007286	spermatid development	7	gi|31340795|ref|NM_174663.2|, gi|402691620|ref|NM_174585.3|, gi|77736354|ref|NM_001034705.1|, gi|156121218|ref|NM_001102287.1|, gi|157427853|ref|NM_001105364.1|, gi|329664813|ref|NM_001205766.1|, gi|332164744|ref|NM_001206782.1|
GO:0040008	regulation of growth	46	gi|31342479|ref|NM_174260.2|, gi|31340795|ref|NM_174663.2|, gi|329664073|ref|NM_001206185.1|, gi|402745422|ref|NM_001035033.2|, gi|27807004|ref|NM_174555.1|, gi|31342534|ref|NM_174233.2|, gi|114052473|ref|NM_001046333.1|, gi|156120998|ref|NM_001102176.1|, gi|164448585|ref|NM_001076225.2|, gi|31340780|ref|NM_174669.2|, gi|31343267|ref|NM_173919.2|, gi|114052353|ref|NM_001045913.1|, gi|148747149|re…
GO:0007422	peripheral nervous system development	6	gi|329663664|ref|NM_001046247.2|, gi|42733595|ref|NM_203359.1|, gi|156718139|ref|NM_001103105.1|, gi|329663907|ref|NM_001191541.1|, gi|402743564|ref|NM_001075225.2|, gi|122692376|ref|NM_001080348.1|
GO:0048015	phosphatidylinositol-mediated signaling	15	gi|156718139|ref|NM_001103105.1|, gi|282721145|ref|NM_001075896.2|, gi|284813545|ref|NM_001014942.2|, gi|289191304|ref|NM_001075250.2|, gi|328751677|ref|NM_001191132.2|, gi|402743564|ref|NM_001075225.2|, gi|31340780|ref|NM_174669.2|, gi|47564057|ref|NM_001001157.1|, gi|347446670|ref|NM_001244612.1|, gi|27805856|ref|NM_174285.1|, gi|31343019|ref|NM_174021.2|, gi|78365300|ref|NM_001035411.1|, gi|94…
GO:0071418	cellular response to amine stimulus	6	gi|114051168|ref|NM_001046207.1|, gi|78369201|ref|NM_001035499.1|, gi|115496108|ref|NM_001075982.1|, gi|115497159|ref|NM_001075279.1|, gi|164448557|ref|NM_181813.2|, gi|331284132|ref|NM_001206637.1|
GO:0031929	TOR signaling cascade	8	gi|78365300|ref|NM_001035411.1|, gi|78369201|ref|NM_001035499.1|, gi|115495232|ref|NM_001075948.1|, gi|115496108|ref|NM_001075982.1|, gi|115497159|ref|NM_001075279.1|, gi|156121268|ref|NM_001102312.1|, gi|329663555|ref|NM_001205605.1|, gi|371873165|ref|NM_001015548.2|
GO:0006935	chemotaxis	47	gi|31341768|ref|NM_174521.2|, gi|77735832|ref|NM_001034439.1|, gi|115497435|ref|NM_001075253.1|, gi|31342632|ref|NM_174187.2|, gi|115494927|ref|NM_001075854.1|, gi|139947655|ref|NM_001083689.1|, gi|303227940|ref|NM_001194959.1|, gi|31343267|ref|NM_173919.2|, gi|27805856|ref|NM_174285.1|, gi|31342436|ref|NM_174280.2|, gi|31342694|ref|NM_174163.2|, gi|31343541|ref|NM_175789.2|, gi|47564071|ref|NM_0…
GO:0009615	response to virus	18	gi|31342694|ref|NM_174163.2|, gi|112181316|ref|NM_001015571.2|, gi|402743818|ref|NM_001103296.2|, gi|402745409|ref|NM_001040591.2|, gi|31343019|ref|NM_174021.2|, gi|118150855|ref|NM_001077870.1|, gi|402692110|ref|NM_001033627.2|, gi|31342492|ref|NM_178108.2|, gi|34147166|ref|NM_183081.1|, gi|41386761|ref|NM_174015.1|, gi|42733595|ref|NM_203359.1|, gi|78365288|ref|NM_001035465.1|, gi|94967003|ref|…
GO:0032409	regulation of transporter activity	13	gi|114053340|ref|NM_001046495.1|, gi|114052473|ref|NM_001046333.1|, gi|148229948|ref|NM_001098158.1|, gi|115497569|ref|NM_001075576.1|, gi|261490673|ref|NM_001101052.2|, gi|126722767|ref|NM_001082464.1|, gi|402744865|ref|NM_001046269.2|, gi|329664443|ref|NM_001205720.1|, gi|262118294|ref|NM_001166572.1|, gi|41386781|ref|NM_174231.1|, gi|94966890|ref|NM_001040547.1|, gi|300793640|ref|NM_001191148.…
GO:0003015	heart process	18	gi|116003818|ref|NM_001076798.1|, gi|61889058|ref|NM_174497.3|, gi|114053340|ref|NM_001046495.1|, gi|88319926|ref|NM_174068.2|, gi|126158908|ref|NM_001081575.1|, gi|156121270|ref|NM_001102313.1|, gi|28849918|ref|NM_176855.1|, gi|31341280|ref|NM_176632.2|, gi|78042549|ref|NM_001035101.1|, gi|115432044|ref|NM_173888.3|, gi|402692970|ref|NM_001024689.3|, gi|115497747|ref|NM_001075596.1|, gi|11405247…
GO:0009889	regulation of biosynthetic process	306	gi|27805856|ref|NM_174285.1|, gi|329664847|ref|NM_001206026.1|, gi|31342479|ref|NM_174260.2|, gi|60302692|ref|NM_201606.2|, gi|62177083|ref|NM_001014385.1|, gi|77736142|ref|NM_001034598.1|, gi|77736354|ref|NM_001034705.1|, gi|115432046|ref|NM_174402.3|, gi|115496233|ref|NM_001075742.1|, gi|115497319|ref|NM_001076088.1|, gi|115497581|ref|NM_001075123.1|, gi|118151261|ref|NM_001078095.1|, gi|125630…
GO:0006954	inflammatory response	41	gi|31342534|ref|NM_174233.2|, gi|149944562|ref|NM_174308.2|, gi|303227940|ref|NM_001194959.1|, gi|31342589|ref|NM_174209.2|, gi|41386781|ref|NM_174231.1|, gi|300796518|ref|NM_001192303.1|, gi|402743687|ref|NM_001078096.2|, gi|34147166|ref|NM_183081.1|, gi|118150921|ref|NM_001077911.1|, gi|329664073|ref|NM_001206185.1|, gi|61889058|ref|NM_174497.3|, gi|73853761|ref|NM_175784.3|, gi|76677896|ref|NM…
GO:0000087	M phase of mitotic cell cycle	37	gi|402744335|ref|NM_001075797.2|, gi|282721145|ref|NM_001075896.2|, gi|300796064|ref|NM_001191513.1|, gi|27805840|ref|NM_174295.1|, gi|30172565|ref|NM_174614.1|, gi|31340795|ref|NM_174663.2|, gi|125991895|ref|NM_001081617.1|, gi|139947519|ref|NM_001083652.1|, gi|164420697|ref|NM_001045881.2|, gi|329664059|ref|NM_001205416.1|, gi|330417930|ref|NM_001191290.2|, gi|332801055|ref|NM_001101911.2|, gi|…
GO:0016525	negative regulation of angiogenesis	9	gi|31343161|ref|NM_173965.2|, gi|31343267|ref|NM_173919.2|, gi|118151389|ref|NM_001077900.1|, gi|156121000|ref|NM_001102177.1|, gi|157427973|ref|NM_001105424.1|, gi|262073123|ref|NM_001166529.1|, gi|303227940|ref|NM_001194959.1|, gi|329663907|ref|NM_001191541.1|, gi|402692382|ref|NM_001102558.2|
GO:0045765	regulation of angiogenesis	15	gi|31341426|ref|NM_173878.2|, gi|41386767|ref|NM_174009.1|, gi|115432044|ref|NM_173888.3|, gi|158508545|ref|NM_001109998.1|, gi|328751677|ref|NM_001191132.2|, gi|402692382|ref|NM_001102558.2|, gi|402744489|ref|NM_001046512.2|, gi|31343161|ref|NM_173965.2|, gi|31343267|ref|NM_173919.2|, gi|118151389|ref|NM_001077900.1|, gi|156121000|ref|NM_001102177.1|, gi|157427973|ref|NM_001105424.1|, gi|2620731…
GO:0019318	hexose metabolic process	24	gi|329663555|ref|NM_001205605.1|, gi|77404270|ref|NM_001034036.1|, gi|402692819|ref|NM_001034621.2|, gi|78369650|ref|NM_001035426.1|, gi|402744219|ref|NM_001035316.2|, gi|77404216|ref|NM_001034054.1|, gi|134085376|ref|NM_001040568.2|, gi|31342847|ref|NM_174099.2|, gi|115496741|ref|NM_001076030.1|, gi|300794320|ref|NM_001192706.1|, gi|300794364|ref|NM_001193220.1|, gi|329755352|ref|NM_001191484.1|…
GO:0000279	M phase	50	gi|402744335|ref|NM_001075797.2|, gi|282721145|ref|NM_001075896.2|, gi|42733595|ref|NM_203359.1|, gi|402693387|ref|NM_001046549.2|, gi|452404226|ref|NM_001076819.2|, gi|300796064|ref|NM_001191513.1|, gi|125991895|ref|NM_001081617.1|, gi|164450474|ref|NM_001046305.2|, gi|330417930|ref|NM_001191290.2|, gi|402693437|ref|NM_001078000.2|, gi|27805840|ref|NM_174295.1|, gi|30172565|ref|NM_174614.1|, gi|…
GO:0023021	termination of signal transduction	7	gi|115432043|ref|NM_174450.3|, gi|115497747|ref|NM_001075596.1|, gi|300795369|ref|NM_001192758.1|, gi|402691662|ref|NM_001046600.2|, gi|402692483|ref|NM_001080232.2|, gi|402692497|ref|NM_001034707.2|, gi|402745748|ref|NM_001077973.2|
GO:0022403	cell cycle phase	79	gi|402744335|ref|NM_001075797.2|, gi|282721145|ref|NM_001075896.2|, gi|42733595|ref|NM_203359.1|, gi|402693387|ref|NM_001046549.2|, gi|452404226|ref|NM_001076819.2|, gi|83035108|ref|NM_001037620.1|, gi|300796064|ref|NM_001191513.1|, gi|125991895|ref|NM_001081617.1|, gi|114053212|ref|NM_001046271.1|, gi|402692633|ref|NM_001075446.2|, gi|164450474|ref|NM_001046305.2|, gi|300798399|ref|NM_001192650.…
GO:0019233	sensory perception of pain	12	gi|47564057|ref|NM_001001157.1|, gi|77404276|ref|NM_001034049.1|, gi|114052534|ref|NM_001045898.1|, gi|114053340|ref|NM_001046495.1|, gi|149944562|ref|NM_174308.2|, gi|300796518|ref|NM_001192303.1|, gi|303227940|ref|NM_001194959.1|, gi|61889058|ref|NM_174497.3|, gi|28849918|ref|NM_176855.1|, gi|31342106|ref|NM_174401.2|, gi|41386781|ref|NM_174231.1|, gi|300793640|ref|NM_001191148.1|
GO:0051327	M phase of meiotic cell cycle	15	gi|125991895|ref|NM_001081617.1|, gi|164450474|ref|NM_001046305.2|, gi|330417930|ref|NM_001191290.2|, gi|402744219|ref|NM_001035316.2|, gi|300794188|ref|NM_001192955.1|, gi|300797463|ref|NM_001192605.1|, gi|332309232|ref|NM_001206868.1|, gi|27805840|ref|NM_174295.1|, gi|30172565|ref|NM_174614.1|, gi|115496243|ref|NM_001075176.1|, gi|156121350|ref|NM_001102354.1|, gi|281485566|ref|NM_001075837.2|,…
GO:0022404	molting cycle process	10	gi|42733595|ref|NM_203359.1|, gi|114052485|ref|NM_001046332.1|, gi|115494901|ref|NM_001075815.1|, gi|402693413|ref|NM_175801.3|, gi|148747149|ref|NM_174363.2|, gi|31342880|ref|NM_174082.2|, gi|115495844|ref|NM_001075509.1|, gi|116004410|ref|NM_001077096.1|, gi|125630696|ref|NM_001081534.1|, gi|402746524|ref|NM_001035010.2|
GO:0030334	regulation of cell migration	40	gi|31343267|ref|NM_173919.2|, gi|61889058|ref|NM_174497.3|, gi|303227940|ref|NM_001194959.1|, gi|31343114|ref|NM_173981.2|, gi|31343161|ref|NM_173965.2|, gi|78369397|ref|NM_001035420.1|, gi|125991957|ref|NM_001081587.1|, gi|289191304|ref|NM_001075250.2|, gi|300796092|ref|NM_001192538.1|, gi|300797381|ref|NM_001192601.1|, gi|402692382|ref|NM_001102558.2|, gi|31341768|ref|NM_174521.2|, gi|118150833…
GO:0050790	regulation of catalytic activity	168	gi|402743512|ref|NM_001038585.2|, gi|114052485|ref|NM_001046332.1|, gi|219805057|ref|NM_001143876.1|, gi|289191304|ref|NM_001075250.2|, gi|402692696|ref|NM_001083720.2|, gi|402692823|ref|NM_001046087.2|, gi|31340703|ref|NM_174700.2|, gi|77736302|ref|NM_001034679.1|, gi|402691823|ref|NM_001079599.2|, gi|451958162|ref|NM_174002.3|, gi|31342534|ref|NM_174233.2|, gi|78369373|ref|NM_001035390.1|, gi|3…
GO:0060193	positive regulation of lipase activity	12	gi|282721145|ref|NM_001075896.2|, gi|328751677|ref|NM_001191132.2|, gi|402691703|ref|NM_001102380.2|, gi|402692202|ref|NM_001076063.2|, gi|31342534|ref|NM_174233.2|, gi|27805856|ref|NM_174285.1|, gi|31342538|ref|NM_174230.2|, gi|115432048|ref|NM_174414.3|, gi|149944562|ref|NM_174308.2|, gi|157427901|ref|NM_001105388.1|, gi|300798057|ref|NM_001191354.1|, gi|402691620|ref|NM_174585.3|
GO:0009143	nucleoside triphosphate catabolic process	64	gi|229577018|ref|NM_001159818.1|, gi|31342616|ref|NM_174194.2|, gi|115432043|ref|NM_174450.3|, gi|115495144|ref|NM_001075974.1|, gi|115497747|ref|NM_001075596.1|, gi|136256112|ref|NM_001083408.2|, gi|147905445|ref|NM_001098130.1|, gi|300794800|ref|NM_001191451.1|, gi|332078456|ref|NM_001206733.1|, gi|402691662|ref|NM_001046600.2|, gi|402692483|ref|NM_001080232.2|, gi|402692497|ref|NM_001034707.2|…
GO:0042113	B cell activation	17	gi|281485566|ref|NM_001075837.2|, gi|402744849|ref|NM_001081615.2|, gi|219805057|ref|NM_001143876.1|, gi|402743512|ref|NM_001038585.2|, gi|148747149|ref|NM_174363.2|, gi|402692179|ref|NM_001098958.2|, gi|329664847|ref|NM_001206026.1|, gi|402693291|ref|NM_001038017.2|, gi|41386704|ref|NM_174748.1|, gi|77736579|ref|NM_001034801.1|, gi|155372040|ref|NM_001101158.1|, gi|157427973|ref|NM_001105424.1|,…
GO:0051047	positive regulation of secretion	15	gi|31342106|ref|NM_174401.2|, gi|61889058|ref|NM_174497.3|, gi|300794267|ref|NM_001193215.1|, gi|300795967|ref|NM_001192020.1|, gi|333108236|ref|NM_176854.2|, gi|27805856|ref|NM_174285.1|, gi|148747149|ref|NM_174363.2|, gi|402692819|ref|NM_001034621.2|, gi|28849918|ref|NM_176855.1|, gi|41386791|ref|NM_174287.1|, gi|31340702|ref|NM_174699.2|, gi|115495788|ref|NM_001075142.1|, gi|77404276|ref|NM_00…
GO:0031576	G2/M transition checkpoint	7	gi|62751617|ref|NM_001015516.1|, gi|115495256|ref|NM_001075790.1|, gi|164414416|ref|NM_001038061.2|, gi|300794712|ref|NM_001193238.1|, gi|61656170|ref|NM_001013364.1|, gi|115497581|ref|NM_001075123.1|, gi|281485566|ref|NM_001075837.2|
GO:0031344	regulation of cell projection organization	22	gi|115497037|ref|NM_001076062.1|, gi|116004066|ref|NM_001076926.1|, gi|156120712|ref|NM_001102033.1|, gi|118151261|ref|NM_001078095.1|, gi|402743564|ref|NM_001075225.2|, gi|289191304|ref|NM_001075250.2|, gi|300796250|ref|NM_001191522.1|, gi|122692376|ref|NM_001080348.1|, gi|31340795|ref|NM_174663.2|, gi|31340780|ref|NM_174669.2|, gi|115497065|ref|NM_001075289.1|, gi|300793844|ref|NM_001192682.1|,…
GO:0010927	cellular component assembly involved in morphogenesis	10	gi|31340795|ref|NM_174663.2|, gi|402692160|ref|NM_001046381.2|, gi|31343307|ref|NM_173900.2|, gi|164448609|ref|NM_001035345.2|, gi|118601873|ref|NM_001079640.1|, gi|42733595|ref|NM_203359.1|, gi|282721145|ref|NM_001075896.2|, gi|31342479|ref|NM_174260.2|, gi|139947655|ref|NM_001083689.1|, gi|350536720|ref|NM_001245928.1|
GO:0048522	positive regulation of cellular process	321	gi|27805856|ref|NM_174285.1|, gi|329664847|ref|NM_001206026.1|, gi|31342479|ref|NM_174260.2|, gi|60302692|ref|NM_201606.2|, gi|62177083|ref|NM_001014385.1|, gi|77736142|ref|NM_001034598.1|, gi|77736354|ref|NM_001034705.1|, gi|115432046|ref|NM_174402.3|, gi|115496233|ref|NM_001075742.1|, gi|115497319|ref|NM_001076088.1|, gi|115497581|ref|NM_001075123.1|, gi|118151261|ref|NM_001078095.1|, gi|125630…
GO:0001501	skeletal system development	29	gi|195539516|ref|NM_001130756.1|, gi|284813545|ref|NM_001014942.2|, gi|156139064|ref|NM_001102373.1|, gi|402745274|ref|NM_001038125.2|, gi|31343114|ref|NM_173981.2|, gi|147904592|ref|NM_001098086.1|, gi|402744503|ref|NM_001076007.2|, gi|402744196|ref|NM_001034328.2|, gi|300796275|ref|NM_001192291.1|, gi|300798523|ref|NM_001192400.1|, gi|402692525|ref|NM_001037484.2|, gi|27807138|ref|NM_174634.1|,…
GO:0032273	positive regulation of protein polymerization	9	gi|31341768|ref|NM_174521.2|, gi|31342694|ref|NM_174163.2|, gi|78365300|ref|NM_001035411.1|, gi|115497129|ref|NM_001076072.1|, gi|160333614|ref|NM_001110532.1|, gi|219805057|ref|NM_001143876.1|, gi|300797688|ref|NM_001191336.1|, gi|329663887|ref|NM_001205906.1|, gi|125991759|ref|NM_173976.2|
GO:0035295	tube development	36	gi|115495844|ref|NM_001075509.1|, gi|402743525|ref|NM_001035463.2|, gi|78369401|ref|NM_001035290.1|, gi|284813545|ref|NM_001014942.2|, gi|329299038|ref|NM_001191483.1|, gi|402744482|ref|NM_001075813.2|, gi|139947655|ref|NM_001083689.1|, gi|31341611|ref|NM_174583.2|, gi|402693321|ref|NM_174782.3|, gi|300797339|ref|NM_001192855.1|, gi|157427973|ref|NM_001105424.1|, gi|149944562|ref|NM_174308.2|, gi…
GO:0042476	odontogenesis	17	gi|42733595|ref|NM_203359.1|, gi|160707932|ref|NM_001110786.1|, gi|41386767|ref|NM_174009.1|, gi|149944562|ref|NM_174308.2|, gi|148747149|ref|NM_174363.2|, gi|156718139|ref|NM_001103105.1|, gi|330688473|ref|NM_001206519.1|, gi|402744196|ref|NM_001034328.2|, gi|31343019|ref|NM_174021.2|, gi|78369271|ref|NM_001035366.1|, gi|115432044|ref|NM_173888.3|, gi|147900687|ref|NM_001098078.1|, gi|158341671|…
GO:0006399	tRNA metabolic process	21	gi|300794267|ref|NM_001193215.1|, gi|158519862|ref|NM_001110073.1|, gi|300794022|ref|NM_001192691.1|, gi|300795271|ref|NM_001192753.1|, gi|329663136|ref|NM_001205798.1|, gi|402691838|ref|NM_001034356.2|, gi|402691956|ref|NM_001080273.2|, gi|402744539|ref|NM_001077924.2|, gi|156120538|ref|NM_001101945.1|, gi|343183369|ref|NM_001243320.1|, gi|156523095|ref|NM_001102492.1|, gi|115495860|ref|NM_00107…
GO:0007050	cell cycle arrest	43	gi|31342479|ref|NM_174260.2|, gi|300795560|ref|NM_001193024.1|, gi|300796131|ref|NM_001192284.1|, gi|281485566|ref|NM_001075837.2|, gi|371873165|ref|NM_001015548.2|, gi|329663903|ref|NM_001205908.1|, gi|402743665|ref|NM_001105336.2|, gi|62751617|ref|NM_001015516.1|, gi|115495256|ref|NM_001075790.1|, gi|164414416|ref|NM_001038061.2|, gi|300794712|ref|NM_001193238.1|, gi|62751408|ref|NM_001015639.1…
GO:0002221	pattern recognition receptor signaling pathway	15	gi|27805856|ref|NM_174285.1|, gi|31343019|ref|NM_174021.2|, gi|115497065|ref|NM_001075289.1|, gi|122692338|ref|NM_001080371.1|, gi|139948214|ref|NM_001083722.1|, gi|149642560|ref|NM_001099038.1|, gi|300795394|ref|NM_001191236.1|, gi|329663887|ref|NM_001205906.1|, gi|402744889|ref|NM_001075696.2|, gi|73661171|ref|NM_001031852.1|, gi|118151119|ref|NM_001078013.1|, gi|118151271|ref|NM_001078100.1|, …
GO:0048610	cellular process involved in reproduction	45	gi|31340795|ref|NM_174663.2|, gi|125991895|ref|NM_001081617.1|, gi|164450474|ref|NM_001046305.2|, gi|329664151|ref|NM_001205939.1|, gi|330417930|ref|NM_001191290.2|, gi|402691620|ref|NM_174585.3|, gi|402691830|ref|NM_001011680.3|, gi|31343307|ref|NM_173900.2|, gi|118150855|ref|NM_001077870.1|, gi|402693095|ref|NM_001076491.2|, gi|114051068|ref|NM_001046493.1|, gi|114052005|ref|NM_001046150.1|, gi…
GO:0051209	release of sequestered calcium ion into cytosol	6	gi|31342479|ref|NM_174260.2|, gi|149944562|ref|NM_174308.2|, gi|47564057|ref|NM_001001157.1|, gi|31341280|ref|NM_176632.2|, gi|114052473|ref|NM_001046333.1|, gi|148229948|ref|NM_001098158.1|
GO:0002757	immune response-activating signal transduction	21	gi|27805856|ref|NM_174285.1|, gi|31343019|ref|NM_174021.2|, gi|115497065|ref|NM_001075289.1|, gi|122692338|ref|NM_001080371.1|, gi|139948214|ref|NM_001083722.1|, gi|149642560|ref|NM_001099038.1|, gi|300795394|ref|NM_001191236.1|, gi|329663887|ref|NM_001205906.1|, gi|402744889|ref|NM_001075696.2|, gi|73661171|ref|NM_001031852.1|, gi|118151119|ref|NM_001078013.1|, gi|118151271|ref|NM_001078100.1|, …
GO:0006637	acyl-CoA metabolic process	7	gi|31340793|ref|NM_174662.2|, gi|329664475|ref|NM_001205468.1|, gi|31343558|ref|NM_177513.2|, gi|77736066|ref|NM_001034560.1|, gi|156120742|ref|NM_001102048.1|, gi|157074167|ref|NM_001103328.1|, gi|402692819|ref|NM_001034621.2|
GO:0006820	anion transport	21	gi|300793766|ref|NM_001192678.1|, gi|261490673|ref|NM_001101052.2|, gi|402744732|ref|NM_001102130.2|, gi|114052423|ref|NM_001046339.1|, gi|118150915|ref|NM_001077907.1|, gi|300797148|ref|NM_001192846.1|, gi|402745026|ref|NM_001101047.2|, gi|330864715|ref|NM_001191387.1|, gi|31341570|ref|NM_174599.2|, gi|122692506|ref|NM_001080245.1|, gi|402693321|ref|NM_174782.3|, gi|27806988|ref|NM_174545.1|, gi…
GO:0009190	cyclic nucleotide biosynthetic process	13	gi|402745360|ref|NM_174472.4|, gi|148277667|ref|NM_174547.2|, gi|31342538|ref|NM_174230.2|, gi|115432044|ref|NM_173888.3|, gi|329664151|ref|NM_001205939.1|, gi|333108236|ref|NM_176854.2|, gi|31342106|ref|NM_174401.2|, gi|149944562|ref|NM_174308.2|, gi|27807518|ref|NM_174786.1|, gi|300796427|ref|NM_001191287.1|, gi|41386781|ref|NM_174231.1|, gi|41386791|ref|NM_174287.1|, gi|402743564|ref|NM_001075…
GO:0048699	generation of neurons	89	gi|115497037|ref|NM_001076062.1|, gi|116004066|ref|NM_001076926.1|, gi|329299038|ref|NM_001191483.1|, gi|31340795|ref|NM_174663.2|, gi|115494927|ref|NM_001075854.1|, gi|139947655|ref|NM_001083689.1|, gi|156120712|ref|NM_001102033.1|, gi|118151261|ref|NM_001078095.1|, gi|402743564|ref|NM_001075225.2|, gi|289191304|ref|NM_001075250.2|, gi|300796250|ref|NM_001191522.1|, gi|122692376|ref|NM_001080348…
GO:0001525	angiogenesis	33	gi|31342880|ref|NM_174082.2|, gi|41386767|ref|NM_174009.1|, gi|158519850|ref|NM_001110062.1|, gi|31341426|ref|NM_173878.2|, gi|115432044|ref|NM_173888.3|, gi|158508545|ref|NM_001109998.1|, gi|328751677|ref|NM_001191132.2|, gi|402692382|ref|NM_001102558.2|, gi|402744489|ref|NM_001046512.2|, gi|114052485|ref|NM_001046332.1|, gi|31341611|ref|NM_174583.2|, gi|149944562|ref|NM_174308.2|, gi|42733595|r…
GO:0018108	peptidyl-tyrosine phosphorylation	20	gi|402692819|ref|NM_001034621.2|, gi|77736300|ref|NM_001034678.1|, gi|300793844|ref|NM_001192682.1|, gi|300797688|ref|NM_001191336.1|, gi|41386724|ref|NM_176608.1|, gi|78365300|ref|NM_001035411.1|, gi|31343267|ref|NM_173919.2|, gi|282721145|ref|NM_001075896.2|, gi|61889058|ref|NM_174497.3|, gi|78369650|ref|NM_001035426.1|, gi|289191304|ref|NM_001075250.2|, gi|328751677|ref|NM_001191132.2|, gi|402…
GO:0071844	cellular component assembly at cellular level	103	gi|27805856|ref|NM_174285.1|, gi|329664847|ref|NM_001206026.1|, gi|31342616|ref|NM_174194.2|, gi|402692451|ref|NM_001081624.2|, gi|31343284|ref|NM_173911.2|, gi|218931171|ref|NM_001142917.1|, gi|402693387|ref|NM_001046549.2|, gi|42733595|ref|NM_203359.1|, gi|452404226|ref|NM_001076819.2|, gi|115497065|ref|NM_001075289.1|, gi|300794142|ref|NM_001192441.1|, gi|300798057|ref|NM_001191354.1|, gi|3134…
GO:0042089	cytokine biosynthetic process	10	gi|303227940|ref|NM_001194959.1|, gi|300795967|ref|NM_001192020.1|, gi|300794480|ref|NM_001192970.1|, gi|58332431|ref|NM_178317.3|, gi|34147166|ref|NM_183081.1|, gi|77736579|ref|NM_001034801.1|, gi|148747149|ref|NM_174363.2|, gi|115497909|ref|NM_001076109.1|, gi|402692411|ref|NM_001076071.2|, gi|359751361|ref|NM_001192288.2|
GO:0030819	positive regulation of cAMP biosynthetic process	9	gi|402745360|ref|NM_174472.4|, gi|31342538|ref|NM_174230.2|, gi|115432044|ref|NM_173888.3|, gi|329664151|ref|NM_001205939.1|, gi|333108236|ref|NM_176854.2|, gi|41386781|ref|NM_174231.1|, gi|41386791|ref|NM_174287.1|, gi|149944562|ref|NM_174308.2|, gi|402743564|ref|NM_001075225.2|
GO:0008154	actin polymerization or depolymerization	13	gi|402693446|ref|NM_001025320.2|, gi|166706928|ref|NM_001114156.1|, gi|402745770|ref|NM_176648.4|, gi|31342694|ref|NM_174163.2|, gi|78365300|ref|NM_001035411.1|, gi|115497129|ref|NM_001076072.1|, gi|160333614|ref|NM_001110532.1|, gi|219805057|ref|NM_001143876.1|, gi|300797688|ref|NM_001191336.1|, gi|329663887|ref|NM_001205906.1|, gi|28461172|ref|NM_175772.1|, gi|115495944|ref|NM_001076241.1|, gi|…
GO:0010629	negative regulation of gene expression	75	gi|31342479|ref|NM_174260.2|, gi|77736342|ref|NM_001034699.1|, gi|118150783|ref|NM_001077834.1|, gi|118150921|ref|NM_001077911.1|, gi|148228870|ref|NM_001098117.1|, gi|155372116|ref|NM_001101198.1|, gi|164414416|ref|NM_001038061.2|, gi|300795560|ref|NM_001193024.1|, gi|300795806|ref|NM_001192524.1|, gi|300797292|ref|NM_001192597.1|, gi|300798422|ref|NM_001192907.1|, gi|300798629|ref|NM_001191138.…
GO:0015758	glucose transport	11	gi|149944562|ref|NM_174308.2|, gi|61657915|ref|NM_001012999.2|, gi|329663819|ref|NM_001205898.1|, gi|115497265|ref|NM_001075269.1|, gi|300797748|ref|NM_001192107.1|, gi|329664275|ref|NM_001205443.1|, gi|300795806|ref|NM_001192524.1|, gi|115497319|ref|NM_001076088.1|, gi|156718139|ref|NM_001103105.1|, gi|402743525|ref|NM_001035463.2|, gi|149642982|ref|NM_001099003.1|
GO:0008104	protein localization	165	gi|300795618|ref|NM_001192259.1|, gi|300798124|ref|NM_001192125.1|, gi|300797962|ref|NM_001192629.1|, gi|402692819|ref|NM_001034621.2|, gi|329664443|ref|NM_001205720.1|, gi|41386767|ref|NM_174009.1|, gi|329663813|ref|NM_001206153.1|, gi|300794267|ref|NM_001193215.1|, gi|300795967|ref|NM_001192020.1|, gi|300796602|ref|NM_001193075.1|, gi|73853761|ref|NM_175784.3|, gi|139948395|ref|NM_001083650.1|,…
GO:2000116	regulation of cysteine-type endopeptidase activity	17	gi|402743512|ref|NM_001038585.2|, gi|31340793|ref|NM_174662.2|, gi|31341426|ref|NM_173878.2|, gi|109948280|ref|NR_003096.1|, gi|109948281|ref|NR_003097.1|, gi|118151389|ref|NM_001077900.1|, gi|147904592|ref|NM_001098086.1|, gi|155371936|ref|NM_001101103.1|, gi|157074125|ref|NM_001103305.1|, gi|262073123|ref|NM_001166529.1|, gi|300794750|ref|NM_001192984.1|, gi|402743642|ref|NM_001083491.2|, gi|40…
GO:0050793	regulation of developmental process	136	gi|77736300|ref|NM_001034678.1|, gi|195539516|ref|NM_001130756.1|, gi|284813545|ref|NM_001014942.2|, gi|115497037|ref|NM_001076062.1|, gi|116004066|ref|NM_001076926.1|, gi|88319926|ref|NM_174068.2|, gi|139947655|ref|NM_001083689.1|, gi|31342479|ref|NM_174260.2|, gi|42733595|ref|NM_203359.1|, gi|147904592|ref|NM_001098086.1|, gi|402692819|ref|NM_001034621.2|, gi|402692160|ref|NM_001046381.2|, gi|1…
GO:0006029	proteoglycan metabolic process	7	gi|402692819|ref|NM_001034621.2|, gi|31342880|ref|NM_174082.2|, gi|134085937|ref|NM_001083478.1|, gi|402744922|ref|NM_178318.4|, gi|31343114|ref|NM_173981.2|, gi|115495902|ref|NM_001075879.1|, gi|225543700|ref|NM_001145992.1|
GO:0055082	cellular chemical homeostasis	61	gi|31342479|ref|NM_174260.2|, gi|149944562|ref|NM_174308.2|, gi|115496751|ref|NM_001076366.1|, gi|157427853|ref|NM_001105364.1|, gi|270483765|ref|NM_001076510.2|, gi|47564057|ref|NM_001001157.1|, gi|31340703|ref|NM_174700.2|, gi|329664117|ref|NM_001205679.1|, gi|42733595|ref|NM_203359.1|, gi|147904592|ref|NM_001098086.1|, gi|284813545|ref|NM_001014942.2|, gi|402692819|ref|NM_001034621.2|, gi|1140…
GO:0090317	negative regulation of intracellular protein transport	8	gi|402692819|ref|NM_001034621.2|, gi|402692354|ref|NM_001110089.2|, gi|31342589|ref|NM_174209.2|, gi|114051811|ref|NM_001046417.1|, gi|83035108|ref|NM_001037620.1|, gi|115497569|ref|NM_001075576.1|, gi|115494975|ref|NM_001075397.1|, gi|114050874|ref|NM_001046455.1|
GO:0006163	purine nucleotide metabolic process	87	gi|451958162|ref|NM_174002.3|, gi|229577018|ref|NM_001159818.1|, gi|402745360|ref|NM_174472.4|, gi|31342616|ref|NM_174194.2|, gi|115432043|ref|NM_174450.3|, gi|115495144|ref|NM_001075974.1|, gi|115497747|ref|NM_001075596.1|, gi|136256112|ref|NM_001083408.2|, gi|147905445|ref|NM_001098130.1|, gi|300794800|ref|NM_001191451.1|, gi|332078456|ref|NM_001206733.1|, gi|402691662|ref|NM_001046600.2|, gi|4…
GO:0031575	mitotic cell cycle G1/S transition checkpoint	9	gi|281485566|ref|NM_001075837.2|, gi|371873165|ref|NM_001015548.2|, gi|62751408|ref|NM_001015639.1|, gi|115496733|ref|NM_001075693.1|, gi|215422349|ref|NM_001013598.2|, gi|402692082|ref|NM_001034649.2|, gi|402692179|ref|NM_001098958.2|, gi|402744604|ref|NM_001034040.2|, gi|402744835|ref|NM_174115.2|
GO:0010810	regulation of cell-substrate adhesion	10	gi|300798057|ref|NM_001191354.1|, gi|31343267|ref|NM_173919.2|, gi|289191304|ref|NM_001075250.2|, gi|31342616|ref|NM_174194.2|, gi|31342632|ref|NM_174187.2|, gi|134085937|ref|NM_001083478.1|, gi|155372034|ref|NM_001101155.1|, gi|155372078|ref|NM_001101176.1|, gi|158341671|ref|NM_001109981.1|, gi|300794001|ref|NM_001192434.1|
GO:0044255	cellular lipid metabolic process	73	gi|77735382|ref|NM_001034216.1|, gi|77735720|ref|NM_001034383.1|, gi|116004436|ref|NM_001077109.1|, gi|115497379|ref|NM_001075626.1|, gi|329664103|ref|NM_001205933.1|, gi|148806915|ref|NM_174167.2|, gi|62751908|ref|NM_001015563.1|, gi|115496721|ref|NM_001075152.1|, gi|149642714|ref|NM_001098951.1|, gi|270483765|ref|NM_001076510.2|, gi|300798067|ref|NM_001192634.1|, gi|402692117|ref|NM_001075280.2…
GO:0043254	regulation of protein complex assembly	29	gi|27805856|ref|NM_174285.1|, gi|329664847|ref|NM_001206026.1|, gi|126722792|ref|NM_001082445.1|, gi|31341768|ref|NM_174521.2|, gi|402693446|ref|NM_001025320.2|, gi|166706928|ref|NM_001114156.1|, gi|402745770|ref|NM_176648.4|, gi|31340793|ref|NM_174662.2|, gi|402692633|ref|NM_001075446.2|, gi|115495922|ref|NM_001075527.1|, gi|300795806|ref|NM_001192524.1|, gi|300797339|ref|NM_001192855.1|, gi|329…
GO:0016571	histone methylation	9	gi|300795025|ref|NM_001192485.1|, gi|329663839|ref|NM_001205397.1|, gi|115495842|ref|NM_001075508.1|, gi|402743607|ref|NM_001076406.2|, gi|300795560|ref|NM_001193024.1|, gi|402745800|ref|NM_001102151.2|, gi|164448557|ref|NM_181813.2|, gi|402766681|ref|NM_001102242.2|, gi|300798422|ref|NM_001192907.1|
GO:0031399	regulation of protein modification process	111	gi|90403623|ref|NM_001039961.1|, gi|125991897|ref|NM_001081594.1|, gi|402691848|ref|NM_001075396.2|, gi|31342479|ref|NM_174260.2|, gi|114052485|ref|NM_001046332.1|, gi|219805057|ref|NM_001143876.1|, gi|289191304|ref|NM_001075250.2|, gi|402692696|ref|NM_001083720.2|, gi|402692823|ref|NM_001046087.2|, gi|402692819|ref|NM_001034621.2|, gi|77736300|ref|NM_001034678.1|, gi|300796064|ref|NM_001191513.1…
GO:0051726	regulation of cell cycle	83	gi|402744335|ref|NM_001075797.2|, gi|282721145|ref|NM_001075896.2|, gi|83035108|ref|NM_001037620.1|, gi|300796064|ref|NM_001191513.1|, gi|329663654|ref|NM_001205876.1|, gi|31342479|ref|NM_174260.2|, gi|300795560|ref|NM_001193024.1|, gi|300796131|ref|NM_001192284.1|, gi|114053212|ref|NM_001046271.1|, gi|402692633|ref|NM_001075446.2|, gi|284813545|ref|NM_001014942.2|, gi|115496441|ref|NM_001076339.…
GO:0016331	morphogenesis of embryonic epithelium	11	gi|157427973|ref|NM_001105424.1|, gi|331028564|ref|NM_001191382.1|, gi|329663453|ref|NM_001206101.1|, gi|300797339|ref|NM_001192855.1|, gi|115432044|ref|NM_173888.3|, gi|115495996|ref|NM_001076192.1|, gi|229577018|ref|NM_001159818.1|, gi|300794770|ref|NM_001192985.1|, gi|329664879|ref|NM_001206030.1|, gi|329299038|ref|NM_001191483.1|, gi|300797440|ref|NM_001192348.1|
GO:0048754	branching morphogenesis of a tube	12	gi|115495844|ref|NM_001075509.1|, gi|402743525|ref|NM_001035463.2|, gi|402693321|ref|NM_174782.3|, gi|157427973|ref|NM_001105424.1|, gi|31341611|ref|NM_174583.2|, gi|149944562|ref|NM_174308.2|, gi|328751677|ref|NM_001191132.2|, gi|42733595|ref|NM_203359.1|, gi|329663453|ref|NM_001206101.1|, gi|402744219|ref|NM_001035316.2|, gi|329663654|ref|NM_001205876.1|, gi|300797339|ref|NM_001192855.1|
GO:0031324	negative regulation of cellular metabolic process	124	gi|31342479|ref|NM_174260.2|, gi|77736342|ref|NM_001034699.1|, gi|118150783|ref|NM_001077834.1|, gi|118150921|ref|NM_001077911.1|, gi|148228870|ref|NM_001098117.1|, gi|155372116|ref|NM_001101198.1|, gi|164414416|ref|NM_001038061.2|, gi|300795560|ref|NM_001193024.1|, gi|300795806|ref|NM_001192524.1|, gi|300797292|ref|NM_001192597.1|, gi|300798422|ref|NM_001192907.1|, gi|300798629|ref|NM_001191138.…
GO:0043406	positive regulation of MAP kinase activity	15	gi|115495996|ref|NM_001076192.1|, gi|331028564|ref|NM_001191382.1|, gi|47564057|ref|NM_001001157.1|, gi|115494975|ref|NM_001075397.1|, gi|282721145|ref|NM_001075896.2|, gi|328751677|ref|NM_001191132.2|, gi|122692516|ref|NM_001080246.1|, gi|155372122|ref|NM_001101201.1|, gi|329663887|ref|NM_001205906.1|, gi|329664793|ref|NM_001206275.1|, gi|332205972|ref|NM_001206852.1|, gi|61657915|ref|NM_0010129…
GO:0050810	regulation of steroid biosynthetic process	6	gi|329664101|ref|NM_001205677.1|, gi|78369373|ref|NM_001035390.1|, gi|62460549|ref|NM_001014927.1|, gi|116003818|ref|NM_001076798.1|, gi|347446670|ref|NM_001244612.1|, gi|125991889|ref|NM_001081614.1|
GO:0007269	neurotransmitter secretion	7	gi|118150885|ref|NM_001077889.1|, gi|164451502|ref|NM_174468.3|, gi|139948807|ref|NM_001083709.1|, gi|148234888|ref|NM_001098108.1|, gi|149643038|ref|NM_001099027.1|, gi|156121026|ref|NM_001102190.1|, gi|413081857|ref|NM_001034727.3|
GO:0006402	mRNA catabolic process	9	gi|78045504|ref|NM_001035053.1|, gi|219804751|ref|NM_001143867.1|, gi|27807286|ref|NM_174715.1|, gi|300794033|ref|NM_001191412.1|, gi|329112540|ref|NM_001193205.2|, gi|371873165|ref|NM_001015548.2|, gi|402691688|ref|NM_001015512.3|, gi|402744265|ref|NM_001098874.2|, gi|402746536|ref|NM_001024469.3|
GO:0003014	renal system process	11	gi|31340963|ref|NM_181003.2|, gi|31342534|ref|NM_174233.2|, gi|41386767|ref|NM_174009.1|, gi|149944562|ref|NM_174308.2|, gi|158519850|ref|NM_001110062.1|, gi|61889058|ref|NM_174497.3|, gi|31340793|ref|NM_174662.2|, gi|28849918|ref|NM_176855.1|, gi|333108236|ref|NM_176854.2|, gi|41386781|ref|NM_174231.1|, gi|300795806|ref|NM_001192524.1|
GO:0034220	ion transmembrane transport	38	gi|31341280|ref|NM_176632.2|, gi|31341570|ref|NM_174599.2|, gi|114053340|ref|NM_001046495.1|, gi|62751971|ref|NM_001015552.1|, gi|155371936|ref|NM_001101103.1|, gi|27806988|ref|NM_174545.1|, gi|31341709|ref|NM_174544.2|, gi|31341715|ref|NM_174543.2|, gi|115495692|ref|NM_001075441.1|, gi|149773581|ref|NM_001099024.1|, gi|300797148|ref|NM_001192846.1|, gi|332634683|ref|NM_001206894.1|, gi|402745026…
GO:0014068	positive regulation of phosphatidylinositol 3-kinase cascade	6	gi|156718139|ref|NM_001103105.1|, gi|282721145|ref|NM_001075896.2|, gi|284813545|ref|NM_001014942.2|, gi|289191304|ref|NM_001075250.2|, gi|328751677|ref|NM_001191132.2|, gi|402743564|ref|NM_001075225.2|
GO:0040014	regulation of multicellular organism growth	6	gi|402745422|ref|NM_001035033.2|, gi|27805856|ref|NM_174285.1|, gi|41386724|ref|NM_176608.1|, gi|122692376|ref|NM_001080348.1|, gi|166157495|ref|NM_001113767.1|, gi|114052534|ref|NM_001045898.1|
GO:0010975	regulation of neuron projection development	16	gi|115497037|ref|NM_001076062.1|, gi|116004066|ref|NM_001076926.1|, gi|156120712|ref|NM_001102033.1|, gi|118151261|ref|NM_001078095.1|, gi|402743564|ref|NM_001075225.2|, gi|289191304|ref|NM_001075250.2|, gi|300796250|ref|NM_001191522.1|, gi|122692376|ref|NM_001080348.1|, gi|31340795|ref|NM_174663.2|, gi|31340780|ref|NM_174669.2|, gi|115497065|ref|NM_001075289.1|, gi|300793844|ref|NM_001192682.1|,…
GO:0002756	MyD88-independent toll-like receptor signaling pathway	9	gi|27805856|ref|NM_174285.1|, gi|31343019|ref|NM_174021.2|, gi|114052363|ref|NM_001046345.1|, gi|115497065|ref|NM_001075289.1|, gi|122692338|ref|NM_001080371.1|, gi|139948214|ref|NM_001083722.1|, gi|149642560|ref|NM_001099038.1|, gi|300795394|ref|NM_001191236.1|, gi|402744889|ref|NM_001075696.2|
GO:0034613	cellular protein localization	100	gi|300795618|ref|NM_001192259.1|, gi|300798124|ref|NM_001192125.1|, gi|402692819|ref|NM_001034621.2|, gi|402691993|ref|NM_001075334.2|, gi|329663654|ref|NM_001205876.1|, gi|402744324|ref|NM_001046357.2|, gi|402692179|ref|NM_001098958.2|, gi|77736426|ref|NM_001034741.1|, gi|125991895|ref|NM_001081617.1|, gi|402691620|ref|NM_174585.3|, gi|402692088|ref|NM_001076923.2|, gi|402692354|ref|NM_001110089…
GO:0031669	cellular response to nutrient levels	18	gi|300796195|ref|NM_001192287.1|, gi|31340789|ref|NM_174664.2|, gi|402692110|ref|NM_001033627.2|, gi|402692952|ref|NM_001038165.2|, gi|118150783|ref|NM_001077834.1|, gi|284813545|ref|NM_001014942.2|, gi|300793844|ref|NM_001192682.1|, gi|329299038|ref|NM_001191483.1|, gi|329664313|ref|NM_001206215.1|, gi|93205067|ref|NM_001001161.2|, gi|115497123|ref|NM_001075653.1|, gi|329663555|ref|NM_001205605.…
GO:0035050	embryonic heart tube development	8	gi|31341280|ref|NM_176632.2|, gi|148229948|ref|NM_001098158.1|, gi|157427973|ref|NM_001105424.1|, gi|329663654|ref|NM_001205876.1|, gi|88319926|ref|NM_174068.2|, gi|229577018|ref|NM_001159818.1|, gi|328927061|ref|NM_001191346.2|, gi|329664879|ref|NM_001206030.1|
GO:0030804	positive regulation of cyclic nucleotide biosynthetic process	9	gi|402745360|ref|NM_174472.4|, gi|31342538|ref|NM_174230.2|, gi|115432044|ref|NM_173888.3|, gi|329664151|ref|NM_001205939.1|, gi|333108236|ref|NM_176854.2|, gi|41386781|ref|NM_174231.1|, gi|41386791|ref|NM_174287.1|, gi|149944562|ref|NM_174308.2|, gi|402743564|ref|NM_001075225.2|
GO:0006271	DNA strand elongation involved in DNA replication	6	gi|115496243|ref|NM_001075176.1|, gi|124249277|ref|NM_001080903.1|, gi|164448573|ref|NM_001013586.2|, gi|164450482|ref|NM_174428.3|, gi|270483789|ref|NM_001145865.1|, gi|402692042|ref|NM_001082460.2|
GO:0051971	positive regulation of transmission of nerve impulse	6	gi|31340780|ref|NM_174669.2|, gi|41386791|ref|NM_174287.1|, gi|402743564|ref|NM_001075225.2|, gi|28849918|ref|NM_176855.1|, gi|94966890|ref|NM_001040547.1|, gi|289191304|ref|NM_001075250.2|
GO:0043900	regulation of multi-organism process	8	gi|332635008|ref|NM_001206930.1|, gi|31342694|ref|NM_174163.2|, gi|112181316|ref|NM_001015571.2|, gi|402743818|ref|NM_001103296.2|, gi|402745409|ref|NM_001040591.2|, gi|28849918|ref|NM_176855.1|, gi|402744324|ref|NM_001046357.2|, gi|134085416|ref|NM_001013401.2|
GO:0060079	regulation of excitatory postsynaptic membrane potential	6	gi|31342106|ref|NM_174401.2|, gi|156121034|ref|NM_001102194.1|, gi|41386781|ref|NM_174231.1|, gi|61889058|ref|NM_174497.3|, gi|77404276|ref|NM_001034049.1|, gi|332634683|ref|NM_001206894.1|
GO:0060249	anatomical structure homeostasis	26	gi|329663449|ref|NM_001205589.1|, gi|115494975|ref|NM_001075397.1|, gi|116003914|ref|NM_001076849.1|, gi|31341768|ref|NM_174521.2|, gi|115496243|ref|NM_001075176.1|, gi|34147166|ref|NM_183081.1|, gi|31342694|ref|NM_174163.2|, gi|41386781|ref|NM_174231.1|, gi|300795806|ref|NM_001192524.1|, gi|300793781|ref|NM_001192167.1|, gi|41386767|ref|NM_174009.1|, gi|77404276|ref|NM_001034049.1|, gi|282721145…
GO:0002237	response to molecule of bacterial origin	20	gi|332635008|ref|NM_001206930.1|, gi|118151389|ref|NM_001077900.1|, gi|402744889|ref|NM_001075696.2|, gi|41386759|ref|NM_174008.1|, gi|118151271|ref|NM_001078100.1|, gi|121583851|ref|NM_001046053.2|, gi|157279962|ref|NM_001105027.1|, gi|284813545|ref|NM_001014942.2|, gi|329663839|ref|NM_001205397.1|, gi|402692382|ref|NM_001102558.2|, gi|31341426|ref|NM_173878.2|, gi|115432044|ref|NM_173888.3|, gi…
GO:0044092	negative regulation of molecular function	65	gi|402743512|ref|NM_001038585.2|, gi|300796064|ref|NM_001191513.1|, gi|300796131|ref|NM_001192284.1|, gi|31340780|ref|NM_174669.2|, gi|70778921|ref|NM_001025348.1|, gi|114051504|ref|NM_001046063.1|, gi|157954060|ref|NM_001109795.1|, gi|300797166|ref|NM_001192079.1|, gi|402745360|ref|NM_174472.4|, gi|402745470|ref|NM_001034698.2|, gi|402745921|ref|NM_001015590.3|, gi|160333614|ref|NM_001110532.1|,…
GO:0031497	chromatin assembly	6	gi|148229120|ref|NM_001098014.1|, gi|115496897|ref|NM_001076487.1|, gi|126165295|ref|NM_001081742.1|, gi|329664643|ref|NM_001205745.1|, gi|402744630|ref|NM_001099115.2|, gi|402746020|ref|NM_001099724.2|
GO:0032200	telomere organization	14	gi|329663449|ref|NM_001205589.1|, gi|116003914|ref|NM_001076849.1|, gi|148225625|ref|NM_001097575.1|, gi|281485566|ref|NM_001075837.2|, gi|297307108|ref|NM_001143857.2|, gi|402746020|ref|NM_001099724.2|, gi|115496243|ref|NM_001075176.1|, gi|124249277|ref|NM_001080903.1|, gi|164450482|ref|NM_174428.3|, gi|270483789|ref|NM_001145865.1|, gi|402744335|ref|NM_001075797.2|, gi|402745437|ref|NM_00110538…
GO:0030099	myeloid cell differentiation	22	gi|134085879|ref|NM_001083387.1|, gi|118151119|ref|NM_001078013.1|, gi|402746020|ref|NM_001099724.2|, gi|148747149|ref|NM_174363.2|, gi|329755328|ref|NM_001206396.1|, gi|219805057|ref|NM_001143876.1|, gi|134085692|ref|NM_001083533.1|, gi|329663839|ref|NM_001205397.1|, gi|31340793|ref|NM_174662.2|, gi|329663654|ref|NM_001205876.1|, gi|157427973|ref|NM_001105424.1|, gi|31343019|ref|NM_174021.2|, gi…
GO:0006486	protein glycosylation	19	gi|50872128|ref|NM_001002882.1|, gi|77736589|ref|NM_001034808.1|, gi|116004170|ref|NM_001076979.1|, gi|402744835|ref|NM_174115.2|, gi|329664455|ref|NM_001206233.1|, gi|47564071|ref|NM_001001163.1|, gi|332308969|ref|NM_001206877.1|, gi|45430040|ref|NM_205809.1|, gi|116004148|ref|NM_001076963.1|, gi|118151395|ref|NM_001077926.1|, gi|125991753|ref|NM_001002883.2|, gi|134085784|ref|NM_001083372.1|, g…
GO:0051707	response to other organism	47	gi|332635008|ref|NM_001206930.1|, gi|118151389|ref|NM_001077900.1|, gi|402744889|ref|NM_001075696.2|, gi|31342694|ref|NM_174163.2|, gi|112181316|ref|NM_001015571.2|, gi|402743818|ref|NM_001103296.2|, gi|402745409|ref|NM_001040591.2|, gi|31340702|ref|NM_174699.2|, gi|31343019|ref|NM_174021.2|, gi|118150855|ref|NM_001077870.1|, gi|402692110|ref|NM_001033627.2|, gi|41386759|ref|NM_174008.1|, gi|1181…
GO:0003006	developmental process involved in reproduction	38	gi|31340795|ref|NM_174663.2|, gi|329664137|ref|NM_001205937.1|, gi|402692819|ref|NM_001034621.2|, gi|157074065|ref|NM_001103274.1|, gi|125991889|ref|NM_001081614.1|, gi|62177083|ref|NM_001014385.1|, gi|329664151|ref|NM_001205939.1|, gi|300798151|ref|NM_001192894.1|, gi|155371890|ref|NM_001101080.1|, gi|402693158|ref|NM_001034262.2|, gi|78369271|ref|NM_001035366.1|, gi|148747149|ref|NM_174363.2|, …
GO:0019882	antigen processing and presentation	16	gi|118601747|ref|NM_001079577.1|, gi|402692561|ref|NM_001080923.2|, gi|402693167|ref|NM_001040481.3|, gi|402746714|ref|NM_001034668.3|, gi|62751408|ref|NM_001015639.1|, gi|115496733|ref|NM_001075693.1|, gi|215422349|ref|NM_001013598.2|, gi|402692082|ref|NM_001034649.2|, gi|402744604|ref|NM_001034040.2|, gi|125991941|ref|NM_001081604.1|, gi|41386761|ref|NM_174015.1|, gi|114051126|ref|NM_001046021.…
GO:0042632	cholesterol homeostasis	8	gi|66792877|ref|NM_001024547.1|, gi|77735760|ref|NM_001034403.1|, gi|121583851|ref|NM_001046053.2|, gi|329664101|ref|NM_001205677.1|, gi|402744168|ref|NM_001034206.2|, gi|118151271|ref|NM_001078100.1|, gi|402692819|ref|NM_001034621.2|, gi|329663518|ref|NM_001205600.1|
GO:0050789	regulation of biological process	810	gi|402743512|ref|NM_001038585.2|, gi|136256312|ref|NM_174448.3|, gi|27805856|ref|NM_174285.1|, gi|329664847|ref|NM_001206026.1|, gi|31342479|ref|NM_174260.2|, gi|60302692|ref|NM_201606.2|, gi|62177083|ref|NM_001014385.1|, gi|77736142|ref|NM_001034598.1|, gi|77736354|ref|NM_001034705.1|, gi|115432046|ref|NM_174402.3|, gi|115496233|ref|NM_001075742.1|, gi|115497319|ref|NM_001076088.1|, gi|115497581…
GO:0022612	gland morphogenesis	14	gi|115495844|ref|NM_001075509.1|, gi|402693321|ref|NM_174782.3|, gi|115497309|ref|NM_001076089.1|, gi|402693239|ref|NM_174678.3|, gi|329663453|ref|NM_001206101.1|, gi|402744809|ref|NM_001034676.2|, gi|329663654|ref|NM_001205876.1|, gi|73853779|ref|NM_001025349.2|, gi|195539516|ref|NM_001130756.1|, gi|347446670|ref|NM_001244612.1|, gi|402692417|ref|NM_001078026.2|, gi|156718139|ref|NM_001103105.1|…
GO:0032412	regulation of ion transmembrane transporter activity	10	gi|114053340|ref|NM_001046495.1|, gi|114052473|ref|NM_001046333.1|, gi|148229948|ref|NM_001098158.1|, gi|115497569|ref|NM_001075576.1|, gi|261490673|ref|NM_001101052.2|, gi|262118294|ref|NM_001166572.1|, gi|41386781|ref|NM_174231.1|, gi|94966890|ref|NM_001040547.1|, gi|300793640|ref|NM_001191148.1|, gi|31343541|ref|NM_175789.2|
GO:0032107	regulation of response to nutrient levels	8	gi|300796195|ref|NM_001192287.1|, gi|31340789|ref|NM_174664.2|, gi|402692110|ref|NM_001033627.2|, gi|402692952|ref|NM_001038165.2|, gi|41386791|ref|NM_174287.1|, gi|77404270|ref|NM_001034036.1|, gi|300796131|ref|NM_001192284.1|, gi|329663654|ref|NM_001205876.1|
GO:0050851	antigen receptor-mediated signaling pathway	7	gi|219805057|ref|NM_001143876.1|, gi|31343019|ref|NM_174021.2|, gi|115494975|ref|NM_001075397.1|, gi|115497129|ref|NM_001076072.1|, gi|147899034|ref|NM_001098116.1|, gi|157427901|ref|NM_001105388.1|, gi|45429968|ref|NM_205772.1|
GO:0006928	cellular component movement	105	gi|195539546|ref|NM_001130765.1|, gi|156121282|ref|NM_001102319.1|, gi|219805057|ref|NM_001143876.1|, gi|31340795|ref|NM_174663.2|, gi|329663805|ref|NM_001206152.1|, gi|270483765|ref|NM_001076510.2|, gi|303227940|ref|NM_001194959.1|, gi|31341768|ref|NM_174521.2|, gi|77735832|ref|NM_001034439.1|, gi|115497435|ref|NM_001075253.1|, gi|31342632|ref|NM_174187.2|, gi|125630644|ref|NM_001081511.1|, gi|4…
GO:0045596	negative regulation of cell differentiation	37	gi|77736300|ref|NM_001034678.1|, gi|402692160|ref|NM_001046381.2|, gi|289191304|ref|NM_001075250.2|, gi|300796250|ref|NM_001191522.1|, gi|300795560|ref|NM_001193024.1|, gi|77736302|ref|NM_001034679.1|, gi|31341992|ref|NM_174442.2|, gi|78369271|ref|NM_001035366.1|, gi|134085879|ref|NM_001083387.1|, gi|115497309|ref|NM_001076089.1|, gi|115494927|ref|NM_001075854.1|, gi|281485566|ref|NM_001075837.2|…
GO:0042325	regulation of phosphorylation	89	gi|114052485|ref|NM_001046332.1|, gi|219805057|ref|NM_001143876.1|, gi|289191304|ref|NM_001075250.2|, gi|402692696|ref|NM_001083720.2|, gi|402692823|ref|NM_001046087.2|, gi|402692819|ref|NM_001034621.2|, gi|77736300|ref|NM_001034678.1|, gi|41386724|ref|NM_176608.1|, gi|78365300|ref|NM_001035411.1|, gi|31343267|ref|NM_173919.2|, gi|282721145|ref|NM_001075896.2|, gi|58332431|ref|NM_178317.3|, gi|15…
GO:0007276	gamete generation	41	gi|31340795|ref|NM_174663.2|, gi|155371996|ref|NM_001101135.1|, gi|164450474|ref|NM_001046305.2|, gi|270483765|ref|NM_001076510.2|, gi|329664151|ref|NM_001205939.1|, gi|155371890|ref|NM_001101080.1|, gi|402693158|ref|NM_001034262.2|, gi|402691620|ref|NM_174585.3|, gi|148747149|ref|NM_174363.2|, gi|371873165|ref|NM_001015548.2|, gi|134085879|ref|NM_001083387.1|, gi|77736354|ref|NM_001034705.1|, gi…
GO:0045935	positive regulation of nucleobase-containing compound metabolic process	124	gi|27805856|ref|NM_174285.1|, gi|329664847|ref|NM_001206026.1|, gi|31342479|ref|NM_174260.2|, gi|60302692|ref|NM_201606.2|, gi|62177083|ref|NM_001014385.1|, gi|77736142|ref|NM_001034598.1|, gi|77736354|ref|NM_001034705.1|, gi|115432046|ref|NM_174402.3|, gi|115496233|ref|NM_001075742.1|, gi|115497319|ref|NM_001076088.1|, gi|115497581|ref|NM_001075123.1|, gi|118151261|ref|NM_001078095.1|, gi|125630…
GO:0006811	ion transport	87	gi|31342479|ref|NM_174260.2|, gi|149944562|ref|NM_174308.2|, gi|31341280|ref|NM_176632.2|, gi|31341570|ref|NM_174599.2|, gi|114053340|ref|NM_001046495.1|, gi|62751971|ref|NM_001015552.1|, gi|47564057|ref|NM_001001157.1|, gi|155371936|ref|NM_001101103.1|, gi|300793766|ref|NM_001192678.1|, gi|261490673|ref|NM_001101052.2|, gi|402744732|ref|NM_001102130.2|, gi|27806988|ref|NM_174545.1|, gi|31341709|…
GO:0050770	regulation of axonogenesis	6	gi|402743564|ref|NM_001075225.2|, gi|289191304|ref|NM_001075250.2|, gi|300796250|ref|NM_001191522.1|, gi|122692376|ref|NM_001080348.1|, gi|31340795|ref|NM_174663.2|, gi|329664073|ref|NM_001206185.1|
GO:0071845	cellular component disassembly at cellular level	32	gi|402692149|ref|NM_001038066.2|, gi|402745874|ref|NM_001102109.2|, gi|27807286|ref|NM_174715.1|, gi|114052077|ref|NM_001046378.1|, gi|300794033|ref|NM_001191412.1|, gi|371873165|ref|NM_001015548.2|, gi|402691688|ref|NM_001015512.3|, gi|402744265|ref|NM_001098874.2|, gi|402746536|ref|NM_001024469.3|, gi|164451502|ref|NM_174468.3|, gi|77736579|ref|NM_001034801.1|, gi|402744501|ref|NM_001099116.2|,…
GO:0006259	DNA metabolic process	98	gi|153792238|ref|NM_001099717.1|, gi|329663449|ref|NM_001205589.1|, gi|402743665|ref|NM_001105336.2|, gi|281485566|ref|NM_001075837.2|, gi|402744849|ref|NM_001081615.2|, gi|147900687|ref|NM_001098078.1|, gi|139947655|ref|NM_001083689.1|, gi|402692819|ref|NM_001034621.2|, gi|31342694|ref|NM_174163.2|, gi|114052485|ref|NM_001046332.1|, gi|115497065|ref|NM_001075289.1|, gi|116003914|ref|NM_001076849…
GO:0009914	hormone transport	22	gi|61888891|ref|NM_001013606.1|, gi|62751971|ref|NM_001015552.1|, gi|136256312|ref|NM_174448.3|, gi|157074091|ref|NM_001103288.1|, gi|300795806|ref|NM_001192524.1|, gi|300796497|ref|NM_001192046.1|, gi|402691620|ref|NM_174585.3|, gi|61889058|ref|NM_174497.3|, gi|27805856|ref|NM_174285.1|, gi|402743488|ref|NM_001045998.2|, gi|148747149|ref|NM_174363.2|, gi|115432044|ref|NM_173888.3|, gi|402692819|…
GO:0048592	eye morphogenesis	8	gi|300796562|ref|NM_001192305.1|, gi|158508545|ref|NM_001109998.1|, gi|402744489|ref|NM_001046512.2|, gi|31342435|ref|NM_174279.2|, gi|402743564|ref|NM_001075225.2|, gi|195539516|ref|NM_001130756.1|, gi|77736488|ref|NM_001034772.1|, gi|155372078|ref|NM_001101176.1|
GO:0001819	positive regulation of cytokine production	15	gi|34147166|ref|NM_183081.1|, gi|41386759|ref|NM_174008.1|, gi|73661171|ref|NM_001031852.1|, gi|118151119|ref|NM_001078013.1|, gi|284813545|ref|NM_001014942.2|, gi|303227940|ref|NM_001194959.1|, gi|41386767|ref|NM_174009.1|, gi|134085416|ref|NM_001013401.2|, gi|300794267|ref|NM_001193215.1|, gi|329664073|ref|NM_001206185.1|, gi|31343019|ref|NM_174021.2|, gi|31340702|ref|NM_174699.2|, gi|115495788…
GO:0051239	regulation of multicellular organismal process	152	gi|77736300|ref|NM_001034678.1|, gi|195539516|ref|NM_001130756.1|, gi|284813545|ref|NM_001014942.2|, gi|115497037|ref|NM_001076062.1|, gi|116004066|ref|NM_001076926.1|, gi|88319926|ref|NM_174068.2|, gi|118150885|ref|NM_001077889.1|, gi|116003818|ref|NM_001076798.1|, gi|61889058|ref|NM_174497.3|, gi|303227940|ref|NM_001194959.1|, gi|139947655|ref|NM_001083689.1|, gi|114053340|ref|NM_001046495.1|, …
GO:0008654	phospholipid biosynthetic process	15	gi|77735382|ref|NM_001034216.1|, gi|77735720|ref|NM_001034383.1|, gi|116004436|ref|NM_001077109.1|, gi|62751908|ref|NM_001015563.1|, gi|115496721|ref|NM_001075152.1|, gi|149642714|ref|NM_001098951.1|, gi|270483765|ref|NM_001076510.2|, gi|300798067|ref|NM_001192634.1|, gi|402692117|ref|NM_001075280.2|, gi|330688456|ref|NM_001206512.1|, gi|31343512|ref|NM_177497.2|, gi|47564057|ref|NM_001001157.1|,…
GO:0048608	reproductive structure development	25	gi|62177083|ref|NM_001014385.1|, gi|125991889|ref|NM_001081614.1|, gi|300798151|ref|NM_001192894.1|, gi|155371890|ref|NM_001101080.1|, gi|402693158|ref|NM_001034262.2|, gi|78369271|ref|NM_001035366.1|, gi|148747149|ref|NM_174363.2|, gi|156121218|ref|NM_001102287.1|, gi|329664847|ref|NM_001206026.1|, gi|402693413|ref|NM_175801.3|, gi|31342205|ref|NM_174365.2|, gi|115495844|ref|NM_001075509.1|, gi|…
GO:0045926	negative regulation of growth	16	gi|31340780|ref|NM_174669.2|, gi|31343267|ref|NM_173919.2|, gi|114052353|ref|NM_001045913.1|, gi|148747149|ref|NM_174363.2|, gi|156120638|ref|NM_001101996.1|, gi|300796131|ref|NM_001192284.1|, gi|300798399|ref|NM_001192650.1|, gi|329663927|ref|NM_001205911.1|, gi|402692179|ref|NM_001098958.2|, gi|402692819|ref|NM_001034621.2|, gi|402744630|ref|NM_001099115.2|, gi|166157495|ref|NM_001113767.1|, gi…
GO:0034763	negative regulation of transmembrane transport	6	gi|31342589|ref|NM_174209.2|, gi|114051811|ref|NM_001046417.1|, gi|115495922|ref|NM_001075527.1|, gi|83035108|ref|NM_001037620.1|, gi|115497569|ref|NM_001075576.1|, gi|114050874|ref|NM_001046455.1|
GO:0072593	reactive oxygen species metabolic process	8	gi|115496751|ref|NM_001076366.1|, gi|402692488|ref|NM_175816.3|, gi|155372000|ref|NM_001101137.1|, gi|31342694|ref|NM_174163.2|, gi|31342534|ref|NM_174233.2|, gi|282721145|ref|NM_001075896.2|, gi|402692179|ref|NM_001098958.2|, gi|402693324|ref|NM_001045929.2|
GO:0032504	multicellular organism reproduction	58	gi|333108236|ref|NM_176854.2|, gi|31340795|ref|NM_174663.2|, gi|270483765|ref|NM_001076510.2|, gi|155371996|ref|NM_001101135.1|, gi|164450474|ref|NM_001046305.2|, gi|27805856|ref|NM_174285.1|, gi|28849918|ref|NM_176855.1|, gi|31343019|ref|NM_174021.2|, gi|147904592|ref|NM_001098086.1|, gi|329663654|ref|NM_001205876.1|, gi|329664151|ref|NM_001205939.1|, gi|125991889|ref|NM_001081614.1|, gi|3007981…
GO:0080135	regulation of cellular response to stress	28	gi|153792238|ref|NM_001099717.1|, gi|41386767|ref|NM_174009.1|, gi|300796195|ref|NM_001192287.1|, gi|31340789|ref|NM_174664.2|, gi|402692110|ref|NM_001033627.2|, gi|402692952|ref|NM_001038165.2|, gi|62751617|ref|NM_001015516.1|, gi|77736579|ref|NM_001034801.1|, gi|115495256|ref|NM_001075790.1|, gi|148234762|ref|NM_001098144.1|, gi|164414416|ref|NM_001038061.2|, gi|261490700|ref|NM_001076289.2|, g…
GO:0048813	dendrite morphogenesis	8	gi|115497037|ref|NM_001076062.1|, gi|116004066|ref|NM_001076926.1|, gi|156120712|ref|NM_001102033.1|, gi|300796195|ref|NM_001192287.1|, gi|31342694|ref|NM_174163.2|, gi|155371936|ref|NM_001101103.1|, gi|156120866|ref|NM_001102110.1|, gi|158262744|ref|NM_001109962.1|
GO:0006641	triglyceride metabolic process	11	gi|402691703|ref|NM_001102380.2|, gi|402692202|ref|NM_001076063.2|, gi|300795596|ref|NM_001192258.1|, gi|402691620|ref|NM_174585.3|, gi|402744219|ref|NM_001035316.2|, gi|31340793|ref|NM_174662.2|, gi|300798067|ref|NM_001192634.1|, gi|329664475|ref|NM_001205468.1|, gi|332205866|ref|NM_001206811.1|, gi|114051164|ref|NM_001046026.1|, gi|402744809|ref|NM_001034676.2|
GO:0070271	protein complex biogenesis	85	gi|27805856|ref|NM_174285.1|, gi|329664847|ref|NM_001206026.1|, gi|300794350|ref|NM_001191184.1|, gi|329663555|ref|NM_001205605.1|, gi|347446670|ref|NM_001244612.1|, gi|402692823|ref|NM_001046087.2|, gi|148229734|ref|NM_001097572.1|, gi|300794364|ref|NM_001193220.1|, gi|300794898|ref|NM_001192735.1|, gi|329744528|ref|NM_001206319.1|, gi|402692488|ref|NM_175816.3|, gi|156121034|ref|NM_001102194.1|…
[truncated: 876 more rows]

## Sheet: C
Table S10C Biological process of GO enrichment analysis involved in muscle growth and phenotype
GO ID	Term	#Seqs	Sequences
[truncated: 27 more rows]
