# Supplementary material for: Comparative Transcriptome Analysis Reveals Significant Differences in MicroRNA Expression and Their Target Genes between Adipose and Muscular Tissues in Cattle
Source: PLoS One. 2014 Jul 9;9(7):e102142. doi: 10.1371/journal.pone.0102142 (PMC4090223; doi:10.1371/journal.pone.0102142)
Supplement: Table S12 — Description of the tissue-specific target genes. (XLS) [file pone.0102142.s012.xls]

## Sheet: A
Table S12A Description of the AF-specific target genes
ID	Symbol	Entrez Gene Name	Location	Type(s)
NM_174221.2	ABCA4	ATP-binding cassette, sub-family A (ABC1), member 4	Plasma Membrane	transporter
NM_001205705.1	ABCA7	ATP-binding cassette, sub-family A (ABC1), member 7	Plasma Membrane	transporter
NM_001046190.1	ABCD1	ATP-binding cassette, sub-family D (ALD), member 1	Plasma Membrane	transporter
NM_001075893.2	ACAD11	acyl-CoA dehydrogenase family, member 11	Cytoplasm	enzyme
NM_001076936.1	ACADL	acyl-CoA dehydrogenase, long chain	Cytoplasm	enzyme
NM_001075235.1	ACADM	acyl-CoA dehydrogenase, C-4 to C-12 straight chain	Cytoplasm	enzyme
NM_001017933.1	ACADSB	acyl-CoA dehydrogenase, short/branched chain	Cytoplasm	enzyme
NM_174494.2	ACADVL	acyl-CoA dehydrogenase, very long chain	Cytoplasm	enzyme
NM_001046075.1	ACAT1	acetyl-CoA acetyltransferase 1	Cytoplasm	enzyme
NM_001191183.1	ACBD3	acyl-CoA binding domain containing 3	Cytoplasm	other
NM_001102285.1	ACER3	alkaline ceramidase 3	Cytoplasm	enzyme
NM_001192607.1	ACOT12	acyl-CoA thioesterase 12	Cytoplasm	enzyme
NM_001101938.1	ACOT2	acyl-CoA thioesterase 2	Cytoplasm	enzyme
NM_001098941.2	ACOT4	acyl-CoA thioesterase 4	Cytoplasm	enzyme
NM_001075682.2	ACOT7	acyl-CoA thioesterase 7	Cytoplasm	enzyme
NM_001075157.2	ACOT8	acyl-CoA thioesterase 8	Cytoplasm	enzyme
NM_001205468.1	ACSL3	acyl-CoA synthetase long-chain family member 3	Cytoplasm	enzyme
NM_001075650.1	ACSL5	acyl-CoA synthetase long-chain family member 5	Cytoplasm	enzyme
NM_001038042.2	ACSL6	acyl-CoA synthetase long-chain family member 6	Cytoplasm	enzyme
NM_174682.2	ACSM1	acyl-CoA synthetase medium-chain family member 1	Cytoplasm	enzyme
NM_001192879.2	ACVR1C	activin A receptor, type IC	Plasma Membrane	kinase
NM_001192798.1	ADAP2	ArfGAP with dual PH domains 2	Cytoplasm	other
NM_001143877.1	ADCY6	adenylate cyclase 6	Plasma Membrane	enzyme
NM_001102059.2	ADH4	alcohol dehydrogenase 4 (class II), pi polypeptide	Cytoplasm	enzyme
NM_173888.3	ADM	adrenomedullin	Extracellular Space	other
NM_001075925.1	ADORA2B	adenosine A2b receptor	Plasma Membrane	G-protein coupled receptor
NM_001079645.2	ADORA3	adenosine A3 receptor	Plasma Membrane	G-protein coupled receptor
NM_001104611.1	ADORA3	adenosine A3 receptor	Plasma Membrane	G-protein coupled receptor
NM_001034262.2	AFP	alpha-fetoprotein	Extracellular Space	transporter
NM_001192973.1	AGMO	alkylglycerol monooxygenase	Cytoplasm	enzyme
NM_177518.1	AGPAT1	1-acylglycerol-3-phosphate O-acyltransferase 1	Cytoplasm	enzyme
NM_001015537.1	AGPAT4	1-acylglycerol-3-phosphate O-acyltransferase 4	Cytoplasm	enzyme
NM_001075932.1	AGPAT5	1-acylglycerol-3-phosphate O-acyltransferase 5	Cytoplasm	enzyme
NM_001083669.1	AGPAT6	1-acylglycerol-3-phosphate O-acyltransferase 6	Cytoplasm	enzyme
NM_174233.2	AGTR1	angiotensin II receptor, type 1	Plasma Membrane	G-protein coupled receptor
NM_001166224.1	AKR1C3	aldo-keto reductase family 1, member C3	Cytoplasm	enzyme
NM_001075367.1	ALDH2	aldehyde dehydrogenase 2 family (mitochondrial)	Cytoplasm	enzyme
NM_001075626.1	ALDH8A1	aldehyde dehydrogenase 8 family, member A1	unknown	enzyme
NM_001205603.1	ALG1	ALG1, chitobiosyldiphosphodolichol beta-mannosyltransferase	Cytoplasm	enzyme
NM_001192792.1	ALOX5	arachidonate 5-lipoxygenase	Cytoplasm	enzyme
NM_001113767.1	ANKRD26	ankyrin repeat domain 26	Nucleus	transcription regulator
NM_001078096.2	AOAH	acyloxyacyl hydrolase (neutrophil)	Extracellular Space	enzyme
NM_174242.3	APOA1	apolipoprotein A-I	Extracellular Space	transporter
NM_001045916.2	APOA2	apolipoprotein A-II	Extracellular Space	transporter
NM_001037480.1	APOA4	apolipoprotein A-IV	Extracellular Space	transporter
NM_173992.2	APOH	apolipoprotein H (beta-2-glycoprotein I)	Extracellular Space	transporter
NM_001101180.1	APOLD1	apolipoprotein L domain containing 1	unknown	other
NM_001076985.2	ARL4A	ADP-ribosylation factor-like 4A	Nucleus	enzyme
NM_001075782.1	ARL6	ADP-ribosylation factor-like 6	Cytoplasm	transporter
NM_001075459.2	ASAH1	N-acylsphingosine amidohydrolase (acid ceramidase) 1	Cytoplasm	enzyme
NM_001081584.2	ATF2	activating transcription factor 2	Nucleus	transcription regulator
NM_001076798.1	ATP1A1	ATPase, Na+/K+ transporting, alpha 1 polypeptide	Plasma Membrane	transporter
NM_174838.2	ATP8A1	ATPase, aminophospholipid transporter (APLT), class I, type 8A, member 1	Cytoplasm	transporter
NM_001192839.1	ATP8B1	ATPase, aminophospholipid transporter, class I, type 8B, member 1	Plasma Membrane	transporter
NM_001076979.1	B3GNT5	UDP-GlcNAc:betaGal beta-1,3-N-acetylglucosaminyltransferase 5	Cytoplasm	enzyme
NM_001038160.2	BBS2	Bardet-Biedl syndrome 2	Cytoplasm	other
NM_001075956.1	BBS4	Bardet-Biedl syndrome 4	Cytoplasm	other
NM_001191346.2	BBS7	Bardet-Biedl syndrome 7	Cytoplasm	other
NM_001192853.1	BBS9	Bardet-Biedl syndrome 9	Extracellular Space	other
NM_001024559.1	BCMO1	beta-carotene 15,15'-monooxygenase 1	Cytoplasm	enzyme
NM_001101987.2	BCO2	beta-carotene oxygenase 2	Cytoplasm	enzyme
NM_001099141.1	BMP2	bone morphogenetic protein 2	Extracellular Space	growth factor
NM_001206980.1	C9orf3	chromosome 9 open reading frame 3	Cytoplasm	peptidase
NM_001076195.1	CALB1	calbindin 1, 28kDa	Cytoplasm	other
NM_001205504.1	CASP9	caspase 9, apoptosis-related cysteine peptidase	Cytoplasm	peptidase
NM_001035386.2	CAT	catalase	Cytoplasm	enzyme
NM_174004.3	CAV1	caveolin 1, caveolae protein, 22kDa	Plasma Membrane	transmembrane receptor
NM_001083717.1	CBR4	carbonyl reductase 4	Cytoplasm	enzyme
NM_174739.4	CBY1	chibby homolog 1 (Drosophila)	Cytoplasm	other
NM_001035099.1	CD81	CD81 molecule	Plasma Membrane	other
NM_001046332.1	CDC42	cell division cycle 42	Cytoplasm	enzyme
NM_001078046.1	CDS2	CDP-diacylglycerol synthase (phosphatidate cytidylyltransferase) 2	Cytoplasm	enzyme
NM_001193130.1	CEPT1	choline/ethanolamine phosphotransferase 1	Cytoplasm	enzyme
NM_001099389.1	CERS3	ceramide synthase 3	Nucleus	transcription regulator
NM_174021.2	CHUK	conserved helix-loop-helix ubiquitous kinase	Cytoplasm	kinase
NM_001035398.1	CMAS	cytidine monophosphate N-acetylneuraminic acid synthetase	Nucleus	enzyme
NM_001034303.2	CNEP1R1	CTD nuclear envelope phosphatase 1 regulatory subunit 1	unknown	other
NM_001192258.1	CPS1	carbamoyl-phosphate synthase 1, mitochondrial	Cytoplasm	enzyme
NM_174285.1	CREB1	cAMP responsive element binding protein 1	Nucleus	transcription regulator
NM_001034710.3	CREM	cAMP responsive element modulator	Nucleus	transcription regulator
NM_001098951.1	CRLS1	cardiolipin synthase 1	Cytoplasm	enzyme
NM_174293.2	CRYL1	crystallin, lambda 1	Cytoplasm	enzyme
NM_001075403.2	CSF1R	colony stimulating factor 1 receptor	Plasma Membrane	kinase
NM_175712.1	CTBP2	C-terminal binding protein 2	Nucleus	transcription regulator
NM_001205454.1	CWH43	cell wall biogenesis 43 C-terminal homolog (S. cerevisiae)	unknown	other
NM_176644.2	CYP11A1	cytochrome P450, family 11, subfamily A, polypeptide 1	Cytoplasm	enzyme
NM_174304.2	CYP17A1	cytochrome P450, family 17, subfamily A, polypeptide 1	Cytoplasm	enzyme
NM_174305.1	CYP19A1	cytochrome P450, family 19, subfamily A, polypeptide 1	Cytoplasm	enzyme
NM_001191417.1	CYP24A1	cytochrome P450, family 24, subfamily A, polypeptide 1	Cytoplasm	enzyme
NM_001075520.2	Cyp2c44	cytochrome P450, family 2, subfamily c, polypeptide 44	Cytoplasm	enzyme
NM_174530.2	CYP2E1	cytochrome P450, family 2, subfamily E, polypeptide 1	Cytoplasm	enzyme
NM_001076810.1	CYP46A1	cytochrome P450, family 46, subfamily A, polypeptide 1	Cytoplasm	enzyme
NM_001034373.2	CYP4V2	cytochrome P450, family 4, subfamily V, polypeptide 2	Cytoplasm	enzyme
NM_001205677.1	CYP7A1	cytochrome P450, family 7, subfamily A, polypeptide 1	Cytoplasm	enzyme
NM_176643.2	DDHD1	DDHD domain containing 1	Extracellular Space	enzyme
NM_001192930.1	DGKE	diacylglycerol kinase, epsilon 64kDa	Cytoplasm	kinase
NM_001103276.1	DHCR24	24-dehydrocholesterol reductase	Cytoplasm	enzyme
NM_174733.2	DHRS9	dehydrogenase/reductase (SDR family) member 9	Cytoplasm	enzyme
NM_001206170.1	DLD	dihydrolipoamide dehydrogenase	Cytoplasm	enzyme
NM_001192895.1	DRD3	dopamine receptor D3	Plasma Membrane	G-protein coupled receptor
NM_001075780.2	EHHADH	enoyl-CoA, hydratase/3-hydroxyacyl CoA dehydrogenase	Cytoplasm	enzyme
NM_001098086.1	EIF2AK3	eukaryotic translation initiation factor 2-alpha kinase 3	Cytoplasm	kinase
NM_001192306.1	ELOVL3	ELOVL fatty acid elongase 3	Cytoplasm	enzyme
NM_001099050.1	ELOVL4	ELOVL fatty acid elongase 4	Cytoplasm	enzyme
NM_001078042.1	ELOVL7	ELOVL fatty acid elongase 7	Cytoplasm	enzyme
NM_001192752.1	ENTPD5	ectonucleoside triphosphate diphosphohydrolase 5	Cytoplasm	enzyme
NM_001103105.1	ERBB3	v-erb-b2 erythroblastic leukemia viral oncogene homolog 3 (avian)	Plasma Membrane	kinase
NM_174315.3	FABP5	fatty acid binding protein 5 (psoriasis-associated)	Cytoplasm	transporter
NM_001099147.1	FAM3C	family with sequence similarity 3, member C	Extracellular Space	cytokine
NM_001099032.1	FAR1	fatty acyl CoA reductase 1	Cytoplasm	enzyme
NM_174662.2	FAS	Fas (TNF receptor superfamily, member 6)	Plasma Membrane	transmembrane receptor
NM_001076249.1	FBXW7	F-box and WD repeat domain containing 7, E3 ubiquitin protein ligase	Nucleus	transcription regulator
NM_177497.2	FDPS	farnesyl diphosphate synthase	Cytoplasm	enzyme
NM_181011.2	FDX1	ferredoxin 1	Cytoplasm	transporter
NM_174054.2	FECH	ferrochelatase	Cytoplasm	enzyme
NM_174055.2	FGF1	fibroblast growth factor 1 (acidic)	Extracellular Space	growth factor
NM_001206326.1	FGF10	fibroblast growth factor 10	Extracellular Space	growth factor
NM_174059.2	FRZB	frizzled-related protein	Extracellular Space	other
NM_001206269.1	FZD4	frizzled family receptor 4	Plasma Membrane	G-protein coupled receptor
NM_001101972.1	GAL3ST1	galactose-3-O-sulfotransferase 1	Cytoplasm	enzyme
NM_001191277.2	GBA3	glucosidase, beta, acid 3 (cytosolic)	Cytoplasm	enzyme
NM_001035380.2	GC	group-specific component (vitamin D binding protein)	Extracellular Space	transporter
NM_001034686.2	GDE1	glycerophosphodiester phosphodiesterase 1	unknown	enzyme
NM_001076400.1	GDPD1	glycerophosphodiester phosphodiesterase domain containing 1	unknown	enzyme
NM_001079801.1	GGPS1	geranylgeranyl diphosphate synthase 1	Cytoplasm	enzyme
NM_001192736.1	GLA	galactosidase, alpha	Cytoplasm	enzyme
NM_001075182.2	GLTPD1	glycolipid transfer protein domain containing 1	unknown	other
NM_001205547.1	GM2A	GM2 ganglioside activator	Cytoplasm	enzyme
NM_001191143.2	GNE	glucosamine (UDP-N-acetyl)-2-epimerase/N-acetylmannosamine kinase	Cytoplasm	kinase
NM_177502.2	GOT1	glutamic-oxaloacetic transaminase 1, soluble (aspartate aminotransferase 1)	Cytoplasm	enzyme
NM_174806.2	GOT2	glutamic-oxaloacetic transaminase 2, mitochondrial (aspartate aminotransferase 2)	Cytoplasm	enzyme
NM_001012282.1	GPAM	glycerol-3-phosphate acyltransferase, mitochondrial	Cytoplasm	enzyme
NM_174816.2	GPLD1	glycosylphosphatidylinositol specific phospholipase D1	Cytoplasm	enzyme
NM_001102192.1	GSK3A	glycogen synthase kinase 3 alpha	Nucleus	kinase
NM_001098949.1	HACL1	2-hydroxyacyl-CoA lyase 1	Cytoplasm	enzyme
NM_174335.2	HADHA	hydroxyacyl-CoA dehydrogenase/3-ketoacyl-CoA thiolase/enoyl-CoA hydratase (trifunctional protein), alpha subunit	Cytoplasm	enzyme
NM_174336.3	HADHB	hydroxyacyl-CoA dehydrogenase/3-ketoacyl-CoA thiolase/enoyl-CoA hydratase (trifunctional protein), beta subunit	Cytoplasm	enzyme
NM_001035071.1	HAO2	hydroxyacid oxidase 2 (long chain)	Cytoplasm	enzyme
NM_001075164.2	HEXA	hexosaminidase A (alpha polypeptide)	Cytoplasm	enzyme
NM_001077929.1	HHATL	hedgehog acyltransferase-like	Cytoplasm	enzyme
NM_001034419.2	HPGD	hydroxyprostaglandin dehydrogenase 15-(NAD)	Cytoplasm	enzyme
NM_001076225.2	HRASLS	HRAS-like suppressor	Cytoplasm	enzyme
NM_001102365.1	HSD17B1	hydroxysteroid (17-beta) dehydrogenase 1	Cytoplasm	enzyme
NM_001076439.2	HSD17B3	hydroxysteroid (17-beta) dehydrogenase 3	Cytoplasm	enzyme
NM_001035395.2	HSD17B6	hydroxysteroid (17-beta) dehydrogenase 6	unknown	enzyme
NM_001001157.1	HTR2A	5-hydroxytryptamine (serotonin) receptor 2A, G protein-coupled	Plasma Membrane	G-protein coupled receptor
NM_001205448.1	HTR2B	5-hydroxytryptamine (serotonin) receptor 2B, G protein-coupled	Plasma Membrane	G-protein coupled receptor
NM_174361.4	IMPA1	inositol(myo)-1(or 4)-monophosphatase 1	Cytoplasm	phosphatase
NM_001192282.1	IMPA2	inositol(myo)-1(or 4)-monophosphatase 2	Cytoplasm	phosphatase
NM_174363.2	INHBA	inhibin, beta A	Extracellular Space	growth factor
NM_176852.1	INHBB	inhibin, beta B	Extracellular Space	growth factor
NM_174364.2	INPP1	inositol polyphosphate-1-phosphatase	Cytoplasm	phosphatase
NM_001185126.1	INS	insulin	Extracellular Space	other
NM_173926.2	INS	insulin	Extracellular Space	other
NM_001034317.2	IP6K2	inositol hexakisphosphate kinase 2	Cytoplasm	kinase
NM_001046412.2	IQCJ-SCHIP1	IQCJ-SCHIP1 readthrough	Cytoplasm	other
NM_001109981.1	ITGA6	integrin, alpha 6	Plasma Membrane	transmembrane receptor
NM_001192875.1	ITGB8	integrin, beta 8	Plasma Membrane	other
NM_001191178.1	JAG1	jagged 1	Extracellular Space	growth factor
NM_001045919.1	KDSR	3-ketodihydrosphingosine reductase	Plasma Membrane	enzyme
NM_001166484.1	KIT	v-kit Hardy-Zuckerman 4 feline sarcoma viral oncogene homolog	Plasma Membrane	transmembrane receptor
NM_001034769.1	LAMTOR1	late endosomal/lysosomal adaptor, MAPK and MTOR activator 1	Plasma Membrane	other
NM_001046069.2	LCAT	lecithin-cholesterol acyltransferase	Extracellular Space	enzyme
NM_001166530.1	LDLR	low density lipoprotein receptor	Plasma Membrane	transporter
NM_001012285.2	LEPR	leptin receptor	Plasma Membrane	transmembrane receptor
NM_001017944.1	LIAS	lipoic acid synthetase	Cytoplasm	enzyme
NM_001103323.1	LIPA	lipase A, lysosomal acid, cholesterol esterase	Cytoplasm	enzyme
NM_001035410.1	LIPC	lipase, hepatic	Extracellular Space	enzyme
NM_001080220.1	LIPE	lipase, hormone-sensitive	Cytoplasm	enzyme
NM_174103.2	LIPF	lipase, gastric	Extracellular Space	enzyme
NM_001075190.2	LMF1	lipase maturation factor 1	Cytoplasm	other
NM_001034723.1	LONP2	lon peptidase 2, peroxisomal	Cytoplasm	peptidase
NM_001077901.3	LPCAT4	lysophosphatidylcholine acyltransferase 4	Cytoplasm	enzyme
NM_001083756.1	LPGAT1	lysophosphatidylglycerol acyltransferase 1	Cytoplasm	other
NM_001192540.1	LPIN3	lipin 3	Nucleus	phosphatase
NM_001075120.1	LPL	lipoprotein lipase	Cytoplasm	enzyme
NM_001034280.1	LTA4H	leukotriene A4 hydrolase	Cytoplasm	enzyme
NM_001046098.2	LTC4S	leukotriene C4 synthase	Cytoplasm	enzyme
NM_001177740.1	LYN	v-yes-1 Yamaguchi sarcoma viral related oncogene homolog	Cytoplasm	kinase
NM_001034688.2	LYPLA1	lysophospholipase I	Cytoplasm	enzyme
NM_001101874.1	MAP7	microtubule-associated protein 7	Cytoplasm	other
NM_001081603.2	MAPKAP1	mitogen-activated protein kinase associated protein 1	Cytoplasm	other
NM_001192857.1	MBOAT1	membrane bound O-acyltransferase domain containing 1	Cytoplasm	other
NM_001025330.2	MBTPS1	membrane-bound transcription factor peptidase, site 1	Cytoplasm	peptidase
NM_001075981.1	MBTPS2	membrane-bound transcription factor peptidase, site 2	Cytoplasm	peptidase
NM_001099107.1	MDM2	MDM2 oncogene, E3 ubiquitin protein ligase	Nucleus	transcription regulator
NM_001205876.1	MED1	mediator complex subunit 1	Nucleus	transcription regulator
NM_001083368.1	MEST	mesoderm specific transcript	Cytoplasm	peptidase
NM_001206681.1	MGLL	monoglyceride lipase	Plasma Membrane	enzyme
NM_001076382.1	MGST2	microsomal glutathione S-transferase 2	Cytoplasm	enzyme
NM_001205408.1	MLXIPL	MLX interacting protein-like	Nucleus	transcription regulator
NM_001001153.2	MOGAT1	monoacylglycerol O-acyltransferase 1	Cytoplasm	enzyme
NM_001099136.1	MOGAT2	monoacylglycerol O-acyltransferase 2	Cytoplasm	enzyme
NM_001098863.1	MSMO1	methylsterol monooxygenase 1	Cytoplasm	enzyme
NM_001113240.1	MSR1	macrophage scavenger receptor 1	Plasma Membrane	transmembrane receptor
NM_174113.2	MSR1	macrophage scavenger receptor 1	Plasma Membrane	transmembrane receptor
NM_001079614.2	MSX2	msh homeobox 2	Nucleus	transcription regulator
NM_001206425.2	MTM1	myotubularin 1	Cytoplasm	phosphatase
NM_001102194.1	MTMR2	myotubularin related protein 2	Cytoplasm	phosphatase
NM_001046349.1	NAGA	N-acetylgalactosaminidase, alpha-	Cytoplasm	enzyme
NM_001046482.1	NANS	N-acetylneuraminic acid synthase	Cytoplasm	enzyme
NM_001015680.1	NAPEPLD	N-acyl phosphatidylethanolamine phospholipase D	Cytoplasm	enzyme
NM_174119.4	NCF1	neutrophil cytosolic factor 1	Cytoplasm	enzyme
NM_001206215.1	NCOA1	nuclear receptor coactivator 1	Nucleus	transcription regulator
NM_001083642.1	NEU1	sialidase 1 (lysosomal sialidase)	Cytoplasm	enzyme
NM_001076409.1	NFKB1	nuclear factor of kappa light polypeptide gene enhancer in B-cells 1	Nucleus	transcription regulator
NM_001034676.2	NKX2-3	NK2 homeobox 3	Nucleus	transcription regulator
NM_001083763.1	NPAS2	neuronal PAS domain protein 2	Nucleus	transcription regulator
NM_001034708.2	NR1H4	nuclear receptor subfamily 1, group H, member 4	Nucleus	ligand-dependent nuclear receptor
NM_001103226.1	NR1I2	nuclear receptor subfamily 1, group I, member 2	Nucleus	ligand-dependent nuclear receptor
NM_175804.2	NR2F1	nuclear receptor subfamily 2, group F, member 1	Nucleus	ligand-dependent nuclear receptor
NM_174402.3	NR2F2	nuclear receptor subfamily 2, group F, member 2	Nucleus	ligand-dependent nuclear receptor
NM_001206634.1	NR3C1	nuclear receptor subfamily 3, group C, member 1 (glucocorticoid receptor)	Nucleus	ligand-dependent nuclear receptor
NM_001075911.1	NR4A1	nuclear receptor subfamily 4, group A, member 1	Nucleus	ligand-dependent nuclear receptor
NM_001206816.1	NR5A2	nuclear receptor subfamily 5, group A, member 2	Nucleus	ligand-dependent nuclear receptor
NM_001035482.2	NSDHL	NAD(P) dependent steroid dehydrogenase-like	Cytoplasm	enzyme
NM_001077133.1	ORMDL1	ORM1-like 1 (S. cerevisiae)	Cytoplasm	other
NM_001205970.1	OSBP	oxysterol binding protein	Cytoplasm	other
NM_001192901.2	OSBPL3	oxysterol binding protein-like 3	Cytoplasm	other
NM_001075505.2	OSBPL9	oxysterol binding protein-like 9	Cytoplasm	other
NM_001075624.2	OXSM	3-oxoacyl-ACP synthase, mitochondrial	Cytoplasm	kinase
NM_001205800.1	P2RX1	purinergic receptor P2X, ligand-gated ion channel, 1	Plasma Membrane	ion channel
NM_001034049.1	P2RX4	purinergic receptor P2X, ligand-gated ion channel, 4	Plasma Membrane	ion channel
NM_174663.2	PAFAH1B1	platelet-activating factor acetylhydrolase 1b, regulatory subunit 1 (45kDa)	Cytoplasm	enzyme
NM_001038548.2	PCCB	propionyl CoA carboxylase, beta polypeptide	Cytoplasm	enzyme
NM_174412.2	PCSK1	proprotein convertase subtilisin/kexin type 1	Extracellular Space	peptidase
NM_174835.2	PCTP	phosphatidylcholine transfer protein	Cytoplasm	transporter
NM_001105052.2	PCYT1A	phosphate cytidylyltransferase 1, choline, alpha	Cytoplasm	enzyme
NM_001193051.1	PCYT1B	phosphate cytidylyltransferase 1, choline, beta	Cytoplasm	enzyme
NM_001075231.1	PDGFA	platelet-derived growth factor alpha polypeptide	Extracellular Space	growth factor
NM_001075896.2	PDGFRB	platelet-derived growth factor receptor, beta polypeptide	Plasma Membrane	kinase
NM_001076212.2	PEX13	peroxisomal biogenesis factor 13	Cytoplasm	transporter
NM_001100348.1	PEX2	peroxisomal biogenesis factor 2	Cytoplasm	other
NM_001046183.1	PEX5	peroxisomal biogenesis factor 5	Cytoplasm	transmembrane receptor
NM_001205550.1	PGAP1	post-GPI attachment to proteins 1	Cytoplasm	enzyme
NM_174142.2	PHYH	phytanoyl-CoA 2-hydroxylase	Cytoplasm	enzyme
NM_001100316.1	PI4K2A	phosphatidylinositol 4-kinase type 2 alpha	Cytoplasm	kinase
NM_174783.2	PI4KB	phosphatidylinositol 4-kinase, catalytic, beta	Cytoplasm	kinase
NM_001077074.2	PIGF	phosphatidylinositol glycan anchor biosynthesis, class F	Cytoplasm	enzyme
NM_001077880.1	PIGK	phosphatidylinositol glycan anchor biosynthesis, class K	Cytoplasm	peptidase
NM_001192606.1	PIGN	phosphatidylinositol glycan anchor biosynthesis, class N	Cytoplasm	enzyme
NM_001077022.2	PIGP	phosphatidylinositol glycan anchor biosynthesis, class P	Plasma Membrane	enzyme
NM_001034216.1	PIGS	phosphatidylinositol glycan anchor biosynthesis, class S	Cytoplasm	enzyme
NM_001077109.1	PIGW	phosphatidylinositol glycan anchor biosynthesis, class W	Cytoplasm	enzyme
NM_174574.1	PIK3CA	phosphatidylinositol-4,5-bisphosphate 3-kinase, catalytic subunit alpha	Cytoplasm	kinase
NM_001206047.1	PIK3CB	phosphatidylinositol-4,5-bisphosphate 3-kinase, catalytic subunit beta	Cytoplasm	kinase
NM_001205548.1	PIK3CD	phosphatidylinositol-4,5-bisphosphate 3-kinase, catalytic subunit delta	Cytoplasm	kinase
NM_001102125.2	PIK3CG	phosphatidylinositol-4,5-bisphosphate 3-kinase, catalytic subunit gamma	Cytoplasm	kinase
NM_174575.1	PIK3R1	phosphoinositide-3-kinase, regulatory subunit 1 (alpha)	Cytoplasm	kinase
NM_174796.1	PIK3R3	phosphoinositide-3-kinase, regulatory subunit 3 (gamma)	Cytoplasm	kinase
NM_001192769.1	PIP4K2A	phosphatidylinositol-5-phosphate 4-kinase, type II, alpha	Cytoplasm	kinase
NM_001192196.1	PIP4K2B	phosphatidylinositol-5-phosphate 4-kinase, type II, beta	Cytoplasm	kinase
NM_001076196.1	PIP4K2C	phosphatidylinositol-5-phosphate 4-kinase, type II, gamma	Cytoplasm	kinase
NM_001103109.2	PIP5K1A	phosphatidylinositol-4-phosphate 5-kinase, type I, alpha	Cytoplasm	kinase
NM_001098063.1	PLA2G12A	phospholipase A2, group XIIA	unknown	enzyme
NM_001080910.1	PLA2G3	phospholipase A2, group III	Extracellular Space	enzyme
NM_001075864.1	PLA2G4A	phospholipase A2, group IVA (cytosolic, calcium-dependent)	Cytoplasm	enzyme
NM_001192704.1	PLA2G4D	phospholipase A2, group IVD (cytosolic)	Cytoplasm	enzyme
NM_001192569.1	PLA2G4F	phospholipase A2, group IVF	Cytoplasm	enzyme
NM_001193052.1	PLA2G5	phospholipase A2, group V	Extracellular Space	enzyme
NM_001105335.1	PLAA	phospholipase A2-activating protein	Cytoplasm	other
NM_001166298.1	PLBD1	phospholipase B domain containing 1	Extracellular Space	other
NM_001101044.2	PLBD1	phospholipase B domain containing 1	Extracellular Space	other
NM_001191401.1	PLCB2	phospholipase C, beta 2	Cytoplasm	enzyme
NM_001192423.2	PLCB3	phospholipase C, beta 3 (phosphatidylinositol-specific)	Cytoplasm	enzyme
NM_001166510.1	PLCB4	phospholipase C, beta 4	Cytoplasm	enzyme
NM_001081576.1	PLCD1	phospholipase C, delta 1	Cytoplasm	enzyme
NM_001192255.1	PLCL2	phospholipase C-like 2	Cytoplasm	enzyme
NM_001103304.2	PLCXD3	phosphatidylinositol-specific phospholipase C, X domain containing 3	unknown	other
NM_001075827.1	PLD2	phospholipase D2	Cytoplasm	enzyme
NM_001192496.1	PLEK	pleckstrin	Cytoplasm	other
NM_001197032.1	PLEKHA8	pleckstrin homology domain containing, family A (phosphoinositide binding specific) member 8	Extracellular Space	transporter
NM_173980.2	PLIN2	perilipin 2	Plasma Membrane	other
NM_001105355.2	PNLIPRP2	pancreatic lipase-related protein 2	Extracellular Space	enzyme
NM_001099200.1	PNPLA1	patatin-like phospholipase domain containing 1	unknown	enzyme
NM_001076473.2	PPAP2B	phosphatidic acid phosphatase type 2B	Plasma Membrane	phosphatase
NM_001034036.1	PPARA	peroxisome proliferator-activated receptor alpha	Nucleus	ligand-dependent nuclear receptor
NM_181024.2	PPARG	peroxisome proliferator-activated receptor gamma	Nucleus	ligand-dependent nuclear receptor
NM_177945.3	PPARGC1A	peroxisome proliferator-activated receptor gamma, coactivator 1 alpha	Nucleus	transcription regulator
NM_001099118.2	PPM1L	protein phosphatase, Mg2+/Mn2+ dependent, 1L	Cytoplasm	phosphatase
NM_001034653.1	PPP1CB	protein phosphatase 1, catalytic subunit, beta isozyme	Cytoplasm	phosphatase
NM_174643.1	PRDX6	peroxiredoxin 6	Cytoplasm	enzyme
NM_001109802.2	PRKAA1	protein kinase, AMP-activated, alpha 1 catalytic subunit	Cytoplasm	kinase
NM_001205605.1	PRKAA2	protein kinase, AMP-activated, alpha 2 catalytic subunit	Cytoplasm	kinase
NM_001024558.1	PRKAB1	protein kinase, AMP-activated, beta 1 non-catalytic subunit	Nucleus	kinase
NM_001162421.1	PRKAG3	protein kinase, AMP-activated, gamma 3 non-catalytic subunit	Cytoplasm	kinase
NM_001162420.1	PRKAG3	protein kinase, AMP-activated, gamma 3 non-catalytic subunit	Cytoplasm	kinase
NM_001162419.1	PRKAG3	protein kinase, AMP-activated, gamma 3 non-catalytic subunit	Cytoplasm	kinase
NM_001030302.2	PRKAG3	protein kinase, AMP-activated, gamma 3 non-catalytic subunit	Cytoplasm	kinase
NM_001111120.1	PRKCE	protein kinase C, epsilon	Cytoplasm	kinase
NM_001166568.1	PROCA1	protein interacting with cyclin A1	unknown	other
NM_001205879.1	PTCH1	patched 1	Plasma Membrane	transmembrane receptor
NM_001046040.1	PTDSS1	phosphatidylserine synthase 1	Cytoplasm	enzyme
NM_174791.4	PTGDS	prostaglandin D2 synthase 21kDa (brain)	Cytoplasm	enzyme
NM_174588.2	PTGER2	prostaglandin E receptor 2 (subtype EP2), 53kDa	Plasma Membrane	G-protein coupled receptor
NM_001007806.2	PTGES3	prostaglandin E synthase 3 (cytosolic)	Cytoplasm	enzyme
NM_001035281.2	PTGR1	prostaglandin reductase 1	Cytoplasm	enzyme
NM_001105323.1	PTGS1	prostaglandin-endoperoxide synthase 1 (prostaglandin G/H synthase and cyclooxygenase)	Cytoplasm	enzyme
NM_001075250.2	PTK2	protein tyrosine kinase 2	Cytoplasm	kinase
NM_001102252.1	PTK2B	protein tyrosine kinase 2 beta	Cytoplasm	kinase
NM_001103316.1	PTPLAD1	protein tyrosine phosphatase-like A domain containing 1	Cytoplasm	other
NM_001076522.2	PTPLAD2	protein tyrosine phosphatase-like A domain containing 2	unknown	other
NM_001076907.1	RB1	retinoblastoma 1	Nucleus	transcription regulator
NM_001192602.1	RBL1	retinoblastoma-like 1 (p107)	Nucleus	transcription regulator
NM_174734.2	RDH10	retinol dehydrogenase 10 (all-trans)	Nucleus	enzyme
NM_001101880.1	REST	RE1-silencing transcription factor	Nucleus	transcription regulator
NM_001102279.2	RETSAT	retinol saturase (all-trans-retinol 13,14-reductase)	Cytoplasm	enzyme
NM_001045894.1	RFC4	replication factor C (activator 1) 4, 37kDa	Nucleus	other
NM_001192031.1	RFT1	RFT1 homolog (S. cerevisiae)	unknown	other
NM_001205895.1	RGL1	ral guanine nucleotide dissociation stimulator-like 1	Cytoplasm	other
NM_001098078.1	RIT1	Ras-like without CAAX 1	Plasma Membrane	enzyme
NM_174451.3	RLBP1	retinaldehyde binding protein 1	Cytoplasm	transporter
NM_001080243.1	SCO1	SCO1 cytochrome c oxidase assembly protein	Cytoplasm	other
NM_001205933.1	SDR16C5	short chain dehydrogenase/reductase family 16C, member 5	Cytoplasm	enzyme
NM_001038550.2	SERAC1	serine active site containing 1	Extracellular Space	other
NM_001035427.1	SERINC1	serine incorporator 1	Plasma Membrane	transporter
NM_001075311.2	SFTPB	surfactant protein B	Extracellular Space	other
NM_001206135.1	SGMS1	sphingomyelin synthase 1	Cytoplasm	enzyme
NM_001098053.1	SGPL1	sphingosine-1-phosphate lyase 1	Cytoplasm	enzyme
NM_001077993.2	SH3GLB1	SH3-domain GRB2-like endophilin B1	Cytoplasm	enzyme
NM_001046339.1	SLC10A1	solute carrier family 10 (sodium/bile acid cotransporter family), member 1	Plasma Membrane	transporter
NM_001045948.2	SLC25A17	solute carrier family 25 (mitochondrial carrier; peroxisomal membrane protein, 34kDa), member 17	Cytoplasm	transporter
NM_001075667.1	SLC27A4	solute carrier family 27 (fatty acid transporter), member 4	Plasma Membrane	transporter
NM_001101169.1	SLC27A6	solute carrier family 27 (fatty acid transporter), member 6	Plasma Membrane	transporter
NM_205804.2	SLCO1B3	solute carrier organic anion transporter family, member 1B3	Plasma Membrane	transporter
NM_174829.3	SLCO2A1	solute carrier organic anion transporter family, member 2A1	Plasma Membrane	transporter
NM_001035019.2	SMPDL3A	sphingomyelin phosphodiesterase, acid-like 3A	Extracellular Space	enzyme
NM_001034538.2	SNAI2	snail homolog 2 (Drosophila)	Nucleus	transcription regulator
NM_001015638.1	SNX17	sorting nexin 17	Cytoplasm	transporter
NM_201527.2	SOD2	superoxide dismutase 2, mitochondrial	Cytoplasm	enzyme
NM_001034749.1	SPTLC1	serine palmitoyltransferase, long chain base subunit 1	Cytoplasm	enzyme
NM_001195042.1	SPTSSA	serine palmitoyltransferase, small subunit A	Cytoplasm	enzyme
NM_001002883.2	ST3GAL6	ST3 beta-galactoside alpha-2,3-sialyltransferase 6	Cytoplasm	enzyme
NM_173961.3	ST7	suppression of tumorigenicity 7	unknown	other
NM_001032299.1	ST8SIA1	ST8 alpha-N-acetyl-neuraminide alpha-2,8-sialyltransferase 1	Cytoplasm	enzyme
NM_001098113.1	ST8SIA2	ST8 alpha-N-acetyl-neuraminide alpha-2,8-sialyltransferase 2	Cytoplasm	enzyme
NM_001001163.1	ST8SIA4	ST8 alpha-N-acetyl-neuraminide alpha-2,8-sialyltransferase 4	Cytoplasm	enzyme
NM_001080265.1	STARD5	StAR-related lipid transfer (START) domain containing 5	Cytoplasm	transporter
NM_001012673.1	STAT5A	signal transducer and activator of transcription 5A	Nucleus	transcription regulator
NM_174617.4	STAT5B	signal transducer and activator of transcription 5B	Nucleus	transcription regulator
NM_001192081.2	STRADB	STE20-related kinase adaptor beta	Cytoplasm	kinase
NM_001075166.1	STUB1	STIP1 homology and U-box containing protein 1, E3 ubiquitin protein ligase	Cytoplasm	enzyme
NM_001046353.1	SULT2A1	sulfotransferase family, cytosolic, 2A, dehydroepiandrosterone (DHEA)-preferring, member 1	Cytoplasm	enzyme
NM_001080324.2	TECRL	trans-2,3-enoyl-CoA reductase-like	unknown	other
NM_001101970.1	TEX2	testis expressed 2	unknown	other
NM_001076247.1	TFAP2B	transcription factor AP-2 beta (activating enhancer binding protein 2 beta)	Nucleus	transcription regulator
NM_001192488.1	TFCP2L1	transcription factor CP2-like 1	Nucleus	transcription regulator
NM_001113252.1	TGFB2	transforming growth factor, beta 2	Extracellular Space	growth factor
NM_001205698.1	TGS1	trimethylguanosine synthase 1	Nucleus	enzyme
NM_001080368.1	THEM4	thioesterase superfamily member 4	Plasma Membrane	enzyme
NM_001206048.1	TIPARP	TCDD-inducible poly(ADP-ribose) polymerase	unknown	other
NM_001076911.1	TNFRSF21	tumor necrosis factor receptor superfamily, member 21	Plasma Membrane	transmembrane receptor
NM_001205770.1	TNFSF11	tumor necrosis factor (ligand) superfamily, member 11	Extracellular Space	cytokine
NM_001040476.2	TRAM1	translocation associated membrane protein 1	Cytoplasm	other
NM_178317.3	TRIB2	tribbles homolog 2 (Drosophila)	Plasma Membrane	kinase
NM_001075824.2	TRIM32	tripartite motif containing 32	Nucleus	transcription regulator
NM_001206676.1	TTPA	tocopherol (alpha) transfer protein	Cytoplasm	transporter
NM_174625.3	TXNRD1	thioredoxin reductase 1	Cytoplasm	enzyme
NM_001191228.1	TYRO3	TYRO3 protein tyrosine kinase	Plasma Membrane	kinase
NM_001033611.2	UCP2	uncoupling protein 2 (mitochondrial, proton carrier)	Cytoplasm	transporter
NM_001083635.1	UGT8	UDP glycosyltransferase 8	Cytoplasm	enzyme
NM_001001161.2	USF1	upstream transcription factor 1	Nucleus	transcription regulator
NM_001001162.1	USF2	upstream transcription factor 2, c-fos interacting	Nucleus	transcription regulator
NM_001075733.1	VAPA	VAMP (vesicle-associated membrane protein)-associated protein A, 33kDa	Plasma Membrane	other
NM_174489.2	VLDLR	very low density lipoprotein receptor	Plasma Membrane	transporter
NM_001205398.1	WDTC1	WD and tetratricopeptide repeats 1	unknown	other
NM_001014949.1	WNT16	wingless-type MMTV integration site family, member 16	Extracellular Space	other
NM_001205971.1	WNT5A	wingless-type MMTV integration site family, member 5A	Extracellular Space	cytokine
NM_001078092.1	WWOX	WW domain containing oxidoreductase	Cytoplasm	enzyme
NM_173974.2	ZP3	zona pellucida glycoprotein 3 (sperm receptor)	Extracellular Space	transporter

## Sheet: B
Table S12B Description of the AM-specific target genes
ID	Symbol	Entrez Gene Name	Location	Type(s)
NM_001076157.1	Actn3	actinin alpha 3	Plasma Membrane	other
NM_173888.3	ADM	adrenomedullin	Extracellular Space	other
NM_174497.3	ADORA1	adenosine A1 receptor	Plasma Membrane	G-protein coupled receptor
NM_174231.1	ADRB2	adrenoceptor beta 2, surface	Plasma Membrane	G-protein coupled receptor
NM_001034579.2	ATG5	autophagy related 5	Cytoplasm	other
NM_001076798.1	ATP1A1	ATPase, Na+/K+ transporting, alpha 1 polypeptide	Plasma Membrane	transporter
NM_175789.2	CACNB2	calcium channel, voltage-dependent, beta 2 subunit	Plasma Membrane	ion channel
NM_174258.2	Cald1	caldesmon 1	Plasma Membrane	other
NM_001046333.1	CAMK2D	calcium/calmodulin-dependent protein kinase II delta	Cytoplasm	kinase
NM_174260.2	CAPN3	calpain 3, (p94)	Cytoplasm	peptidase
NM_001046332.1	CDC42	cell division cycle 42	Cytoplasm	enzyme
NM_174516.2	CHRNB1	cholinergic receptor, nicotinic, beta 1 (muscle)	Plasma Membrane	transmembrane receptor
NM_001024689.3	CSRP3	cysteine and glycine-rich protein 3 (cardiac LIM protein)	Nucleus	other
NM_001035366.1	CTNNA1	catenin (cadherin-associated protein), alpha 1, 102kDa	Plasma Membrane	other
NM_001081575.1	DES	desmin	Cytoplasm	other
NM_203359.1	DICER1	dicer 1, ribonuclease type III	Cytoplasm	enzyme
NM_001076260.2	DTNA	dystrobrevin, alpha	Plasma Membrane	other
NM_001081515.1	DYRK1B	dual-specificity tyrosine-(Y)-phosphorylation regulated kinase 1B	Nucleus	kinase
NM_174308.2	EDNRA	endothelin receptor type A	Plasma Membrane	transmembrane receptor
NM_175772.1	ELN	elastin	Extracellular Space	other
NM_001103105.1	ERBB3	v-erb-b2 erythroblastic leukemia viral oncogene homolog 3 (avian)	Plasma Membrane	kinase
NM_001193024.1	EZH2	enhancer of zeste homolog 2 (Drosophila)	Nucleus	transcription regulator
NM_001192400.1	FGF6	fibroblast growth factor 6	Extracellular Space	growth factor
NM_001098158.1	FKBP1B	FK506 binding protein 1B, 12.6 kDa	Cytoplasm	enzyme
NM_001191132.2	FLT1	fms-related tyrosine kinase 1	Plasma Membrane	kinase
NM_001083689.1	FOXP1	forkhead box P1	Nucleus	transcription regulator
NM_174068.2	GJA1	gap junction protein, alpha 1, 43kDa	Plasma Membrane	transporter
NM_001192020.1	GLMN	glomulin, FKBP associated protein	Cytoplasm	other
NM_001035101.1	GLRX3	glutaredoxin 3	Cytoplasm	enzyme
NM_001034678.1	HES1	hairy and enhancer of split 1, (Drosophila)	Nucleus	transcription regulator
NM_001102313.1	HRC	histidine rich calcium binding protein	Cytoplasm	other
NM_001046247.2	LAMB2	laminin, beta 2 (laminin S)	Extracellular Space	enzyme
NM_001205876.1	MED1	mediator complex subunit 1	Nucleus	transcription regulator
NM_001098045.1	MEOX2	mesenchyme homeobox 2	Nucleus	transcription regulator
NM_001012999.2	MET	met proto-oncogene (hepatocyte growth factor receptor)	Plasma Membrane	kinase
NM_001075288.2	METTL8	methyltransferase like 8	unknown	enzyme
NM_001102085.1	MYEF2	myelin expression factor 2	Nucleus	transcription regulator
NM_001244141.1	NAMPT	nicotinamide phosphoribosyltransferase	Extracellular Space	cytokine
NM_174401.2	NPY2R	neuropeptide Y receptor Y2	Plasma Membrane	G-protein coupled receptor
NM_174402.3	NR2F2	nuclear receptor subfamily 2, group F, member 2	Nucleus	ligand-dependent nuclear receptor
NM_001192107.1	NUP155	nucleoporin 155kDa	Nucleus	transporter
NM_176855.1	OXT	oxytocin/neurophysin I prepropeptide	Extracellular Space	other
NM_001034049.1	P2RX4	purinergic receptor P2X, ligand-gated ion channel, 4	Plasma Membrane	ion channel
NM_001075896.2	PDGFRB	platelet-derived growth factor receptor, beta polypeptide	Plasma Membrane	kinase
NM_001075396.2	PIAS1	protein inhibitor of activated STAT, 1	Nucleus	transcription regulator
NM_001193215.1	POP1	processing of precursor 1, ribonuclease P/MRP subunit (S. cerevisiae)	Nucleus	enzyme
NM_174442.2	PTBP1	polypyrimidine tract binding protein 1	Nucleus	enzyme
NM_001075250.2	PTK2	protein tyrosine kinase 2	Cytoplasm	kinase
NM_174163.2	RAC1	ras-related C3 botulinum toxin substrate 1 (rho family, small GTP binding protein Rac1)	Plasma Membrane	enzyme
NM_001014942.2	RARA	retinoic acid receptor, alpha	Nucleus	ligand-dependent nuclear receptor
NM_001034679.1	Rcan1	regulator of calcineurin 1	Nucleus	other
NM_001046495.1	SCN3B	sodium channel, voltage-gated, type III, beta subunit	Plasma Membrane	ion channel
NM_001081614.1	SF1	splicing factor 1	Nucleus	transcription regulator
NM_176632.2	SLC8A1	solute carrier family 8 (sodium/calcium exchanger), member 1	Plasma Membrane	transporter
NM_001099115.2	SMARCA2	SWI/SNF related, matrix associated, actin dependent regulator of chromatin, subfamily a, member 2	Nucleus	transcription regulator
NM_001077900.1	STAT1	signal transducer and activator of transcription 1, 91kDa	Nucleus	transcription regulator
NM_001192985.1	T	T, brachyury homolog (mouse)	Nucleus	transcription regulator
NM_001046149.1	TAGLN	transgelin	Cytoplasm	other
NM_001038216.2	TCF23	transcription factor 23	Nucleus	other
NM_001079640.1	TMOD1	tropomodulin 1	Cytoplasm	enzyme
NM_001245928.1	XIRP1	xin actin-binding repeat containing 1	Plasma Membrane	other
