# Supplementary material for: Comparative Transcriptome Analysis Reveals Significant Differences in MicroRNA Expression and Their Target Genes between Adipose and Muscular Tissues in Cattle
Source: PLoS One. 2014 Jul 9;9(7):e102142. doi: 10.1371/journal.pone.0102142 (PMC4090223; doi:10.1371/journal.pone.0102142)
Supplement: Table S13 — Ingenuity path analysis (IPA) gene network of tissue-specific target sites. (XLSX) [file pone.0102142.s013.xlsx]

## Sheet: A
Table S13A Ingenuity path analysis (IPA) gene network of AF-specific sites
ID	Molecules in Network	Score	Focus Molecules	Top Functions
1	ACAT1, APOLD1, ARL4A, caspase, Cg,CPS1, CREB1, CREM, FBXW7, FDX1, FSH, GOT1, GPAM, HSD17B1, HSD17B3, INHBA, INHBB, Lh, MED1, MEST, MSMO1, NR3C1, PARP, PI4K2A, PTCH1, SFTPB, SGPL1, SH3GLB1, Smad2/3, SNAI2, TCF, TGS1, TIPARP, Vegf, WNT5A	38	27	Endocrine System Development and Function, Small Molecule Biochemistry, Reproductive System Development and Function
2	ADCY6, ADORA3, ADRB, AKR1C3, ALT, ATP1A1, CALB1, CYP24A1, CYP2E1, CYP46A1, ERK1/2, GC, GGPS1, Growth hormone, Insulin, MAPKAP1, MTM1, Na+, K+ -ATPase, NCF1, NEU1, p70 S6k, PDGFRB, PIGF, PIK3CA, PIK3CG, PLCB2, PLCB3, PLD2, PRKAA1, PRKAA2, PRKAA, RIT1, Rxr, SRC (family), SULT2A1	33	25	Lipid Metabolism, Small Molecule Biochemistry, Vitamin and Mineral Metabolism
3	ABCA7, ACOT8, APOA1, APOH, ATF2, Calmodulin, calpain, CaMKII, CAT, CDC42, cytochrome C, FAS, GLA, GSK3A, HDL, HTR2A, Ikb, IKK (complex), ITGB8, NFkB (complex), NPAS2, PAFAH1B1, PCSK1, PCYT1A, PCYT1B, Pkc(s), PLAA, PLCD1, PPAP2B, PPP1CB, Rac, SOD2, TFAP2B, TRIM32, TYRO3	33	25	Lipid Metabolism, Small Molecule Biochemistry, Carbohydrate Metabolism
4	ACADVL, ACER3, ACOT2, ADM, AGPAT6, Akt, ASAH1, ATP8A1, c-Src, CERS3, Creb, CYP17A1, CYP19A1, EHHADH, ELOVL7, ERBB3, FRZB, GAL3ST1, Glycogen synthase, Gsk3, INS, ITGA6, MGLL, MTORC1, NR4A1, PDGF BB, PI3K (family), PIK3CB, PIK3R1, PLIN2, PP2A, Ppp2c, PTGDS, PTGS1, Rsk	31	24	Lipid Metabolism, Small Molecule Biochemistry, Molecular Transport
5	ACADL, ACADM, ATP8B1, BCMO1, BCO2, Caspase 3/7, Collagen Alpha1, CPT1, CYP11A1, Cyp2c44, CYP4V2, CYP7A1, cytochrome-c oxidase, ENTPD5, FDPS, HMG CoA synthase, HTR2B, IL1,Jnk, MBTPS1, Mitochondrial complex 1, N-cor, NCOA1, NR1H4, Nr1h, NR1I2, NR2F2, NR5A2, OSBP, PEPCK, PPARG, PPARGC1A, RETSAT, TFCP2L1, TNFSF11	31	24	Lipid Metabolism, Small Molecule Biochemistry, Vitamin and Mineral Metabolism
6	ACVR1C, AFP, ALDH2, AMPK, APOA2, CAV1, Collagen(s), CSF1R, CTBP2, ERK, HDL-cholesterol, Hsp27, Hsp70, Hsp90, IP6K2, LCAT, LDL-cholesterol, LDLR, LIPA, LIPC, LPL, MDM2, Mek, MOGAT2, PEX2, Pka, PLCL2, PP1-C, PRKAB1, PTGER2, PTGES3, Smad1/5/8, STUB1, VLDL-cholesterol, WWOX	27	22	Protein Synthesis, Lipid Metabolism, Molecular Transport
7	Alp ,Ap1, BMP2, CASP9, CD3, CHUK, CMAS, Collagen type I, Cyclin A, Cyclin E, E2f, estrogen receptor, FGF1, FGF10, Gm-csf, GM2A, JAG1, LTC4S, MAP2K1/2, Mapk, MSX2, NKX2-3, PDGFA, PI3K (complex), PIK3R3, PNLIPRP2, PRKCE, Ras, RB1, Rb, RBL1, SGMS1, TGFB2, TRIB2, UGT8	26	21	Digestive System Development and Function, Cellular Development, Connective Tissue Development and Function
8	Acox, ADORA2B, APOA4, CDS2, ELOVL3, FABP5, G-protein beta, GOT2, GOT, GPLD1, HACL1, HADHA, HADHB, IFN Beta, Ige, IgG, IL12 (complex), IL12 (family), Interferon alpha, LEPR, mediator, MHC Class II (complex), NFKB1, NSDHL, PCTP, PPARA, PRDX6, Proinsulin, PTGR1, pyruvate kinase, SLCO1B3, STAT5a/b, UCP2, USF1, USF2	26	21	Lipid Metabolism, Molecular Transport, Small Molecule Biochemistry
9	ABCD1, ACSL3, ALOX5, B3GNT5, BCR (complex), CD81, DHCR24, Dynamin, Erm, F Actin, Fcer1, Iga, Igg3, IgG2a, IgG2b, Igm, Immunoglobulin, Integrin, KIT, LDL, LYN, MGST2, MSR1, P38 MAPK, PIK3CD, PIP5K1A, PLA2G5, PLA2G4A, PTK2, PTK2B, Smad, SYK/ZAP, Tgf beta, TNFRSF21, TXNRD1	20	18	Lipid Metabolism, Small Molecule Biochemistry, Cellular Function and Maintenance
10	26s Proteasome, ABR,ACOT7, AGPAT1, Alpha tubulin, APP, ARF3, CAB39, CENPJ, creatine kinase, DLG4, GPAA1, HEXA, HIST1H1A, LIPE, LMNB1 ,MTMR2, p85 (pik3r), PCCB, PIGK, PIGS, PIGT, PTDSS1, RAB19, SERINC1, ST8SIA4, STAT5A, STAT5B, STK11, STRADB, SUCLA2, TCR, TEX2, TNF, ZP3	17	16	Lipid Metabolism, Small Molecule Biochemistry, Carbohydrate Metabolism
11	ACBD3, AOAH, APH1A, ARHGEF2, CARS, CKAP2, CNEP1R1, CPOX, CTDNEP1, DNASE1, EIF2AK3, FAM3C, H2AFY, HRASLS, LBR, LIMA1, LIPF, LMF1, LPIN1, LPL, MAP7, mir-21, NR2F1, PSENEN, RGS12, RPS6KA2, RRM1, Secretase gamma, SH3BP4,SORT1, TP53, TSPO, UIMC1, VAPA, YWHAG	11	12	Hereditary Disorder, Metabolic Disease, Cell Death and Survival
12	ABCA4, ABCG5, ACSL5, ACSL6, CKMT2, Cox8b, Cyp2b13/Cyp2b9, CYP2F1, CYP3A43, DECR1, ESR1, FABP, FECH, GSTM2, HPGD, INSR, MLX, MLXIPL, Obp2a, PLA2G3, PPP1R3C, PYGM, RGL1, RORA, SCD, SEPP1, SLC10A1, Slco1a1, SMPDL3A, SPTLC1, ST3GAL5, ST8SIA2, TM4SF1, TNF, TNFAIP8L2	11	12	Lipid Metabolism, Small Molecule Biochemistry, Energy Production
13	ADH1C, ATP12A, BASP1, BCAT2, COL7A1, CRYL1, DGKE, DHRS7, DRD3, ERBB2, Folh1, FOLR1, FZD4, GAS5, GDPD3, GLS, GPR83, GRK4, GSTP1, KRT34, MAPK1, OSBPL3, PGAP1, PHYH, PIP4K2C, PLA2G4F, PLCD4, PRSS3, PSEN1, REST, SHCBP1, SP5, SPOCK1, ST3GAL6, ST8SIA1	11	12	Cell Cycle, Tissue Morphology, Lipid Metabolism
14	Actin, AHR, AKR1A1, ALAS1, ALG2, CASP3, DHRS9, EIF3G, ERP29, GBE1, HM13, IL4, IMPDH1, INPP1, Lamin b, MCFD2, NFE2L2, NMT2, OXCT1, P2RX4, PLA2G12A, PLCB4, PPARGC1A, PRKAG3, PRKCA, PTPLAD1, S100A6, SDF2L1, SEC61A1, SNRPA, ST7, STARD5, TRAM1, TTPA, XBP1	11	12	Cell Death and Survival, Liver Necrosis/Cell Death, Cellular Compromise
15	ACAD11, ADH4, AKR1B10, APCDD1, ARL6, ARPP19, B9D1, CDO1, CEBPA, CEBPB, CEPT1, CPB2, DLD, DLST, EMCN, FCAR, HNF1A, HTT, LGALS12, LONP2, Map4k4, MSH5, OGDH, PEX5, PEX13, PLXND1, PPP1R14A, SBSN, SEMA3E, SERPING1, SLC27A1, SLC27A4, SNX17, USP9X, VLDLR	10	11	Lipid Metabolism, Small Molecule Biochemistry, Molecular Transport
16	AKR1C1/AKR1C2, ASPM, BBS9, BUB3, C9orf3, CDKN1A, FHL1, FSTL3, GLI1, GNA11, GTF2I, IGFBP7, IMPA2, KDM2B, KDM5B, KDSR, let-7, MAPK8IP3, mir-192, NAB2, NDC80, P2RX1, POLD1, PSME3, RDH10, RFC3,RFC4, Rfc, RLBP1, RXRA, SERPINB10, SPTSSA, SRF, TGFB1, WNT16	8	10	Cellular Development, Hair and Skin Development and Function, Cellular Growth and Proliferation
17	ACOX1, ALDH8A1, CBY1,CD44, CELSR1, CTNNB1, CYP4F12, DPEP1, EDIL3, EPHB3, Fibrinogen, GNE, JDP2, KREMEN1, MGEA5, MINK1 ,miR-10a-5p (and other miRNAs w/seed ACCCUGU), MMP14, MOGAT1, MPEG1, NAPEPLD, PAH, PI4KB, PIGC, PIGP, PKD1, PLBD1,PTPN14, QPCT, RGN, S100A3, SLCO2A1, Sos, TAOK3, TRAF2	7	9	Cell Morphology, Embryonic Development, Organ Development
18	AGPAT5, AGTR1, AHSP, ALG1, ASF1B, Defb1, ELOVL4, ERMAP, GATA3, HAO2, Hdac, Histone h3, Histone h4, HMGN1, IgG1, IL13, KCNJ15, LHX1, LRP4, LTA4H, LYPLA1, PADI3, PLEK, PSG5, Rhox5, RNA polymerase II, RNU7-1, RPL10A, SF3B3, SPTA1, SRRM2, SUPT16H, TFF1, THRAP3, WNT9B	6	8	Tissue Morphology, Embryonic Development, Organ Development
19	AGPAT4, CBFB	1	1	Cell-mediated Immune Response, Cellular Development, Cellular Function and Maintenance
20	CD24, HSD17B6	1	1	Endocrine System Development and Function, Small Molecule Biochemistry, Cell Morphology
21	PTPLAD2, TCOF1	1	1	Auditory and Vestibular System Development and Function, Cellular Development, Cellular Growth and Proliferation
22	PEX19, SLC25A17	1	1	Developmental Disorder, Hereditary Disorder, Metabolic Disease
23	BBS4, RFX3	1	1	Developmental Disorder, Hereditary Disorder, Neurological Disease
24	LPCAT4, NANOG	1	1	Carbohydrate Metabolism, Small Molecule Biochemistry
25	CLDN7, LAMTOR1	1	1	Cellular Assembly and Organization, Cellular Function and Maintenance, Embryonic Development
Note: Bold genes were available in Additional file 11A.

## Sheet: B
Table S13B Ingenuity path analysis (IPA) gene network of AM-specific sites
ID	Molecules in Network	Score	Focus Molecules	Top Functions
1	ADCY, ADM, ADORA1, ADRB2, ATP1A1, Cald1, CAMK2D, CDC42, Creb, DTNA, DYRK1B, EDNRA, ERBB3, ERK1/2, F Actin, FLT1, Focal adhesion kinase, FOXP1, GJA1, Mapk, MET, NAMPT, OXT, p85 (pik3r), PDGF BB, PDGFRB, PI3K (complex), PI3K (family), Pka, Pkc(s), PP2A, PTK2, RAC1, Rcan1, Troponin t	42	21	Cellular Movement, Cardiovascular System Development and Function, Cellular Development
2	26s Proteasome, Akt, ATG5, Calcineurin protein(s), CD3,Collagen(s), CSRP3, cytochrome C, DES, ELN, ERK, EZH2, GLRX3, HES1, Histone h3, Histone h4, Hsp90, Jnk, MED1, MYEF2, NFkB (complex), Notch, P38 MAPK, PIAS1, RARA, RNA polymerase II, SLC8A1, SMARCA2, STAT1, STAT5a/b, T, TAGLN, TCF23, TCR, Vegf	32	17	Developmental Disorder, Cellular Development, Skeletal and Muscular System Development and Function
3	ARHGEF5, CHRNB1, CTNNA1, DAB2, DICER1, DUSP9, ESR1, FSH, HRC, IL4, IL6, LAMB2, LPAR3, mir-365, miR-365-3p (and other miRNAs w/seed AAUGCCC), MNK1/2, MYBPH, MYC, NPY2R, NR2F2, NUP155, PTBP1, PYCR1, SF1, SLC22A3, SMAD4, SMARCA4, Sos, SRM, ST7, THOP1,TM4SF1, TMOD1, TNFRSF1A, VCAM1	18	11	Cardiovascular System Development and Function, Organismal Development, Inflammatory Disease
4	Actn3, ADRBK2, CACNB2, CAPN3, CHRM1, CYP46A1, DAPK1, ELL, EMILIN1, ERCC5, ERK1/2, FKBP1B, GPR39,Il8,ING3, KAT5, KCND2, LIPE,MAP2K1, MEOX2, mir-322, MOS, P2RX4, PHKG1, PIAS2, PIGF, RAD54B, SCN3B, SULT1E1, TDG, TP53, TRIB1, TSPYL2, UNC5B, VRK2	10	7	Carbohydrate Metabolism, Small Molecule Biochemistry, Cell Death and Survival
5	CUL7, GLMN	2	1	Cancer, Dermatological Diseases and Conditions, Organismal Injury and Abnormalities
6	POP1, RMRP	2	1	Connective Tissue Disorders, Developmental Disorder, Hereditary Disorder
7	FGF6, MYF6, SOD1	2	1	Cell-To-Cell Signaling and Interaction, Skeletal and Muscular System Development and Function, Tissue Morphology
Note: Bold genes were available in Additional file 11B.
