# Supplementary material for: Comparative Transcriptome Analysis Reveals Significant Differences in MicroRNA Expression and Their Target Genes between Adipose and Muscular Tissues in Cattle
Source: PLoS One. 2014 Jul 9;9(7):e102142. doi: 10.1371/journal.pone.0102142 (PMC4090223; doi:10.1371/journal.pone.0102142)
Supplement: Table S14 — Description of the molecular and cellular biological functions significantly modulated within the tissue-specific genes. (XLSX) [file pone.0102142.s014.xlsx]

## Sheet: A
Table S14A Description of the molecular and cellular biological functions significantly modulated within the AF-specific genes.
Category	Functions Annotation	p-Value	Molecules	# Molecules
Lipid Metabolism	synthesis of lipid	9.90E-101	ABCA4,ACADL,ACADVL,ACAT1,ACBD3,ACER3,ACSL3,ACSL5,ACSL6,ACSM1,ADH4,ADM,ADORA2B,AGPAT1,AGPAT6,AGTR1,AKR1C3,ALDH8A1,ALG1,ALOX5,APOA1,APOA2,APOA4,ASAH1,ATP1A1,ATP8B1,B3GNT5,BMP2,CALB1,CAV1,CD81,CDC42,CEPT1,CERS3,CREB1,CYP11A1,CYP17A1,CYP19A1,CYP24A1,CYP2E1,CYP46A1,CYP7A1,DGKE,DHCR24,DHRS9,DLD,EIF2AK3,ELOVL3,ELOVL7,FABP5,FAR1,FAS,FDPS,FDX1,FGF1,GAL3ST1,GGPS1,GPAM,GPLD1,HPGD,HSD17B1,HSD17B3,HTR2A,HTR2B…	142
Lipid Metabolism	fatty acid metabolism	9.28E-69	ABCA4,ABCD1,ACADL,ACADSB,ACADVL,ACBD3,ACOT12,ACOT2,ACOT4,ACOT7,ACOT8,ACSL3,ACSL5,ACSL6,ACSM1,AGPAT6,AKR1C3,ALOX5,ANKRD26,APOA1,APOA2,APOA4,APOH,ASAH1,ATP8A1,ATP8B1,CALB1,CAV1,Cyp2c44,CYP2E1,DLD,EHHADH,EIF2AK3,ELOVL3,FABP5,FAR1,FAS,GAL3ST1,GM2A,GOT2,GPAM,HPGD,HRASLS,KIT,LCAT,LDLR,LEPR,LIPA,LIPC,LIPF,LPL,LTA4H,LTC4S,LYN,MBTPS1,MGST2,MLXIPL,MSMO1,MSR1,NAPEPLD,NCF1,NFKB1,NR1H4,OSBP,OXSM,P2RX1,PCCB,PC…	103
Lipid Metabolism	concentration of lipid	6.98E-56	ABCA4,ABCA7,ABCD1,ACADL,ACAT1,ACOT2,ADM,AFP,AGPAT6,ALDH8A1,ALOX5,APOA1,APOA2,APOA4,ASAH1,ATP1A1,ATP8B1,B3GNT5,BCMO1,CASP9,CAV1,CERS3,CNEP1R1,CYP11A1,CYP17A1,CYP19A1,CYP24A1,CYP2E1,CYP7A1,DGKE,DHCR24,EHHADH,ELOVL3,ELOVL4,ENTPD5,FABP5,FAS,GAL3ST1,GC,GLA,GNE,GPAM,HADHA,HPGD,INHBA,INS,LCAT,LDLR,LEPR,LIPA,LIPC,LIPE,LPGAT1,LPL,LTC4S,MBTPS1,MGLL,MLXIPL,MOGAT2,MSR1,MTM1,NAPEPLD,NCOA1,NEU1,NR1H4,NR1I2,NR2…	110
Lipid Metabolism	metabolism of phospholipid	2.21E-43	ACSL5,ACSL6,AGPAT1,AGPAT6,APOA1,APOA2,APOA4,CD81,CDC42,CEPT1,CYP7A1,DGKE,FABP5,GPAM,GPLD1,HRASLS,HTR2A,HTR2B,IMPA1,INS,LCAT,LIPC,LPL,LYN,NAPEPLD,OSBP,PCYT1A,PDGFA,PDGFRB,PGAP1,PI4K2A,PI4KB,PIGF,PIGP,PIK3CA,PIK3CG,PIK3R1,PIP4K2B,PIP5K1A,PLA2G4A,PLA2G5,PLAA,PLCB2,PLCB3,PLCD1,PLD2,PLEK,PNLIPRP2,PPAP2B,PRDX6,SERINC1,SGMS1,SGPL1,SH3GLB1,SPTLC1	55
Lipid Metabolism	metabolism of terpenoid	3.30E-43	ADH4,ADM,AFP,AKR1C3,ALDH8A1,APOA1,APOA2,APOA4,ATP8B1,BCMO1,BCO2,BMP2,CALB1,CAT,CAV1,CREB1,CYP11A1,CYP19A1,CYP24A1,CYP2E1,CYP46A1,CYP7A1,DHCR24,DHRS9,FDPS,FECH,FGF1,GC,GGPS1,HSD17B1,INHBA,INS,ITGA6,LCAT,LDLR,LEPR,LIPA,LIPC,MBTPS1,MSMO1,NR1H4,NR1I2,NR3C1,NR4A1,NR5A2,NSDHL,PCTP,PEX2,PHYH,PRKAA1,RDH10,REST,RETSAT,RLBP1,SDR16C5,SGPL1,STAT5A,STAT5B,SULT2A1,TIPARP,TTPA,WWOX	62
Lipid Metabolism	accumulation of lipid	2.36E-35	ABCD1,ACADL,ACADVL,ACAT1,ACSL6,APOA1,ASAH1,ATP8B1,BCMO1,BMP2,CAV1,CREB1,CREM,CYP11A1,CYP7A1,ELOVL3,FAS,FBXW7,GLA,GM2A,GPAM,GSK3A,HADHA,HEXA,HRASLS,LCAT,LDLR,LEPR,LIPE,LPL,MGLL,MSR1,MTM1,NR1H4,NR1I2,PCYT1A,PEX2,PIK3CG,PIP5K1A,PLA2G4A,PLIN2,PPARA,PPARG,PRDX6,PRKAA2,PRKAG3,RB1,RETSAT,SGMS1,STAT5A,UGT8	51
Lipid Metabolism	steroid metabolism	5.21E-35	ADM,AFP,AKR1C3,APOA1,APOA2,APOA4,ATP8B1,BMP2,CALB1,CAT,CAV1,CREB1,CYP11A1,CYP19A1,CYP24A1,CYP2E1,CYP46A1,CYP7A1,DHCR24,DHRS9,FDPS,FECH,FGF1,GC,HSD17B1,INHBA,INS,ITGA6,LCAT,LDLR,LEPR,LIPA,LIPC,MBTPS1,MSMO1,NR1H4,NR1I2,NR3C1,NR4A1,NR5A2,NSDHL,PCTP,PEX2,PRKAA1,REST,SGPL1,STAT5A,STAT5B,SULT2A1,TIPARP,WWOX	51
Lipid Metabolism	synthesis of terpenoid	6.43E-31	ABCA4,ACAT1,ACBD3,ADH4,ADM,ADORA2B,AGTR1,AKR1C3,ALDH8A1,APOA1,ATP1A1,ATP8B1,BMP2,CAV1,CREB1,CYP11A1,CYP17A1,CYP19A1,CYP24A1,CYP46A1,CYP7A1,DHCR24,DHRS9,ELOVL7,FDPS,FDX1,FGF1,HSD17B1,HSD17B3,INHBA,INS,ITGA6,LCAT,LDLR,MBTPS1,NR2F1,NR2F2,NR3C1,NR4A1,NR5A2,PEX2,PPARA,PPARGC1A,PRKAA1,RDH10,REST,TFCP2L1	47
Lipid Metabolism	synthesis of phospholipid	2.73E-30	ACSL5,ACSL6,AGPAT1,AGPAT6,APOA1,APOA2,CD81,CDC42,CEPT1,CYP7A1,DGKE,FABP5,GPAM,HTR2A,HTR2B,IMPA1,INS,LCAT,LYN,OSBP,PCYT1A,PDGFA,PDGFRB,PGAP1,PI4K2A,PI4KB,PIGF,PIGP,PIK3CA,PIK3CG,PIK3R1,PIP5K1A,PLA2G4A,PLA2G5,SERINC1,SGMS1,SGPL1,SH3GLB1,SPTLC1	39
Lipid Metabolism	oxidation of fatty acid	6.06E-30	ABCD1,ACADL,ACADM,ACADSB,ACADVL,ACSL3,ACSL5,ACSL6,ADH4,APOA1,APOA2,CYP19A1,EHHADH,GOT2,GPAM,HACL1,HADHA,HADHB,HAO2,HPGD,LIPE,LPL,MLXIPL,NR4A1,PEX13,PEX2,PEX5,PHYH,PPARA,PPARG,PPARGC1A,PRKAA1,PRKAA2,SLC25A17,SLC27A4,SLCO2A1,UCP2	37
Lipid Metabolism	oxidation of lipid	7.68E-30	ABCD1,ACADL,ACADM,ACADSB,ACADVL,ACSL3,ACSL5,ACSL6,ADH4,APOA1,APOA2,CYP19A1,DHRS9,EHHADH,GOT2,GPAM,HACL1,HADHA,HADHB,HAO2,HPGD,HSD17B6,LCAT,LIPE,LPL,MLXIPL,NR4A1,PEX13,PEX2,PEX5,PHYH,PPARA,PPARG,PPARGC1A,PRKAA1,PRKAA2,SLC25A17,SLC27A4,SLCO2A1,UCP2	40
Lipid Metabolism	quantity of steroid	2.81E-28	ABCA7,ACAT1,ADM,AFP,APOA1,APOA2,APOA4,ATP1A1,ATP8B1,CAV1,CYP11A1,CYP17A1,CYP19A1,CYP24A1,CYP7A1,DHCR24,EHHADH,ENTPD5,FABP5,FAS,GC,GLA,GPAM,HPGD,INHBA,INS,LCAT,LDLR,LEPR,LIPA,LIPC,LIPE,LPGAT1,LPL,MBTPS1,MLXIPL,MOGAT2,MSR1,NCOA1,NEU1,NR1H4,NR1I2,NR2F2,NR3C1,NR5A2,PCTP,PCYT1A,PEX2,PHYH,PPARA,PPARG,PRKAA1,PRKAA2,PRKCE,PTGS1,SGPL1,SLC27A4,SLCO1B3,VLDLR	59
Lipid Metabolism	synthesis of steroid	1.25E-27	ACAT1,ACBD3,ADM,ADORA2B,AGTR1,AKR1C3,APOA1,ATP1A1,ATP8B1,BMP2,CAV1,CREB1,CYP11A1,CYP17A1,CYP19A1,CYP24A1,CYP46A1,CYP7A1,DHCR24,ELOVL7,FDPS,FDX1,FGF1,HSD17B1,HSD17B3,INHBA,INS,ITGA6,LCAT,LDLR,MBTPS1,NR2F1,NR2F2,NR3C1,NR4A1,NR5A2,PEX2,PPARA,PPARGC1A,PRKAA1,REST,TFCP2L1	42
Lipid Metabolism	synthesis of fatty acid	3.20E-27	ACADL,ACADVL,ACSL3,ACSM1,ALOX5,APOA4,ASAH1,CALB1,CAV1,CYP2E1,DLD,ELOVL3,FAR1,HPGD,KIT,LDLR,LEPR,LIPC,LPL,LTA4H,LTC4S,LYN,MBTPS1,MGST2,MLXIPL,NAPEPLD,NCF1,NFKB1,NR1H4,OXSM,PLA2G3,PLA2G4A,PLA2G4F,PLA2G5,PLAA,PPARG,PPARGC1A,PTGDS,PTGER2,PTGES3,PTGS1,SLC27A4,STAT5A,STAT5B,WDTC1	45
Lipid Metabolism	metabolism of phosphatidic acid	2.00E-26	AGPAT1,AGPAT6,APOA1,APOA2,APOA4,CD81,CDC42,CEPT1,FABP5,GPAM,GPLD1,HRASLS,HTR2A,HTR2B,IMPA1,INS,LCAT,LIPC,LYN,PCYT1A,PDGFA,PDGFRB,PGAP1,PI4K2A,PI4KB,PIGF,PIGP,PIK3CA,PIK3CG,PIK3R1,PIP4K2B,PIP5K1A,PLEK,SERINC1,SH3GLB1	35
Lipid Metabolism	homeostasis of lipid	2.01E-26	ABCD1,ACADL,ACADVL,APOA1,APOA2,APOA4,ASAH1,CAV1,CYP19A1,CYP7A1,EHHADH,GOT1,GPAM,INS,LCAT,LDLR,LIPC,LIPE,LPL,MLXIPL,NAPEPLD,NCOA1,NR1H4,NR5A2,PEX2,PIK3R1,PPARA,PPARG,PPARGC1A,PRKAA1,PRKAA2,SFTPB,SOD2,TTPA,USF1,USF2	36
Lipid Metabolism	transport of lipid	1.52E-25	ABCA4,ABCD1,ACBD3,ACSL3,ACSL5,ACSL6,APOA1,APOA2,APOA4,APOH,ATP8A1,ATP8B1,CAV1,FABP5,GM2A,GOT2,LCAT,LDLR,LIPC,MSR1,PCTP,PCYT1A,PLA2G4F,PLD2,PLEKHA8,PLIN2,PPARA,PPARG,PRDX6,SLC10A1,SLC25A17,SLC27A4,SLCO1B3,SLCO2A1	34
Lipid Metabolism	cleavage of lipid	5.34E-25	ACER3,ACOT8,ADM,APOA1,APOA2,ASAH1,BCMO1,FABP5,FAS,GM2A,HEXA,HTR2A,LDLR,LEPR,LIPA,LIPC,LIPE,LIPF,LPL,MGLL,NR3C1,PAFAH1B1,PDGFRB,PI4KB,PLA2G3,PLA2G4A,PLA2G5,PLCB4,PLCD1,PLIN2,PNLIPRP2,PPAP2B,PPARA,PRKAA1,PRKAA2	35
Lipid Metabolism	concentration of sterol	6.78E-25	ABCA7,ACAT1,APOA1,APOA2,APOA4,ATP1A1,ATP8B1,CAV1,CYP19A1,CYP24A1,CYP7A1,DHCR24,ENTPD5,FABP5,GC,GLA,GPAM,LCAT,LDLR,LEPR,LIPA,LIPC,LIPE,LPGAT1,LPL,MBTPS1,MLXIPL,MOGAT2,MSR1,NEU1,NR1H4,NR1I2,PCTP,PCYT1A,PEX2,PHYH,PPARA,PPARG,PRKAA1,PRKAA2,SGPL1,SLC27A4,SLCO1B3,VLDLR	44
Lipid Metabolism	concentration of acylglycerol	3.13E-24	AGPAT6,ALOX5,APOA1,APOA2,APOA4,CAV1,CNEP1R1,CYP19A1,DGKE,ENTPD5,FABP5,GPAM,INS,LCAT,LDLR,LEPR,LIPA,LIPC,LIPE,LPGAT1,LPL,MGLL,MLXIPL,MOGAT2,NEU1,NR1H4,NR1I2,NR4A1,PCYT1A,PHYH,PIK3R1,PLD2,PLIN2,PPARA,PPARG,PPARGC1A,PRKAA1,PRKAA2,PRKAB1,PRKCE,SGMS1,SLC27A4,SOD2,UCP2,VLDLR	45
Lipid Metabolism	hydrolysis of lipid	1.23E-23	ACER3,ACOT8,ADM,APOA1,APOA2,FABP5,FAS,GM2A,HEXA,HTR2A,LDLR,LEPR,LIPA,LIPC,LIPE,LIPF,LPL,MGLL,NR3C1,PAFAH1B1,PDGFRB,PI4KB,PLA2G3,PLA2G4A,PLA2G5,PLCB4,PLCD1,PLIN2,PNLIPRP2,PPAP2B,PPARA,PRKAA1,PRKAA2	33
Lipid Metabolism	concentration of fatty acid	1.92E-23	ABCD1,ACADL,ACOT2,ALOX5,APOA2,CAV1,CYP2E1,DGKE,EHHADH,ELOVL3,ELOVL4,GPAM,HADHA,HPGD,INS,LDLR,LEPR,LIPA,LIPE,LPL,LTC4S,MLXIPL,NAPEPLD,NR1H4,NR3C1,PCTP,PEX2,PHYH,PLA2G4A,PLA2G5,PPARA,PPARG,PPARGC1A,PRDX6,PRKAA2,PTGDS,PTGES3,PTGS1,SLC27A4,SLCO2A1,VLDLR	41
Lipid Metabolism	synthesis of phosphatidic acid	1.43E-22	AGPAT1,AGPAT6,APOA1,APOA2,CD81,CDC42,CEPT1,FABP5,GPAM,HTR2A,HTR2B,IMPA1,INS,LCAT,LYN,PCYT1A,PDGFA,PDGFRB,PGAP1,PI4K2A,PI4KB,PIGF,PIGP,PIK3CA,PIK3CG,PIK3R1,PIP5K1A,SERINC1,SH3GLB1	29
Lipid Metabolism	metabolism of sphingolipid	5.24E-22	ACER3,APOA1,ASAH1,B3GNT5,CERS3,CREM,EIF2AK3,FAS,GAL3ST1,GLA,GM2A,HEXA,ITGB8,KDSR,KIT,LEPR,MAP7,OSBP,P2RX1,SERINC1,SGMS1,SGPL1,SPTLC1,SPTSSA,ST8SIA1,ST8SIA2,ST8SIA4,UGT8	28
Lipid Metabolism	concentration of cholesterol	5.83E-22	ABCA7,ACAT1,APOA1,APOA2,APOA4,ATP1A1,ATP8B1,CAV1,CYP19A1,CYP7A1,DHCR24,ENTPD5,FABP5,GLA,GPAM,LCAT,LDLR,LEPR,LIPA,LIPC,LIPE,LPGAT1,LPL,MBTPS1,MLXIPL,MOGAT2,MSR1,NEU1,NR1H4,NR1I2,PCTP,PCYT1A,PEX2,PHYH,PPARA,PPARG,PRKAA1,PRKAA2,SLCO1B3,VLDLR	40
Lipid Metabolism	concentration of triacylglycerol	9.10E-21	AGPAT6,ALOX5,APOA1,APOA2,APOA4,CAV1,CNEP1R1,CYP19A1,ENTPD5,FABP5,GPAM,INS,LCAT,LDLR,LEPR,LIPA,LIPC,LIPE,LPGAT1,LPL,MLXIPL,MOGAT2,NEU1,NR1H4,NR1I2,NR4A1,PCYT1A,PHYH,PIK3R1,PLIN2,PPARA,PPARG,PPARGC1A,PRKAA1,PRKAA2,PRKAB1,PRKCE,SOD2,UCP2,VLDLR	40
Lipid Metabolism	concentration of phospholipid	1.20E-20	ABCA4,APOA1,CASP9,CAV1,FAS,GPAM,INS,LCAT,LDLR,LIPC,LPL,MTM1,NR1H4,PCTP,PCYT1A,PIK3CG,PIK3R1,PIP4K2A,PIP5K1A,PLA2G3,PLA2G4A,PPAP2B,PPARA,PPARG,PRDX6,PTDSS1,SFTPB,SGMS1,SLC27A4,SPTLC1	30
Lipid Metabolism	abnormal quantity of lipid	3.19E-20	ALOX5,CAV1,CERS3,CYP11A1,CYP24A1,CYP7A1,EHHADH,ELOVL4,GC,GPAM,HPGD,LCAT,LDLR,LIPA,LIPC,LIPE,LPL,NR1H4,PCTP,PEX2,PHYH,PLA2G3,PPAP2B,PRKAB1,PTDSS1,PTGS1,SLCO2A1,SPTLC1,UGT8	29
Lipid Metabolism	metabolism of glycolipid	3.99E-19	APOA1,ASAH1,B3GNT5,CREM,EIF2AK3,FAS,GAL3ST1,GLA,GM2A,HEXA,ITGB8,KIT,LEPR,MAP7,OSBP,P2RX1,PGAP1,PIGF,PIGP,SGMS1,SGPL1,SPTLC1,ST3GAL6,ST8SIA1,ST8SIA2,ST8SIA4,UGT8	27
Lipid Metabolism	steroidogenesis	1.72E-18	ACAT1,ADM,APOA1,BMP2,CAV1,CREB1,CYP11A1,CYP17A1,CYP24A1,CYP46A1,CYP7A1,DHCR24,ELOVL7,FDPS,FDX1,FGF1,HSD17B3,INHBA,INS,ITGA6,LCAT,LDLR,MBTPS1,MED1,NR4A1,NR5A2,PEX2,PPARA,PRKAA1,WWOX	30
Lipid Metabolism	degradation of lipid	2.40E-18	ACOT7,AKR1C3,APOA2,CPS1,CYP24A1,CYP46A1,CYP7A1,GLA,GM2A,HEXA,INS,LDLR,LIPC,LIPE,LPL,PCCB,PLCB3,PLD2,PNLIPRP2,PPARA,PRDX6,PRKAA1,SLC27A4	23
Lipid Metabolism	metabolism of acylglycerol	1.24E-17	ACSL5,ACSL6,AGPAT6,APOA2,APOH,CAT,CAV1,CPS1,CYP7A1,GPAM,GPLD1,KIT,LDLR,LIPC,LIPE,LPL,MOGAT1,MOGAT2,NKX2-3,OSBP,PCTP,PLD2,PNLIPRP2,PPARG	24
Lipid Metabolism	metabolism of triacylglycerol	1.81E-17	ACSL5,ACSL6,AGPAT6,APOA2,APOH,CAT,CAV1,CPS1,CYP7A1,GPAM,GPLD1,LDLR,LIPC,LIPE,LPL,MOGAT2,NKX2-3,OSBP,PCTP,PNLIPRP2,PPARG	21
Lipid Metabolism	secretion of lipid	2.15E-17	ACADL,ADM,ALOX5,APOA1,APOA2,APOA4,ASAH1,ATP8B1,BMP2,CYP7A1,DRD3,ELOVL3,FZD4,GPAM,INHBA,INS,LDLR,PCTP,PLA2G4A,PLA2G4F,PLA2G5,PLIN2,PPARA,PRKAA1,SLC10A1,SOD2,TTPA	27
Lipid Metabolism	synthesis of sphingolipid	2.93E-17	ACER3,APOA1,ASAH1,B3GNT5,CERS3,EIF2AK3,FAS,GAL3ST1,KDSR,KIT,LEPR,OSBP,P2RX1,SERINC1,SGMS1,SGPL1,SPTLC1,SPTSSA,ST8SIA1,ST8SIA2,ST8SIA4,UGT8	22
Lipid Metabolism	metabolism of sterol	5.89E-17	APOA1,APOA2,APOA4,CAT,CAV1,CYP11A1,CYP24A1,CYP46A1,CYP7A1,DHCR24,FDPS,FECH,FGF1,LCAT,LDLR,LEPR,LIPA,LIPC,MBTPS1,NSDHL,PCTP,PEX2	22
Lipid Metabolism	catabolism of lipid	1.07E-16	ACOT7,AKR1C3,APOA2,CPS1,CYP24A1,CYP46A1,CYP7A1,GLA,GM2A,HEXA,INS,LIPC,LIPE,LPL,PCCB,PLCB3,PLD2,PNLIPRP2,PPARA,PRDX6	20
Lipid Metabolism	storage of lipid	1.45E-16	ACVR1C,APOA1,CAV1,GLA,GM2A,HEXA,LIPA,LIPE,LPL,MEST,MSR1,PEX2,PLIN2,PPARA,PPARG,STAT5A,STAT5B	17
Lipid Metabolism	metabolism of glycosphingolipid	2.74E-16	APOA1,ASAH1,CREM,EIF2AK3,FAS,GAL3ST1,GLA,GM2A,HEXA,ITGB8,KIT,LEPR,MAP7,OSBP,P2RX1,SGMS1,SGPL1,SPTLC1,ST8SIA1,ST8SIA2,ST8SIA4,UGT8	22
Lipid Metabolism	uptake of lipid	6.02E-15	ACSL5,APOA1,APOA2,APOA4,CDC42,CYP7A1,INS,LDLR,LIPC,LIPE,LPL,MOGAT2,NR5A2,PNLIPRP2,PPARA,PPARG,PPARGC1A,SLC10A1,SLC27A4,SLC27A6,SLCO1B3,SLCO2A1	22
Lipid Metabolism	metabolism of cholesterol	7.42E-15	APOA1,APOA2,APOA4,CAT,CAV1,CYP11A1,CYP46A1,CYP7A1,DHCR24,FDPS,FECH,FGF1,LCAT,LDLR,LEPR,LIPC,MBTPS1,NSDHL,PCTP,PEX2	20
Lipid Metabolism	synthesis of phosphatidylinositol	4.39E-14	CD81,CDC42,HTR2A,HTR2B,IMPA1,INS,LYN,PDGFA,PDGFRB,PGAP1,PI4K2A,PI4KB,PIGF,PIGP,PIK3CA,PIK3CG,PIK3R1,PIP5K1A	18
Lipid Metabolism	esterification of lipid	7.74E-14	ACAT1,AGTR1,APOA1,APOA2,APOA4,CAV1,FAS,INS,LCAT,LDLR,LIPC,PNLIPRP2,PPARA,SLC27A4	14
Lipid Metabolism	synthesis of glycolipid	1.30E-13	APOA1,ASAH1,B3GNT5,EIF2AK3,FAS,GAL3ST1,KIT,LEPR,OSBP,P2RX1,PGAP1,PIGF,PIGP,SGMS1,SGPL1,SPTLC1,ST8SIA1,ST8SIA2,ST8SIA4,UGT8	20
Lipid Metabolism	concentration of phosphatidic acid	3.55E-13	ABCA4,CASP9,CAV1,FAS,GPAM,INS,LDLR,LPL,MTM1,PCYT1A,PIK3CG,PIK3R1,PIP4K2A,PIP5K1A,PLA2G4A,PPAP2B,PRDX6,SFTPB,SLC27A4	19
Lipid Metabolism	metabolism of eicosanoid	5.36E-13	AKR1C3,ALOX5,CAV1,Cyp2c44,HPGD,KIT,LDLR,LTA4H,LTC4S,LYN,MGST2,NAPEPLD,NCF1,NFKB1,PLA2G3,PLA2G4A,PLA2G4F,PLA2G5,PLAA,PPARG,PTGDS,PTGER2,PTGES3,PTGS1,STAT5A,STAT5B	26
Lipid Metabolism	synthesis of eicosanoid	1.42E-12	ALOX5,CAV1,HPGD,KIT,LDLR,LTA4H,LTC4S,LYN,MGST2,NAPEPLD,NCF1,NFKB1,PLA2G3,PLA2G4A,PLA2G4F,PLA2G5,PLAA,PPARG,PTGDS,PTGER2,PTGES3,PTGS1,STAT5A,STAT5B	24
Lipid Metabolism	beta-oxidation of fatty acid	2.13E-12	ABCD1,ACADM,ACADSB,ACADVL,ACSL5,CYP19A1,EHHADH,HADHA,HADHB,LIPE,PEX2,PEX5,PPARA,PPARGC1A,SLC25A17	15
Lipid Metabolism	metabolism of phosphatidylcholine	3.50E-12	AGPAT6,APOA1,APOA2,APOA4,CEPT1,FABP5,GPAM,GPLD1,HRASLS,LCAT,LIPC,PCYT1A	12
Lipid Metabolism	esterification of cholesterol	5.47E-12	ACAT1,AGTR1,APOA1,APOA2,APOA4,CAV1,FAS,LCAT,LDLR,LIPC,PPARA	11
Lipid Metabolism	synthesis of acylglycerol	7.96E-12	ACSL5,ACSL6,AGPAT6,CYP7A1,GPAM,GPLD1,KIT,LDLR,LIPE,LPL,MOGAT1,MOGAT2,OSBP,PCTP,PLD2,PPARG	16
Lipid Metabolism	synthesis of glycosphingolipid	1.17E-11	APOA1,ASAH1,EIF2AK3,FAS,GAL3ST1,KIT,LEPR,OSBP,P2RX1,SGMS1,SGPL1,SPTLC1,ST8SIA1,ST8SIA2,ST8SIA4,UGT8	16
Lipid Metabolism	transport of fatty acid	1.25E-11	ABCD1,ACSL3,ACSL5,ACSL6,FABP5,GOT2,PLA2G4F,PLIN2,PPARA,PPARG,SLC25A17,SLC27A4,SLCO1B3,SLCO2A1	14
Lipid Metabolism	synthesis of triacylglycerol	1.54E-11	ACSL5,ACSL6,AGPAT6,CYP7A1,GPAM,GPLD1,LDLR,LIPE,LPL,MOGAT2,OSBP,PCTP,PPARG	13
Lipid Metabolism	quantity of polyunsaturated fatty acids	1.80E-11	ACOT2,ALOX5,CYP2E1,DGKE,HPGD,LDLR,LEPR,LPL,LTC4S,NAPEPLD,PLA2G4A,PLA2G5,PTGDS,PTGES3,PTGS1,SLC27A4,SLCO2A1	17
Lipid Metabolism	oxidation of long chain fatty acid	4.47E-11	ACSL3,ACSL5,ACSL6,APOA1,APOA2,CYP19A1,GOT2,GPAM,PPARA,PPARGC1A,PRKAA2,SLC27A4,UCP2	13
Lipid Metabolism	concentration of eicosanoid	8.28E-11	ACOT2,ALOX5,CYP2E1,DGKE,HPGD,LDLR,LEPR,LTC4S,NAPEPLD,PLA2G4A,PLA2G5,PTGDS,PTGES3,PTGS1,SLC27A4,SLCO2A1	16
Lipid Metabolism	synthesis of sterol	1.16E-10	ACAT1,APOA1,CAV1,CYP24A1,CYP46A1,CYP7A1,DHCR24,FDPS,FGF1,LCAT,LDLR,MBTPS1,PEX2,PPARA	14
Lipid Metabolism	conversion of lipid	1.56E-10	AKR1C3,CAT,CYP17A1,CYP2E1,CYP46A1,HPGD,HSD17B1,HSD17B3,INS,LDLR,LIPE,LTA4H,PPARA,PRDX6,PTGER2,SOD2,TTPA	17
Lipid Metabolism	hydrolysis of acylglycerol	3.35E-10	APOA2,LIPC,LIPE,LIPF,LPL,MGLL,NR3C1,PAFAH1B1,PLIN2,PNLIPRP2	10
Lipid Metabolism	removal of lipid	3.35E-10	ABCA4,APOA1,LCAT,LDLR,LPL,NR1I2,NR5A2,PCTP,PLIN2,VLDLR	10
Lipid Metabolism	synthesis of steroid hormone	3.37E-10	AGTR1,ATP1A1,BMP2,CYP11A1,CYP17A1,FDX1,INHBA,NR2F1,NR2F2,NR3C1,NR5A2,REST	12
Lipid Metabolism	lipolysis	5.30E-10	ADM,CAV1,CSF1R,FABP5,INS,LEPR,LIPE,NR4A1,PNLIPRP2,PPARA,PPARG,PRKAA1,PRKAA2,SLC27A4	14
Lipid Metabolism	hydrolysis of triacylglycerol	8.52E-10	APOA2,LIPC,LIPE,LIPF,LPL,NR3C1,PAFAH1B1,PLIN2,PNLIPRP2	9
Lipid Metabolism	transport of long chain fatty acid	8.52E-10	ABCD1,ACSL3,ACSL5,ACSL6,FABP5,GOT2,PLIN2,PPARG,SLC27A4	9
Lipid Metabolism	synthesis of leukotriene	1.08E-09	ALOX5,CAV1,KIT,LTA4H,LTC4S,LYN,MGST2,PLA2G4A,PLA2G5,PTGER2,STAT5A,STAT5B	12
Lipid Metabolism	abnormal quantity of fatty acid	1.28E-09	ALOX5,CAV1,ELOVL4,GPAM,HPGD,LIPE,PEX2,PTGS1,SLCO2A1	9
Lipid Metabolism	quantity of glycosphingolipid	1.73E-09	ASAH1,B3GNT5,CAV1,FAS,GAL3ST1,GLA,GNE,LEPR,PLA2G4A,PLD2,SGMS1,SLC27A4,SPTLC1,ST8SIA1	14
Lipid Metabolism	uptake of long chain fatty acid	2.83E-09	ACSL5,INS,LIPE,PPARA,PPARG,PPARGC1A,SLC27A4,SLC27A6	8
Lipid Metabolism	metabolism of phosphatidylinositol	3.75E-09	CD81,CDC42,INS,LYN,PDGFRB,PI4KB,PIK3CA,PIK3CG,PIK3R1,PIP4K2B,PIP5K1A,PLEK	12
Lipid Metabolism	clearance of lipid	3.88E-09	ABCA4,APOA1,LCAT,LDLR,LPL,NR1I2,PCTP,PLIN2,VLDLR	9
Lipid Metabolism	uptake of palmitic acid	4.23E-09	ACSL5,INS,LIPE,PPARA,PPARG,PPARGC1A,SLC27A6	7
Lipid Metabolism	oxidation of palmitic acid	5.44E-09	APOA1,APOA2,CYP19A1,GOT2,GPAM,PPARA,PPARGC1A,PRKAA2,SLC27A4,UCP2	10
Lipid Metabolism	mass of lipid	7.54E-09	FAS,GPAM,LEPR,NR3C1,PCYT1A,PLIN2,PPARG,PPARGC1A,UCP2	9
Lipid Metabolism	accumulation of acylglycerol	7.95E-09	ACADL,FBXW7,GPAM,LIPE,MGLL,NR1I2,PCYT1A,PLIN2,PPARA,PRKAA2,PRKAG3,STAT5A	12
Lipid Metabolism	secretion of steroid	1.07E-08	ADM,APOA1,ASAH1,ATP8B1,CYP7A1,FZD4,INHBA,INS,LDLR,PCTP,PPARA,PRKAA1,SLC10A1	13
Lipid Metabolism	metabolism of progesterone	1.25E-08	ADM,AFP,AKR1C3,BMP2,CREB1,DHRS9,INHBA,INS,ITGA6,NR4A1,NR5A2,PRKAA1,STAT5B	13
Lipid Metabolism	transport of cholesterol	1.39E-08	ACBD3,APOA1,APOA2,CAV1,LCAT,LDLR,LIPC,MSR1,PLD2	9
Lipid Metabolism	lipolysis of lipid	1.54E-08	ADM,FABP5,LEPR,LIPE,PNLIPRP2,PPARA,PRKAA1,PRKAA2	8
Lipid Metabolism	synthesis of phosphatidylcholine	1.54E-08	AGPAT6,APOA1,APOA2,CEPT1,FABP5,GPAM,LCAT,PCYT1A	8
Lipid Metabolism	metabolism of prostaglandin	1.57E-08	AKR1C3,CAV1,HPGD,KIT,LDLR,LYN,NCF1,NFKB1,PLA2G3,PLA2G4A,PLA2G4F,PLA2G5,PLAA,PPARG,PTGDS,PTGES3,PTGS1	17
Lipid Metabolism	efflux of cholesterol	1.60E-08	APOA1,APOA2,APOA4,CAV1,CYP7A1,LDLR,LIPE,MSR1,PCTP,PCYT1A,PPARA,PPARG	12
Lipid Metabolism	efflux of lipid	1.68E-08	ABCA7,APOA1,APOA2,APOA4,CAV1,CYP7A1,LDLR,LIPE,MSR1,PCTP,PCYT1A,PPARA,PPARG	13
Lipid Metabolism	uptake of fatty acid	1.87E-08	ACSL5,INS,LIPE,PNLIPRP2,PPARA,PPARG,PPARGC1A,SLC27A4,SLC27A6,SLCO2A1	10
Lipid Metabolism	homeostasis of cholesterol	2.22E-08	APOA1,APOA2,APOA4,CAV1,CYP7A1,LCAT,LDLR,LIPC,LIPE,NCOA1,NR5A2,PEX2	12
Lipid Metabolism	hydrolysis of phospholipid	2.89E-08	FAS,HTR2A,LIPC,LPL,PAFAH1B1,PDGFRB,PI4KB,PLA2G3,PLA2G4A,PLA2G5,PLCB4,PLCD1,PNLIPRP2,PPAP2B	14
Lipid Metabolism	release of lipid	3.11E-08	ABCA7,APOA1,APOA2,CAV1,FAS,FGF1,INS,LIPE,LYN,NR3C1,NR5A2,PIK3R1,PLA2G3,PLA2G4A,PLA2G4F,PLA2G5,PRKCE,PTGS1	18
Lipid Metabolism	concentration of cholesterol ester	3.22E-08	ACAT1,APOA1,APOA2,LCAT,LDLR,LIPC,LIPE,SGPL1,SLC27A4	9
Lipid Metabolism	metabolism of acyl-coenzyme A	3.22E-08	ACADSB,ACOT12,ACOT2,ACOT4,ACOT8,AGPAT6,EHHADH,GPAM,OXSM	9
Lipid Metabolism	transport of steroid	3.69E-08	ACBD3,APOA1,APOA2,CAV1,LCAT,LDLR,LIPC,MSR1,PLD2,SLC10A1,SLCO1B3	11
Lipid Metabolism	steroidogenesis of hormone	3.69E-08	ADM,BMP2,CREB1,CYP11A1,ELOVL7,FDX1,HSD17B3,INHBA,INS,ITGA6,NR4A1,NR5A2,PPARA,PRKAA1	14
Lipid Metabolism	synthesis of prostaglandin	4.17E-08	CAV1,HPGD,KIT,LDLR,LYN,NCF1,NFKB1,PLA2G3,PLA2G4A,PLA2G4F,PLA2G5,PLAA,PPARG,PTGDS,PTGES3,PTGS1	16
Lipid Metabolism	hydrolysis of phosphatidic acid	4.48E-08	HTR2A,LIPC,LPL,PAFAH1B1,PDGFRB,PI4KB,PLA2G3,PLA2G4A,PLA2G5,PLCB4,PLCD1,PNLIPRP2,PPAP2B	13
Lipid Metabolism	accumulation of triacylglycerol	5.23E-08	ACADL,FBXW7,GPAM,LIPE,NR1I2,PCYT1A,PLIN2,PPARA,PRKAA2,PRKAG3,STAT5A	11
Lipid Metabolism	accumulation of glycosphingolipid	8.22E-08	ASAH1,FAS,GLA,GM2A,HEXA,PLA2G4A,SGMS1,UGT8	8
Lipid Metabolism	deposition of lipid	8.22E-08	ACAT1,GLA,LDLR,LIPA,MSR1,NR1H4,NR1I2,SLC27A4	8
Lipid Metabolism	synthesis of cholesterol	9.89E-08	APOA1,CAV1,CYP46A1,CYP7A1,DHCR24,FDPS,FGF1,LDLR,MBTPS1,PEX2	10
Lipid Metabolism	absorption of lipid	1.37E-07	APOA1,APOA2,APOA4,CDC42,CYP7A1,LDLR,MOGAT2,NR5A2,PPARA	9
Lipid Metabolism	transport of phospholipid	1.46E-07	ABCA4,APOA1,ATP8A1,ATP8B1,LDLR,PCTP,PCYT1A,PRDX6	8
Lipid Metabolism	concentration of corticosterone	1.75E-07	ADM,ATP1A1,CYP11A1,CYP19A1,FAS,INS,LCAT,LDLR,LEPR,LIPC,LIPE,NR3C1,PRKCE	13
Lipid Metabolism	secretion of triacylglycerol	1.82E-07	APOA1,APOA2,APOA4,GPAM,LDLR,PLIN2,PPARA	7
Lipid Metabolism	hydrolysis of phosphatidylcholine	2.58E-07	LIPC,LPL,PAFAH1B1,PLA2G3,PLA2G4A,PLA2G5,PNLIPRP2	7
Lipid Metabolism	oxidation of oleic acid	2.97E-07	ACSL3,ACSL5,ACSL6,GPAM,PPARA,UCP2	6
Lipid Metabolism	phosphorylation of lipid	3.57E-07	FAS,IP6K2,PIK3CA,PIK3CB,PIK3CG,PIP4K2B,PIP5K1A	7
Lipid Metabolism	uptake of cholesterol	4.05E-07	APOA1,APOA2,APOA4,CDC42,CYP7A1,LDLR,LPL,PPARA	8
Lipid Metabolism	synthesis of sphingomyelin	4.06E-07	APOA1,OSBP,SGMS1,SGPL1,SPTLC1	5
Lipid Metabolism	synthesis of phosphoinositide	4.62E-07	CDC42,INS,LYN,PDGFRB,PI4KB,PIK3CA,PIK3CG,PIK3R1,PIP5K1A	9
Lipid Metabolism	synthesis of bile acid	4.88E-07	ATP8B1,CYP7A1,LDLR,NR5A2,PEX2,PPARA,PPARGC1A	7
Lipid Metabolism	incorporation of lipid	5.12E-07	ACSL6,CAV1,GPAM,INS,PCYT1A,PLA2G4A,SGMS1,SLC27A4	8
Lipid Metabolism	metabolism of diacylglycerol	5.12E-07	AGPAT6,APOA2,GPAM,KIT,LIPE,MOGAT1,MOGAT2,PLD2	8
Lipid Metabolism	metabolism of long chain fatty acid	6.56E-07	ACOT2,ACOT4,ACSL5,ACSL6,HRASLS,SLC27A4,SLC27A6	7
Lipid Metabolism	metabolism of very long chain fatty acid	7.10E-07	ACOT2,ACOT4,PEX2,PEX5,SLC27A4,SLC27A6	6
Lipid Metabolism	metabolism of retinoid	7.94E-07	ADH4,ALDH8A1,BCMO1,CYP2E1,DHRS9,RDH10,RETSAT,RLBP1,SDR16C5	9
Lipid Metabolism	quantity of steroid hormone	9.04E-07	ADM,ATP1A1,CYP11A1,CYP19A1,FAS,INS,LCAT,LDLR,LEPR,LIPC,LIPE,NR3C1,PPARG,PRKCE	14
Lipid Metabolism	abnormal quantity of phospholipid	1.05E-06	LCAT,LIPC,PCTP,PLA2G3,PPAP2B,PTDSS1	6
Lipid Metabolism	catabolism of phospholipid	1.05E-06	APOA2,LIPC,PLCB3,PLD2,PNLIPRP2,PRDX6	6
Lipid Metabolism	phosphorylation of phosphatidylinositol	1.05E-06	IP6K2,PIK3CA,PIK3CB,PIK3CG,PIP4K2B,PIP5K1A	6
Lipid Metabolism	synthesis of ceramide	1.12E-06	ASAH1,EIF2AK3,FAS,KIT,LEPR,P2RX1,SGMS1,SGPL1,SPTLC1	9
Lipid Metabolism	catabolism of acylglycerol	1.44E-06	APOA2,CPS1,LIPC,LIPE,LPL	5
Lipid Metabolism	concentration of arachidonic acid	1.50E-06	ACOT2,DGKE,PLA2G4A,PLA2G5,PTGS1,SLC27A4	6
Lipid Metabolism	internalization of lipid	1.50E-06	ABCD1,ACSL6,APOA1,APOA2,CAV1,LDLR	6
Lipid Metabolism	concentration of phosphatidylinositol	1.54E-06	CAV1,INS,MTM1,PIK3CG,PIK3R1,PIP4K2A,PIP5K1A,PLA2G4A,SLC27A4	9
Lipid Metabolism	absorption of cholesterol	1.89E-06	APOA1,APOA2,APOA4,CDC42,CYP7A1,LDLR,PPARA	7
Lipid Metabolism	concentration of prostaglandin	2.11E-06	ALOX5,CYP2E1,HPGD,LDLR,PLA2G4A,PTGDS,PTGES3,PTGS1,SLCO2A1	9
Lipid Metabolism	efflux of phospholipid	2.11E-06	ABCA7,APOA1,APOA2,APOA4,PCTP,PCYT1A	6
Lipid Metabolism	accumulation of fatty acid	2.40E-06	ABCD1,ACSL6,HADHA,HRASLS,PEX2,PPARA,PRDX6	7
Lipid Metabolism	concentration of phosphatidylserine	2.43E-06	CASP9,CAV1,FAS,PLA2G4A,SLC27A4	5
Lipid Metabolism	hydrolysis of triolein	2.48E-06	LIPC,LIPF,LPL,PNLIPRP2	4
Lipid Metabolism	synthesis of aldosterone	2.90E-06	AGTR1,BMP2,CYP11A1,NR2F1,NR2F2,REST	6
Lipid Metabolism	incorporation of phospholipid	3.88E-06	ACSL6,INS,PCYT1A,SGMS1,SLC27A4	5
Lipid Metabolism	synthesis of thromboxane	3.88E-06	LDLR,LYN,PLA2G4A,PLAA,PTGS1	5
Lipid Metabolism	synthesis of leukotriene B4	3.93E-06	ALOX5,CAV1,PLA2G4A,PTGER2,STAT5A,STAT5B	6
Lipid Metabolism	synthesis of phosphatidylinositol-3,4,5-triphosphate	5.22E-06	INS,LYN,PDGFRB,PIK3CA,PIK3CG,PIK3R1	6
Lipid Metabolism	hydrolysis of cholesterol ester	5.69E-06	APOA1,LDLR,LIPA,LIPE	4
Lipid Metabolism	metabolism of leukotriene	5.69E-06	ALOX5,LTA4H,LTC4S,NCF1	4
Lipid Metabolism	modification of lignoceric acid	5.69E-06	ABCD1,CYP19A1,PEX2,SLC27A4	4
Lipid Metabolism	reduction of androstenedione	8.44E-06	AKR1C3,HSD17B1,HSD17B3	3
Lipid Metabolism	degradation of fatty acid	8.75E-06	ACOT7,LPL,PCCB,PPARA,SLC27A4	5
Lipid Metabolism	incorporation of fatty acid	1.13E-05	ACSL6,CAV1,GPAM,INS,PLA2G4A,SLC27A4	6

## Sheet: B
Table S14B Description of the molecular and cellular biological functions significantly modulated within the AM-specific genes.
Category	Functions Annotation	p-Value	Molecules	# Molecules
Skeletal and Muscular System Development and Function	development of muscle	9.72E-20	CAMK2D,CAPN3,CDC42,CHRNB1,CSRP3,DES,DYRK1B,ELN,FOXP1,GJA1,MED1,MEOX2,MET,METTL8,NR2F2,PDGFRB,PTK2,RAC1,SLC8A1,TMOD1,XIRP1	21
Skeletal and Muscular System Development and Function	muscle contraction	6.28E-17	Actn3,ADORA1,ADRB2,ATP1A1,Cald1,CAMK2D,CHRNB1,CSRP3,DES,DTNA,FKBP1B,FLT1,GJA1,HRC,P2RX4,SLC8A1	16
Skeletal and Muscular System Development and Function	proliferation of muscle cells	2.88E-15	ADM,CAMK2D,EDNRA,ELN,FGF6,FLT1,FOXP1,GJA1,MET,NAMPT,OXT,PDGFRB,PTK2,RARA,SF1,STAT1	16
Skeletal and Muscular System Development and Function	myogenesis	5.67E-14	CAMK2D,CAPN3,CDC42,CSRP3,DYRK1B,MED1,MEOX2,MET,PDGFRB,PTK2,TMOD1,XIRP1	12
Skeletal and Muscular System Development and Function	differentiation of muscle cells	1.01E-11	DICER1,EZH2,FGF6,FOXP1,GLMN,MET,OXT,PIAS1,RARA,Rcan1,SMARCA2,STAT1	12
Skeletal and Muscular System Development and Function	development of striated muscle	1.28E-10	CAPN3,CSRP3,ELN,FOXP1,GJA1,MEOX2,MET,METTL8,NR2F2,TMOD1	10
Skeletal and Muscular System Development and Function	migration of muscle cells	1.60E-10	ADM,CAMK2D,ELN,MEOX2,MET,PDGFRB,PTK2,RAC1,SF1	9
Skeletal and Muscular System Development and Function	proliferation of smooth muscle cells	2.04E-10	ADM,CAMK2D,EDNRA,ELN,FLT1,NAMPT,OXT,PDGFRB,PTK2,SF1,STAT1	11
Skeletal and Muscular System Development and Function	cell movement of smooth muscle cells	2.04E-10	ADM,CAMK2D,CDC42,ELN,MEOX2,PDGFRB,PTK2,RAC1,SF1	9
Skeletal and Muscular System Development and Function	development of skeletal muscle	5.11E-10	CAPN3,CSRP3,ELN,FOXP1,MEOX2,MET,METTL8,NR2F2	8
Skeletal and Muscular System Development and Function	contraction of striated muscle	5.64E-10	ADORA1,ADRB2,ATP1A1,CAMK2D,CSRP3,DTNA,P2RX4,SLC8A1	8
Skeletal and Muscular System Development and Function	migration of smooth muscle cells	1.66E-09	ADM,CAMK2D,ELN,MEOX2,PDGFRB,PTK2,RAC1,SF1	8
Skeletal and Muscular System Development and Function	contractility of muscle	8.79E-09	ADM,ADRB2,ATP1A1,CDC42,CSRP3,DES,FKBP1B,SLC8A1,XIRP1	9
Skeletal and Muscular System Development and Function	contractility of cardiac muscle	1.54E-08	ADM,ADRB2,ATP1A1,CSRP3,DES,FKBP1B,SLC8A1,XIRP1	8
Skeletal and Muscular System Development and Function	migration of vascular smooth muscle cells	4.97E-08	ADM,CAMK2D,MEOX2,PDGFRB,RAC1,SF1	6
Skeletal and Muscular System Development and Function	relaxation of muscle	4.19E-07	ADORA1,ADRB2,DES,P2RX4,SLC8A1	5
Skeletal and Muscular System Development and Function	contractility of ventricular myocardium	1.21E-06	ADM,CSRP3,DES,FKBP1B,SLC8A1	5
Skeletal and Muscular System Development and Function	contraction of cardiac muscle	1.60E-06	ADORA1,CAMK2D,CSRP3,P2RX4,SLC8A1	5
Skeletal and Muscular System Development and Function	contraction of smooth muscle	3.13E-06	ADRB2,Cald1,FKBP1B,FLT1,SLC8A1	5
Skeletal and Muscular System Development and Function	limb development	3.64E-06	DICER1,FLT1,GJA1,MED1,MEOX2,NR2F2,STAT1	7
Skeletal and Muscular System Development and Function	exit from cell cycle progression of muscle cell lines	3.73E-05	CDC42,RAC1	2
Skeletal and Muscular System Development and Function	relaxation of cardiac muscle	3.99E-05	DES,P2RX4,SLC8A1	3
Skeletal and Muscular System Development and Function	quantity of muscle cells	4.06E-05	FGF6,GJA1,MET,PDGFRB,SLC8A1	5
Skeletal and Muscular System Development and Function	proliferation of cardiomyocytes	5.70E-05	FOXP1,GJA1,PTK2,RARA	4
Skeletal and Muscular System Development and Function	organization of myofibrils	7.44E-05	PTK2,TMOD1	2
Skeletal and Muscular System Development and Function	osteoclastogenesis of leukocytes	1.47E-04	ADM,RARA,STAT1	3
Skeletal and Muscular System Development and Function	cell viability of muscle cells	1.98E-04	ADORA1,DYRK1B,PDGFRB	3
Skeletal and Muscular System Development and Function	abnormal morphology of zygomatic bone	4.41E-04	EDNRA,GJA1	2
Skeletal and Muscular System Development and Function	chemotaxis of smooth muscle cells	9.47E-04	CDC42,PTK2	2
Skeletal and Muscular System Development and Function	resorption of bone	9.60E-04	ADRB2,DICER1,RAC1,STAT1	4
Skeletal and Muscular System Development and Function	relaxation of smooth muscle	1.10E-03	ADORA1,ADRB2	2
Skeletal and Muscular System Development and Function	morphology of skeleton	1.18E-03	EDNRA,GJA1,MEOX2,NPY2R,RARA,STAT1	6
Skeletal and Muscular System Development and Function	abnormal morphology of stapes	1.64E-03	EDNRA,RARA	2
Skeletal and Muscular System Development and Function	contractility of smooth muscle	1.64E-03	CDC42,SLC8A1	2
Skeletal and Muscular System Development and Function	differentiation of myoblasts	1.90E-03	FGF6,PIAS1,STAT1	3
